# Supplementary material for: Characteristics of tRNA-Derived Small RNAs and microRNAs Associated with Immunocompromise in an Intrauterine Growth-Restricted Pig Model
Source: Animals (Basel). 2022 Aug 17;12(16):2102. doi: 10.3390/ani12162102 (PMC9404909; doi:10.3390/ani12162102)
Supplement: Supplementary file 1 [file animals-12-02102-s001.zip]

Archive with 5 entries (4 files):
- Supplementary File/
- Supplementary File/Table S1. Read counts.xlsx
- Supplementary File/Table S2. Primer sequence.xlsx
- Supplementary File/Table S3. Predicted target genes.xlsx
- Supplementary File/Table S4. Results of GO and KEGG enrichment analyses.xlsx
