# Supplementary material for: Characteristics of tRNA-Derived Small RNAs and microRNAs Associated with Immunocompromise in an Intrauterine Growth-Restricted Pig Model
Source: Animals (Basel). 2022 Aug 17;12(16):2102. doi: 10.3390/ani12162102 (PMC9404909; doi:10.3390/ani12162102)
Supplement: Supplementary file 1 [file animals-12-02102-s001.zip › Supplementary File/Table S1. Read counts.xlsx]

## Sheet: miRNA_read_counts
Column A: Mature_ID, The ID of mature miRNA annotated in miRBase22.
Column B: Mature_Acc, The accession number of mature miRNA from miRBase.
Column C: Mature_Seq, The sequence of mature miRNA.
Column D: Seed, Positions 2-8 of the mature miRNA.
Column E: Length, The length of mature miRNA.
Column F: Precursor_ID, The ID of precursor miRNA annotated in miRBase22.
Column G: Precursor_Acc, The accession number of precursor miRNA from miRBase.
Column H: Precursor_Seq, The sequence of precursor miRNA.
Column I: Precursor_Locus, The chromosome site of precursor miRNA.
Column J: Family_Acc, The family accession number of precursor miRNA from miRBase.
Column K: Family_ID, The family ID of precursor miRNA annotated in miRBase.
Column L: Clustered_miRNAs, A group of microRNA precursors with an inter-microRNA distance of <10 kb on the same chromosome an inter-microRNA distance of <10 kb on the same genomic strand.
Column M~R: Count, The counts of reads. N, normal pigs. I, intrauterine growth-restricted pigs.
Annotation												Read Counts
Mature_ID	Mature_Acc	Mature_Seq	Seed	Length	Precursor_ID	Precursor_Acc	Precursor_Seq	Precursor_Locus	Family_Acc	Family_ID	Clustered_miRNAs	N_spleen_1	N_spleen_2	N_spleen_3	I_spleen_1	I_spleen_2	I_spleen_3
ssc-miR-424-3p	MIMAT0013921	CAAAACGUGAGGCGCUGCUAU	AAAACGU	21	ssc-mir-424	MI0013135	UCCGAGGGGAUGCAGCAGCAAUUCAUGUUUUGAAGGGCUUUAAAUGGUUCAAAACGUGAGGCGCUGCUAUACCCCCUCGC	:-()	MIPF0000164	mir-322	424	18	2	3	1	1	2
ssc-miR-186-5p	MIMAT0002162	CAAAGAAUUCUCCUUUUGGGCUU	AAAGAAU	23	ssc-mir-186	MI0002456	UGCUUAUAACUUUCCAAAGAAUUCUCCUUUUGGGCUUUAUGAUUUUAUUUUAAGCCCAAAGGUGAAUUUUUUGGGAAGUUUG	chr6:131558966-131559047(+)	MIPF0000109	mir-186	186	16442	13923	9724	8240	11938	9371
ssc-miR-320	MIMAT0013878	AAAAGCUGGGUUGAGAGGGCGAA	AAAGCUG	23	ssc-mir-320	MI0013097	GCUCCCCUCCGCCUUCUCUUCCCGGUUCUUCCCGGAGUCGGGAAAAGCUGGGUUGAGAGGGCGAAAAAGGAAGAGGGGAC	chr14:6954934-6955013(-)	MIPF0000163	mir-320	320	9915	6635	7838	4200	5826	5457
ssc-miR-106a	MIMAT0002118	AAAAGUGCUUACAGUGCAGGUAGC	AAAGUGC	24	ssc-mir-106a	MI0002412	CCUUGGCCGUGUAAAAGUGCUUACAGUGCAGGUAGCUUUUUGAGAUCUACUGCAAUGCAAGCACUUCUUACAUUACCAUGG	chrX:126200183-126200263(-)	MIPF0000001	mir-17	106a,92a-2,19b-2,363-1,18b,20b-1	1207	1954	2305	1945	1793	844
ssc-miR-17-5p	MIMAT0007755	CAAAGUGCUUACAGUGCAGGUAG	AAAGUGC	23	ssc-mir-17	MI0008214	GAAUAAUGUCAAAGUGCUUACAGUGCAGGUAGUGAUAAUGUGCAUCUACUGCAGUGAAGGCACUUGUAGCAUUAUGG	chr11:66610060-66610136(+)	MIPF0000001	mir-17	19a,20a,18a,17,92a-1,19b-1	6148	7804	11434	8231	7475	5588
ssc-miR-20a-5p	MIMAT0002129	UAAAGUGCUUAUAGUGCAGGUA	AAAGUGC	22	ssc-mir-20a	MI0002423	GUAGCACUAAAGUGCUUAUAGUGCAGGUAGUGUUUAGUUAUCUACUGCAUUAUGAGCACUUAAAGUACUGC	chr11:66610513-66610583(+)	MIPF0000001	mir-17	19a,20a,18a,17,92a-1,19b-1	9396	12303	16207	11550	12035	9721
ssc-miR-20b	MIMAT0025359	CAAAGUGCUCACAGUGCAGGUAG	AAAGUGC	23	ssc-mir-20b-1;ssc-mir-20b-2	MI0022124;MI0022125	CCGGCAGUACCAAAGUGCUCACAGUGCAGGUAGGUUUUGCAUUACUCUACUGUAGUGUGGGCACUUCCAGUACUCUUGGA;CCGGCAGUACCAAAGUGCUCACAGUGCAGGUAGGUUUUGCAUUACUCUACUGUAGUGUGGGCACUUCCAGUACUCUUGGA	chrX:126199775-126199854(-);:-()	MIPF0000001	mir-17	106a,92a-2,19b-2,363-1,18b,20b-1;20b-2	1559	1989	1916	1704	1814	852
ssc-miR-10a-3p	MIMAT0022954	CAAAUUCGUAUCUAGGGGAAU	AAAUUCG	21	ssc-mir-10a	MI0013101	UCUGUAUAUACCCUGUAGAUCCGAAUUUGUGUAAGGAAUUUUGUGGUCACAAAUUCGUAUCUAGGGGAAUAUGUAGUUGA	chr12:24791267-24791346(-)	MIPF0000033	mir-10	10a	239	139	170	67	136	130
ssc-miR-7-3p	MIMAT0037317	CAACAAAUCACAGUCUGCCAUA	AACAAAU	22	ssc-mir-7-2	MI0002435	UGGAUGUUGGUCUAGUUCUGUGUGGAAGACUAGUGAUUUUGUUGUUUUUAGAUAACUAAAUCGACAACAAAUCACAGUCUGCCAUAUGGCACAGGCCAUGCCUCUACAG	chr10:35113341-35113449(+)	MIPF0000022	mir-7	7-2	404	226	166	143	244	203
ssc-miR-141	MIMAT0041605	UAACACUGUCUGGUAAAGAUG	AACACUG	21	ssc-mir-141	MI0033406	CCAUCUUCCAGCACAGUGUUGGAUGGUCUAAUAGUGAAGCUCCUAACACUGUCUGGUAAAGAUGG	chr5:66193719-66193783(-)	-	-	141	55	19	18	15	35	33
ssc-miR-21-3p	MIMAT0037322	CAACAGCAGUCGAUGGGCUGU	AACAGCA	21	ssc-mir-21	MI0002459	UGUACCACCUUGUCGGGUAGCUUAUCAGACUGAUGUUGACUGUUGAAUCUCAUGGCAACAGCAGUCGAUGGGCUGUCUGACAUUUUGGUAUC	chr12:37340385-37340476(+)	MIPF0000060	mir-21	21	80	90	67	73	80	67
ssc-miR-132	MIMAT0025361	UAACAGUCUACAGCCAUGGUCG	AACAGUC	22	ssc-mir-132	MI0022129	CUCCAGGGCAACCGUGGCUUUCGAUUGUUACUGUGGGAACCGGAGGUAACAGUCUACAGCCAUGGUCGCCCCGCAGCA	chr12:50015722-50015799(-)	MIPF0000065	mir-132	132,212	167	87	77	59	86	59
ssc-miR-2483	MIMAT0025390	AAACAUCUGGUUGGUUGAGAGA	AACAUCU	22	ssc-mir-2483	MI0022167	UGAAAAGUUCCGUCAACCAUCCAGCUGUUUGGGGUGAUGCAAACAAACAUCUGGUUGGUUGAGAGAAUUUUUUACU	chrX:117608201-117608276(-)	MIPF0001532	mir-2483	2483	40	14	17	22	22	9
ssc-miR-582-3p	MIMAT0025380	UAACCGGUUGAACAACUGAACC	AACCGGU	22	ssc-mir-582	MI0022154	CUCUUUGGUUACAGUUGUUCAACCAGUUACUAAUCUAACUAACUGUAACCGGUUGAACAACUGAACCCAAAGGGUGC	chr16:41335754-41335830(+)	MIPF0000417	mir-582	582	265	438	614	615	355	497
ssc-miR-451	MIMAT0018382	AAACCGUUACCAUUACUGAGUU	AACCGUU	22	ssc-mir-451	MI0016623	GGGGGUGGCGAGCAAACCGUUACCAUUACUGAGUUUAGUAAUGGUAACGGUUCUCUUGCUGCACC	chr12:47177114-47177178(+)	MIPF0000148	mir-451	451,144	56019	119906	48871	92368	64979	75000
ssc-miR-490	MIMAT0025376	CAACCUGGAGGACUCCAUGCUG	AACCUGG	22	ssc-mir-490-2	MI0022151	CAUUGUUCGACACCAUGGAUCCCCAGGUGGGUCACGUUUCAAGAUACACCAACCUGGAGGACUCCAUGCUGUUGAGCUGUU	:-()	MIPF0000229	mir-490	490-2	40	2	10	7	10	4
ssc-miR-490-3p	MIMAT0022960	CAACCUGGAGGACUCCAUGCUG	AACCUGG	22	ssc-mir-490-1	MI0015914	UUGUUCGACACCAUGGAUCCCCAGGUGGGUCACGUUUCAAGAUACACCAACCUGGAGGACUCCAUGCUGUUGAGCUGUU	chr18:13361980-13362058(-)	MIPF0000229	mir-490	490-1	40	2	10	7	10	4
ssc-miR-191	MIMAT0013876	CAACGGAAUCCCAAAAGCAGCUG	AACGGAA	23	ssc-mir-191	MI0013095	ACAGCGGGCAACGGAAUCCCAAAAGCAGCUGUUGUCUCCAGAGCAUUCCAGCUGCACUUGGAUUUCGUUCCCUGCUCUCU	chr13:34898601-34898680(-)	MIPF0000194	mir-191	191,425	35850	33287	36735	29570	31062	26101
ssc-miR-708-3p	MIMAT0017383	CAACUAGACUGUGAGCUUCUAGA	AACUAGA	23	ssc-mir-708	MI0013154	CCCUCAAGGAGCUUACAAUCUAGCUGGGGGUGAAUGACUUGCACAUGAACGCAACUAGACUGUGAGCUUCUAGAGGGCAG	chr9:15120477-15120556(-)	MIPF0000397	mir-708	708	308	225	203	90	375	183
ssc-miR-7140-5p	MIMAT0028155	CAACUCAAGGGGGCAUCAUUCA	AACUCAA	22	ssc-mir-7140	MI0023573	CAACUCAAGGGGGCAUCAUUCACUUCAUAGUCUCUGUGAAUGAUGCCCCUUAGAGUUGAGC	chrUScaf1324:126746-126806(+)	-	-	7140	0	2	1	1	0	0
ssc-miR-99a-3p	MIMAT0037365	CAAGCUCGCUUCUAUGGGUCU	AAGCUCG	21	ssc-mir-99a	MI0013114	CCAUUGGCAUAAACCCGUAGAUCCGAUCUUGUGGUGAAGUGGACCGCACAAGCUCGCUUCUAUGGGUCUGUGUCAGUGUG	chr13:191558610-191558689(+)	MIPF0000033	mir-10	let7c,99a	287	88	149	63	124	141
ssc-miR-124a	MIMAT0002156	UAAGGCACGCGGUGAAUGCCA	AAGGCAC	21	ssc-mir-124a-1;ssc-mir-124a-2	MI0010680;MI0002450	UCAAGACCAGACUCUGCCCUCCGUGUUCACAGCGGACCUUGAUUUAAUGUCAUACAAUUAAGGCACGCGGUGAAUGCCAAGAGCGGAGCCUACGGCUGCACUUGA;AGGCCUCUCUCUCCGUGUUCACAGCGGACCUUGAUUUAAAUGUCCAUACAAUUAAGGCACGCGGUGAAUGCCAAGAAUGGGGCUG	chrUScaf3700:125788-125892(-);chr14:14443005-14443089(-)	MIPF0000021	mir-124	124a-1;124a-2	0	2	4	0	1	5
ssc-miR-18a	MIMAT0002161	UAAGGUGCAUCUAGUGCAGAUA	AAGGUGC	22	ssc-mir-18a	MI0002455	GUGCUUUUUGUUCUAAGGUGCAUCUAGUGCAGAUAGUGAAGUAGAUUAGCAUCUACUGCCCUAAGUGCUCCUUCUGGCAUAAGAAGUUAUGU	chr11:66610195-66610286(+)	MIPF0000001	mir-17	19a,20a,18a,17,92a-1,19b-1	231	201	182	151	220	180
ssc-miR-18b	MIMAT0020585	UAAGGUGCAUCUAGUGCAGUUAG	AAGGUGC	23	ssc-mir-18b	MI0017985	UCUCUUGUGUUAAGGUGCAUCUAGUGCAGUUAGUGAAGCAGCUUAGAAUCUACUGCCCUAAAUGCCCCUUCUGGCACAGGCUG	chrX:126200019-126200101(-)	MIPF0000001	mir-17	106a,92a-2,19b-2,363-1,18b,20b-1	26	24	12	16	30	8
ssc-miR-224	MIMAT0002132	CAAGUCACUAGUGGUUCCGUUUA	AAGUCAC	23	ssc-mir-224	MI0002426	GGGCUUUCAAGUCACUAGUGGUUCCGUUUAGUAGAAGGUUUUGCAUUGUUUCAAAAUGGUGCCCUAGUGACUACAAAGCCC	chrX:140860060-140860140(-)	MIPF0000088	mir-224	224,452	4	5	0	5	6	3
ssc-miR-148a-5p	MIMAT0022920	AAAGUUCUGAGACACUCCGACU	AAGUUCU	22	ssc-mir-148a	MI0002418	GAGGCAAAGUUCUGAGACACUCCGACUCUGAAUAUGAUAGAAGUCAGUGCACUACAGAACUUUGUCUC	chrUScaf1043:80923-80990(+)	MIPF0000056	mir-148	148a	2482	2445	1106	1296	2174	1860
ssc-miR-148b-5p	MIMAT0022955	GAAGUUCUGUUAUACACUCAGGC	AAGUUCU	23	ssc-mir-148b	MI0013118	AUUUGAGGUGAAGUUCUGUUAUACACUCAGGCUGUGGCUCUCUGAAAGUCAGUGCAUCACAGAACUUUGUCUCGAAAGCU	chr5:20388191-20388270(+)	MIPF0000056	mir-148	148b	497	270	224	181	280	188
ssc-miR-200b	MIMAT0041606	UAAUACUGCCUGGUAAUGAUGAC	AAUACUG	23	ssc-mir-200b	MI0033407	CCGCCAUCUUACUGGGCAGCAUUGGAUGGUGUCUGGUCUCUAAUACUGCCUGGUAAUGAUGACGG	chr6:58064306-58064370(+)	-	-	200b	129	35	65	42	25	43
ssc-miR-429	MIMAT0020591	UAAUACUGUCUGGUAAUGCCGU	AAUACUG	22	ssc-mir-429	MI0017991	GCCGCCGAUGGGUGUCUUACCAGGCACGGUUAGAUCUGGUUCUUCUGUCUAAUACUGUCUGGUAAUGCCGUCCAUUCCCGG	chr6:58044174-58044254(-)	MIPF0000019	mir-8	429	9	2	5	2	6	3
ssc-miR-500-5p	MIMAT0037369	UAAUCCUUGCUACCUGGGUGAGA	AAUCCUU	23	ssc-mir-500	MI0013166	CCCCUCUCUAAUCCUUGCUACCUGGGUGAGAGUGCUGUGUGAAUGCAAUGCACCUGGGCAAGGAUUCUGAGAGUGAGAGC	chrX:48637994-48638073(+)	MIPF0000139	mir-500	532,500,362,660	832	517	417	212	421	261
ssc-miR-365-3p	MIMAT0013904	UAAUGCCCCUAAAAAUCCUUAU	AAUGCCC	22	ssc-mir-365-1;ssc-mir-365-2	MI0013121;MI0013120	CGCAGGGAAAAUGAGGGACUUUUGGGGGCAGAUGUGUUUCCAUUCCACUAUCAUAAUGCCCCUAAAAAUCCUUAUUGCUC;AAAAAUGAGGGACUUUCAGGGGCAGCUGUGUUUUCUGACUCAGUCAUAAUGCCCCUAAAAAUCCUUAUUGUUCUUGCAGU	chr3:29976236-29976315(-);chr12:45152792-45152871(-)	MIPF0000061	mir-365	365-1;365-2	363	150	220	87	103	174
ssc-miR-10388	MIMAT0041600	CACAACUCUGGGAAGUACCAUUU	ACAACUC	23	ssc-mir-10388	MI0033401	CACAACUCUGGGAAGUACCAUUUAGAUAUGCUAUAUUGUGAAUGGUGCUCCAGGGUUGU	chrX:53138319-53138377(+)	-	-	10388	190	147	104	72	99	94
ssc-miR-101	MIMAT0010185	UACAGUACUGUGAUAACUGAA	ACAGUAC	21	ssc-mir-101-1;ssc-mir-101-2	MI0010678;MI0010679	GACUGAACUGUCCUUUUUCGGUUAUCAUGGUACCGAUGCUGUAUAUCUGAAAGGUACAGUACUGUGAUAACUGAAGAAUGGUGGUGCCAUC;GGCUGCCCUGGCUCAGUUAUCACAGUGCUGAUGCUGUCCAUUCUAAAGGUACAGUACUGUGAUAACUGAAGGAUGGCAGCC	chr1:242988419-242988509(-);chr6:135736115-135736195(+)	MIPF0000046	mir-101	101-1;101-2	78583	58568	73446	74640	57031	80142
ssc-miR-199b-3p	MIMAT0007760	UACAGUAGUCUGCACAUUGGUU	ACAGUAG	22	ssc-mir-199b	MI0008219	CCGUCUACCCAGUGUUUAGACUAUCUGUUCAGGACUCCCAAAUUGUACAGUAGUCUGCACAUUGGUUAGGCUGG	chr1:302681826-302681899(-)	MIPF0000040	mir-199	199b,9822	81217	34696	49891	31976	35516	56514
ssc-miR-144	MIMAT0025364	UACAGUAUAGAUGAUGUAC	ACAGUAU	19	ssc-mir-144	MI0022132	GCCCUGGCUGGGAUAUCAUCAUAUACUGUAAGUUUGCGAUGAGACACUACAGUAUAGAUGAUGUACUAGUCCGGGU	chr12:47176953-47177028(+)	MIPF0000093	mir-144	451,144	2045	5092	3132	4084	3174	2542
ssc-miR-582-5p	MIMAT0037466	UACAGUUGUUCAACCAGUUACU	ACAGUUG	22	ssc-mir-582	MI0022154	CUCUUUGGUUACAGUUGUUCAACCAGUUACUAAUCUAACUAACUGUAACCGGUUGAACAACUGAACCCAAAGGGUGC	chr16:41335754-41335830(+)	MIPF0000417	mir-582	582	241	212	131	105	195	184
ssc-miR-499-3p	MIMAT0017373	AACAUCACAGCAAGUCUGUGCU	ACAUCAC	22	ssc-mir-499	MI0013096	UGGGCGGGCGGCCGUUAAGACUUGCAGUGAUGUUUAACUCCUCUCCACGUGAACAUCACAGCAAGUCUGUGCUGCUUCCC	chr17:43571146-43571225(+)	MIPF0000173	mir-499	499	4	0	2	2	2	2
ssc-miR-181a	MIMAT0010191	AACAUUCAACGCUGUCGGUGAGUU	ACAUUCA	24	ssc-mir-181a-1;ssc-mir-181a-2	MI0010686;MI0013106	GAGUUUAGAGGUUGCUUCAGUGAACAUUCAACGCUGUCGGUGAGUUUGGAAUUCAAAUCAAAACCAUCGACCGUUGAUUGUACCCUAUGGCCAACCAUCAGCUC;ACUCCAAGGAACAUUCAACGCUGUCGGUGAGUUUGGGAUUUGAAAAAACCACCGACCGUUGACUGUACCUUGGGGUUCUU	chr10:26427018-26427121(-);chr1:299322152-299322231(+)	MIPF0000007	mir-181	181a-1,181b-1;181b-2,181a-2	49291	26046	24098	15087	32496	22235
ssc-miR-181b	MIMAT0002126	AACAUUCAUUGCUGUCGGUGGGUU	ACAUUCA	24	ssc-mir-181b-1;ssc-mir-181b-2	MI0013107;MI0002420	GGUCACAAUCAACAUUCAUUGCUGUCGGUGGGUUGAACUGUGUAGACAAGCUCACUGAACAAUGAAUGCAACUGUGGCCC;AUGGCUGCACUCAACAUUCAUUGCUGUCGGUGGGUUUGAGUCUGAAUCAACUCACUGAUCAAUGAAUGCAAACUGCGGACCAAACA	chr10:26426857-26426936(-);chr1:299324014-299324099(+)	MIPF0000007	mir-181	181a-1,181b-1;181b-2,181a-2	9997	6174	5235	3468	5846	3782
ssc-miR-181c	MIMAT0002144	AACAUUCAACCUGUCGGUGAGU	ACAUUCA	22	ssc-mir-181c	MI0002438	CAAGGGUUUGGGGGAACAUUCAACCUGUCGGUGAGUUUGGGCAGCUCAGGCAAACCAUCGACCGUUGAGUGGACCCCGAGGCCUGGA	chr2:65553664-65553750(-)	MIPF0000007	mir-181	181c,181d	353	153	147	81	133	151
ssc-miR-181d-5p	MIMAT0013888	AACAUUCAUUGUUGUCGGUGGGUU	ACAUUCA	24	ssc-mir-181d	MI0013108	UCACAAUCAACAUUCAUUGUUGUCGGUGGGUUGUGAGACGGAGGCCAGACCCACCGAGGGAUGAAUGUCACUGUGGCUGG	chr2:65553487-65553566(-)	MIPF0000007	mir-181	181c,181d	2421	1293	1397	711	962	600
ssc-miR-140-3p	MIMAT0006786	UACCACAGGGUAGAACCACGGAC	ACCACAG	23	ssc-mir-140	MI0002437	CCUGCCAGUGGUUUUACCCUAUGGUAGGUUACGUCAUGCUGUUCUACCACAGGGUAGAACCACGGACAGG	chrUScaf726:107288-107357(+)	MIPF0000085	mir-140	140	24577	71097	89540	97613	68050	69342
ssc-miR-660	MIMAT0041612	UACCCAUUGCAUAUCGGAGUUG	ACCCAUU	22	ssc-mir-660	MI0033413	CUCCCAUACCCAUUGCAUAUCGGAGUUGUGAAUUCUCAAAGCACCUCCUAUGUGCAUGGUUUACAGGAG	chrX:48640821-48640889(+)	-	-	532,500,362,660	774	554	521	327	479	431
ssc-miR-100	MIMAT0013911	AACCCGUAGAUCCGAACUUGUG	ACCCGUA	22	ssc-mir-100	MI0013128	AGGCCUGUUGCCACAAACCCGUAGAUCCGAACUUGUGCUGAUAGUGCACACAAGCUUGUGUCUAUAGGUAUGUGUCUGUG	chr9:54383382-54383461(-)	MIPF0000033	mir-10	let7a-1,100	24332	7491	17237	10449	7352	14488
ssc-miR-99a-5p	MIMAT0013896	AACCCGUAGAUCCGAUCUUGUG	ACCCGUA	22	ssc-mir-99a	MI0013114	CCAUUGGCAUAAACCCGUAGAUCCGAUCUUGUGGUGAAGUGGACCGCACAAGCUCGCUUCUAUGGGUCUGUGUCAGUGUG	chr13:191558610-191558689(+)	MIPF0000033	mir-10	let7c,99a	285479	95862	114723	101925	117556	185373
ssc-miR-99b	MIMAT0006018	CACCCGUAGAACCGACCUUGCG	ACCCGUA	22	ssc-mir-99b	MI0007077	GGCACCCACCCGUAGAACCGACCUUGCGGGGCCUUCGCCGCACACAAGCUCGUGUCUGUGGGUCCGUGUC	chr6:51858217-51858286(+)	MIPF0000033	mir-10	99b,let7e,125a	7132	3954	4254	3022	3521	5266
ssc-miR-10a-5p	MIMAT0013884	UACCCUGUAGAUCCGAAUUUGU	ACCCUGU	22	ssc-mir-10a	MI0013101	UCUGUAUAUACCCUGUAGAUCCGAAUUUGUGUAAGGAAUUUUGUGGUCACAAAUUCGUAUCUAGGGGAAUAUGUAGUUGA	chr12:24791267-24791346(-)	MIPF0000033	mir-10	10a	25677	17057	19242	10161	13762	18404
ssc-miR-10b	MIMAT0013885	UACCCUGUAGAACCGAAUUUGU	ACCCUGU	22	ssc-mir-10b	MI0013102	GUCUAUAUAUACCCUGUAGAACCGAAUUUGUGUGGUAUCCACAUAGUCACAGAUUCGAUUCUAGGGGAAUAUAUGGUCGA	chr15:91419021-91419100(+)	MIPF0000033	mir-10	10b	14805	15195	26761	27277	11241	32124
ssc-miR-122-3p	MIMAT0037315	AACGCCAUUAUCACACUAAAU	ACGCCAU	21	ssc-mir-122	MI0002413	CCUUAGCAGAGCUGUGGAGUGUGACAAUGGUGUUUGUGUCCAAACUAUCAAACGCCAUUAUCACACUAAAUAGCUACUGUUAGGC	chr1:179916336-179916420(-)	MIPF0000095	mir-122	122	1	2	4	0	2	2
ssc-miR-574-3p	MIMAT0013951	CACGCUCAUGCACACACCCACA	ACGCUCA	22	ssc-mir-574	MI0013161	UGGGUGCGGGCGUGUGAGUGUGUGUGUGUGAGUGUGUGUCGCUCCGGGUCCACGCUCAUGCACACACCCACACGCCCGCA	chr8:31672459-31672538(+)	MIPF0000419	mir-574	574	624	321	388	142	293	363
ssc-miR-4332	MIMAT0017962	CACGGCCGCCGCCGGGCGCC	ACGGCCG	20	ssc-mir-4332	MI0015917	CGGCGGGGGGUGUCGCGGGGGUGGGCGGGCUGGGGCCGGGGGUGGGGCCGGCGGGGGCACGACCCCCGGUCGGCGUCCACGGCCGCCGCCGGGCGCCUUUCCACCGC	:-()	-	-	4332	1	16	3	1	4	5
ssc-miR-7141-5p	MIMAT0028157	GACGGUUUGGACGUUAAGAAC	ACGGUUU	21	ssc-mir-7141	MI0023574	GACGGUUUGGACGUUAAGAACAAUUCAUAUAUUUUAUUAUAUGAAUCCUUCUUAACGUCCAAACCGUUCC	chr15:151429201-151429270(+)	-	-	7141	11	6	7	5	7	2
ssc-miR-1277	MIMAT0013935	UACGUAGAUAUAUAUGUAUUUU	ACGUAGA	22	ssc-mir-1277	MI0013146	UAGCCUCCCAAAUAUAUAUAUAUAUGUACGUAUGUGUAUAUGAAUGUAUACGUAGAUAUAUAUGUAUUUUUGGUGGGUUU	:-()	MIPF0001937	mir-1277	1277	49	28	16	13	24	14
ssc-miR-28-3p	MIMAT0015211	CACUAGAUUGUGAGCUCCUGGA	ACUAGAU	22	ssc-mir-28	MI0002430	GGUCCUUGCCCUCAAGGAGCUCACAGUCUAUUGAGUUGCCUUUCUGUCUUCCCCACUAGAUUGUGAGCUCCUGGAGGGCAGGCACU	chrUScaf832:169149-169234(+)	MIPF0000057	mir-28	28	15208	8984	8910	5888	9769	10517
ssc-miR-217	MIMAT0002131	UACUGCAUCAGGAACUGAUUGGAU	ACUGCAU	24	ssc-mir-217-1;ssc-mir-217-2	MI0002425;MI0022142	AUAAUUAUUACAGAGUUUUUGAUGUCGCAGAUACUGCAUCAGGAACUGAUUGGAUAAGAAUUGGUCACCAUCAGUUCUUAAUGCAUUGCCUUCAGCAUCUAAACAAG;AUGUCGCAGAUACUGCAUCAGGAACUGAUUGGAUAAGAAUUGGUCACCAUCAGUUCUUAAUGCAUUGCCUUCAGCAUC	chr3:90065707-90065813(+);:-()	MIPF0000077	mir-217	216-1,217-1;217-2	6	2	3	7	1	5
ssc-miR-193a-3p	MIMAT0013895	AACUGGCCUACAAAGUCCCAGU	ACUGGCC	22	ssc-mir-193a	MI0013113	GCGGGAGCUGAGGGCUGGGUCUUUGCGGGCGAGAUGAGGGUGUUGGUUCAACUGGCCUACAAAGUCCCAGUCCUCGGCCC	chr12:45165038-45165117(-)	MIPF0000082	mir-193	193a	51	16	23	7	22	18
ssc-miR-452	MIMAT0025374	AACUGUUUGCAGAGGAAACUGA	ACUGUUU	22	ssc-mir-452	MI0022149	AAGCACUUACAACUGUUUGCAGAGGAAACUGAGACUUUGUAACUACAUCUCAGUCUCAACUGCAAAGAAGUAAGUGCUUA	chrX:140861113-140861192(-)	MIPF0000287	mir-452	224,452	9	12	25	31	35	9
ssc-miR-6529	MIMAT0041611	GAGAGAUCAGAGGCGCAGAGU	AGAGAUC	21	ssc-mir-6529	MI0033412	ACCUGUUCUCUUGAGAGAUCAGAGGCGCAGAGUGCGUCAAUGUCAGUGAAGCCUGUGCCUUUUACCUCUUUAAGAGCGCACGGU	chr13:149441289-149441372(+)	-	-	6529	672	831	856	783	809	500
ssc-miR-29b	MIMAT0002137	UAGCACCAUUUGAAAUCAGUGUU	AGCACCA	23	ssc-mir-29b-1;ssc-mir-29b-2	MI0002431;MI0022126	CUUCAGGAAGCUGGUUUCAUAUGGUGGUUUAGAUUUAAAAAGUGAUUGUCUAGCACCAUUUGAAAUCAGUGUUCUUGGGGG;CUUCUGGAAGCUGGUUUCACAUGGUGGCUUAGAUUUUUCCAUCUUUGUAUCUAGCACCAUUUGAAAUCAGUGUUUUAGGAGUAA	chr18:19034822-19034902(+);chr9:148552438-148552521(+)	MIPF0000009	mir-29	29b-1,29a;29c,29b-2	1948	1271	735	727	1130	697
ssc-miR-29c	MIMAT0002166	UAGCACCAUUUGAAAUCGGUUA	AGCACCA	22	ssc-mir-29c	MI0002460	AUCUCUUACACAGGCUGACCGAUUUCUCCUGGUGUUCAGAGUCUGUUUUUGUCUAGCACCAUUUGAAAUCGGUUAUGAUGUAGGGGGA	chr9:148552997-148553084(+)	MIPF0000009	mir-29	29c,29b-2	468	369	183	145	231	197
ssc-miR-15a	MIMAT0007753	UAGCAGCACAUAAUGGUUUGU	AGCAGCA	21	ssc-mir-15a	MI0008211	UUGGAGUAAAGUAGCAGCACAUAAUGGUUUGUGGAUUUUGAAAAGGUGCAGGCCAUAUUGUGCUGCCUCAAAAAUACAA	chrUScaf2048:70414-70492(+)	MIPF0000006	mir-15	15a,16-2	625	562	510	475	455	396
ssc-miR-15b	MIMAT0002125	UAGCAGCACAUCAUGGUUUACA	AGCAGCA	22	ssc-mir-15b	MI0002419	UUGAGGCCUUAAAGUACUGUAGCAGCACAUCAUGGUUUACAUACUACAAUCAAGAUGCGAAUCAUUAUUUGCUGCUCUAGAAAUUUAAGGAAAUUCAU	chr13:108388133-108388230(+)	MIPF0000006	mir-15	15b,16-1	1128	982	693	720	792	712
ssc-miR-16	MIMAT0007754	UAGCAGCACGUAAAUAUUGGCG	AGCAGCA	22	ssc-mir-16-1;ssc-mir-16-2	MI0008213;MI0008212	UCCGCUCUAGCAGCACGUAAAUAUUGGCGUAGUAAAAUAAAUAUUAAACACCAAUAUUAUUGUGCUGCUUUAGCGUG;CAGUGCCUUAGCAGCACGUAAAUAUUGGCGUUAAGAUUCUAAAAUUAUCUCCAGUAUUAACUGUGCUGCUGAAGUAAGG	chr13:108388290-108388366(+);chrUScaf2048:70557-70635(+)	MIPF0000006	mir-15	15b,16-1;15a,16-2	9059	7333	5281	4034	6345	5408
ssc-miR-195	MIMAT0013928	UAGCAGCACAGAAAUAUUGGC	AGCAGCA	21	ssc-mir-195	MI0013141	CAGCCCCCCUGGCUCUAGCAGCACAGAAAUAUUGGCACCGGGCGGAGAGUCUGCCAGUAUUGGCUGUGCUGCCCCAGGCA	chr12:54717315-54717394(+)	MIPF0000006	mir-15	497,195	973	805	1643	917	577	896
ssc-miR-424-5p	MIMAT0013920	CAGCAGCAAUUCAUGUUUUGAA	AGCAGCA	22	ssc-mir-424	MI0013135	UCCGAGGGGAUGCAGCAGCAAUUCAUGUUUUGAAGGGCUUUAAAUGGUUCAAAACGUGAGGCGCUGCUAUACCCCCUCGC	:-()	MIPF0000164	mir-322	424	190	25	35	38	41	75
ssc-miR-497	MIMAT0013926	CAGCAGCACACUGUGGUUUGU	AGCAGCA	21	ssc-mir-497	MI0013139	CCCGCCCCAGCAGCACACUGUGGUUUGUACGGCACUGUGGCCACGUCCAAACCACACUGUGGUGUUAGAGCGAGGGUGGG	chr12:54717025-54717104(+)	MIPF0000231	mir-497	497,195	454	120	242	58	113	111
ssc-miR-503	MIMAT0010189	UAGCAGCGGGAACAGUACUGCAG	AGCAGCG	23	ssc-mir-503	MI0010684	GCCCCGCACUCAGCCGUGCCCUAGCAGCGGGAACAGUACUGCAGUGGGCGAUCGGUACUCUGGGGUAUUGUUUCUGCUGCCCGGGCAAGGCUGGGACUCCCGCCGGGGC	:-()	MIPF0000183	mir-503	503	82	36	73	58	32	56
ssc-miR-129a-3p	MIMAT0013959	AAGCCCUUACCCCAAAAAGCAU	AGCCCUU	22	ssc-mir-129a	MI0013169	CUUCGUGAAUCUUUUUGCGGUCUGGGCUUGCUGUACAUAACUCAAUAGCCGGAAGCCCUUACCCCAAAAAGCAUUCGCGG	chr2:20324630-20324709(-)	MIPF0000073	mir-129	129a	89	30	35	11	29	34
ssc-miR-7143-5p	MIMAT0028161	AAGCUCAGCUCUGAAGUGCAGAGG	AGCUCAG	24	ssc-mir-7143	MI0023576	AAGCUCAGCUCUGAAGUGCAGAGGCUGUUUGCACUUCCUCUGCACUUGAAGCUGAGACUGA	chrUScaf1441:36265-36325(-)	MIPF0002024	mir-7143	7143	1	0	0	0	1	0
ssc-miR-22-3p	MIMAT0015710	AAGCUGCCAGUUGAAGAACUGU	AGCUGCC	22	ssc-mir-22	MI0014770	GAGCCGCAGUAGUUCUUCAGUGGCAAGCUUUAUGUCCUGACCCAGCUAAAGCUGCCAGUUGAAGAACUGUUGCCCUCUGC	:-()	MIPF0000053	mir-22	22	3667	2587	2709	2249	2094	2470
ssc-miR-21-5p	MIMAT0002165	UAGCUUAUCAGACUGAUGUUGA	AGCUUAU	22	ssc-mir-21	MI0002459	UGUACCACCUUGUCGGGUAGCUUAUCAGACUGAUGUUGACUGUUGAAUCUCAUGGCAACAGCAGUCGAUGGGCUGUCUGACAUUUUGGUAUC	chr12:37340385-37340476(+)	MIPF0000060	mir-21	21	577439	651908	512901	456698	548557	396475
ssc-miR-7138-3p	MIMAT0028152	GAGGACUGGCCUUGCAGGGUGC	AGGACUG	22	ssc-mir-7138	MI0023571	UCCCAGCAAGUGUCCAUCCAUCUCUGUGUCCAUAAGAGAGGACUGGCCUUGCAGGGUGC	chr2:82423677-82423735(-)	-	-	7138	27	12	20	9	9	6
ssc-miR-28-5p	MIMAT0002136	AAGGAGCUCACAGUCUAUUGAG	AGGAGCU	22	ssc-mir-28	MI0002430	GGUCCUUGCCCUCAAGGAGCUCACAGUCUAUUGAGUUGCCUUUCUGUCUUCCCCACUAGAUUGUGAGCUCCUGGAGGGCAGGCACU	chrUScaf832:169149-169234(+)	MIPF0000057	mir-28	28	2282	1292	1112	869	1344	1629
ssc-miR-708-5p	MIMAT0013945	AAGGAGCUUACAAUCUAGCUGGG	AGGAGCU	23	ssc-mir-708	MI0013154	CCCUCAAGGAGCUUACAAUCUAGCUGGGGGUGAAUGACUUGCACAUGAACGCAACUAGACUGUGAGCUUCUAGAGGGCAG	chr9:15120477-15120556(-)	MIPF0000397	mir-708	708	301	207	319	126	381	189
ssc-miR-9820-5p	MIMAT0037038	GAGGAGGAGGGAAGAAAGGCU	AGGAGGA	21	ssc-mir-9820	MI0031587	ACCCUGCAGUGAGGAGGAGGGAAGAAAGGCUGCUGCUGUUCUUCUCGCAGUCUUCCAGCCCUCCCCCUGCAGCAG	chr2:146863043-146863117(-)	-	-	9820	0	1	2	0	0	0
ssc-miR-664-5p	MIMAT0013906	CAGGCUAGGAGAAGUGAUUGGAU	AGGCUAG	23	ssc-mir-664	MI0013123	GAACAUUGAAACAGGCUAGGAGAAGUGAUUGGAUAGAAAAUGGUAUUCUAUUCAUUUAUCUCCCAGCCUACAAAAAGAAA	chr10:11890513-11890592(+)	MIPF0000300	mir-664	664	301	401	395	318	276	303
ssc-miR-365-5p	MIMAT0017376	GAGGGACUUUCAGGGGCAGCUGU	AGGGACU	23	ssc-mir-365-2	MI0013120	AAAAAUGAGGGACUUUCAGGGGCAGCUGUGUUUUCUGACUCAGUCAUAAUGCCCCUAAAAAUCCUUAUUGUUCUUGCAGU	chr12:45152792-45152871(-)	MIPF0000061	mir-365	365-2	6	9	3	2	0	2
ssc-miR-7139-3p	MIMAT0028154	UAGGGCACAGGAUGGGAUGAGG	AGGGCAC	22	ssc-mir-7139	MI0023572	CCAUUCCUUCGUCUGUGCACUAGAAAAAUAACAGUACCUAGGGCACAGGAUGGGAUGAGG	chr5:109259471-109259530(+)	-	-	7139	1	4	5	2	3	1
ssc-miR-296-5p	MIMAT0017952	GAGGGCCCCCCCCAAUCCUGU	AGGGCCC	21	ssc-mir-296	MI0015906	GACCCUUCCGGAGGGCCCCCCCCAAUCCUGUUGUGCUGGAUUCAGAGGGUUGGGCGGAGGCUUUCCUGAAGGCUCUG	chr17:66288704-66288780(-)	MIPF0000159	mir-296	296	11	4	12	4	8	10
ssc-miR-1839-5p	MIMAT0013952	AAGGUAGAUAGAACAGGUCUUG	AGGUAGA	22	ssc-mir-1839	MI0013162	CCUAAAUGAAAAGGUAGAUAGAACAGGUCUUGUUUGCAAGAUGAAUUCAAGACCUACUUUUCUACCAACAGCAAUUACAC	chr7:57683204-57683283(-)	MIPF0000702	mir-1839	1839	75	198	122	83	158	118
ssc-miR-196a	MIMAT0002163	UAGGUAGUUUCAUGUUGUUGGG	AGGUAGU	22	ssc-mir-196a-1;ssc-mir-196a-2	MI0022138;MI0002457	CUGAGUGAAUUAGGUAGUUUCAUGUUGUUGGGCCUGGAUUUCUGAACACAACGACAUUAAACCACCCGACUCACGGCAGU;UUGCUCAGCUGAUCUGUGGCUUAGGUAGUUUCAUGUUGUUGGGAUUGAGUUUUGAACUCGGCAACAAGAAACUGCCUGAGUUACAUCAGUCGGUUAUCGUCGAGGGC	chr12:24836774-24836853(+);chr5:19654956-19655062(-)	MIPF0000031	mir-196	196a-1;196a-2	22	9	9	9	6	9
ssc-miR-196b-5p	MIMAT0013923	UAGGUAGUUUCCUGUUGUUGGG	AGGUAGU	22	ssc-mir-196b-1;ssc-mir-196b-2	MI0013137;MI0022139	CUGGUCGGUGAUUUAGGUAGUUUCCUGUUGUUGGGAUCCACCUUUCUCUCGACAGCACGACACUGCCUUCAUUACUUCAG;GUCGGUGAUUUAGGUAGUUUCCUGUUGUUGGGAUCCACCUUUCUCUCGACAGCACGACACUGCCUUCAUUACUUCAGU	chr18:49836543-49836622(+);chr18:50037507-50037584(+)	MIPF0000031	mir-196	196b-1;196b-2	17	13	8	5	9	13
ssc-miR-301	MIMAT0002138	CAGUCCAAUAGUAUUGUCAAAGC	AGUCCAA	23	ssc-mir-301	MI0002432	GCUAACAAAUGCUCUGACUUUAUUGCACUACUGUACUUUACAGCUACCAGUCCAAUAGUAUUGUCAAAGCAUCUGAGAGCAG	:-()	MIPF0000034	mir-130	301	26	19	14	7	8	8
ssc-miR-130a	MIMAT0007758	CAGUGCAAUGUUAAAAGGGCAU	AGUGCAA	22	ssc-mir-130a	MI0008217	CGGGCCGGAGCUCUUUUCACAUUGUGCUACUGUCUGCACCUAUCACUAGCAGUGCAAUGUUAAAAGGGCAUUGGCCACG	chr2:12929884-12929962(-)	MIPF0000034	mir-130	130a	1274	685	536	351	663	576
ssc-miR-130b-3p	MIMAT0013922	CAGUGCAAUGAUGAAAGGGCAU	AGUGCAA	22	ssc-mir-130b	MI0013136	GCCUGCCUGACACUCUUUCCCUGUUGCACUACUGUGGGCCACUGGGAAGCAGUGCAAUGAUGAAAGGGCAUCAGUCAGGC	chr14:53695562-53695641(-)	MIPF0000034	mir-130	130b	250	187	188	147	231	152
ssc-miR-454	MIMAT0041609	UAGUGCAAUAUUGCUUAUAGGGU	AGUGCAA	23	ssc-mir-454	MI0033410	AGUAGUGCAAUAUUGCUUAUAGGGUUUUGGUGUUUGGGAAGAACUAUGGGCAAGUUGCAGAUACU	chr12:37088130-37088194(+)	-	-	454	280	249	194	220	218	171
ssc-miR-33b-3p	MIMAT0044655	CAGUGCCUCGGCAGUGCAGCCC	AGUGCCU	22	ssc-mir-33b	MI0036557	CGGGCGGCCCCGCGGUGCAUUGCUGUUGCAUUGCACGUGUGAGGCGGGUGCAGUGCCUCGGCAGUGCAGCCCGGAGCCGGCCCCUGGCACCGA	:-()	-	-	33b	3	3	2	0	1	1
ssc-miR-382	MIMAT0017956	AAGUUGUUCGUGGUGGAUUCG	AGUUGUU	21	ssc-mir-382	MI0015911	ACUUGAAGAGAAGUUGUUCGUGGUGGAUUCGCUUUACUUAUGACGAAUCAUUCACGGACAACACUUUUUUCAGUACC	:-()	MIPF0000018	mir-154	382	53	29	34	10	21	18
ssc-miR-142-5p	MIMAT0013919	CAUAAAGUAGAAAGCACUACU	AUAAAGU	21	ssc-mir-142	MI0013134	GUGCAGUCACCCAUAAAGUAGAAAGCACUACUAACAGCACUGGAGGGUGUAGUGUUUCCUACUUUAUGGAUGAGUGUACU	chr12:36203916-36203995(+)	MIPF0000084	mir-142	142	29250	24225	18712	19493	26481	14658
ssc-miR-369	MIMAT0015714	AAUAAUACAUGGUUGAUCUUU	AUAAUAC	21	ssc-mir-369	MI0014774	UUGAAGGGAGAUCGACCGUGUUAUAUUCGCUUUAUGGUACUUGAAGGGAGAUCGACCGUGUUAUAUUCGCUUGGCUGACUUCGAAUAAUACAUGGUUGAUCUUUUCUCAGUAUCUGACUUCGAAUAAUACAUGGUUGAUCUUUUCUCAG	:-()	MIPF0000018	mir-154	369	81	88	90	31	50	34
ssc-miR-381-3p	MIMAT0037380	UAUACAAGGACAAGCUCUCUGU	AUACAAG	22	ssc-mir-381	MI0015912	UGGUACUUAAAGCGAGGUUGCCCUUUGUAUAUUCGGGUUUUGAGGUGGAAUAUACAAGGACAAGCUCUCUGUGAGUAUCAAA	chrUScaf2115:27138-27219(-)	MIPF0000018	mir-154	376a,381,376c	54118	39629	32332	12503	20109	15648
ssc-miR-136-3p	MIMAT0037320	CAUCAUCGUCUCAAAUGAGUCU	AUCAUCG	22	ssc-mir-136	MI0002452	UGAGCCCUCGGAGGACUCCAUUUGUUUUGAUGAUGGAUUCUUACGCUCCAUCAUCGUCUCAAAUGAGUCUUCAGAGGGUUCU	chr7:132079194-132079275(+)	MIPF0000099	mir-136	136,432,493	173	160	157	43	66	70
ssc-miR-362	MIMAT0017958	AAUCCUUGGAACCUAGGUGUGAGUG	AUCCUUG	25	ssc-mir-362	MI0015913	CCCCCUCUCAAAUCCUUGGAACCUAGGUGUGAGUGCUGCUCUAGUGCAACACACCUAUUCAAGGAUUCAAAGAGGCUGA	chrX:48638466-48638544(+)	MIPF0000209	mir-362	532,500,362,660	919	651	666	328	525	378
ssc-miR-425-5p	MIMAT0013917	AAUGACACGAUCACUCCCGUUGA	AUGACAC	23	ssc-mir-425	MI0013133	AAGUGCUUUGGAAUGACACGAUCACUCCCGUUGAGUGGGCACCCAAGUAGCCAUCGGGAAUGUCGUGUCCGCCCAGUGCU	chr13:34898111-34898190(-)	MIPF0000242	mir-425	191,425	9489	6944	4485	2840	5245	2300
ssc-miR-532-5p	MIMAT0013940	CAUGCCUUGAGUGUAGGACCGU	AUGCCUU	22	ssc-mir-532	MI0013150	UUGCUUUCUCUCUUACAUGCCUUGAGUGUAGGACCGUUGGCAUCUGAAUACCCUCCCACACCCAAGGCUUGCAGGAGGGC	chrX:48632025-48632104(+)	MIPF0000113	mir-188	532,500,362,660	15653	11448	10765	7017	9668	6817
ssc-miR-183	MIMAT0002145	UAUGGCACUGGUAGAAUUCACUG	AUGGCAC	23	ssc-mir-183	MI0002439	CUGUGUAUGGCACUGGUAGAAUUCACUGUGAACAGUCUCGGUCAGUGAAUUACCGAAGGGCCAUAAACAG	chr18:20030651-20030720(+)	MIPF0000066	mir-183	183,182,96	64	54	28	40	35	45
ssc-miR-135	MIMAT0002121	UAUGGCUUUUUAUUCCUAUGUGA	AUGGCUU	23	ssc-mir-135-1;ssc-mir-135-2	MI0002415;MI0002416	AGGCCUCGCUGUUCUCUAUGGCUUUUUAUUCCUAUGUGAUUCUACUGCUCAUUCAUAUAGGGAUUGGAGCCGUGGCGCACGGCGGGGACA;AGAUAAAUUCACUCUAGUGCUUUAUGGCUUUUUAUUCCUAUGUGAUAGUAAUAAAGUCUCAUGUAGGGAUGGAAGCCAUGAAAUACAUUGUGAAAAAUCA	chr13:37564051-37564140(+);chr5:90552047-90552146(-)	MIPF0000028	mir-135	135-1;135-2	900	313	380	320	591	201
ssc-miR-455-5p	MIMAT0022957	UAUGUGCCUUUGGACUACAUCG	AUGUGCC	22	ssc-mir-455	MI0013170	UGGCGUGAGGGUAUGUGCCUUUGGACUACAUCGUGGAAGCCAGCACCAUGCAGUCCAUGGGCAUAUACACUUGCCUCAAG	chrUScaf1770:75366-75445(+)	MIPF0000129	mir-455	455	10516	2509	3262	1948	3255	2237
ssc-miR-126-5p	MIMAT0018377	CAUUAUUACUUUUGGUACGCG	AUUAUUA	21	ssc-mir-126	MI0016619	CGACGGGACAUUAUUACUUUUGGUACGCGCUGUGACACUUCAAACUCGUACCGUGAGUAAUAAUGCGCUGUCG	chr1:313734669-313734741(+)	MIPF0000115	mir-126	126	1449	664	633	332	725	710
ssc-miR-664-3p	MIMAT0013907	UAUUCAUUUAUCUCCCAGCCUACA	AUUCAUU	24	ssc-mir-664	MI0013123	GAACAUUGAAACAGGCUAGGAGAAGUGAUUGGAUAGAAAAUGGUAUUCUAUUCAUUUAUCUCCCAGCCUACAAAAAGAAA	chr10:11890513-11890592(+)	MIPF0000300	mir-664	664	409	215	183	74	152	139
ssc-miR-32	MIMAT0002149	UAUUGCACAUUACUAAGUUGC	AUUGCAC	21	ssc-mir-32	MI0002443	GGAGAUAUUGCACAUUACUAAGUUGCAUGUUGUCACGGCCUCAGUGCAAUUUAGUGUGUGUGAUAUUUUC	chr1:280645137-280645206(-)	MIPF0000069	mir-32	32	4285	1924	1444	783	2150	969
ssc-miR-363	MIMAT0015711	AAUUGCACGGUAUCCAUCUGUAA	AUUGCAC	23	ssc-mir-363-1;ssc-mir-363-2	MI0014771;MI0022147	GCUGUUGUCGGGUGGAUCACGAUGCAAUUUUGAUUAGUAUCAUAGGAGAAAAAUUGCACGGUAUCCAUCUGUAAACCGCA;UUGCUGUUGUCGGGUGGAUCACGAUGCAAUUUUGAUUAGUAUCAUAGGAGAAAAAUUGCACGGUAUCCAUCUGUAAACCGCAGGA	chrX:126199347-126199426(-);:-()	MIPF0000138	mir-363	106a,92a-2,19b-2,363-1,18b,20b-1;363-2	22105	15051	9894	8820	15746	6061
ssc-miR-92a	MIMAT0013908	UAUUGCACUUGUCCCGGCCUGU	AUUGCAC	22	ssc-mir-92a-1;ssc-mir-92a-2	MI0013125;MI0013124	CUUUCUACACAGGUUGGGAUCGGUUGCAAUGCUGUGUUUCUGUAUGGUAUUGCACUUGUCCCGGCCUGUUGAGUUUGGUG;CUUUCAUCCGUGGGUGGGGAUUUGUUGCAUUACUUGUGGUGUGUAUAAAGUAUUGCACUUGUCCCGGCCUGUGGAAGAAA	chr11:66610762-66610841(+);chrX:126199512-126199591(-)	MIPF0000013	mir-25	19a,20a,18a,17,92a-1,19b-1;106a,92a-2,19b-2,363-1,18b,20b-1	22564	14006	13725	9801	14315	10794
ssc-miR-92b-3p	MIMAT0013909	UAUUGCACUCGUCCCGGCCUCC	AUUGCAC	22	ssc-mir-92b	MI0013126	GCGGGCGGGAGGGACGGGACGCGGUGCAGUGUUGUUCUUUCCCCUGCCAAUAUUGCACUCGUCCCGGCCUCCGGCCCCCC	chr4:103407102-103407181(-)	MIPF0000013	mir-25	92b	574	413	329	292	371	255
ssc-miR-9801-5p	MIMAT0037019	CAUUUUAAGGAUCGUGUGGGU	AUUUUAA	21	ssc-mir-9801	MI0031565	GGCACAUUGUCAUUUUAAGGAUCGUGUGGGUCGCCAGCAUCAAGCCUGGUGUUUGUGGUGGCUGGAGGUUUUUGAGGGGCCA	chr2:69169761-69169842(-)	-	-	9801	0	0	1	0	0	0
ssc-miR-105-1	MIMAT0002116	UCAAAUGCUCAGACUCCUGU	CAAAUGC	20	ssc-mir-105-1	MI0002410	UGUGCAUCGUAGUCAAAUGCUCAGACUCCUGUGGUGGCUGCUCAUGCACCACGGAUGUUUGAGCAUGUGCUACGGUGUCUA	chrX:141091501-141091581(-)	MIPF0000074	mir-105	105-1,105-2	2	0	0	0	2	1
ssc-miR-105-2	MIMAT0002117	UCAAAUGCUCAGACUCCUUG	CAAAUGC	20	ssc-mir-105-2	MI0002411	UGUGCAUCGUGGUCAAAUGCUCAGACUCCUUGGUGGCUGCUUAUGCACCACGGAUGUUUGAGCAUGUGCUAUGGUGUCUA	chrX:141093619-141093698(-)	MIPF0000074	mir-105	105-1,105-2	0	0	0	0	0	1
ssc-miR-505	MIMAT0013961	UCAACACUUGCUGGUUUCCUCU	CAACACU	22	ssc-mir-505	MI0013171	GCACUCAGUGGGGGAGCCAGGAAGUAUUGAUGUUUCUGCCAGGUUAGCGUCAACACUUGCUGGUUUCCUCUCUGGAGCAU	chrX:130835642-130835721(-)	MIPF0000217	mir-505	505	734	461	447	205	339	329
ssc-miR-652	MIMAT0017964	ACAACCCUAGGAGAGGGUGCCAUUCA	CAACCCU	26	ssc-mir-652	MI0015919	UAUGCACUGCACAACCCUAGGAGAGGGUGCCAUUCACAUAGACUAUAAUUGAAUGGCGCCACUAGGGUUGUGCAGUGCACAAC	chrUScaf2837:52753-52835(-)	MIPF0000333	mir-652	652	44	47	54	19	43	22
ssc-miR-335	MIMAT0013955	UCAAGAGCAAUAACGAAAAAUG	CAAGAGC	22	ssc-mir-335	MI0013165	CUUUUGGGCGGGGGUCAAGAGCAAUAACGAAAAAUGUUUGUCAUAAACCGUUUUUCAUUAUUGCUCCUGACCUCCUCUCA	chr18:19338000-19338079(-)	MIPF0000196	mir-335	335	54	45	267	72	41	67
ssc-miR-128	MIMAT0002157	UCACAGUGAACCGGUCUCUUU	CACAGUG	21	ssc-mir-128-1;ssc-mir-128-2	MI0002451;MI0013094	UGAGCUGUUGGAUUCGGGGCCGUAGCACUGUCUGAGAGGUUUACAUUUCUCACAGUGAACCGGUCUCUUUUUCAGCUGCUUC;GCAGUGGGAAGGGGGGCCGAGGCACUGUCCGAGAGUGAGUAGCAGGUCUCACAGUGAACCGGUCUCUUUCCCUACUGUGU	chr15:18661614-18661695(-);chr13:22859191-22859270(+)	MIPF0000048	mir-128	128-1;128-2	4660	3052	2258	2228	2948	1939
ssc-miR-323	MIMAT0002139	GCACAUUACACGGUCGACCUCU	CACAUUA	22	ssc-mir-323	MI0002433	UUGGUACUUGGAGAGAGGUGGUCCGUGGCGCGUUCGCUUUAUUUAUGGCGCACAUUACACGGUCGACCUCUUUGCGGUAUCUAAUC	:-()	MIPF0000018	mir-154	323	39	39	43	21	12	21
ssc-miR-1306-5p	MIMAT0013937	CCACCUCCCCUGCAAACGUCCA	CACCUCC	22	ssc-mir-1306	MI0013148	GUCUCCACCACCUCCCCUGCAAACGUCCAGUGAUGCAGAGGUAAUGGACGUUGGCUCUGGUGGUGAUGGACAGGCCGAAC	chr14:55110958-55111037(+)	MIPF0000531	mir-1306	1306	93	44	87	32	58	49
ssc-miR-9837-5p	MIMAT0037055	UCACUAUUUAGGUCGUUGGGU	CACUAUU	21	ssc-mir-9837	MI0031606	UUAAAGGACAUCACUAUUUAGGUCGUUGGGUUAUAGGUGGGUGAUGGAGCAAUGGCCGUGGGUGGAGUGGUCCAGGAA	chr7:10517648-10517725(+)	-	-	9837	1	0	0	0	0	0
ssc-miR-214-3p	MIMAT0002147	ACAGCAGGCACAGACAGGCAG	CAGCAGG	21	ssc-mir-214	MI0002441	GGCCUGGCUGGACGGAGUUGUCAUGUGUCUGCCUGUCUACACUUGCUGUGCAGAACAUCCGCUCACCUGUACAGCAGGCACAGACAGGCAGUCACAUGACAACCCAGCCU	chr9:126099461-126099570(-)	MIPF0000062	mir-214	214,199a-1	2855	3879	6464	5064	4499	6242
ssc-miR-545-5p	MIMAT0020593	UCAGUAAAUGUUUAUUGGAUG	CAGUAAA	21	ssc-mir-545	MI0017994	UUAGUAGGCCUCAGUAAAUGUUUAUUGGAUGAAUAAAUGAAUGACUCAUCAACAAACAUUUAUUGUGUGCCUGCUAACG	chrX:67530196-67530274(-)	MIPF0000098	mir-95	374a,545	7	4	7	5	3	11
ssc-miR-199a-3p	MIMAT0013875	ACAGUAGUCUGCACAUUGGUUA	CAGUAGU	22	ssc-mir-199a-1;ssc-mir-199a-2	MI0016621;MI0013093	UCCGUCGCCCCAGUGUUCAGACUACCUGUUCAGGACAAUGCCGUUGUACAGUAGUCUGCACAUUGGUUAGACUGGG;CCCCGCCAACCCAGUGUUCAGACUACCUGUUCAGGGGGCUCUGAAUGUGUACAGUAGUCUGCACAUUGGUUAGGCUGGGC	chr9:126105251-126105326(-);chr2:69991779-69991858(-)	MIPF0000040	mir-199	214,199a-1;199a-2	81217	34696	49891	31976	35516	56514
ssc-miR-455-3p	MIMAT0013960	GCAGUCCAUGGGCAUAUACAC	CAGUCCA	21	ssc-mir-455	MI0013170	UGGCGUGAGGGUAUGUGCCUUUGGACUACAUCGUGGAAGCCAGCACCAUGCAGUCCAUGGGCAUAUACACUUGCCUCAAG	chrUScaf1770:75366-75445(+)	MIPF0000129	mir-455	455	697	201	357	207	244	242
ssc-miR-148a-3p	MIMAT0002124	UCAGUGCACUACAGAACUUUGU	CAGUGCA	22	ssc-mir-148a	MI0002418	GAGGCAAAGUUCUGAGACACUCCGACUCUGAAUAUGAUAGAAGUCAGUGCACUACAGAACUUUGUCUC	chrUScaf1043:80923-80990(+)	MIPF0000056	mir-148	148a	1621093	1096395	590929	787296	992296	845085
ssc-miR-148b-3p	MIMAT0013901	UCAGUGCAUCACAGAACUUUGU	CAGUGCA	22	ssc-mir-148b	MI0013118	AUUUGAGGUGAAGUUCUGUUAUACACUCAGGCUGUGGCUCUCUGAAAGUCAGUGCAUCACAGAACUUUGUCUCGAAAGCU	chr5:20388191-20388270(+)	MIPF0000056	mir-148	148b	23346	19150	22569	20886	17397	14469
ssc-miR-152	MIMAT0013887	UCAGUGCAUGACAGAACUUGG	CAGUGCA	21	ssc-mir-152	MI0013104	CGGCCCAGGUUCUGUGAUACACUCCGACUCGGGCUCUGGAGCAGUCAGUGCAUGACAGAACUUGGGCCCGGACGGACCUU	chr12:24289536-24289615(-)	MIPF0000056	mir-148	152	23012	52695	91471	64721	47213	66905
ssc-miR-194a-3p	MIMAT0037465	CCAGUGGGGCUGCUGUUAUCU	CAGUGGG	21	ssc-mir-194a	MI0022137	UGCCACCCCCUGUAACAGCAACUCCAUGUGGAAGUGCCCACUAGUUCCAGUGGGGCUGCUGUUAUCUGGGGUGGGG	chr2:6416779-6416854(+)	MIPF0000055	mir-194	192,194a	1	2	0	0	3	0
ssc-miR-935	MIMAT0013947	CCAGUUACCGCUUCCGCUACCGC	CAGUUAC	23	ssc-mir-935	MI0013156	GGCGCAGGCGGCAGUGGCGGGAGCGGCCCCUCGGCCAUCCUCCGUCUGCCCAGUUACCGCUUCCGCUACCGCCGCCGCUC	chr6:53057502-53057581(+)	MIPF0000606	mir-935	935	1	1	0	0	0	0
ssc-miR-490-5p	MIMAT0017959	CCAUGGAUCCCCAGGUGGGU	CAUGGAU	20	ssc-mir-490-1	MI0015914	UUGUUCGACACCAUGGAUCCCCAGGUGGGUCACGUUUCAAGAUACACCAACCUGGAGGACUCCAUGCUGUUGAGCUGUU	chr18:13361980-13362058(-)	MIPF0000229	mir-490	490-1	0	0	0	1	0	0
ssc-miR-7139-5p	MIMAT0028153	CCAUUCCUUCGUCUGUGCACUAG	CAUUCCU	23	ssc-mir-7139	MI0023572	CCAUUCCUUCGUCUGUGCACUAGAAAAAUAACAGUACCUAGGGCACAGGAUGGGAUGAGG	chr5:109259471-109259530(+)	-	-	7139	36	34	28	21	39	13
ssc-miR-181d-3p	MIMAT0017375	CCCACCGAGGGAUGAAUGUCAC	CCACCGA	22	ssc-mir-181d	MI0013108	UCACAAUCAACAUUCAUUGUUGUCGGUGGGUUGUGAGACGGAGGCCAGACCCACCGAGGGAUGAAUGUCACUGUGGCUGG	chr2:65553487-65553566(-)	MIPF0000007	mir-181	181c,181d	2	1	0	0	0	0
ssc-miR-338	MIMAT0015713	UCCAGCAUCAGUGAUUUUGUUG	CCAGCAU	22	ssc-mir-338	MI0014773	CCGUCCUCCCCAACAAUAUCCUGGUGCUGAGUGAUGACACACGCAACUCCAGCAUCAGUGAUUUUGUUGAAGAGGGCAG	chr12:1507084-1507162(+)	MIPF0000097	mir-338	338	23	4	7	1	9	12
ssc-miR-199a-5p	MIMAT0013874	CCCAGUGUUCAGACUACCUGUUC	CCAGUGU	23	ssc-mir-199a-1;ssc-mir-199a-2	MI0016621;MI0013093	UCCGUCGCCCCAGUGUUCAGACUACCUGUUCAGGACAAUGCCGUUGUACAGUAGUCUGCACAUUGGUUAGACUGGG;CCCCGCCAACCCAGUGUUCAGACUACCUGUUCAGGGGGCUCUGAAUGUGUACAGUAGUCUGCACAUUGGUUAGGCUGGGC	chr9:126105251-126105326(-);chr2:69991779-69991858(-)	MIPF0000040	mir-199	214,199a-1;199a-2	55082	21959	26266	15585	22489	29259
ssc-miR-199b-5p	MIMAT0017339	CCCAGUGUUUAGACUAUCUGUU	CCAGUGU	22	ssc-mir-199b	MI0008219	CCGUCUACCCAGUGUUUAGACUAUCUGUUCAGGACUCCCAAAUUGUACAGUAGUCUGCACAUUGGUUAGGCUGG	chr1:302681826-302681899(-)	MIPF0000040	mir-199	199b,9822	9315	1686	6305	1790	2514	3443
ssc-miR-885-5p	MIMAT0013902	UCCAUUACACUACCCUGCCUCU	CCAUUAC	22	ssc-mir-885	MI0013119	CACUCGGCCCGCGCUCUCUCCAUUACACUACCCUGCCUCUUCUCCACGAGAGGCAGCGGGGUGUAGUGGAUAGAGCACGG	:-()	MIPF0000532	mir-885	885	3	1	0	0	0	2
ssc-miR-186-3p	MIMAT0037321	GCCCAAAGGUGAAUUUUUUGGG	CCCAAAG	22	ssc-mir-186	MI0002456	UGCUUAUAACUUUCCAAAGAAUUCUCCUUUUGGGCUUUAUGAUUUUAUUUUAAGCCCAAAGGUGAAUUUUUUGGGAAGUUUG	chr6:131558966-131559047(+)	MIPF0000109	mir-186	186	0	2	2	0	1	2
ssc-miR-7138-5p	MIMAT0028151	UCCCAGCAAGUGUCCAUCCAUCU	CCCAGCA	23	ssc-mir-7138	MI0023571	UCCCAGCAAGUGUCCAUCCAUCUCUGUGUCCAUAAGAGAGGACUGGCCUUGCAGGGUGC	chr2:82423677-82423735(-)	-	-	7138	200	63	100	43	81	67
ssc-miR-361-3p	MIMAT0013934	CCCCCAGGUGUGAUUCUGAUUUGC	CCCCAGG	24	ssc-mir-361	MI0013145	GGAGCUUAUCAGAAUCUCCAGGGGUACUUAUAAUUUGAAAAAGUCCCCCAGGUGUGAUUCUGAUUUGCUUCCUCCUCCUC	chrX:78804780-78804859(-)	MIPF0000172	mir-361	361	5429	4047	2993	2718	3641	2609
ssc-miR-331-3p	MIMAT0013930	GCCCCUGGGCCUAUCCUAGAA	CCCCUGG	21	ssc-mir-331	MI0013142	UUGUUUGGGUUUGUUCUAGGUAUGGUCCCAGGGAUCCCAGAUCAAACCAGGCCCCUGGGCCUAUCCUAGAACCAACCUAA	chr5:92224978-92225057(-)	MIPF0000199	mir-331	331	776	395	457	230	376	346
ssc-miR-9785-5p	MIMAT0037002	ACCCUCAUCCUGGUGUCCGGCACC	CCCUCAU	24	ssc-mir-9785	MI0031545	CUCAGAGUUCACCCUCAUCCUGGUGUCCGGCACCACUGUACAAACUUGCUGCCCACCUGGGUGAGAAGGACUCUGUGU	chr3:22233412-22233489(-)	-	-	9785	1	0	0	1	0	0
ssc-miR-125a	MIMAT0013897	UCCCUGAGACCCUUUAACCUGUG	CCCUGAG	23	ssc-mir-125a	MI0013115	GGCCUCUGAGUCCCUGAGACCCUUUAACCUGUGAGGACAUCCAGGGUCACAGGUGAGGUUCUUGGGAGCCUGGCGUCCGG	chr6:51858852-51858931(+)	MIPF0000033	mir-10	99b,let7e,125a	7283	3270	3849	2731	3501	6476
ssc-miR-125b	MIMAT0002120	UCCCUGAGACCCUAACUUGUGA	CCCUGAG	22	ssc-mir-125b-1;ssc-mir-125b-2	MI0013172;MI0002414	CCUCUCAGUCCCUGAGACCCUAACUUGUGAUGUUUACCGUUUAAAUCCACGGGUUAGGCUCUUGGGAGCUGCGAGCCGUG;ACCAGACUUUUCCUAGUCCCUGAGACCCUAACUUGUGAGGUAUUUUAGUAACAUCACAAGUCAGGCUCUUGGGACCUAGGCGGAGGGGA	chr9:54334908-54334987(-);:-()	MIPF0000033	mir-10	125b-1;125b-2	13528	5034	8877	4747	5094	11670
ssc-miR-339	MIMAT0025372	UCCCUGUCCUCCAGGAGCUCA	CCCUGUC	21	ssc-mir-339-2	MI0022144	UAAGACAAGGUCCCUGUCCUCCAGGAGCUCAUGGUCCAAUAGAAGCAUAUAUACAAAUGGCUCUGAGGGGAGAUCCCGCUGUGGCU	chrUScaf3389:105390-105475(+)	-	-	339-2	3985	2117	2334	1170	2096	1862
ssc-miR-339-5p	MIMAT0013939	UCCCUGUCCUCCAGGAGCUCAC	CCCUGUC	22	ssc-mir-339-1	MI0013149	GCAGCCGCCGUCCCUGUCCUCCAGGAGCUCACUUACCUUGGGCCGUGAGCUCCUCGAGGCCAGAGCCCGUGUCUGCCUCU	chr3:726710-726789(+)	MIPF0000193	mir-339	339-1	3985	2117	2334	1170	2096	1862
ssc-miR-4334-3p	MIMAT0020366	UCCCUGUCCUCCAGGAGCUC	CCCUGUC	20	ssc-mir-4334	MI0015921	CUGUGCUGAGCCCUGGAGUGACGGGGGUGAAAGGGCAGAGUCCCUGUCCUCCAGGAGCUCCCCAUGUGG	chr15:134433005-134433073(+)	-	-	4334	3983	2117	2334	1170	2096	1862
ssc-miR-615	MIMAT0020595	UCCGAGCCUGGGUCUCCCUCU	CCGAGCC	21	ssc-mir-615	MI0017995	GGGAGGGGCGGGAGGGGGCUCCCCGGUGCUCGGAUCUCGAGGGUGCUUAUUGUUCGGUCCGAGCCUGGGUCUCCCUCUCCCCCCCACC	chr5:20147919-20148006(+)	MIPF0000342	mir-615	615	0	1	0	1	0	2
ssc-miR-671-3p	MIMAT0025382	UCCGGUUCUCAGGGCUCCACC	CCGGUUC	21	ssc-mir-671	MI0022155	CAGGAAGAGGAGGAAGCCCUGGAGGGGCUGGAGGUGAUGGAUGUUUUCCUCCGGUUCUCAGGGCUCCACCUUUUCCGGGC	chr18:6286693-6286772(-)	MIPF0000358	mir-671	671	91	42	58	36	39	25
ssc-miR-155-3p	MIMAT0017953	UCCUACAUGUUAGCAUUAACA	CCUACAU	21	ssc-mir-155	MI0015907	CUAUAUGCUGUUAAUGCUAAUUGUGAUAGGGGUUUUUACCUCCGUCUGACUCCUACAUGUUAGCAUUAACAGGGUAUGAUG	chrUScaf2553:133183-133263(-)	MIPF0000157	mir-155	155	3	0	0	0	0	1
ssc-miR-345-3p	MIMAT0013900	CCCUGAACUAGGGGUCUGGAG	CCUGAAC	21	ssc-mir-345-1;ssc-mir-345-2	MI0013117;MI0022146	AACCCAGGUCUGCUGACUCCUAGUCCAGUGCUUGUGAUGGCUGGUGGGCCCUGAACUAGGGGUCUGGAGGCCUGGGUUUG;ACCCAGGUCUGCUGACUCCUAGUCCAGUGCUUGUGAUGGCUGGUGGGCCCUGAACUAGGGGUCUGGAGGCCUGGGUUU	chr7:128658300-128658379(+);:-()	MIPF0000189	mir-345	345-1;345-2	571	371	438	212	336	181
ssc-miR-10384	MIMAT0041592	CCCUGCGUGGCUUCUCUGUGCA	CCUGCGU	22	ssc-mir-10384-1;ssc-mir-10384-2	MI0033394;MI0033395	GCCCCUGCGUGGCUUCUCUGUGCAGUCUUUUCUUCUGGGACCUGCACAGGAAGGCCACGGAGGGGC;UUUCAGCCCCUGCGUGGCUUCUCUGUGCAGUCUUUUCUUCUGGGACCUGCACAGGAAGGCCACGGAGGGGCCGGAG	chr2:88902990-88903055(+);chrUScaf2076:80978-81053(+)	-	-	10384-1;10384-2	284	119	110	53	58	81
ssc-miR-370	MIMAT0025373	GCCUGCUGGGGUGGAACCUGGU	CCUGCUG	22	ssc-mir-370	MI0022148	AAGACAGAGAAGCCAGGUCACGUCUCUGCAGUUACACAGCUCACGAGUGCCUGCUGGGGUGGAACCUGGUCUGUCUGUCU	:-()	MIPF0000167	mir-370	370	252	219	271	75	83	72
ssc-miR-221-5p	MIMAT0022949	ACCUGGCAUACAAUGUAGAUUUCUGU	CCUGGCA	26	ssc-mir-221	MI0008221	UGAACCUGGCAUACAAUGUAGAUUUCUGUGUUUGUUGGGCAACAGCUACAUUGUCUGCUGGGUUUCAGGC	chrX:45274873-45274942(-)	MIPF0000051	mir-221	221,222	366	370	337	363	419	228
ssc-miR-486	MIMAT0013886	UCCUGUACUGAGCUGCCCCGAG	CCUGUAC	22	ssc-mir-486-1;ssc-mir-486-2	MI0013103;MI0017992	GCUGGGGCUUCAGGGCCAGCUCGGACCUCUGACCUCCCUGACGGGUCCUGUACUGAGCUGCCCCGAGGCCCUCACUGUGC;CCCUGACGGGUCCUGUACUGAGCUGCCCCGAGGCCCUCACUGUGCCCAGCUCGGGCCAGCUCAGUACCCGGCGCGUCGGGGU	chr17:12191266-12191345(-);chrUScaf2610:3466-3547(-)	MIPF0000220	mir-486	486-1;486-2	365	960	673	576	476	577
ssc-miR-205	MIMAT0002146	UCCUUCAUUCCACCGGAGUCUG	CCUUCAU	22	ssc-mir-205	MI0002440	CUCUUGUCCUUCAUUCCACCGGAGUCUGUCUCAUACCCAACCAGAUUUCAGUGGAGUGAAGCUCAGGAG	chr9:146808292-146808360(-)	MIPF0000058	mir-205	205	3	1	0	2	8	7
ssc-miR-212	MIMAT0025370	ACCUUGGCUCUAGACUGCUUACU	CCUUGGC	23	ssc-mir-212	MI0022140	GCGCGCCGGCACCUUGGCUCUAGACUGCUUACUGCCCGGGCCGCCCUCAGUAACAGUCUCCAGUCACGGCCACCGACGCCUG	chr12:50016151-50016232(-)	MIPF0000065	mir-132	132,212	26	20	16	7	16	10
ssc-miR-551a	MIMAT0025379	GCGACCCACUCUUGGUUUCC	CGACCCA	20	ssc-mir-551a	MI0022153	UGGUGACCCUGGAAAUCCAGAGCGGGUGAGGCCUGUCUGACUGUUUCUAGGCGACCCACUCUUGGUUUCCAUGGUUGCCC	chr6:59927697-59927776(+)	MIPF0000360	mir-551	551a	37	7	12	11	23	8
ssc-miR-151-5p	MIMAT0013882	UCGAGGAGCUCACAGUCUAGU	CGAGGAG	21	ssc-mir-151	MI0013100	UUUUCCUGCCCUCGAGGAGCUCACAGUCUAGUACGUCUCAUCCCCUACUAGACUGAAGCUCCUUGAGGACAGGGAUCGUC	chrUScaf1855:7087-7166(+)	MIPF0000057	mir-28	151	1109	753	454	410	569	706
ssc-miR-1249	MIMAT0025385	ACGCCCUUCCCCCCCUUCUUCA	CGCCCUU	22	ssc-mir-1249-1;ssc-mir-1249-2	MI0022158;MI0022159	UGUUUGCAUGGGGAGGAGGGAGGAGAUGGGCCAAGUUCCCUCUGCCUGGAACGCCCUUCCCCCCCUUCUUCACCUAGCGAAC;UGUUUGCAUGGGGAGGAGGGAGGAGAUGGGCCAAGUUCCCUCUGCCUGGAACGCCCUUCCCCCCCUUCUUCACCUAGCGAAC	chr5:1499712-1499793(+);chrUScaf1993:9369-9450(+)	MIPF0000667	mir-1249	1249-1;1249-2	39	11	17	4	5	5
ssc-miR-127	MIMAT0013932	UCGGAUCCGUCUGAGCUUGGCU	CGGAUCC	22	ssc-mir-127	MI0013144	AUCGCUGUCUCCAGCCUGCUGAAGCUCAGAGGGCUCUGAUUCAGAAAGAUCAUCGGAUCCGUCUGAGCUUGGCUGGUCGG	chrUScaf3120:17247-17326(-)	MIPF0000080	mir-127	127	2297	1751	2057	576	879	879
ssc-miR-542-5p	MIMAT0013924	UCGGGGAUCAUCAUGUCACGA	CGGGGAU	21	ssc-mir-542	MI0013138	CCUCAGACGUCUCGGGGAUCAUCAUGUCACGAGAGACCACUGUGCACUUGUGACAGAUUGAUAACUGAAAGGUCUGGGAG	chrUScaf3177:3348-3427(+)	MIPF0000185	mir-542	450a,542,450b,450c	21	4	6	1	6	2
ssc-miR-126-3p	MIMAT0018378	UCGUACCGUGAGUAAUAAUGCG	CGUACCG	22	ssc-mir-126	MI0016619	CGACGGGACAUUAUUACUUUUGGUACGCGCUGUGACACUUCAAACUCGUACCGUGAGUAAUAAUGCGCUGUCG	chr1:313734669-313734741(+)	MIPF0000115	mir-126	126	192534	81329	72191	54558	102721	80139
ssc-miR-676-3p	MIMAT0013943	CCGUCCUAAGGUUGUUGAGUU	CGUCCUA	21	ssc-mir-676-1;ssc-mir-676-2	MI0013152;MI0022156	AACGCGUGACUCUUCAAUCUCAGGACUCGCAUAAUUAGCAGAAUGCCGUCCUAAGGUUGUUGAGUUCUGCGUUUCUGGGC;AACGCGUGACUCUUCAAUCUCAGGACUCGCAUAAUUAGCAGAAUGCCGUCCUAAGGUUGUUGAGUUCUGCGUUUCU	chrX:63280928-63281007(+);:-()	MIPF0000471	mir-676	676-1;676-2	1896	892	963	801	1102	1457
ssc-miR-187	MIMAT0020587	UCGUGUCUUGUGUUGCAGCCGG	CGUGUCU	22	ssc-mir-187	MI0017987	UGAGACCUCGGGCUACAACACGGGACUCGGGCGCUGCUCUGACCCCUCGUGUCUUGUGUUGCAGCCGGAGGGACGCAG	chr6:112191797-112191874(-)	MIPF0000078	mir-187	187	123	79	22	27	58	6
ssc-miR-1306-3p	MIMAT0013938	ACGUUGGCUCUGGUGGUGAUG	CGUUGGC	21	ssc-mir-1306	MI0013148	GUCUCCACCACCUCCCCUGCAAACGUCCAGUGAUGCAGAGGUAAUGGACGUUGGCUCUGGUGGUGAUGGACAGGCCGAAC	chr14:55110958-55111037(+)	MIPF0000531	mir-1306	1306	126	82	63	49	53	49
ssc-miR-139-5p	MIMAT0002159	UCUACAGUGCACGUGUCUCCAG	CUACAGU	22	ssc-mir-139	MI0002453	GUGUAUUCUACAGUGCACGUGUCUCCAGUGUGGCUCGGAGGCUGGAGACGCGGCCCUGUUGGAGUAAC	chr9:7935635-7935702(-)	MIPF0000117	mir-139	139	3436	1444	1780	1169	1490	1549
ssc-miR-331-5p	MIMAT0013929	UCUAGGUAUGGUCCCAGGGAU	CUAGGUA	21	ssc-mir-331	MI0013142	UUGUUUGGGUUUGUUCUAGGUAUGGUCCCAGGGAUCCCAGAUCAAACCAGGCCCCUGGGCCUAUCCUAGAACCAACCUAA	chr5:92224978-92225057(-)	MIPF0000199	mir-331	331	375	182	138	110	167	161
ssc-miR-628-3p	MIMAT0037368	UCUAGUAAGAGUGGCAGUCGAAG	CUAGUAA	23	ssc-mir-628	MI0013163	GUGUCACUUCCUCAUGCUGACAUAUUUACUAGAGGGUAAAGUUAACAACCUUCUAGUAAGAGUGGCAGUCGAAGGGAAGG	chr1:129013474-129013553(+)	MIPF0000529	mir-628	628	26	21	18	25	21	19
ssc-miR-325	MIMAT0002150	CCUAGUAGGUGUUCAGUAAGUGU	CUAGUAG	23	ssc-mir-325	MI0002444	AGUGCUUGGUUCCUAGUAGGUGUUCAGUAAGUGUUUGUGACAUAAUUCGUUUAUUGAGCACCUCCUAUCAAUCAAGCACUGUGCUAGGUUCUGG	chrX:69673008-69673101(-)	MIPF0000147	mir-325	325	1	0	0	0	0	0
ssc-miR-371-5p	MIMAT0037081	ACUCAAACUGUGGGGGCACUUU	CUCAAAC	22	ssc-mir-371	MI0031640	AGCCUGUGGUACUCAAACUGUGGGGGCACUUUCUGGUCUAGGGAGGGAAGUGCCGCCAUUUUUUGAGUGUUACCGAUU	chr6:52738857-52738934(+)	MIPF0000068	mir-290	371	0	0	0	0	0	2
ssc-miR-342	MIMAT0013944	UCUCACACAGAAAUCGCACCCGUCA	CUCACAC	25	ssc-mir-342	MI0013153	AAGGUGAGGGUGCUAUCUGUGACUGAGGGACAUGGCGCAUAGAACUGUCUCACACAGAAAUCGCACCCGUCACCUUGGCC	:-()	MIPF0000190	mir-342	342	5195	3197	2824	1336	2742	1749
ssc-miR-7136-3p	MIMAT0028148	UCUCAGUGUUUGAACCAGAAGC	CUCAGUG	22	ssc-mir-7136	MI0023569	UCUGGUCCAGACACUGUGGAGCUGAAGAGACCAACACUUCUCAGUGUUUGAACCAGAAGC	chrUScaf1148:53415-53474(+)	-	-	7136	3	7	1	13	6	9
ssc-miR-421-5p	MIMAT0017970	CCUCAUUAAAUGUUUGUUGAAUGA	CUCAUUA	24	ssc-mir-421	MI0015925	ACAUUGUAGGCCUCAUUAAAUGUUUGUUGAAUGAAAAAAUGAAUCAUCAACAGACAUUAAUUGGGCGCCUGCUCUGUG	chrX:67425032-67425109(-)	MIPF0000098	mir-95	374b,421	0	0	1	0	0	0
ssc-miR-136-5p	MIMAT0002158	ACUCCAUUUGUUUUGAUGAUGGA	CUCCAUU	23	ssc-mir-136	MI0002452	UGAGCCCUCGGAGGACUCCAUUUGUUUUGAUGAUGGAUUCUUACGCUCCAUCAUCGUCUCAAAUGAGUCUUCAGAGGGUUCU	chr7:132079194-132079275(+)	MIPF0000099	mir-136	136,432,493	82	59	59	26	37	56
ssc-miR-150	MIMAT0025365	UCUCCCAACCCUUGUACCAGUG	CUCCCAA	22	ssc-mir-150-1;ssc-mir-150-2	MI0022133;MI0022134	CUCGGCCCUAUCUCCCAACCCUUGUACCAGUGCGUGCCUCAGUCCCUGGUACAGGAAUGGGGGGCAGGGACCUGGGG;CUCGGCCCUAUCUCCCAACCCUUGUACCAGUGCGUGCCUCAGUCCCUGGUACAGGAAUGGGGGGCAGGGACCUGGGG	chr6:50309879-50309955(-);:-()	MIPF0000197	mir-150	150-1;150-2	4666	3574	2448	1855	3846	2252
ssc-miR-532-3p	MIMAT0013941	CCUCCCACACCCAAGGCUUGCA	CUCCCAC	22	ssc-mir-532	MI0013150	UUGCUUUCUCUCUUACAUGCCUUGAGUGUAGGACCGUUGGCAUCUGAAUACCCUCCCACACCCAAGGCUUGCAGGAGGGC	chrX:48632025-48632104(+)	MIPF0000113	mir-188	532,500,362,660	391	218	224	80	201	130
ssc-miR-1307	MIMAT0013936	ACUCGGCGUGGCGUCGGUCGUG	CUCGGCG	22	ssc-mir-1307	MI0013147	CUACCAAUCUCGACCGGACCUCGACCGGCUCGUCUAUGUUGCCAAUCGACUCGGCGUGGCGUCGGUCGUGGUAGAUAGGC	chrUScaf3737:46361-46440(-)	MIPF0000558	mir-1307	1307	3122	1537	1641	985	1542	722
ssc-miR-7142-5p	MIMAT0028159	ACUCUCCGAGGGGCCUUCAAGGG	CUCUCCG	23	ssc-mir-7142	MI0023575	ACUCUCCGAGGGGCCUUCAAGGGCAAGUUCUUGUCACCUUUGUUGGCUCCUCUGAAGUGA	chr2:7444711-7444770(-)	-	-	7142	1	0	2	0	0	0
ssc-miR-7135-5p	MIMAT0028145	UCUCUGAGACACUGACUGUGG	CUCUGAG	21	ssc-mir-7135	MI0023568	UCUCUGAGACACUGACUGUGGGGGUAUGUGUGUGUCCAUCUGUCUGUGUCUCUGAGCAG	chr3:29052266-29052324(+)	-	-	7135	13	11	9	0	1	1
ssc-miR-326	MIMAT0002140	CCUCUGGGCCCUUCCUCCAG	CUCUGGG	20	ssc-mir-326	MI0002434	UCUGUCUGUUGGGCUGGAGGCAGGGCCUUUGUGCAGGCGGGUUGUGCUCAGAUCGCCUCUGGGCCCUUCCUCCAGCCCAGAGGCGGAUUCA	chr9:10800191-10800281(-)	MIPF0000143	mir-326	326	412	241	258	97	221	59
ssc-miR-330	MIMAT0041601	UCUCUGGGCCUGUGUCUUAGGCU	CUCUGGG	23	ssc-mir-330	MI0033402	CUGCCUCUCUGGGCCUGUGUCUUAGGCUCUGCAAGAUCAACCGAGCAAAGCACACGGCCUGCAGAGAGGCAG	chrUScaf4186:17724-17795(-)	-	-	330	1147	622	493	418	624	354
ssc-miR-130b-5p	MIMAT0037366	ACUCUUUCCCUGUUGCACUACU	CUCUUUC	22	ssc-mir-130b	MI0013136	GCCUGCCUGACACUCUUUCCCUGUUGCACUACUGUGGGCCACUGGGAAGCAGUGCAAUGAUGAAAGGGCAUCAGUCAGGC	chr14:53695562-53695641(-)	MIPF0000034	mir-130	130b	366	225	227	138	260	204
ssc-miR-10382	MIMAT0041589	UCUGACCCUGGCCCCUGACCCU	CUGACCC	22	ssc-mir-10382	MI0033391	AGGUGAGUAGGACGGAGGUCAGGGCAAGGGGUAGAGGCUGAACCUCUGACCCUGGCCCCUGACCCUACUCGCCU	chr14:121669991-121670064(+)	-	-	10382	0	0	2	0	0	0
ssc-miR-345-5p	MIMAT0013899	GCUGACUCCUAGUCCAGUGC	CUGACUC	20	ssc-mir-345-1;ssc-mir-345-2	MI0013117;MI0022146	AACCCAGGUCUGCUGACUCCUAGUCCAGUGCUUGUGAUGGCUGGUGGGCCCUGAACUAGGGGUCUGGAGGCCUGGGUUUG;ACCCAGGUCUGCUGACUCCUAGUCCAGUGCUUGUGAUGGCUGGUGGGCCCUGAACUAGGGGUCUGGAGGCCUGGGUUU	chr7:128658300-128658379(+);:-()	MIPF0000189	mir-345	345-1;345-2	178	85	72	21	61	23
ssc-miR-29a-5p	MIMAT0037364	ACUGAUUUCUUUUGGUGUUCAG	CUGAUUU	22	ssc-mir-29a	MI0013090	CCCCUUAGAGGAUGACUGAUUUCUUUUGGUGUUCAGAGUCAAUAUAAUUUUCUAGCACCAUCUGAAAUCGGUUAUAAUGAUUGGGG	chr18:19035225-19035310(+)	MIPF0000009	mir-29	29b-1,29a	26	20	7	10	7	9
ssc-miR-7143-3p	MIMAT0028162	UCUGCACUUGAAGCUGAGACUGA	CUGCACU	23	ssc-mir-7143	MI0023576	AAGCUCAGCUCUGAAGUGCAGAGGCUGUUUGCACUUCCUCUGCACUUGAAGCUGAGACUGA	chrUScaf1441:36265-36325(-)	MIPF0002024	mir-7143	7143	3	4	3	2	3	1
ssc-miR-17-3p	MIMAT0015268	ACUGCAGUGAAGGCACUUGUAG	CUGCAGU	22	ssc-mir-17	MI0008214	GAAUAAUGUCAAAGUGCUUACAGUGCAGGUAGUGAUAAUGUGCAUCUACUGCAGUGAAGGCACUUGUAGCAUUAUGG	chr11:66610060-66610136(+)	MIPF0000001	mir-17	19a,20a,18a,17,92a-1,19b-1	110	83	44	41	58	46
ssc-miR-20a-3p	MIMAT0037316	ACUGCAUUAUGAGCACUUAAAGU	CUGCAUU	23	ssc-mir-20a	MI0002423	GUAGCACUAAAGUGCUUAUAGUGCAGGUAGUGUUUAGUUAUCUACUGCAUUAUGAGCACUUAAAGUACUGC	chr11:66610513-66610583(+)	MIPF0000001	mir-17	19a,20a,18a,17,92a-1,19b-1	24	12	15	10	12	22
ssc-miR-378	MIMAT0013868	ACUGGACUUGGAGUCAGAAGGC	CUGGACU	22	ssc-mir-378-1;ssc-mir-378-2	MI0013088;MI0016622	CCACCCAGGGCUCCUGACUCCAGGUCCUGUGUGUUGCCUGGAAAUAGCACUGGACUUGGAGUCAGAAGGCCUGCGUGGAG;GUGGGCCUCCUGAAGGCAGGCAGAACCAUUGGGUGAAAAGAGCACUGGACUUGGAGUCAGAAGGCCCG	chr2:157640353-157640432(+);chr12:38396700-38396767(+)	MIPF0000168	mir-378	378-1;378-2	34318	23397	30595	14411	21873	16584
ssc-miR-149	MIMAT0018379	UCUGGCUCCGUGUCUUCACUCCC	CUGGCUC	23	ssc-mir-149	MI0016620	GCCCAGGCUCUGGCUCCGUGUCUUCACUCCCGUGUGUGUCCGAGGAGGGAGGGAGGGACGGGGGCUGUGCUGGGGC	chr15:154447027-154447102(-)	MIPF0000274	mir-149	149	1037	494	278	176	217	288
ssc-miR-7136-5p	MIMAT0028147	UCUGGUCCAGACACUGUGGAGC	CUGGUCC	22	ssc-mir-7136	MI0023569	UCUGGUCCAGACACUGUGGAGCUGAAGAGACCAACACUUCUCAGUGUUUGAACCAGAAGC	chrUScaf1148:53415-53474(+)	-	-	7136	105	140	27	59	50	60
ssc-miR-146a-3p	MIMAT0017971	CCUGUGAAGUUUAGUUCUUCAG	CUGUGAA	22	ssc-mir-146a	MI0015926	UACUCAGCUUUGAGAACUGAAUUCCAUGGGUUGUGUCAUUGUCAGACCUGUGAAGUUUAGUUCUUCAGCUGGGAUAUC	chr16:68488129-68488206(+)	MIPF0000103	mir-146	146a	2	4	0	1	0	0
ssc-miR-26b-3p	MIMAT0041596	CCUGUUCUCCAUUACUUGGCU	CUGUUCU	21	ssc-mir-26b	MI0033397	CCCAGUUCAAGUAAUUCAGGAUAGGUUGUGUGCUGUCCAGCCUGUUCUCCAUUACUUGGCUCGGG	chrUScaf756:56015-56079(+)	-	-	26b	38	42	18	17	42	20
ssc-miR-432-5p	MIMAT0013946	UCUUGGAGUAGGUCAUUGGGU	CUUGGAG	21	ssc-mir-432	MI0013155	UCCAGGUCUUGGAGUAGGUCAUUGGGUGGAUCCUUUAUUUCCCUAUGUGGGCCACUGGAUGGCUCCUCCAUGGCUUGGAG	chr7:132079003-132079082(+)	MIPF0000211	mir-432	136,432,493	16	21	20	17	6	13
ssc-miR-7144-5p	MIMAT0028163	ACUUUCCCGGGAUUUGGAGCGC	CUUUCCC	22	ssc-mir-7144	MI0023577	ACUUUCCCGGGAUUUGGAGCGCUUCCGCACGCGCUCCUUGUCCCGAGACCGCGA	chr11:81643736-81643789(+)	-	-	7144	21	8	17	2	9	4
ssc-miR-9	MIMAT0025358	UCUUUGGUUAUCUAGCUGUAUG	CUUUGGU	22	ssc-mir-9-3	MI0022123	CCCGUUUCUCUCUUUGGUUAUCUAGCUGUAUGAGUGCCACAGAGCCGUCAUAAAGCUAGAUAACCGAAAGUAGAAAUGACU	chr7:59924193-59924273(+)	MIPF0000014	mir-9	9-3	5834	3655	3073	1404	1730	1622
ssc-miR-9-1	MIMAT0002168	UCUUUGGUUAUCUAGCUGUAUGA	CUUUGGU	23	ssc-mir-9-1	MI0002462	CGGGGUUGGUUGUUAUCUUUGGUUAUCUAGCUGUAUGAGUGGUGUGGAGUCUUCAUAAAGCUAGAUAACCGAAAGUAAAAAUAACCCCA	chr4:102543210-102543298(-)	MIPF0000014	mir-9	9-1	5834	3655	3073	1404	1730	1622
ssc-miR-9-2	MIMAT0002169	UCUUUGGUUAUCUAGCUGUAUGA	CUUUGGU	23	ssc-mir-9-2	MI0002463	GGAAGCGAGUUGUUAUCUUUGGUUAUCUAGCUGUAUGAGUGUAUUGGUCUUCAUAAAGCUAGAUAACCGAAAGUAAAAACUCCUUCA	chr2:98744572-98744658(-)	MIPF0000014	mir-9	9-2	5834	3655	3073	1404	1730	1622
ssc-miR-9845-5p	MIMAT0037063	UGAACCCAGAUCGGCCCGGG	GAACCCA	20	ssc-mir-9845-1;ssc-mir-9845-2;ssc-mir-9845-3;ssc-mir-9845-4;ssc-mir-9845-5;ssc-mir-9845-6	MI0031614;MI0031615;MI0031616;MI0031617;MI0031618;MI0031619	CACUAGGGCCUGAACCCAGAUCGGCCCGGGGUCCUUUGUGUGCAGGCACGCCCCCCUGGGUCUCACUGUGGCCAGGCCACAGCA;CACUAGGGCCUGAACCCAGAUCGGCCCGGGGUCCUUUGUGUGCAGGCACGCCCCCCUGGGUCUCACUGUGGCCAGGCCACAGCA;CACUAGGGCCUGAACCCAGAUCGGCCCGGGGUCCUUUGUGUGCAGGCACGCCCCCCUGGGUCUCACUGUGGCCAGGCCACAGCA;CACUAGGGCCUGAACCCAGAUCGGCCCGGGGUCCUUUGUGUGCAGGCACGCCCCCCUGGGUCUCACUGUGGCCAGGCCACAGCA;CACUAGGGCCUGAACCCAGAUCGGCCCGGGGUCCUUUGUGUGCAGGCACGCCCCCCUGG…	chr17:69584235-69584318(+);chr17:69588032-69588115(+);chr17:69595623-69595706(+);chr17:69599417-69599500(+);chr17:69657802-69657885(+);chr17:69661596-69661679(+)	MIPF0001900	mir-9845	9845-1,9845-2,9845-3,9845-4;9845-1,9845-2,9845-3,9845-4;9845-1,9845-2,9845-3,9845-4;9845-1,9845-2,9845-3,9845-4;9845-5,9845-6;9845-5,9845-6	0	0	0	1	0	0
ssc-miR-493-3p	MIMAT0025378	UGAAGGUCUACUGUGUGCCAGG	GAAGGUC	22	ssc-mir-493	MI0022152	CCCCAGGGCCUUGUACAUGGUAGGCUUUCAUUCAUUCGUUUGCACAUGCGGUGAAGGUCUACUGUGUGCCAGGCCCUGUGCCA	chr7:132069400-132069482(-)	MIPF0000230	mir-493	136,432,493	42	25	26	6	11	12
ssc-miR-504	MIMAT0013931	AGACCCUGGUCUGCACUCUAUCU	GACCCUG	23	ssc-mir-504	MI0013143	GCUGUUGGGAGACCCUGGUCUGCACUCUAUCUGUAUGCUUACUGAAGGGAGCGCAGGGCAGGGUUUCCCACACAGAGGGC	chrX:129654206-129654285(+)	MIPF0000437	mir-504	504	266	134	186	117	191	168
ssc-miR-1839-3p	MIMAT0017385	AGACCUACUUUUCUACCAACA	GACCUAC	21	ssc-mir-1839	MI0013162	CCUAAAUGAAAAGGUAGAUAGAACAGGUCUUGUUUGCAAGAUGAAUUCAAGACCUACUUUUCUACCAACAGCAAUUACAC	chr7:57683204-57683283(-)	MIPF0000702	mir-1839	1839	2	1	2	0	4	1
ssc-miR-146a-5p	MIMAT0022963	UGAGAACUGAAUUCCAUGGGUU	GAGAACU	22	ssc-mir-146a	MI0015926	UACUCAGCUUUGAGAACUGAAUUCCAUGGGUUGUGUCAUUGUCAGACCUGUGAAGUUUAGUUCUUCAGCUGGGAUAUC	chr16:68488129-68488206(+)	MIPF0000103	mir-146	146a	38095	50387	55420	65898	45434	35225
ssc-miR-146b	MIMAT0010190	UGAGAACUGAAUUCCAUAGGC	GAGAACU	21	ssc-mir-146b	MI0010685	GAACUUUGGCCACCUGGCUCUGAGAACUGAAUUCCAUAGGCUGUGAGCUCUAGCAAAUGCCCUAGGAACUCAGUUCUGGUGCCCGGCUGUGCUAUAGUC	chr14:123301752-123301850(+)	MIPF0000103	mir-146	146b	5546	21161	20856	23648	19663	12064
ssc-miR-769-5p	MIMAT0020363	UGAGACCUCUGGGUUCUGAGC	GAGACCU	21	ssc-mir-769	MI0013168	UGCGCUCUGACCUGAGACCUCUGGGUUCUGAGCUGUGAUGUUGCUUCCAAGCUGGGAUCUCUGGGGUCUUGGUUCAGGGU	chr6:47708761-47708840(+)	MIPF0000727	mir-769	769	948	615	462	265	563	275
ssc-miR-143-3p	MIMAT0013879	UGAGAUGAAGCACUGUAGCUC	GAGAUGA	21	ssc-mir-143	MI0013098	GUCCCCCAGCCGGAGGUGCAGUGCUGCAUCUCUGGUCAGCUGGGAGUCUGAGAUGAAGCACUGUAGCUCGGGAAGGGAGA	chr2:157344738-157344817(+)	MIPF0000094	mir-143	145,143	1650289	921317	914469	638789	811293	1020430
ssc-miR-27b-5p	MIMAT0013889	AGAGCUUAGCUGAUUGGUGAACA	GAGCUUA	23	ssc-mir-27b	MI0013109	ACGAGGUGCAGAGCUUAGCUGAUUGGUGAACAGUGACUGGUUUCCGCUUUGUUCACAGUGGCUAAGUUCUGCACCUGAAG	chr10:31340880-31340959(-)	MIPF0000036	mir-27	27b,24-2,23b	39	36	55	31	21	51
ssc-miR-423-5p	MIMAT0013880	UGAGGGGCAGAGAGCGAGACUUU	GAGGGGC	23	ssc-mir-423	MI0013099	AAGUUAGGCUGAGGGGCAGAGAGCGAGACUUUUCUAUUUUCCAAAAGCUCGGUCUGAGGCCCCUCAGUCUUGCUUCCUAC	chr12:48287019-48287098(-)	MIPF0000329	mir-423	423	4543	4615	5069	3782	4116	2930
ssc-let-7a	MIMAT0013865	UGAGGUAGUAGGUUGUAUAGUU	GAGGUAG	22	ssc-let-7a-1;ssc-let-7a-2	MI0013085;MI0017984	CCCAGGUUGAGGUAGUAGGUUGUAUAGUUUAGAAUUGUAUCAAGGGAGAUAACUGUACAGCCUCCUAGCUUUCCUUGGGU;CACUGUGGGAUGAGGUAGUAGGUUGUAUAGUUUUAGGGUCACACCCACCACUGGGAGAUAACUAUACAAUCUACUGUCUUUCCUAACGUGAU	chr9:54378059-54378138(-);chr3:44864433-44864524(+)	MIPF0000002	let-7	let7a-1,100;let7a-2,let7d,let7f-2	65476	95154	133266	123797	79692	89433
ssc-let-7c	MIMAT0002151	UGAGGUAGUAGGUUGUAUGGUU	GAGGUAG	22	ssc-let-7c	MI0002445	UGUGUGCAUCCGGGUUGAGGUAGUAGGUUGUAUGGUUUAGAGUUACACCGUGGGAGUUAACUGUACAACCUUCUAGCUUUCCUUGGAGCACACU	chr13:191559336-191559429(+)	MIPF0000002	let-7	let7c,99a	35238	21952	30088	17257	19899	20410
ssc-let-7d-5p	MIMAT0025356	AGAGGUAGUAGGUUGCAUAGUU	GAGGUAG	22	ssc-let-7d	MI0022120	GUUCCUAGGAAGAGGUAGUAGGUUGCAUAGUUUUAGGGCAGAGAUUUUGCCCACAAGGAGGUAACUAUACGACCUGCUGCCUUUCUUAGGGCCUUA	chr3:44867267-44867362(+)	MIPF0000002	let-7	let7a-2,let7d,let7f-2	4309	6983	8967	8119	6027	5220
ssc-let-7e	MIMAT0013866	UGAGGUAGGAGGUUGUAUAGUU	GAGGUAG	22	ssc-let-7e	MI0013086	GCCCCGGGCUGAGGUAGGAGGUUGUAUAGUUGAGGAGGACACCCACGGAGAUCACUAUACGGCCUCCUAGCUUUCCCCAG	chr6:51858376-51858455(+)	MIPF0000002	let-7	99b,let7e,125a	6794	7579	10969	8731	6194	8088
ssc-let-7f-5p	MIMAT0002152	UGAGGUAGUAGAUUGUAUAGUU	GAGGUAG	22	ssc-let-7f-1;ssc-let-7f-2	MI0002446;MI0022121	UGUGGGAUGAGGUAGUAGAUUGUAUAGUUUUAGGGUCAUACCCCAUCUUGGAGAUAACUAUACAGUCUACUGUCUUUCCCACG;UCUAUCAGAGUGAGGUAGUAGAUUGUAUAGUUGUGGGGUAGUGAUUUUACCCUGUUCAGGAGAUAACUAUACAAUCUAUUGCCUUCCCUGAGGAGUA	chrX:51801728-51801810(-);chr3:44864800-44864896(+)	MIPF0000002	let-7	let7f-1,98;let7a-2,let7d,let7f-2	189954	800642	793422	852769	655689	524997
ssc-let-7g	MIMAT0013867	UGAGGUAGUAGUUUGUACAGUU	GAGGUAG	22	ssc-let-7g	MI0013087	GGCUGAGGUAGUAGUUUGUACAGUUUGAGGGUCUAUGAUACCACCCGGUACAGGAGAUAACUGUACAGGCCACUGCCUUG	chr13:37599004-37599083(+)	MIPF0000002	let-7	let7g	181426	219341	292089	291457	186634	158638
ssc-let-7i-5p	MIMAT0002153	UGAGGUAGUAGUUUGUGCU	GAGGUAG	19	ssc-let-7i	MI0002447	CUGGCUGAGGUAGUAGUUUGUGCUGUUGGUCGGGUUGUGACAUUGCCCGCUGUGGAGAUAACUGCGCAAGCUACUGCCUUGCUAG	chr5:30021224-30021308(+)	MIPF0000002	let-7	let7i	208985	138409	130229	101845	125903	72864
ssc-miR-98	MIMAT0013905	UGAGGUAGUAAGUUGUAUUGUU	GAGGUAG	22	ssc-mir-98	MI0013122	GGGUGAGGUAGUAAGUUGUAUUGUUGUGGGGUAGGGAUUUUAGGCCCCAAUUAGAAGAUAACUAUACAACUUACUACUUU	chrX:51800864-51800943(-)	MIPF0000002	let-7	let7f-1,98	3643	2672	2782	2155	2489	1856
ssc-miR-574-5p	MIMAT0037367	UGAGUGUGUGUGUGUGAGUGUGU	GAGUGUG	23	ssc-mir-574	MI0013161	UGGGUGCGGGCGUGUGAGUGUGUGUGUGUGAGUGUGUGUCGCUCCGGGUCCACGCUCAUGCACACACCCACACGCCCGCA	chr8:31672459-31672538(+)	MIPF0000419	mir-574	574	141	72	74	31	49	38
ssc-miR-219a	MIMAT0020590	AGAGUUGAGUCUGGACGUCCCG	GAGUUGA	22	ssc-mir-219a	MI0017990	CCGCGGCUCUUGAUUGUCCAAACGCAAUUCUCGAGUCUAUAGCUCUGGCCGAGAGUUGAGUCUGGACGUCCCGAGCCGUCGCC	chr7:29752701-29752783(-)	MIPF0000044	mir-219	219a	18	9	11	8	11	3
ssc-miR-190a	MIMAT0025367	UGAUAUGUUUGAUAUAUUAGG	GAUAUGU	21	ssc-mir-190a	MI0022136	GGCCUCUGUGUGAUAUGUUUGAUAUAUUAGGUUGUUAUUUAAUCCAACUAUAUAUCAAACAUAUUCCUACAGUGUCUUGCCC	chr1:120448012-120448093(-)	MIPF0000076	mir-190	190a	149	56	56	16	60	23
ssc-miR-190b	MIMAT0020588	UGAUAUGUUUGAUAUUGGGUUG	GAUAUGU	22	ssc-mir-190b	MI0017988	UGCUUCUGUGUGAUAUGUUUGAUAUUGGGUUGUUUAAUUAGGAACCAACUAAAUGUCAAACAUAUUCUUACAGCAGUAGGCAA	chrUScaf2882:17131-17213(-)	MIPF0000076	mir-190	190b	12	6	2	2	3	5
ssc-miR-2320-3p	MIMAT0020598	CGAUGAUGGUCCCUGUGUUUG	GAUGAUG	21	ssc-mir-2320	MI0017997	GCUGUCCCCAUGGCACAGGGUCCAGCUGUCGGCUGUAAUACCCGAUGGGUCGAUGAUGGUCCCUGUGUUUGGGGCGAGCAC	chr6:60147823-60147903(-)	MIPF0001253	mir-2320	2320	112	69	57	47	74	39
ssc-miR-145-3p	MIMAT0022919	GGAUUCCUGGAAAUACUGUUCU	GAUUCCU	22	ssc-mir-145	MI0002417	CACCUUGUCCUCACGGUCCAGUUUUCCCAGGAAUCCCUUAGAUGCUGAGAUGGGGAUUCCUGGAAAUACUGUUCUUGAGGUCAUGG	chr2:157346127-157346212(+)	MIPF0000079	mir-145	145,143	9057	4413	4562	3383	5140	5440
ssc-miR-103	MIMAT0002154	AGCAGCAUUGUACAGGGCUAUGA	GCAGCAU	23	ssc-mir-103-1;ssc-mir-103-2	MI0002448;MI0013105	CUUACUGCCCUCGGCUUCUUUACAGUGCUGCCUUGUUGCAUAUGGAUCAAGCAGCAUUGUACAGGGCUAUGAAGGCACUGAG;UGUGCUUUCAGCUUCUUUACAGUGCUGCCUUGUAGCAUUCAGGUCAAGCAGCAUUGUACAGGGCUAUGAAAGAACUAAGA	chr16:59912617-59912698(+);chr17:36149787-36149866(-)	MIPF0000024	mir-103	103-1;103-2	21969	19419	27231	17161	18391	15695
ssc-miR-107	MIMAT0002155	AGCAGCAUUGUACAGGGCUAUCA	GCAGCAU	23	ssc-mir-107	MI0002449	UUCUCUCUGCUUUCAGCUUCUUUACAGUGUUGCCUUGUGGCAUGGAGUUCAAGCAGCAUUGUACAGGGCUAUCAAAGCACAGAGAGC	chr14:110407095-110407181(-)	MIPF0000024	mir-103	107	2425	2285	2547	1881	2078	1845
ssc-miR-324	MIMAT0013957	CGCAUCCCCUAGGGCAUUGGUGU	GCAUCCC	23	ssc-mir-324	MI0013167	CUAUGCCUCCCCGCAUCCCCUAGGGCAUUGGUGUGAAGCUGGAGACCCACUGCCCCAGGUGCUGCUGGGGGUUGUAGUCU	chr3:139855128-139855207(-)	MIPF0000165	mir-324	324	45	21	30	10	21	11
ssc-miR-1271-3p	MIMAT0017967	UGCCUGCUAUGUGCCAGGCA	GCCUGCU	20	ssc-mir-1271	MI0015922	UAGAUCAGUGCUUGGCACCUAGUAAGCACUCAGUAUAUACUUGUUGAGUGCCUGCUAUGUGCCAGGCAUUGUGCUGAG	chr2:83154226-83154303(-)	MIPF0000483	mir-1271	1271	12	11	3	4	12	12
ssc-miR-214-5p	MIMAT0037318	UGCCUGUCUACACUUGCUGUGC	GCCUGUC	22	ssc-mir-214	MI0002441	GGCCUGGCUGGACGGAGUUGUCAUGUGUCUGCCUGUCUACACUUGCUGUGCAGAACAUCCGCUCACCUGUACAGCAGGCACAGACAGGCAGUCACAUGACAACCCAGCCU	chr9:126099461-126099570(-)	MIPF0000062	mir-214	214,199a-1	1232	495	502	400	550	647
ssc-miR-381-5p	MIMAT0017957	AGCGAGGUUGCCCUUUGUAUAUU	GCGAGGU	23	ssc-mir-381	MI0015912	UGGUACUUAAAGCGAGGUUGCCCUUUGUAUAUUCGGGUUUUGAGGUGGAAUAUACAAGGACAAGCUCUCUGUGAGUAUCAAA	chrUScaf2115:27138-27219(-)	MIPF0000018	mir-154	376a,381,376c	1	0	0	0	0	0
ssc-miR-744	MIMAT0015708	UGCGGGGCUAGGGCUAACAGCA	GCGGGGC	22	ssc-mir-744	MI0014769	GCAGGGUGCGGGGCUAGGGCUAACAGCAGUCUUACUGAAGGUUUCCUGGAAACCACGCACAUGCUGUUGCCACUAACCUC	chr12:59358203-59358282(+)	MIPF0000431	mir-744	744	617	351	564	315	340	229
ssc-miR-221-3p	MIMAT0007762	AGCUACAUUGUCUGCUGGGUUU	GCUACAU	22	ssc-mir-221	MI0008221	UGAACCUGGCAUACAAUGUAGAUUUCUGUGUUUGUUGGGCAACAGCUACAUUGUCUGCUGGGUUUCAGGC	chrX:45274873-45274942(-)	MIPF0000051	mir-221	221,222	1458	994	946	783	1065	708
ssc-miR-222	MIMAT0013942	AGCUACAUCUGGCUACUGGGUCUC	GCUACAU	24	ssc-mir-222	MI0013151	UGCCCUCAAUGGCUCAGUAGCCAGUGUAGAUCCUGUCAUUUGUAAUCAGUAGCUACAUCUGGCUACUGGGUCUCUGAUGG	chrX:45275613-45275692(-)	MIPF0000051	mir-221	221,222	539	408	410	353	518	308
ssc-miR-339-3p	MIMAT0017381	AGCUCCUCGAGGCCAGAGCCC	GCUCCUC	21	ssc-mir-339-1	MI0013149	GCAGCCGCCGUCCCUGUCCUCCAGGAGCUCACUUACCUUGGGCCGUGAGCUCCUCGAGGCCAGAGCCCGUGUCUGCCUCU	chr3:726710-726789(+)	MIPF0000193	mir-339	339-1	9	10	11	8	15	10
ssc-miR-423-3p	MIMAT0013881	AGCUCGGUCUGAGGCCCCUCAGU	GCUCGGU	23	ssc-mir-423	MI0013099	AAGUUAGGCUGAGGGGCAGAGAGCGAGACUUUUCUAUUUUCCAAAAGCUCGGUCUGAGGCCCCUCAGUCUUGCUUCCUAC	chr12:48287019-48287098(-)	MIPF0000329	mir-423	423	8325	4755	5111	2914	4483	3067
ssc-miR-133a-5p	MIMAT0015299	AGCUGGUAAAAUGGAACCAAAU	GCUGGUA	22	ssc-mir-133a-1;ssc-mir-133a-2	MI0010681;MI0015909	CGGGACCCAAAUGCUUUGCUAAAGCUGGUAAAAUGGAACCAAAUCAACUGUUGAAUGGAUUUGGUCCCCUUCAACCAGCUGUAGCUGCGCAUUGACAGCGCCG;UAGAGCUGGUAAAAUGGAACCAAAUCGCCUCUUCAAUGGAUUUGGUCCCCUUCAACCAGCUGUAGCUAUGCAU	chr17:69274653-69274755(-);chr6:99485213-99485285(+)	MIPF0000029	mir-133	133a-1;133a-2	61	82	178	158	55	107
ssc-miR-7137-3p	MIMAT0028150	AGCUGGUCUGGGAGUUCCCGGG	GCUGGUC	22	ssc-mir-7137	MI0023570	CGGGGGAACUCCCAGACCAGCUUCCACUCCCUUCAAGAAGCUGGUCUGGGAGUUCCCGGG	chr3:10664432-10664491(+)	-	-	7137	18	9	10	4	7	13
ssc-miR-138	MIMAT0025363	AGCUGGUGUUGUGAAUCAGGC	GCUGGUG	21	ssc-mir-138	MI0022131	GCGGUGGGGCAGCUGGUGUUGUGAAUCAGGCCGUUGCCAAUCAGAGAACGGCUACUUCACAACACCAGGGUCACACCCCACCACA	chr13:30329402-30329486(+)	MIPF0000075	mir-138	138	327	275	282	81	299	46
ssc-miR-7-5p	MIMAT0002141	UGGAAGACUAGUGAUUUUGUUGUU	GGAAGAC	24	ssc-mir-7-1;ssc-mir-7-2	MI0022122;MI0002435	CAGCCCCAUCUGGAAGACUAGUGAUUUUGUUGUUGUCUCACUGCGCUCAACAACAAGUCCCAGUCUGCCGCAUGGUGCCGGCCA;UGGAUGUUGGUCUAGUUCUGUGUGGAAGACUAGUGAUUUUGUUGUUUUUAGAUAACUAAAUCGACAACAAAUCACAGUCUGCCAUAUGGCACAGGCCAUGCCUCUACAG	chr1:212651386-212651469(-);chr10:35113341-35113449(+)	MIPF0000022	mir-7	7-1;7-2	29628	26186	15112	13169	16592	8373
ssc-miR-671-5p	MIMAT0025381	AGGAAGCCCUGGAGGGGCUGGAGG	GGAAGCC	24	ssc-mir-671	MI0022155	CAGGAAGAGGAGGAAGCCCUGGAGGGGCUGGAGGUGAUGGAUGUUUUCCUCCGGUUCUCAGGGCUCCACCUUUUCCGGGC	chr18:6286693-6286772(-)	MIPF0000358	mir-671	671	95	89	88	46	106	56
ssc-miR-1	MIMAT0010187	UGGAAUGUAAAGAAGUAUGUA	GGAAUGU	21	ssc-mir-1	MI0010682	CCGGUUGACGUACCUGCUUGGGGGACAUACUUCUUUAUGUGCCCAUAUGGACCUGCUAAGCUAUGGAAUGUAAAGAAGUAUGUAUUUCAGGCUGGGAACUCUCACCGG	chr17:69285393-69285500(-)	MIPF0000038	mir-1	1	27057	112135	156385	152454	71476	104809
ssc-miR-206	MIMAT0013864	UGGAAUGUAAGGAAGUGUGUGA	GGAAUGU	22	ssc-mir-206	MI0013084	UUCCCGAGGCCACAUGCUUCUUUAUAUCCCCAUACGGAUUACUUGACUAUGGAAUGUAAGGAAGUGUGUGAUCUCGUUAA	chr7:52426445-52426524(+)	MIPF0000038	mir-1	206,133b	110	104	117	281	79	149
ssc-miR-184	MIMAT0002127	UGGACGGAGAACUGAUAAGGGU	GGACGGA	22	ssc-mir-184	MI0002421	CCAGUCACAUCCCCUUAUCACUUUUCCAGCCAGCUUUGUGACUCUAAAUGUUGGACGGAGAACUGAUAAGGGUAGGUGAUUGA	chrUScaf2138:214203-214285(-)	MIPF0000059	mir-184	184	15	69	31	95	149	57
ssc-miR-1388	MIMAT0041590	AGGACUGUCAAACCUGAGAAUG	GGACUGU	22	ssc-mir-1388	MI0033392	GUGCCUCCAGGACUGUCAAACCUGAGAAUGGUGAGCGUCCAGGGACAAUCUCAGGUGUGUCAGCCCGAGAGGUGC	chrUScaf4148:37165-37239(-)	-	-	1388	83	63	101	38	43	39
ssc-miR-139-3p	MIMAT0022921	UGGAGACGCGGCCCUGUUGGAGU	GGAGACG	23	ssc-mir-139	MI0002453	GUGUAUUCUACAGUGCACGUGUCUCCAGUGUGGCUCGGAGGCUGGAGACGCGGCCCUGUUGGAGUAAC	chr9:7935635-7935702(-)	MIPF0000117	mir-139	139	58	41	45	23	43	23
ssc-miR-185	MIMAT0007759	UGGAGAGAAAGGCAGUUCCUGA	GGAGAGA	22	ssc-mir-185	MI0008218	GGUGAGGGAUUGGAGAGAAAGGCAGUUCCUGAUGGUCCCCUCCCCAGGGGCUGGCUUUCCUCUGGUCCUUCCCUCC	chr14:55086524-55086599(+)	MIPF0000202	mir-185	185	3949	6930	10085	6866	5563	4359
ssc-miR-2411	MIMAT0025389	UGGAGUGACUGUCAGAUGCAGC	GGAGUGA	22	ssc-mir-2411	MI0022164	AGAGGCAAUGUGGAGUGACUGUCAGAUGCAGCCAUCAGAAUAGGUGAUUUGGCUGAACUGUCAUACUCCCACAUCCUCCACCA	chr4:104403861-104403943(-)	MIPF0001571	mir-2411	2411	37	45	35	46	42	21
ssc-miR-122-5p	MIMAT0002119	UGGAGUGUGACAAUGGUGUUUGU	GGAGUGU	23	ssc-mir-122	MI0002413	CCUUAGCAGAGCUGUGGAGUGUGACAAUGGUGUUUGUGUCCAAACUAUCAAACGCCAUUAUCACACUAAAUAGCUACUGUUAGGC	chr1:179916336-179916420(-)	MIPF0000095	mir-122	122	234	241	205	134	118	170
ssc-miR-31	MIMAT0025360	AGGCAAGAUGCUGGCAUAGCUG	GGCAAGA	22	ssc-mir-31	MI0022127	ACUGGAGAGGAGGCAAGAUGCUGGCAUAGCUGUUAAACUGAGAACCUGCUAUGCCAACAUAUUGCCAUCUUUCUUGUC	chr1:224397161-224397238(+)	MIPF0000064	mir-31	31	39	28	25	21	32	22
ssc-miR-2320-5p	MIMAT0020597	UGGCACAGGGUCCAGCUGUCGG	GGCACAG	22	ssc-mir-2320	MI0017997	GCUGUCCCCAUGGCACAGGGUCCAGCUGUCGGCUGUAAUACCCGAUGGGUCGAUGAUGGUCCCUGUGUUUGGGGCGAGCAC	chr6:60147823-60147903(-)	MIPF0001253	mir-2320	2320	339	254	228	137	211	137
ssc-miR-34a	MIMAT0007757	UGGCAGUGUCUUAGCUGGUUGU	GGCAGUG	22	ssc-mir-34a	MI0008216	UUUCUUUGGCAGUGUCUUAGCUGGUUGUUGUGAGUAAUAGCAAAGGAAGCAAUCAGCAGCAUCCUGCCCUAGAACA	:-()	MIPF0000039	mir-34	34a	546	371	232	252	446	280
ssc-miR-34c	MIMAT0013916	AGGCAGUGUAGUUAGCUGAUUGC	GGCAGUG	23	ssc-mir-34c-1;ssc-mir-34c-2	MI0013132;MI0022128	AGUCUAGUUACUAGGCAGUGUAGUUAGCUGAUUGCUGAUAAAACCAAUCACUAACCACACGGCCAGGUAAAAAGAUUUGG;UCUAGUUACUAGGCAGUGUAGUUAGCUGAUUGCUGAUAAAACCAAUCACUAACCACACGGCCAGGUAAAAAGAU	chr9:44166873-44166952(-);:-()	MIPF0000039	mir-34	34c-1;34c-2	753	1146	354	356	867	541
ssc-miR-4331-5p	MIMAT0037379	UGGCGUAGAUCACAGACACAGC	GGCGUAG	22	ssc-mir-4331-1;ssc-mir-4331-2	MI0015910;MI0033415	CCAUGAGCUAUGGCGUAGAUCACAGACACAGCUCAGAUCUGGCAUUGCUGUGGCUGUGGUGUAGGCCAGCAGCUUUGCUC;AGCUGUGGCGUAGAUCACAGACACAGCUUGGAUCUGGUGUUGCUGUGGCUGUGGUGUAGGCCAGCAGCU	chr6:60130099-60130178(-);chr14:144183485-144183553(+)	-	-	4331-1;4331-2	79	87	134	100	102	81
ssc-miR-24-3p	MIMAT0002134	UGGCUCAGUUCAGCAGGAACAG	GGCUCAG	22	ssc-mir-24-1;ssc-mir-24-2	MI0002428;MI0013111	CUCUGCCUCCCGUGCCUACUGAGCUGAAACACAGUUGAUUUGUGCAGACUGGCUCAGUUCAGCAGGAACAGG;GACCCGCCCUCCGGUGCCUACUGAGCUGAUAUCAGUUCUCAUUUUACACACUGGCUCAGUUCAGCAGGAACAGGAGUCGA	chr2:65582174-65582245(+);chr10:31340334-31340413(-)	MIPF0000041	mir-24	23a,24-1,27a;27b,24-2,23b	23531	21028	33933	25172	17173	23691
ssc-miR-92b-5p	MIMAT0017377	AGGGACGGGACGCGGUGCAGUGUU	GGGACGG	24	ssc-mir-92b	MI0013126	GCGGGCGGGAGGGACGGGACGCGGUGCAGUGUUGUUCUUUCCCCUGCCAAUAUUGCACUCGUCCCGGCCUCCGGCCCCCC	chr4:103407102-103407181(-)	MIPF0000013	mir-25	92b	13	12	8	13	6	5
ssc-miR-7137-5p	MIMAT0028149	CGGGGGAACUCCCAGACCAGC	GGGGGAA	21	ssc-mir-7137	MI0023570	CGGGGGAACUCCCAGACCAGCUUCCACUCCCUUCAAGAAGCUGGUCUGGGAGUUCCCGGG	chr3:10664432-10664491(+)	-	-	7137	33	41	27	29	24	23
ssc-miR-4337	MIMAT0017977	AGGGUAUAUAAGCCUUCACUGG	GGGUAUA	22	ssc-mir-4337	MI0015932	GGCACUAGACAGGGUAUAUAAGCCUUCACUGGUUAAAUCAACAUACAGUGAAGGCUUAUAUAUCUUGUCUAGUGCCCA	chr18:16110017-16110094(-)	-	-	4337	4	1	2	1	1	1
ssc-miR-2366	MIMAT0025388	UGGGUCACAGAAGAGGGUCUGG	GGGUCAC	22	ssc-mir-2366-1;ssc-mir-2366-2	MI0022162;MI0022163	GCCCUGGCCCCAGGGUCCUCUUGUCUGAGCCCCAGAAAGAGGAGAGAGCGCUGGGUCACAGAAGAGGGUCUGGGGGACAGGUU;GCCCUGGCCCCAGGGUCCUCUUGUCUGAGCCCCAGAAAGAGGAGAGAGCGCUGGGUCACAGAAGAGGGUCUGGGGGACAGGUU	chr1:142775297-142775379(-);chr1:142822087-142822169(+)	MIPF0001403	mir-2366	2366-1;2366-2	3	3	9	0	2	2
ssc-miR-193a-5p	MIMAT0013894	UGGGUCUUUGCGGGCGAGAUGA	GGGUCUU	22	ssc-mir-193a	MI0013113	GCGGGAGCUGAGGGCUGGGUCUUUGCGGGCGAGAUGAGGGUGUUGGUUCAACUGGCCUACAAAGUCCCAGUCCUCGGCCC	chr12:45165038-45165117(-)	MIPF0000082	mir-193	193a	85	39	48	34	35	35
ssc-miR-296-3p	MIMAT0022958	AGGGUUGGGCGGAGGCUUUCC	GGGUUGG	21	ssc-mir-296	MI0015906	GACCCUUCCGGAGGGCCCCCCCCAAUCCUGUUGUGCUGGAUUCAGAGGGUUGGGCGGAGGCUUUCCUGAAGGCUCUG	chr17:66288704-66288780(-)	MIPF0000159	mir-296	296	161	87	114	47	85	39
ssc-miR-10383	MIMAT0041591	UGGUGCCUGACGUCUUGGCAGU	GGUGCCU	22	ssc-mir-10383	MI0033393	GCCCACAGCCAGGGCUGCAGGCACUGACAUUCACCCAUGGUAUUGUGGUGCCUGACGUCUUGGCAGUGGGC	chrUScaf4309:1747-1817(-)	-	-	10383	481	312	193	132	272	161
ssc-miR-9825-5p	MIMAT0037043	GGGUGGAUCUGAGGAUGUUA	GGUGGAU	20	ssc-mir-9825	MI0031592	CUUGGAGGCAGGGUGGAUCUGAGGAUGUUACGACUCCAUAGCAUCUCUGUCUGCCUCUCUGGG	chrUScaf935:17871-17933(-)	-	-	9825	0	1	0	0	0	0
ssc-miR-30a-5p	MIMAT0010193	UGUAAACAUCCUCGACUGGAAG	GUAAACA	22	ssc-mir-30a	MI0010688	UCCCUGCGACAGUGAGCGGCUGUAAACAUCCUCGACUGGAAGCUGUGAGGCUGAAGACGGGCUUUCAGUCGGAUGUUUGCAGCCGCCGACUGCCUCCCGCAUCAGGA	chrUScaf3160:200546-200652(+)	MIPF0000005	mir-30	30a	245007	106610	105702	62481	93682	100116
ssc-miR-30b-5p	MIMAT0007756	UGUAAACAUCCUACACUCAGCU	GUAAACA	22	ssc-mir-30b	MI0008215	UUUCAGUUCGUGUAAACAUCCUACACUCAGCUGUAAUACAUGGAUUGGCUGGGAGGUGGAUGUUUACUUCAGCUGA	chrUScaf3775:156266-156341(-)	MIPF0000005	mir-30	30b	11272	6536	5076	3472	6464	5047
ssc-miR-30c-5p	MIMAT0002167	UGUAAACAUCCUACACUCUCAGC	GUAAACA	23	ssc-mir-30c-1;ssc-mir-30c-2	MI0016618;MI0002461	CGUAGUGCGUGUAAACAUCCUACACUCUCAGCUGUGAGCUCGAGGUGGCUGGGAGAGGGUUGUUUACUCCUUCUGCCAUG;GACAGAUACUGUAAACAUCCUACACUCUCAGCUGUGGAAAGUAAGAAAGCUGGGAGAAGGCUGUUUACUCUCUCUGCCUU	chr6:157473595-157473674(-);chrUScaf3160:226517-226596(+)	MIPF0000005	mir-30	30e,30c-1;30c-2	32899	16099	15766	11562	17091	15768
ssc-miR-30d	MIMAT0013871	UGUAAACAUCCCCGACUGGAAGCU	GUAAACA	24	ssc-mir-30d	MI0013091	CUGUUGUUGUAAACAUCCCCGACUGGAAGCUGUAAGACAUAGCUAAGCUUUCAGUCAGAUGUUUGCUGCCACCGACUCU	chr4:6713518-6713596(+)	MIPF0000005	mir-30	30b,30d	76686	38000	40037	24865	38608	26516
ssc-miR-30e-5p	MIMAT0013872	UGUAAACAUCCUUGACUGGAAGCU	GUAAACA	24	ssc-mir-30e	MI0013092	UUUGCCACUGUAAACAUCCUUGACUGGAAGCUGUGAGGCGUUCCCAGGAGCUUUCAGUCGGAUGUUUACAGCGGCAGGCU	chr6:157476655-157476734(-)	MIPF0000005	mir-30	30e,30c-1	38218	21262	16514	10312	21173	12816
ssc-miR-194a-5p	MIMAT0025368	UGUAACAGCAACUCCAUGUGG	GUAACAG	21	ssc-mir-194a	MI0022137	UGCCACCCCCUGUAACAGCAACUCCAUGUGGAAGUGCCCACUAGUUCCAGUGGGGCUGCUGUUAUCUGGGGUGGGG	chr2:6416779-6416854(+)	MIPF0000055	mir-194	192,194a	364	194	263	203	244	205
ssc-miR-194b-5p	MIMAT0020365	UGUAACAGCGACUCCAUGUGGA	GUAACAG	22	ssc-mir-194b	MI0015905	CGCCAUCAGCUGUAACAGCGACUCCAUGUGGACUGUGCCCCAAUUUCCAGUGGAGAUGCUGUUACCUUUGACGGCGAC	chr10:11962863-11962940(+)	MIPF0000055	mir-194	215,194b	8	6	7	6	7	13
ssc-miR-142-3p	MIMAT0020362	UGUAGUGUUUCCUACUUUAUGG	GUAGUGU	22	ssc-mir-142	MI0013134	GUGCAGUCACCCAUAAAGUAGAAAGCACUACUAACAGCACUGGAGGGUGUAGUGUUUCCUACUUUAUGGAUGAGUGUACU	chr12:36203916-36203995(+)	MIPF0000084	mir-142	142	44576	25934	15590	11001	30017	9745
ssc-miR-223	MIMAT0041607	UGUCAGUUUGUCAAAUACCCC	GUCAGUU	21	ssc-mir-223	MI0033408	CCACGCUCCGUGUAUUUGACAAGCUGAGUUGGACACUCCAUGUAGUAGAGUGUCAGUUUGUCAAAUACCCCAAGUGCGG	chrX:58752425-58752503(+)	-	-	223	1605	884	1142	836	657	692
ssc-miR-9826-5p	MIMAT0037044	GGUGAAUCAUGUCGGACACA	GUGAAUC	20	ssc-mir-9826	MI0031593	UCAUUUAGGGGGUGAAUCAUGUCGGACACAGGUUAUCAAUCUACAUAAUCUAUGGGGACAAGAAUCCUGACUUCACGAGAUGGU	chr15:88709098-88709181(+)	-	-	9826	0	1	0	0	0	0
ssc-miR-542-3p	MIMAT0013925	UGUGACAGAUUGAUAACUGAAA	GUGACAG	22	ssc-mir-542	MI0013138	CCUCAGACGUCUCGGGGAUCAUCAUGUCACGAGAGACCACUGUGCACUUGUGACAGAUUGAUAACUGAAAGGUCUGGGAG	chrUScaf3177:3348-3427(+)	MIPF0000185	mir-542	450a,542,450b,450c	1196	1331	3664	3180	1463	2049
ssc-miR-9827-5p	MIMAT0037045	GGUGAGAACUCAGAUUGUUGGC	GUGAGAA	22	ssc-mir-9827	MI0031594	UCAAAGUCCUGGUGAGAACUCAGAUUGUUGGCUUUAUAAGCGCAGUAGUCCUUCCACUAUCUGAAUAUGUUUUCAUUUAAUUGGAUGUAGC	chr5:53609775-53609865(+)	-	-	9827	0	0	0	2	0	0
ssc-miR-19a	MIMAT0002128	UGUGCAAAUCUAUGCAAAACUGA	GUGCAAA	23	ssc-mir-19a	MI0002422	GCAGUCCUCUGUUAGUUUUGCAUAGUUGCACUACAAGAAGAAUGUAGUUGUGCAAAUCUAUGCAAAACUGAUGGUGGCCUGC	chr11:66610343-66610424(+)	MIPF0000011	mir-19	19a,20a,18a,17,92a-1,19b-1	1312	725	443	316	767	481
ssc-miR-19b	MIMAT0013950	UGUGCAAAUCCAUGCAAAACUGA	GUGCAAA	23	ssc-mir-19b-1;ssc-mir-19b-2	MI0013160;MI0013159	CUGUUCUAUGGUUAGUUUUGCAGGUUUGCAUCCAGCUGUGUGAUAUUCUGCUGUGCAAAUCCAUGCAAAACUGACUGUGG;UACAGUUAGUUUUGCAGGUUUGCAUUUCAGCGUAUGUAUGUGUAUAUGGCUGUGCAAAUCCAUGCAAAACUGAUUGUGAU	chr11:66610642-66610721(+);chrX:126199650-126199729(-)	MIPF0000011	mir-19	19a,20a,18a,17,92a-1,19b-1;106a,92a-2,19b-2,363-1,18b,20b-1	2562	1521	1116	764	1622	1141
ssc-miR-143-5p	MIMAT0017374	GGUGCAGUGCUGCAUCUCUGG	GUGCAGU	21	ssc-mir-143	MI0013098	GUCCCCCAGCCGGAGGUGCAGUGCUGCAUCUCUGGUCAGCUGGGAGUCUGAGAUGAAGCACUGUAGCUCGGGAAGGGAGA	chr2:157344738-157344817(+)	MIPF0000094	mir-143	145,143	8608	4575	4775	2839	4270	4746
ssc-miR-4331-3p	MIMAT0017955	UGUGGCUGUGGUGUAGGCCAGC	GUGGCUG	22	ssc-mir-4331-1	MI0015910	CCAUGAGCUAUGGCGUAGAUCACAGACACAGCUCAGAUCUGGCAUUGCUGUGGCUGUGGUGUAGGCCAGCAGCUUUGCUC	chr6:60130099-60130178(-)	-	-	4331-1	22	23	11	5	18	9
ssc-miR-491	MIMAT0020592	AGUGGGGAACCCUUCCAUGAGG	GUGGGGA	22	ssc-mir-491	MI0017993	UUAGCUGGGUAGUGGGGAACCCUUCCAUGAGGAGUAGAACACUCCUUAUGCAAGAUUCCCUUCUACCUGACUGGGU	chr1:225810907-225810982(-)	MIPF0000319	mir-491	491	30	30	20	12	36	21
ssc-miR-140-5p	MIMAT0002143	AGUGGUUUUACCCUAUGGUAG	GUGGUUU	21	ssc-mir-140	MI0002437	CCUGCCAGUGGUUUUACCCUAUGGUAGGUUACGUCAUGCUGUUCUACCACAGGGUAGAACCACGGACAGG	chrUScaf726:107288-107357(+)	MIPF0000085	mir-140	140	3133	1377	1012	797	1440	1295
ssc-miR-22-5p	MIMAT0015709	AGUUCUUCAGUGGCAAGCUUUA	GUUCUUC	22	ssc-mir-22	MI0014770	GAGCCGCAGUAGUUCUUCAGUGGCAAGCUUUAUGUCCUGACCCAGCUAAAGCUGCCAGUUGAAGAACUGUUGCCCUCUGC	:-()	MIPF0000053	mir-22	22	334	153	148	138	150	130
ssc-miR-3613	MIMAT0025387	UGUUGUACUUUUUUUUUUGU	GUUGUAC	20	ssc-mir-3613	MI0022161	GGGUUUGGAUUGUUGUACUUUUUUUUUUGUUCGUUGCAUUUUUAGGAACAAAAAAAAAAGCCCAACCCUUCACACCG	:-()	MIPF0001411	mir-3613	3613	1191	725	530	415	585	410
ssc-miR-208b	MIMAT0013912	AUAAGACGAACAAAAGGUUUGU	UAAGACG	22	ssc-mir-208b	MI0013129	CUCUCAGGGAAGCUUUUUGCUCGCGUUAUGUUUCUCAUCCGAAUAUAAGACGAACAAAAGGUUUGUCUGAGGGCAGAGUG	chr7:81071323-81071402(-)	MIPF0000178	mir-208	208b	0	0	0	5	0	0
ssc-miR-499-5p	MIMAT0013877	UUAAGACUUGCAGUGAUGUUU	UAAGACU	21	ssc-mir-499	MI0013096	UGGGCGGGCGGCCGUUAAGACUUGCAGUGAUGUUUAACUCCUCUCCACGUGAACAUCACAGCAAGUCUGUGCUGCUUCCC	chr17:43571146-43571225(+)	MIPF0000173	mir-499	499	1529	1192	753	937	1340	804
ssc-miR-155-5p	MIMAT0022959	UUAAUGCUAAUUGUGAUAGGGG	UAAUGCU	22	ssc-mir-155	MI0015907	CUAUAUGCUGUUAAUGCUAAUUGUGAUAGGGGUUUUUACCUCCGUCUGACUCCUACAUGUUAGCAUUAACAGGGUAUGAUG	chrUScaf2553:133183-133263(-)	MIPF0000157	mir-155	155	3240	3443	1873	2561	4043	2194
ssc-miR-10390	MIMAT0041603	AUACUACUGACAGACCGCAACCU	UACUACU	23	ssc-mir-10390	MI0033404	ACUAUACUACUGACAGACCGCAACCUGAACACAACCUUUUUUGAUCCAGCAGGUGGUACAGGGUGCCGAUGUCUUUGUGGUUUGUUGAGUAUAGU	chr9:5427130-5427224(-)	-	-	10390	0	0	0	1	0	0
ssc-miR-151-3p	MIMAT0013883	CUAGACUGAAGCUCCUUGAGGA	UAGACUG	22	ssc-mir-151	MI0013100	UUUUCCUGCCCUCGAGGAGCUCACAGUCUAGUACGUCUCAUCCCCUACUAGACUGAAGCUCCUUGAGGACAGGGAUCGUC	chrUScaf1855:7087-7166(+)	MIPF0000057	mir-28	151	32950	18480	14006	8701	16272	12568
ssc-miR-376a-5p	MIMAT0015715	GUAGAUUCUCCUUCUAUGAGUAC	UAGAUUC	23	ssc-mir-376a	MI0014775	GGUAUUUAAAAGGUAGAUUCUCCUUCUAUGAGUACAUUAUUUAUUAUUAAUCAUAGAGGAAAAUCCACGUUUUCAGUAUC	chrUScaf2115:30857-30936(-)	MIPF0000091	mir-368	376a,381,376c	1	1	3	1	0	0
ssc-miR-29a-3p	MIMAT0013870	CUAGCACCAUCUGAAAUCGGUUA	UAGCACC	23	ssc-mir-29a	MI0013090	CCCCUUAGAGGAUGACUGAUUUCUUUUGGUGUUCAGAGUCAAUAUAAUUUUCUAGCACCAUCUGAAAUCGGUUAUAAUGAUUGGGG	chr18:19035225-19035310(+)	MIPF0000009	mir-29	29b-1,29a	11617	8275	5816	5323	8040	8086
ssc-miR-1296-5p	MIMAT0022964	UUAGGGCCCUGGCUCCAUCUCC	UAGGGCC	22	ssc-mir-1296	MI0015931	CCUAACUGGGUUAGGGCCCUGGCUCCAUCUCCUUUAGGAAAACCUUCUGUGGGGAGUGGGGUUUUGACCCUAACCCAGCUGGGCU	chr14:72055628-72055712(-)	MIPF0000649	mir-1296	1296	48	21	25	11	12	12
ssc-miR-340	MIMAT0013891	UUAUAAAGCAAUGAGACUGAUU	UAUAAAG	22	ssc-mir-340-1;ssc-mir-340-2	MI0013110;MI0022145	UACCUGGUGUGAUUAUAAAGCAAUGAGACUGAUUGUCAUAUGUCGUUUGUGGGAUCCGUCUCAGUUACUUUAUAGCCAUA;CCUGGUGUGAUUAUAAAGCAAUGAGACUGAUUGUCAUAUGUCGUUUGUGGGAUCCGUCUCAGUUACUUUAUAGCCAUACCUGGU	chr2:80118849-80118928(+);chr2:80137492-80137575(+)	MIPF0000191	mir-340	340-1;340-2	11737	9529	13590	10907	9433	7981
ssc-miR-374a-5p	MIMAT0013913	UUAUAAUACAACCUGAUAAGUG	UAUAAUA	22	ssc-mir-374a	MI0013130	CAUCGGCCAUUAUAAUACAACCUGAUAAGUGUUACAGCACUUAUCAGGUUGUAUUGUAAUUGUCUGUGUAUAUAUAUGCC	chrX:67530361-67530440(-)	MIPF0000288	mir-374	374a,545	12980	6415	6055	4460	6741	6576
ssc-miR-374b-5p	MIMAT0013915	AUAUAAUACAACCUGCUAAGUG	UAUAAUA	22	ssc-mir-374b	MI0013131	UCGGAUGGAUAUAAUACAACCUGCUAAGUGUCCUAGCACUUAUCAGGUUGUAUUAUCAUUGUCCGUGUCUAUGGCUCUCG	chrX:67425186-67425265(-)	MIPF0000288	mir-374	374b,421	5384	2854	2314	1555	2866	2776
ssc-let-7f-3p	MIMAT0037464	CUAUACAAUCUAUUGCCUUCC	UAUACAA	21	ssc-let-7f-2	MI0022121	UCUAUCAGAGUGAGGUAGUAGAUUGUAUAGUUGUGGGGUAGUGAUUUUACCCUGUUCAGGAGAUAACUAUACAAUCUAUUGCCUUCCCUGAGGAGUA	chr3:44864800-44864896(+)	MIPF0000002	let-7	let7a-2,let7d,let7f-2	123	91	79	46	98	61
ssc-let-7d-3p	MIMAT0025357	CUAUACGACCUGCUGCCUUUCU	UAUACGA	22	ssc-let-7d	MI0022120	GUUCCUAGGAAGAGGUAGUAGGUUGCAUAGUUUUAGGGCAGAGAUUUUGCCCACAAGGAGGUAACUAUACGACCUGCUGCCUUUCUUAGGGCCUUA	chr3:44867267-44867362(+)	MIPF0000002	let-7	let7a-2,let7d,let7f-2	376	252	258	159	244	182
ssc-miR-361-5p	MIMAT0013933	UUAUCAGAAUCUCCAGGGGUAC	UAUCAGA	22	ssc-mir-361	MI0013145	GGAGCUUAUCAGAAUCUCCAGGGGUACUUAUAAUUUGAAAAAGUCCCCCAGGUGUGAUUCUGAUUUGCUUCCUCCUCCUC	chrX:78804780-78804859(-)	MIPF0000172	mir-361	361	1026	620	765	548	600	527
ssc-miR-137	MIMAT0025362	UUAUUGCUUAAGAAUACGCGUAG	UAUUGCU	23	ssc-mir-137	MI0022130	ACUCUCUUCGGUGACGGGUAUUCUUGGGUGGAUAAUACGGAUUACGUUGUUAUUGCUUAAGAAUACGCGUAGUCGAGGAGAG	chr4:131567078-131567159(-)	MIPF0000106	mir-137	137	9	5	11	3	5	9
ssc-miR-545-3p	MIMAT0020594	AUCAACAAACAUUUAUUGUGUG	UCAACAA	22	ssc-mir-545	MI0017994	UUAGUAGGCCUCAGUAAAUGUUUAUUGGAUGAAUAAAUGAAUGACUCAUCAACAAACAUUUAUUGUGUGCCUGCUAACG	chrX:67530196-67530274(-)	MIPF0000098	mir-95	374a,545	27	28	17	5	24	19
ssc-miR-421-3p	MIMAT0022962	AUCAACAGACAUUAAUUGGGCGC	UCAACAG	23	ssc-mir-421	MI0015925	ACAUUGUAGGCCUCAUUAAAUGUUUGUUGAAUGAAAAAAUGAAUCAUCAACAGACAUUAAUUGGGCGCCUGCUCUGUG	chrX:67425032-67425109(-)	MIPF0000098	mir-95	374b,421	92	105	130	108	112	82
ssc-miR-95	MIMAT0002142	UUCAACGGGUAUUUAUUGAGCA	UCAACGG	22	ssc-mir-95	MI0002436	AACACAGUGGGCGCUCAAUAAAUGUUUGUUGAAUUGAGAUGCGUUAAAUUCAACGGGUAUUUAUUGAGCACCCACUCUGUG	chr8:4277238-4277318(+)	MIPF0000098	mir-95	95	921	608	706	392	516	375
ssc-miR-26a	MIMAT0002135	UUCAAGUAAUCCAGGAUAGGCU	UCAAGUA	22	ssc-mir-26a	MI0002429	GGCUGUGGCUGGAUUCAAGUAAUCCAGGAUAGGCUGUUUCCAUCUGUGAGGCCUAUUCUUGAUUACUUGUUUCUGGAGGCAGCU	chrUScaf3878:40640-40723(+)	MIPF0000043	mir-26	26a	317439	240468	296244	315820	239384	369914
ssc-miR-26b-5p	MIMAT0041595	UUCAAGUAAUUCAGGAUAGGUU	UCAAGUA	22	ssc-mir-26b	MI0033397	CCCAGUUCAAGUAAUUCAGGAUAGGUUGUGUGCUGUCCAGCCUGUUCUCCAUUACUUGGCUCGGG	chrUScaf756:56015-56079(+)	-	-	26b	60951	100939	133438	143894	85057	115187
ssc-miR-27a	MIMAT0002148	UUCACAGUGGCUAAGUUCCGC	UCACAGU	21	ssc-mir-27a	MI0002442	UGGCCUGGGGAGCAGGGCUUAGCUGCUUGUGAGCAGGUCCACAGCAAGUCGUGUUCACAGUGGCUAAGUUCCGCCCCCUGGA	chr2:65582015-65582096(+)	MIPF0000036	mir-27	23a,24-1,27a	20542	11305	9133	6933	10359	10523
ssc-miR-27b-3p	MIMAT0013890	UUCACAGUGGCUAAGUUCUGC	UCACAGU	21	ssc-mir-27b	MI0013109	ACGAGGUGCAGAGCUUAGCUGAUUGGUGAACAGUGACUGGUUUCCGCUUUGUUCACAGUGGCUAAGUUCUGCACCUGAAG	chr10:31340880-31340959(-)	MIPF0000036	mir-27	27b,24-2,23b	123373	53015	62124	38400	45903	65151
ssc-miR-23a	MIMAT0002133	AUCACAUUGCCAGGGAUUUCC	UCACAUU	21	ssc-mir-23a	MI0002427	CGGCUGGGGUUCCUGGGGAUGGGAUUUGCUGCCUGUCACAAAUCACAUUGCCAGGGAUUUCCAAUCGACC	chr2:65581838-65581907(+)	MIPF0000027	mir-23	23a,24-1,27a	8088	4610	4776	2895	2903	3294
ssc-miR-23b	MIMAT0013893	AUCACAUUGCCAGGGAUUACCA	UCACAUU	22	ssc-mir-23b	MI0013112	CUCUGGCUGCUUGGGUUCCUGGCAUGCUGAUUUGUGACUUAAGAUUAAAAUCACAUUGCCAGGGAUUACCACGCAGCCAC	chr10:31341114-31341193(-)	MIPF0000027	mir-23	27b,24-2,23b	12466	6210	6917	4384	4310	5596
ssc-miR-376a-3p	MIMAT0015716	AUCAUAGAGGAAAAUCCACGU	UCAUAGA	21	ssc-mir-376a	MI0014775	GGUAUUUAAAAGGUAGAUUCUCCUUCUAUGAGUACAUUAUUUAUUAUUAAUCAUAGAGGAAAAUCCACGUUUUCAGUAUC	chrUScaf2115:30857-30936(-)	MIPF0000091	mir-368	376a,381,376c	31	21	33	6	5	11
ssc-miR-6516	MIMAT0041610	AUCAUGUAUGAUACUGCAAACA	UCAUGUA	22	ssc-mir-6516	MI0033411	GUUUUGAAUUUGCAGUAACAGGUGUGAACAUUCUAGCAGCAGUUUGAUGAUCAUGUAUGAUACUGCAAACAAAAC	chr12:4273963-4274037(+)	-	-	6516	104	46	46	38	43	40
ssc-miR-145-5p	MIMAT0002123	GUCCAGUUUUCCCAGGAAUCCCUU	UCCAGUU	24	ssc-mir-145	MI0002417	CACCUUGUCCUCACGGUCCAGUUUUCCCAGGAAUCCCUUAGAUGCUGAGAUGGGGAUUCCUGGAAAUACUGUUCUUGAGGUCAUGG	chr2:157346127-157346212(+)	MIPF0000079	mir-145	145,143	103105	51895	57141	28241	45193	57188
ssc-miR-204	MIMAT0002164	UUCCCUUUGUCAUCCUAUGCCU	UCCCUUU	22	ssc-mir-204	MI0002458	GGCUACAGUCCUUCUCAUGUGACUCGUGGACUUCCCUUUGUCAUCCUAUGCCUGAGAAUAUAUGAAGGAGGCUGGGAAGGCAAAGGGACGUUCAAUUGUCAUCACUGGC	chr1:250527017-250527125(-)	MIPF0000042	mir-204	204	317	157	87	158	129	276
ssc-miR-1468	MIMAT0025386	CUCCGUUUGCCUGUUUUGCUGA	UCCGUUU	22	ssc-mir-1468	MI0022160	UGGGUGGUUUCUCCGUUUGCCUGUUUUGCUGACGUUCAUUUGACUCAUUCUCAGCAAAAUAAGCAAAUGGAAAAUUCAUCCAU	chrX:56757045-56757127(-)	MIPF0000777	mir-1468	1468	3114	1282	1247	422	533	713
ssc-miR-202-5p	MIMAT0013948	UUCCUAUGCAUAUACUUCUUU	UCCUAUG	21	ssc-mir-202	MI0013157	CGCCGUUCCGCCUUCCUAUGCAUAUACUUCUUUGAGGGUCUGGCCUGAAGAGGUGUAGGCAUGGGAAACCGGGGCGACGA	chr14:153169585-153169664(-)	MIPF0000121	mir-202	202	2	0	2	0	0	0
ssc-miR-9858-5p	MIMAT0037077	UUCCUGAGUCGGACUGGGCU	UCCUGAG	20	ssc-mir-9858	MI0031636	GGCUCCGGGGUUCCUGAGUCGGACUGGGCUGCGGAGCGUCUACACGCACCCCAUCCCCCUCCGGAGCGCUGAGGCUGG	chr4:56174501-56174578(+)	-	-	9858	6	10	3	6	6	3
ssc-miR-1343	MIMAT0020596	CUCCUGGGGCCCGCACUCUCGC	UCCUGGG	22	ssc-mir-1343	MI0017996	GCUUCGGUGCUGGGGAGCGGCCCCCGGGCGGGCCUCUGCUCUGGCCCCUCCUGGGGCCCGCACUCUCGCUCCGGGUCCG	chr2:28433182-28433260(-)	MIPF0001206	mir-1343	1343	201	81	119	56	91	57
ssc-miR-425-3p	MIMAT0013918	AUCGGGAAUGUCGUGUCCGCCC	UCGGGAA	22	ssc-mir-425	MI0013133	AAGUGCUUUGGAAUGACACGAUCACUCCCGUUGAGUGGGCACCCAAGUAGCCAUCGGGAAUGUCGUGUCCGCCCAGUGCU	chr13:34898111-34898190(-)	MIPF0000242	mir-425	191,425	878	700	529	346	666	331
ssc-miR-10386	MIMAT0041598	GUCGUCCUCUCCCUCCCUCCU	UCGUCCU	21	ssc-mir-10386	MI0033399	CCCGUCGUCCUCUCCCUCCCUCCUCUCCGGAGGGGGAGGGGGGGGCCCGCGGCGGG	chr6:870325-870380(-)	-	-	9816,10386	34	20	18	28	8	8
ssc-miR-7135-3p	MIMAT0028146	AUCUGUCUGUGUCUCUGAGCAG	UCUGUCU	22	ssc-mir-7135	MI0023568	UCUCUGAGACACUGACUGUGGGGGUAUGUGUGUGUCCAUCUGUCUGUGUCUCUGAGCAG	chr3:29052266-29052324(+)	-	-	7135	34	31	14	9	12	3
ssc-miR-676-5p	MIMAT0017382	CUCUUCAAUCUCAGGACUCGCA	UCUUCAA	22	ssc-mir-676-1	MI0013152	AACGCGUGACUCUUCAAUCUCAGGACUCGCAUAAUUAGCAGAAUGCCGUCCUAAGGUUGUUGAGUUCUGCGUUUCUGGGC	chrX:63280928-63281007(+)	MIPF0000471	mir-676	676-1	0	0	2	1	1	1
ssc-miR-192	MIMAT0013910	CUGACCUAUGAAUUGACAGCC	UGACCUA	21	ssc-mir-192	MI0013127	GCACAGGGCUCUGACCUAUGAAUUGACAGCCAGUGCUCUCAUCUCCCCUCUGGCUGCCAAUUCCAUAGGUCACAGGUAUG	chr2:6416980-6417059(+)	MIPF0000063	mir-192	192,194a	1271	1103	1500	1679	1011	1272
ssc-miR-215	MIMAT0010192	AUGACCUAUGAAUUGACAGAC	UGACCUA	21	ssc-mir-215	MI0010687	AGAGAUGGUGUACAGGAAAAUGACCUAUGAAUUGACAGACAAUGUGGCUAAAUCUGUCUGUCAUUUCUGUAGGCCAAUAUUCUGUAUAUCUCUGCU	chr10:11963149-11963244(+)	MIPF0000063	mir-192	215,194b	44	98	137	129	90	239
ssc-miR-7140-3p	MIMAT0028156	AUGAUGCCCCUUAGAGUUGAGC	UGAUGCC	22	ssc-mir-7140	MI0023573	CAACUCAAGGGGGCAUCAUUCACUUCAUAGUCUCUGUGAAUGAUGCCCCUUAGAGUUGAGC	chrUScaf1324:126746-126806(+)	-	-	7140	6	18	12	2	7	7
ssc-miR-500-3p	MIMAT0013956	AUGCACCUGGGCAAGGAUUCU	UGCACCU	21	ssc-mir-500	MI0013166	CCCCUCUCUAAUCCUUGCUACCUGGGUGAGAGUGCUGUGUGAAUGCAAUGCACCUGGGCAAGGAUUCUGAGAGUGAGAGC	chrX:48637994-48638073(+)	MIPF0000139	mir-500	532,500,362,660	821	490	615	328	469	362
ssc-miR-153	MIMAT0002160	UUGCAUAGUCACAAAAGUGA	UGCAUAG	20	ssc-mir-153	MI0002454	AGCGGUGGCCAGUGUCAUUUUUGUGAUGUUGCAGCUAGUAAUAUGAGCCCAGUUGCAUAGUCACAAAAGUGAUCAUUGGAAACUGUG	:-()	MIPF0000050	mir-153	153	3	4	0	2	5	5
ssc-miR-33b-5p	MIMAT0044654	GUGCAUUGCUGUUGCAUUGC	UGCAUUG	20	ssc-mir-33b	MI0036557	CGGGCGGCCCCGCGGUGCAUUGCUGUUGCAUUGCACGUGUGAGGCGGGUGCAGUGCCUCGGCAGUGCAGCCCGGAGCCGGCCCCUGGCACCGA	:-()	-	-	33b	0	1	1	0	0	0
ssc-miR-9860-5p	MIMAT0037079	UUGCCCGAGAGCUUGGACCGC	UGCCCGA	21	ssc-mir-9860	MI0031638	GGCCUUUCUCUUGCCCGAGAGCUUGGACCGCGCGUUGCAGUGGGGUGACGCGAGGUUCAGCCCGGGCCUCCUCGAAGGCUG	chr7:106158351-106158431(-)	-	-	9860	24	17	11	16	21	8
ssc-miR-874	MIMAT0025384	CUGCCCUGGCCCGAGGGACCGAC	UGCCCUG	23	ssc-mir-874	MI0022157	UGGUGUUAGCCCUGCGGCCCCACGCACCAGGGUAAGAGAGACUCUCGCUUCCUGCCCUGGCCCGAGGGACCGACUGGCUGGGCC	chr2:145381098-145381181(-)	MIPF0000401	mir-874	874	76	26	35	34	48	34
ssc-miR-24-1-5p	MIMAT0015210	GUGCCUACUGAGCUGAAACACAGU	UGCCUAC	24	ssc-mir-24-1	MI0002428	CUCUGCCUCCCGUGCCUACUGAGCUGAAACACAGUUGAUUUGUGCAGACUGGCUCAGUUCAGCAGGAACAGG	chr2:65582174-65582245(+)	MIPF0000041	mir-24	23a,24-1,27a	1744	796	701	488	812	503
ssc-miR-24-2-5p	MIMAT0026468	GUGCCUACUGAGCUGAUAUCAGU	UGCCUAC	23	ssc-mir-24-2	MI0013111	GACCCGCCCUCCGGUGCCUACUGAGCUGAUAUCAGUUCUCAUUUUACACACUGGCUCAGUUCAGCAGGAACAGGAGUCGA	chr10:31340334-31340413(-)	MIPF0000041	mir-24	27b,24-2,23b	358	171	133	122	149	164
ssc-let-7i-3p	MIMAT0037319	CUGCGCAAGCUACUGCCUUGCU	UGCGCAA	22	ssc-let-7i	MI0002447	CUGGCUGAGGUAGUAGUUUGUGCUGUUGGUCGGGUUGUGACAUUGCCCGCUGUGGAGAUAACUGCGCAAGCUACUGCCUUGCUAG	chr5:30021224-30021308(+)	MIPF0000002	let-7	let7i	167	95	68	51	126	69
ssc-miR-7134-3p	MIMAT0028144	AUGCGGAACCUGCGGAUACGG	UGCGGAA	21	ssc-mir-7134	MI0023567	AUGUCCGCGGGUUCCCUAUCCCGGGUUGGUUGAGUUCGCGGAUGCGGAACCUGCGGAUACGG	chr5:5388521-5388582(+)	-	-	7134	4408	3246	3369	2470	3512	2398
ssc-miR-628-5p	MIMAT0013953	AUGCUGACAUAUUUACUAGAGG	UGCUGAC	22	ssc-mir-628	MI0013163	GUGUCACUUCCUCAUGCUGACAUAUUUACUAGAGGGUAAAGUUAACAACCUUCUAGUAAGAGUGGCAGUCGAAGGGAAGG	chr1:129013474-129013553(+)	MIPF0000529	mir-628	628	73	40	43	26	45	38
ssc-miR-376c	MIMAT0017960	GUGGAUAUUCCUUCUAUGUUUA	UGGAUAU	22	ssc-mir-376c	MI0015915	UAUUUAAAAGGUGGAUAUUCCUUCUAUGUUUAUGUUAUUUGUGGUUAAACAUAGAGGAAAUUCCACGUUUUCAGUAUC	chrUScaf2115:32036-32113(-)	MIPF0000091	mir-368	376a,381,376c	4	3	1	2	1	1
ssc-miR-328	MIMAT0013949	CUGGCCCUCUCUGCCCUUCCGU	UGGCCCU	22	ssc-mir-328	MI0013158	GGAGCGGGGGGGCAGGAGGGGCUCAGGGAGAAAGUGUGUGCCGCCCCUGGCCCUCUCUGCCCUUCCGUCCCCCGUUCCUG	chr6:25134077-25134156(-)	MIPF0000203	mir-328	328	448	236	261	143	240	207
ssc-miR-1842	MIMAT0041594	UUGGCUCUGCGAGGUCGGCU	UGGCUCU	20	ssc-mir-1842	MI0033396	GCCUGGGGUUCUGAUGUGGCGGUGGGCAACGUGAGGGCAGCCAGCACCUGUGAGGUUGGUGGUGCUGACGUUGGCUCUGCGAGGUCGGCUCAAGGU	chr3:42401522-42401617(-)	-	-	1842	74	54	48	33	37	28
ssc-miR-450b-3p	MIMAT0017380	UUGGGAACAUUUUGCAUCCAU	UGGGAAC	21	ssc-mir-450b	MI0013140	AAAAUUAUUUUUGCAAUAUGUUCCUGAAUAUGUAAUAUAAGUAUAUUGGGAACAUUUUGCAUCCAUAGUUUUGUAUCGAU	chrUScaf3177:4358-4437(+)	MIPF0000128	mir-450	450a,542,450b,450c	9	1	4	2	1	0
ssc-miR-30c-1-3p	MIMAT0022976	CUGGGAGAGGGUUGUUUACU	UGGGAGA	20	ssc-mir-30c-1	MI0016618	CGUAGUGCGUGUAAACAUCCUACACUCUCAGCUGUGAGCUCGAGGUGGCUGGGAGAGGGUUGUUUACUCCUUCUGCCAUG	chr6:157473595-157473674(-)	MIPF0000005	mir-30	30e,30c-1	99	56	50	39	45	33
ssc-miR-30c-3p	MIMAT0022922	CUGGGAGAAGGCUGUUUACUCU	UGGGAGA	22	ssc-mir-30c-2	MI0002461	GACAGAUACUGUAAACAUCCUACACUCUCAGCUGUGGAAAGUAAGAAAGCUGGGAGAAGGCUGUUUACUCUCUCUGCCUU	chrUScaf3160:226517-226596(+)	MIPF0000005	mir-30	30c-2	1045	513	643	335	437	549
ssc-miR-30b-3p	MIMAT0015269	CUGGGAGGUGGAUGUUUACUU	UGGGAGG	21	ssc-mir-30b	MI0008215	UUUCAGUUCGUGUAAACAUCCUACACUCAGCUGUAAUACAUGGAUUGGCUGGGAGGUGGAUGUUUACUUCAGCUGA	chrUScaf3775:156266-156341(-)	MIPF0000005	mir-30	30b	35	24	20	22	27	28
ssc-miR-769-3p	MIMAT0013958	CUGGGAUCUCUGGGGUCUUGGUU	UGGGAUC	23	ssc-mir-769	MI0013168	UGCGCUCUGACCUGAGACCUCUGGGUUCUGAGCUGUGAUGUUGCUUCCAAGCUGGGAUCUCUGGGGUCUUGGUUCAGGGU	chr6:47708761-47708840(+)	MIPF0000727	mir-769	769	155	114	96	51	123	52
ssc-miR-1285	MIMAT0013954	CUGGGCAACAUAGCGAGACCCCGU	UGGGCAA	24	ssc-mir-1285	MI0013164	GCUGAUCAGUAGUGGGAUCGCGCCUGUGAAUAGCCACUGUACUCCAGCCUGGGCAACAUAGCGAGACCCCGUCUCUUUUG	chr1:200102137-200102216(+)	MIPF0000579	mir-1273	1285	42	35	31	17	14	16
ssc-miR-133a-3p	MIMAT0010186	UUGGUCCCCUUCAACCAGCUG	UGGUCCC	21	ssc-mir-133a-1;ssc-mir-133a-2	MI0010681;MI0015909	CGGGACCCAAAUGCUUUGCUAAAGCUGGUAAAAUGGAACCAAAUCAACUGUUGAAUGGAUUUGGUCCCCUUCAACCAGCUGUAGCUGCGCAUUGACAGCGCCG;UAGAGCUGGUAAAAUGGAACCAAAUCGCCUCUUCAAUGGAUUUGGUCCCCUUCAACCAGCUGUAGCUAUGCAU	chr17:69274653-69274755(-);chr6:99485213-99485285(+)	MIPF0000029	mir-133	133a-1;133a-2	1215	655	744	483	562	741
ssc-miR-487b	MIMAT0017973	GUGGUUAUCCCUGUCCUGUUCG	UGGUUAU	22	ssc-mir-487b	MI0015928	UACUUGGAGAGUGGUUAUCCCUGUCCUGUUCGUUUUACUCAUGUCGAAUCGUACAGGGUCAUCCACUUUUUCAGUAUC	:-()	MIPF0000018	mir-154	487b	1	1	0	0	0	1
ssc-miR-299	MIMAT0015712	AUGGUUUACCGUCCCACAUAC	UGGUUUA	21	ssc-mir-299	MI0014772	CGGUACUUGAAGAAAUGGUUUACCGUCCCACAUACAUUUUGCAUAUGUAUGUGGGACGGUAAACCGCUUCUUGGUAUCC	:-()	MIPF0000186	mir-299	299	16	15	15	7	6	7
ssc-miR-411	MIMAT0017954	AUGUAACACGGUCCACUAAC	UGUAACA	20	ssc-mir-411	MI0015908	CUUGGAGAGAUAGUAGACCGUAUAGCGUACGCUUUAUCUGUGACGUAUGUAACACGGUCCACUAACCCUCAGUAUC	:-()	MIPF0000126	mir-379	411	41	26	27	15	15	13
ssc-miR-493-5p	MIMAT0025377	UUGUACAUGGUAGGCUUUCAUU	UGUACAU	22	ssc-mir-493	MI0022152	CCCCAGGGCCUUGUACAUGGUAGGCUUUCAUUCAUUCGUUUGCACAUGCGGUGAAGGUCUACUGUGUGCCAGGCCCUGUGCCA	chr7:132069400-132069482(-)	MIPF0000230	mir-493	136,432,493	41	23	24	6	1	13
ssc-miR-7134-5p	MIMAT0028143	AUGUCCGCGGGUUCCCUAUCC	UGUCCGC	21	ssc-mir-7134	MI0023567	AUGUCCGCGGGUUCCCUAUCCCGGGUUGGUUGAGUUCGCGGAUGCGGAACCUGCGGAUACGG	chr5:5388521-5388582(+)	-	-	7134	1109	497	519	189	402	270
ssc-miR-210	MIMAT0007761	CUGUGCGUGUGACAGCGGCUGA	UGUGCGU	22	ssc-mir-210	MI0008220	GCGCAGGGCAGCCACUGCCCACCGCACACUGCGCUGCUCCGGACCCACUGUGCGUGUGACAGCGGCUGAUCUGUCC	chr2:339074-339149(+)	MIPF0000086	mir-210	210	226	222	175	180	251	128
ssc-miR-218	MIMAT0025371	UUGUGCUUGAUCUAACCAUGU	UGUGCUU	21	ssc-mir-218-2	MI0022143	AGAUUUUCUGUUGUGCUUGAUCUAACCAUGUGGUUGCCAGGUAUGAGUAAAACAUGGUUCUGUCAAGCACCAUGGAACGUCA	chrUScaf1267:26754-26835(-)	MIPF0000026	mir-218	218-2	21957	7350	6964	3242	5041	3605
ssc-miR-218-5p	MIMAT0022961	UUGUGCUUGAUCUAACCAUGU	UGUGCUU	21	ssc-mir-218-1	MI0015924	AGAUUUUCUGUUGUGCUUGAUCUAACCAUGUGGUUGCCAGGUAUGAGUAAAACAUGGUUCUGUCAAGCACCAUGGAACGUCACG	chr8:15443762-15443845(-)	MIPF0000026	mir-218	218-1	21957	7350	6964	3242	5041	3605
ssc-miR-218b	MIMAT0020589	UUGUGCUUGAUCUAACCAUGUG	UGUGCUU	22	ssc-mir-218b	MI0017989	GGGCUUUCCUUUGUGCUUGAUCUAACCAUGUGGUGGAACGAUGGAAACGGAACAUGGUUCUGUCAAGCACCGCGGAAAGCUCCG	chr16:59686628-59686711(+)	MIPF0000026	mir-218	218b	21958	7351	6966	3243	5041	3605
ssc-miR-4338	MIMAT0017978	AUGUUCAGUCUCAGUGGGAACC	UGUUCAG	22	ssc-mir-4338	MI0015933	AUCUCUCGAGAUGUUCAGUCUCAGUGGGAACCGUGUGUAAGUCUUGUUCCCAUUGAGACUGAGCAUCUCAAGGGAUCA	chrUScaf3901:115019-115096(-)	-	-	4338	5	3	0	1	0	1
ssc-miR-374a-3p	MIMAT0013914	CUUAUCAGGUUGUAUUGUAAUU	UUAUCAG	22	ssc-mir-374a	MI0013130	CAUCGGCCAUUAUAAUACAACCUGAUAAGUGUUACAGCACUUAUCAGGUUGUAUUGUAAUUGUCUGUGUAUAUAUAUGCC	chrX:67530361-67530440(-)	MIPF0000288	mir-374	374a,545	7539	4168	3381	2673	4100	3202
ssc-miR-374b-3p	MIMAT0017378	CUUAUCAGGUUGUAUUAUCAUU	UUAUCAG	22	ssc-mir-374b	MI0013131	UCGGAUGGAUAUAAUACAACCUGCUAAGUGUCCUAGCACUUAUCAGGUUGUAUUAUCAUUGUCCGUGUCUAUGGCUCUCG	chrX:67425186-67425265(-)	MIPF0000288	mir-374	374b,421	174	86	72	49	104	69
ssc-miR-670	MIMAT0041597	UUUCCUCAUAUUCAUUCAGGAGUG	UUCCUCA	24	ssc-mir-670	MI0033398	CUGACAUCCCUGAGUGUAUGUGGUGAACCUGAAUUUGCCUUGGGUUUCCUCAUAUUCAUUCAGGAGUGUCAG	chr2:20399938-20400009(-)	-	-	670	19	5	7	3	7	5
ssc-miR-182	MIMAT0025366	UUUGGCAAUGGUAGAACUCACACU	UUGGCAA	24	ssc-mir-182	MI0022135	UCGCACCGUUUUUGGCAAUGGUAGAACUCACACUGGUGAGAUAAUGGGAUCCGGUGGUUCUAGACUUGCCAACUAUGGUGCGAG	chr18:20035212-20035295(+)	MIPF0000116	mir-182	183,182,96	3954	2925	2164	2952	2258	2765
ssc-miR-1271-5p	MIMAT0037381	CUUGGCACCUAGUAAGCACUC	UUGGCAC	21	ssc-mir-1271	MI0015922	UAGAUCAGUGCUUGGCACCUAGUAAGCACUCAGUAUAUACUUGUUGAGUGCCUGCUAUGUGCCAGGCAUUGUGCUGAG	chr2:83154226-83154303(-)	MIPF0000483	mir-1271	1271	2966	3310	2435	2356	3023	2563
ssc-miR-96-5p	MIMAT0037085	UUUGGCACUAGCACAUUUUUGCU	UUGGCAC	23	ssc-mir-96	MI0031644	CUGGGCCGAUUUUGGCACUAGCACAUUUUUGCUUGUGUCUCUCCGCUCUGAGCAAUUAUGUGCAGUGCCAAUAUGGGAAAGCAGG	chr18:20030888-20030972(+)	MIPF0000072	mir-96	183,182,96	91	45	23	17	37	28
ssc-miR-450c-3p	MIMAT0015718	AUUGGGAACAUUUUGCAUUCGU	UUGGGAA	22	ssc-mir-450c	MI0014776	GGCACUAAACUAUUUUUGCGAUGUGUUCCUAAUACGUAAUCUAAGUGUAUUGGGAACAUUUUGCAUUCGUAGUUUUGUGUC	chrUScaf3177:4053-4133(+)	MIPF0000128	mir-450	450a,542,450b,450c	7	1	2	0	1	0
ssc-miR-133b	MIMAT0013869	UUUGGUCCCCUUCAACCAGCUAU	UUGGUCC	23	ssc-mir-133b	MI0013089	CCUGCUCUGGCUGGUCAAACGGAACCAAGUCCGUCUUCCUGAGAGGUUUGGUCCCCUUCAACCAGCUAUAGCAGGGCUGG	chr7:52430290-52430369(+)	MIPF0000029	mir-133	206,133b	124	54	73	45	64	80
ssc-miR-758	MIMAT0015719	UUUGUGACCUGGUCCACUAAC	UUGUGAC	21	ssc-mir-758	MI0014777	GGUACAUGAGGUGGUUGACCAGAGAGCACACGCUUUAUUGUGCCGUUUGUGACCUGGUCCACUAACCCUCAGUAUC	:-()	MIPF0000126	mir-379	758	70	83	89	41	46	41
ssc-miR-375	MIMAT0041608	UUUGUUCGUUCGGCUCGCGUGA	UUGUUCG	22	ssc-mir-375	MI0033409	CCCCCGCCCCGCGACGAGCCCCUCGCACAAACCGGACCUGAGCGUUUUGUUCGUUCGGCUCGCGUGAGGCAGGGG	chr15:133957549-133957623(+)	-	-	375	2	7	7	4	3	7
ssc-miR-7142-3p	MIMAT0028160	UUUGUUGGCUCCUCUGAAGUGA	UUGUUGG	22	ssc-mir-7142	MI0023575	ACUCUCCGAGGGGCCUUCAAGGGCAAGUUCUUGUCACCUUUGUUGGCUCCUCUGAAGUGA	chr2:7444711-7444770(-)	-	-	7142	270	143	132	114	179	120
ssc-miR-30a-3p	MIMAT0015300	CUUUCAGUCGGAUGUUUGCAGC	UUUCAGU	22	ssc-mir-30a	MI0010688	UCCCUGCGACAGUGAGCGGCUGUAAACAUCCUCGACUGGAAGCUGUGAGGCUGAAGACGGGCUUUCAGUCGGAUGUUUGCAGCCGCCGACUGCCUCCCGCAUCAGGA	chrUScaf3160:200546-200652(+)	MIPF0000005	mir-30	30a	5001	2346	2594	1741	2038	2443
ssc-miR-30e-3p	MIMAT0013873	CUUUCAGUCGGAUGUUUACAGC	UUUCAGU	22	ssc-mir-30e	MI0013092	UUUGCCACUGUAAACAUCCUUGACUGGAAGCUGUGAGGCGUUCCCAGGAGCUUUCAGUCGGAUGUUUACAGCGGCAGGCU	chr6:157476655-157476734(-)	MIPF0000005	mir-30	30e,30c-1	6210	3774	4361	3564	3530	3386
ssc-miR-450b-5p	MIMAT0013927	UUUUGCAAUAUGUUCCUGAAUA	UUUGCAA	22	ssc-mir-450b	MI0013140	AAAAUUAUUUUUGCAAUAUGUUCCUGAAUAUGUAAUAUAAGUAUAUUGGGAACAUUUUGCAUCCAUAGUUUUGUAUCGAU	chrUScaf3177:4358-4437(+)	MIPF0000128	mir-450	450a,542,450b,450c	1664	431	591	773	442	623
ssc-miR-450a	MIMAT0010188	UUUUGCGAUGUGUUCCUAAUAU	UUUGCGA	22	ssc-mir-450a	MI0010683	GUCUGUCAAAGAAAGAUGCUAAACUGGUUUUGCGAUGUGUUCCUAAUAUGCAGUAUAAAUAUAUUGGGAGCAUUUUGCAUGCAUGGUUUUGUAUCACUAUACAGAU	chrUScaf3177:4173-4278(+)	MIPF0000128	mir-450	450a,542,450b,450c	1855	269	308	297	416	273
ssc-miR-450c-5p	MIMAT0015717	UUUUGCGAUGUGUUCCUAAUAC	UUUGCGA	22	ssc-mir-450c	MI0014776	GGCACUAAACUAUUUUUGCGAUGUGUUCCUAAUACGUAAUCUAAGUGUAUUGGGAACAUUUUGCAUUCGUAGUUUUGUGUC	chrUScaf3177:4053-4133(+)	MIPF0000128	mir-450	450a,542,450b,450c	2537	320	378	326	495	325
ssc-miR-129a-5p	MIMAT0032108	CUUUUUGCGGUCUGGGCUUGC	UUUUUGC	21	ssc-mir-129a	MI0013169	CUUCGUGAAUCUUUUUGCGGUCUGGGCUUGCUGUACAUAACUCAAUAGCCGGAAGCCCUUACCCCAAAAAGCAUUCGCGG	chr2:20324630-20324709(-)	MIPF0000073	mir-129	129a	1073	358	455	161	434	272
ssc-miR-129b	MIMAT0020586	CUUUUUGCGGUCUGGGCUUGC	UUUUUGC	21	ssc-mir-129b	MI0017986	CCCUUUGGAUCUUUUUGCGGUCUGGGCUUGCUGUUCCUCUCUACAGUAGUCAGGAAGCCCUUACCCCAAAAAGUAUCUGCGGGA	chr18:21181553-21181636(+)	MIPF0000073	mir-129	129b	1073	358	455	161	434	272

## Sheet: tsRNA_read_counts
Column A: tsRNA_ID, The ID of tRF & tiRNA
Column B: tsRNA_Seq, The sequence of tRF & tiRNA
Column C: Type, The type of tRF & tiRNA
Column D: Length, The length of sequence
Column E: AlignInfo, Alignment information, format (tRNA_id,tRNA_Seq,aminoacid-anticodon,start);*
Column F: Count, The counts of reads
Annotation					Read Counts
tsRNA_ID	tsRNA_Seq	Type	Length	AlignInfo	N_spleen_1	N_spleen_2	N_spleen_3	I_spleen_1	I_spleen_2	I_spleen_3
tRF-Val-AAC-001	AAACCGGGCGGAAACACCA	tRF-3b	19	tRNA-Val-AAC-1-1,GTTTCCGTAGTGTAGTGGTTATCACGTTCGCCTAACACGCGAAAGGTCCCCGGTTCGAAACCGGGCGGAAACACCA,Val-AAC,57;tRNA-Val-AAC-3-1,GTTTCCGTAGTGTAGTGGTTATCACGCTCGCCTAACACGCGAGAGGTCCCCGGTTCGAAACCGGGCGGAAACACCA,Val-AAC,57;tRNA-Val-AAC-5-1,GTTTCCGTAGTGTAGCGGTTATCACATTCGCCTAACACGCGAAAGGTCCCCGGTTCGAAACCGGGCGGAAACACCA,Val-AAC,57;tRNA-Val-CAC-1-1,GTTTCCGTAGTGTAGTGGTTATCACGTTCGCCTCACACGCGAAAGGTCCCCGGTTCGAAACCGGGCG…	6	2	4	1	3	2
tRF-Trp-TCA-002	AAAGTACTTAACTCCTGCCA	tRF-3b	20	chrM.tRNA6-TrpTCA,AGGAATTTAGGTTAACACAGACCAAGAGCCTTCAAAGCTCTAAGTAAGTACAAAGTACTTAACTCCTGCCA,Trp-TCA,51	0	2	2	0	0	2
tRF-His-GTG-001	AAATATTCTTATCTACCCCA	tRF-3b	20	chrM.tRNA11-HisGTG,GTAGATATAGTTTAATAAAAACCCTAGATTGTGAATCTAGTAATAGAAAATTAAATATTCTTATCTACCCCA,His-GTG,52	1	3	1	2	0	3
tRF-Gln-CTG-001	AAATCTCGGTGGAACCTCCA	tRF-3b	20	tRNA-Gln-CTG-1-1,GGTTCCATGGTGTAATGGTTAGCACTCTGGACTCTGAATCCAGCGATCCGAGTTCAAATCTCGGTGGAACCTCCA,Gln-CTG,55	1	0	0	0	0	3
tRF-Ala-CGC-001	AACAGTCGGTGTAAATTT	tRF-1	18	pre_tRNA-Ala-CGC-3-1,CGGACTGAATACCTATACCAGAAAAAAAGTGTTTAGGCTGGGGGATGTAGCTCAGTGGTAGAGCGCGCGCTTCGCATGTGTGAGGTCCCGGGTTCAATCCCCGGCATCTCCAAACAGTCGGTGTAAATTTTTAAAACTATTGTAGAACACTC,Ala-CGC,112	7	8	6	7	5	1
tRF-Ala-CGC-002	AACAGTCGGTGTAAATTTT	tRF-1	19	pre_tRNA-Ala-CGC-3-1,CGGACTGAATACCTATACCAGAAAAAAAGTGTTTAGGCTGGGGGATGTAGCTCAGTGGTAGAGCGCGCGCTTCGCATGTGTGAGGTCCCGGGTTCAATCCCCGGCATCTCCAAACAGTCGGTGTAAATTTTTAAAACTATTGTAGAACACTC,Ala-CGC,112	28	30	30	24	19	6
tRF-Ala-CGC-003	AACAGTCGGTGTAAATTTTT	tRF-1	20	pre_tRNA-Ala-CGC-3-1,CGGACTGAATACCTATACCAGAAAAAAAGTGTTTAGGCTGGGGGATGTAGCTCAGTGGTAGAGCGCGCGCTTCGCATGTGTGAGGTCCCGGGTTCAATCCCCGGCATCTCCAAACAGTCGGTGTAAATTTTTAAAACTATTGTAGAACACTC,Ala-CGC,112	3	6	11	12	5	9
tRF-iMet-CAT-002	AACCATCCTCTGCTACCA	tRF-3a	18	tRNA-iMet-CAT-1-1,AGCAGAGTGGCGCAGCGGAAGCGTGCTGGGCCCATAACCCAGAGGTCGATGGATCGAAACCATCCTCTGCTACCA,iMet-CAT,57;tRNA-iMet-CAT-2-1,AGCAGAGTGGCGCAGCGGGAGCGTGCTGGGCCCATAACCCAGAGGTCGATGGATCGAAACCATCCTCTGCTACCA,iMet-CAT,57	1	0	2	1	0	2
tRF-Val-AAC-004	AACCGGGCGGAAACACCA	tRF-3a	18	tRNA-Val-AAC-1-1,GTTTCCGTAGTGTAGTGGTTATCACGTTCGCCTAACACGCGAAAGGTCCCCGGTTCGAAACCGGGCGGAAACACCA,Val-AAC,58;tRNA-Val-AAC-3-1,GTTTCCGTAGTGTAGTGGTTATCACGCTCGCCTAACACGCGAGAGGTCCCCGGTTCGAAACCGGGCGGAAACACCA,Val-AAC,58;tRNA-Val-AAC-5-1,GTTTCCGTAGTGTAGCGGTTATCACATTCGCCTAACACGCGAAAGGTCCCCGGTTCGAAACCGGGCGGAAACACCA,Val-AAC,58;tRNA-Val-CAC-1-1,GTTTCCGTAGTGTAGTGGTTATCACGTTCGCCTCACACGCGAAAGGTCCCCGGTTCGAAACCGGGCG…	107	54	80	36	40	38
tRF-Lys-TTT-002	AACCTTTTAAGTTAG	tRF-2	15	chrM.tRNA8-LysTTT,CATTGAGAAGCTAGTCAGCACTAACCTTTTAAGTTAGAGATCGGGAGCCTAAATCTCCCCTCAATGGCCA,Lys-TTT,22	0	0	0	1	0	0
tRF-Thr-AGT-001	AAGGTTGGGGGTATATTATT	tRF-1	20	pre_tRNA-Thr-AGT-3-1,AAACAGCTGATCTATATCTAGACAGAATGCATACCTTATAGGCGCCGTGGCTTAGCTGGTTAAAGCGCCTGTCTAGTAAACAGGAGATCCTGGGTTCGAATCCCAGCGGTGCCTAAGGTTGGGGGTATATTATTGCCGCAAAACGGTGTCGCAT,Thr-AGT,114	7	17	11	6	10	7
tRF-Trp-TCA-003	AAGTACTTAACTCCTGCCA	tRF-3b	19	chrM.tRNA6-TrpTCA,AGGAATTTAGGTTAACACAGACCAAGAGCCTTCAAAGCTCTAAGTAAGTACAAAGTACTTAACTCCTGCCA,Trp-TCA,52	0	1	2	1	1	1
tRF-His-GTG-002	AATATTCTTATCTACCCCA	tRF-3b	19	chrM.tRNA11-HisGTG,GTAGATATAGTTTAATAAAAACCCTAGATTGTGAATCTAGTAATAGAAAATTAAATATTCTTATCTACCCCA,His-GTG,53	0	2	1	1	0	1
tRF-Thr-AGT-003	AATCCCAGCGGTGCCTCCA	tRF-3b	19	tRNA-Thr-AGT-1-1,GGCGCCGTGGCTTAGTTGGTTAAAGCGCCTGTCTAGTAAACAGGAGATCCTGGGTTCGAATCCCAGCGGTGCCTCCA,Thr-AGT,58;tRNA-Thr-AGT-3-1,GGCGCCGTGGCTTAGCTGGTTAAAGCGCCTGTCTAGTAAACAGGAGATCCTGGGTTCGAATCCCAGCGGTGCCTCCA,Thr-AGT,58	1	0	1	0	5	0
tRF-Gln-CTG-004	AATCTCGGTGGAACCTCCA	tRF-3b	19	tRNA-Gln-CTG-1-1,GGTTCCATGGTGTAATGGTTAGCACTCTGGACTCTGAATCCAGCGATCCGAGTTCAAATCTCGGTGGAACCTCCA,Gln-CTG,56	12	4	5	4	7	1
tRF-Gln-CTG-005	AATCTCGGTGGGACCTCCA	tRF-3b	19	tRNA-Gln-CTG-3-1,GGTTCCATGGTGTAATGGTGAGCACTCTGGACTCTGAATCCAGCGATCCGAGTTCAAATCTCGGTGGGACCTCCA,Gln-CTG,56;tRNA-Gln-CTG-5-1,GGCCCCATGGTGTAATGGTTAGCACTCTGGACTCTGAATCCAGCGATCCGAGTTCAAATCTCGGTGGGACCTCCA,Gln-CTG,56;tRNA-Gln-TTG-1-1,GGTCCCATGGTGTAATGGTTAGCACTCTGGACTTTGAATCCAGCAATCCGAGTTCGAATCTCGGTGGGACCTCCA,Gln-TTG,56;tRNA-Gln-TTG-2-1,GGTCCCATGGTGTAATGGTTAGCACTCTGGACTTTGAATCCAGCGATCCGAGTTCAAATCTCGGTGGGAC…	1	2	3	0	0	2
tRF-Val-TAC-001	AATGTATGGGTACTTTGACCA	tRF-3b	21	chrM.tRNA2-ValTAC,CAAAGCATAGCTTAAACTAAAGCACCTAGTTTACACCTAGAAGATCCCACAATGTATGGGTACTTTGACCA,Val-TAC,50	2	2	0	0	0	4
tRF-Cys-GCA-003	AATTCTGCCGGGACTTCCA	tRF-3b	19	chrM.tRNA19-CysGCA,AGTTCCGTGGTGAATATCATGTTGAATTGCAAATTCAAAGAAGCAGCTTCAATTCTGCCGGGACTTCCA,Cys-GCA,50	2	2	1	0	0	1
tRF-Gln-TTG-005	AATTTTGAATTCTC	tRF-2	14	chrM.tRNA22-GlnTTG,TAGAATGTGGTGTATTTTGGTAGCACGGAGAATTTTGAATTCTCAGGTTTAGGTTCGAGTCCTATTGTTCTAGCCA,Gln-TTG,30	1	0	0	0	0	0
tRF-Trp-TCA-005	ACAAAGTACTTAACTCCTGCCA	tRF-3b	22	chrM.tRNA6-TrpTCA,AGGAATTTAGGTTAACACAGACCAAGAGCCTTCAAAGCTCTAAGTAAGTACAAAGTACTTAACTCCTGCCA,Trp-TCA,49	0	0	0	1	0	2
tRF-Asn-GTT-002	ACAGCGTGTGTTTT	tRF-1	14	pre_tRNA-Asn-GTT-1-6,TGAAAATCTGTAGACACCGAAGCCCGGCTTGAGTAGCTGGGTCTCTGTGGCGCAATCGGTTAGCGCGTTCGGCTGTTAACCGAAAGGTTGGTGGTTCGAGCCCACCCAGGGACGACAGCGTGTGTTTTCCTCCCGAATTCATTTTAAAATTGCA,Asn-GTT,114	304	821	172	147	334	236
tRF-Asn-GTT-003	ACAGCGTGTGTTTTA	tRF-1	15	pre_tRNA-Asn-GTT-1-6,TGAAAATCTGTAGACACCGAAGCCCGGCTTGAGTAGCTGGGTCTCTGTGGCGCAATCGGTTAGCGCGTTCGGCTGTTAACCGAAAGGTTGGTGGTTCGAGCCCACCCAGGGACGACAGCGTGTGTTTTCCTCCCGAATTCATTTTAAAATTGCA,Asn-GTT,114	3	9	0	3	2	4
tRF-Asn-GTT-005	ACAGCGTGTGTTTTCCTCCCGAATTCATTT	tRF-1	30	pre_tRNA-Asn-GTT-1-6,TGAAAATCTGTAGACACCGAAGCCCGGCTTGAGTAGCTGGGTCTCTGTGGCGCAATCGGTTAGCGCGTTCGGCTGTTAACCGAAAGGTTGGTGGTTCGAGCCCACCCAGGGACGACAGCGTGTGTTTTCCTCCCGAATTCATTTTAAAATTGCA,Asn-GTT,114	9	22	31	9	14	4
tRF-Asn-GTT-006	ACAGCGTGTGTTTTCCTCCCGAATTCATTTT	tRF-1	31	pre_tRNA-Asn-GTT-1-6,TGAAAATCTGTAGACACCGAAGCCCGGCTTGAGTAGCTGGGTCTCTGTGGCGCAATCGGTTAGCGCGTTCGGCTGTTAACCGAAAGGTTGGTGGTTCGAGCCCACCCAGGGACGACAGCGTGTGTTTTCCTCCCGAATTCATTTTAAAATTGCA,Asn-GTT,114	11	15	13	9	12	7
tRF-Phe-GAA-004	ACAGCTCCATAAACACCA	tRF-3a	18	chrM.tRNA1-PheGAA,GTTAATGTAGCTTAAATTATCAAAGCAAGGCACTGAAAATGCCTAGATGAGCCTCACAGCTCCATAAACACCA,Phe-GAA,55	1	0	0	0	0	0
tRF-Gly-GCC-053	ACAGCTCGGTCCTCTT	tRF-1	16	pre_tRNA-Gly-GCC-2-1,AGCCCCGCTGGGGCAACGTCGGGCGGCAGCGGCCACCGGTGCATGGGTGGTTCAGTGGTAGAATTCTCGCCTGCCACGCGGGAGGCCCGGGTTCGATTCCCGGCCCATGCAACAGCTCGGTCCTCTTTTGGAGCAGAGCCCTCGCTCTCCC,Gly-GCC,111	7	28	1	5	16	11
tRF-Gly-GCC-001	ACAGCTCGGTCCTCTTT	tRF-1	17	pre_tRNA-Gly-GCC-2-1,AGCCCCGCTGGGGCAACGTCGGGCGGCAGCGGCCACCGGTGCATGGGTGGTTCAGTGGTAGAATTCTCGCCTGCCACGCGGGAGGCCCGGGTTCGATTCCCGGCCCATGCAACAGCTCGGTCCTCTTTTGGAGCAGAGCCCTCGCTCTCCC,Gly-GCC,111	47	228	66	90	116	69
tRF-Gly-GCC-054	ACAGCTCGGTCCTCTTTT	tRF-1	18	pre_tRNA-Gly-GCC-2-1,AGCCCCGCTGGGGCAACGTCGGGCGGCAGCGGCCACCGGTGCATGGGTGGTTCAGTGGTAGAATTCTCGCCTGCCACGCGGGAGGCCCGGGTTCGATTCCCGGCCCATGCAACAGCTCGGTCCTCTTTTGGAGCAGAGCCCTCGCTCTCCC,Gly-GCC,111	41	101	39	64	59	42
tRF-Leu-TAA-005	ACCAGAATGGCCGAGT	tRF-5a	16	tRNA-Leu-TAA-3-1,ACCAGAATGGCCGAGTGGTTAAGGCGTTGGACTTAAGATCCAATGGATTTATATCCTCGTGGGTTCGAACCCCACTTCTGGTACCA,Leu-TAA,0	0	0	1	0	2	4
tRF-Leu-TAA-006	ACCAGGATGGCCGA	tRF-5a	14	tRNA-Leu-TAA-1-1,ACCAGGATGGCCGAGTGGTTAAGGCGTTGGACTTAAGATCCAATGGACATATGTCCGCGTGGGTTCGAACCCCACTCCTGGTACCA,Leu-TAA,0	0	0	0	0	0	2
tRF-Leu-TAA-007	ACCAGGATGGCCGAG	tRF-5a	15	tRNA-Leu-TAA-1-1,ACCAGGATGGCCGAGTGGTTAAGGCGTTGGACTTAAGATCCAATGGACATATGTCCGCGTGGGTTCGAACCCCACTCCTGGTACCA,Leu-TAA,0	2	3	1	1	1	2
tRF-Leu-TAA-008	ACCAGGATGGCCGAGT	tRF-5a	16	tRNA-Leu-TAA-1-1,ACCAGGATGGCCGAGTGGTTAAGGCGTTGGACTTAAGATCCAATGGACATATGTCCGCGTGGGTTCGAACCCCACTCCTGGTACCA,Leu-TAA,0	30	37	15	3	8	10
tRF-Leu-TAA-013	ACCCCACTCCTGGTACCA	tRF-3a	18	tRNA-Leu-TAA-1-1,ACCAGGATGGCCGAGTGGTTAAGGCGTTGGACTTAAGATCCAATGGACATATGTCCGCGTGGGTTCGAACCCCACTCCTGGTACCA,Leu-TAA,68	25	12	12	5	10	8
tRF-Thr-CGT-001	ACCCCGTCCGTGCCTCCA	tRF-3a	18	tRNA-Thr-CGT-3-1,GGCGCGGTGGCCAAGTGGTAAGGCGTCGGTCTCGTAAACCGAAGATCACGGGTTCGAACCCCGTCCGTGCCTCCA,Thr-CGT,57;tRNA-Thr-CGT-5-1,GGCGCGGTGGCCAAGTGGTAAGGCGTCGGTCTCGTAAACCGAAGATCGCGGGTTCGAACCCCGTCCGTGCCTCCA,Thr-CGT,57	10	6	6	2	2	4
tRF-Ser-TGA-003	ACCCTGCTCGCTGCGCCA	tRF-3a	18	tRNA-Ser-TGA-4-1,GCAGCGATGGCCGAGTGGTTAAGGCGTTGGACTTGAAATCCAATGGGGTCTCCCCGCGCAGGTTCGAACCCTGCTCGCTGCGCCA,Ser-TGA,67	6	7	7	3	3	6
tRF-Val-AAC-007	ACCGGGCGGAAACACCA	tRF-3a	17	tRNA-Val-AAC-1-1,GTTTCCGTAGTGTAGTGGTTATCACGTTCGCCTAACACGCGAAAGGTCCCCGGTTCGAAACCGGGCGGAAACACCA,Val-AAC,59;tRNA-Val-AAC-3-1,GTTTCCGTAGTGTAGTGGTTATCACGCTCGCCTAACACGCGAGAGGTCCCCGGTTCGAAACCGGGCGGAAACACCA,Val-AAC,59;tRNA-Val-AAC-5-1,GTTTCCGTAGTGTAGCGGTTATCACATTCGCCTAACACGCGAAAGGTCCCCGGTTCGAAACCGGGCGGAAACACCA,Val-AAC,59;tRNA-Val-CAC-1-1,GTTTCCGTAGTGTAGTGGTTATCACGTTCGCCTCACACGCGAAAGGTCCCCGGTTCGAAACCGGGCG…	246	153	124	58	114	112
tRF-Val-AAC-043	ACCGGGCGGAAACACCG	tRF-3a	17	tRNA-Val-AAC-1-1,GTTTCCGTAGTGTAGTGGTTATCACGTTCGCCTAACACGCGAAAGGTCCCCGGTTCGAAACCGGGCGGAAACACCA,Val-AAC,59;tRNA-Val-AAC-3-1,GTTTCCGTAGTGTAGTGGTTATCACGCTCGCCTAACACGCGAGAGGTCCCCGGTTCGAAACCGGGCGGAAACACCA,Val-AAC,59;tRNA-Val-AAC-5-1,GTTTCCGTAGTGTAGCGGTTATCACATTCGCCTAACACGCGAAAGGTCCCCGGTTCGAAACCGGGCGGAAACACCA,Val-AAC,59;tRNA-Val-CAC-1-1,GTTTCCGTAGTGTAGTGGTTATCACGTTCGCCTCACACGCGAAAGGTCCCCGGTTCGAAACCGGGCG…	0	2	3	0	1	0
tRF-Val-CAC-002	ACCGGGCGGGAACACCA	tRF-3a	17	tRNA-Val-CAC-2-1,GTTTCCGTAGTGTAGTGGTTATCACGTTCGCCTCACACGCGAAAGGTCCCCGGTTCGAAACCGGGCGGGAACACCA,Val-CAC,59;tRNA-Val-CAC-3-1,GTTTCCGTAGTGTAGTGGTTATCACGTTCGCCTCACACGCGAAAGGTCCCCGGTTCGAGACCGGGCGGGAACACCA,Val-CAC,59	2	1	0	0	1	1
tRF-Val-AAC-008	ACCGTCGTCTCTGCTTT	tRF-1	17	pre_tRNA-Val-AAC-1-3,AGTATTTATATCCTTCTGTCTGCAGCGCTGTCACTGCGAGGTTTCCGTAGTGTAGTGGTTATCACGTTCGCCTAACACGCGAAAGGTCCCCGGTTCGAAACCGGGCGGAAACAACCGTCGTCTCTGCTTTTTATTTCGAGTCATTTTCGATTT,Val-AAC,113	4	0	10	10	0	0
tRF-Val-AAC-009	ACCGTCGTCTCTGCTTTT	tRF-1	18	pre_tRNA-Val-AAC-1-3,AGTATTTATATCCTTCTGTCTGCAGCGCTGTCACTGCGAGGTTTCCGTAGTGTAGTGGTTATCACGTTCGCCTAACACGCGAAAGGTCCCCGGTTCGAAACCGGGCGGAAACAACCGTCGTCTCTGCTTTTTATTTCGAGTCATTTTCGATTT,Val-AAC,113	8	0	14	14	0	0
tRF-Ile-GAT-006	AGAAATATGTCTGATAAAAGAGTTACTTTGAT	tRF-5c	32	chrM.tRNA4-IleGAT,AGAAATATGTCTGATAAAAGAGTTACTTTGATAGAGTAAAAAATAGAGGTTCAAACCCTCTTATTTCTACCA,Ile-GAT,0	0	9	11	9	0	9
tRF-Ser-GCT-004	AGAACTGCTAACTC	tRF-2	14	chrM.tRNA12-SerGCT,GAAAAAGTTTGCAAGAACTGCTAACTCATGCTTCCACACTTAAAAATGTGGCTTTTTCACCA,Ser-GCT,13	0	0	0	0	0	1
tRF-iMet-CAT-009	AGCAGAGTGGCGCAGCGGAAGCGTGCTGGG	tRF-5c	30	tRNA-iMet-CAT-1-1,AGCAGAGTGGCGCAGCGGAAGCGTGCTGGGCCCATAACCCAGAGGTCGATGGATCGAAACCATCCTCTGCTACCA,iMet-CAT,0	2	2	5	1	1	0
tRF-iMet-CAT-010	AGCAGAGTGGCGCAGCGGAAGCGTGCTGGGC	tRF-5c	31	tRNA-iMet-CAT-1-1,AGCAGAGTGGCGCAGCGGAAGCGTGCTGGGCCCATAACCCAGAGGTCGATGGATCGAAACCATCCTCTGCTACCA,iMet-CAT,0	14	3	19	9	9	4
tRF-iMet-CAT-011	AGCAGAGTGGCGCAGCGGAAGCGTGCTGGGCC	tRF-5c	32	tRNA-iMet-CAT-1-1,AGCAGAGTGGCGCAGCGGAAGCGTGCTGGGCCCATAACCCAGAGGTCGATGGATCGAAACCATCCTCTGCTACCA,iMet-CAT,0	3	4	7	3	2	3
tiRNA-iMet-CAT-001	AGCAGAGTGGCGCAGCGGAAGCGTGCTGGGCCC	tiRNA-5	33	tRNA-iMet-CAT-1-1,AGCAGAGTGGCGCAGCGGAAGCGTGCTGGGCCCATAACCCAGAGGTCGATGGATCGAAACCATCCTCTGCTACCA,iMet-CAT,0	0	2	4	2	0	1
tRF-Val-TAC-002	AGCCCCAGTGGAACCACCA	tRF-3b	19	tRNA-Val-TAC-1-1,GGTTCCATAGTGTAGTGGTTATCACGTCTGCTTTACACGCAGAAGGTCCTGGGTTCGAGCCCCAGTGGAACCACCA,Val-TAC,57;tRNA-Val-TAC-2-1,GGTTCCATAGTGTAGTGGTTATCACATCTGCTTTACACGCAGAAGGTCCTGGGTTCGAGCCCCAGTGGAACCACCA,Val-TAC,57;tRNA-Val-TAC-3-1,GGTTCCATAGTGTAGCGGTTATCACGTCTGCTTTACACGCAGAAGGTCCTGGGTTCGAGCCCCAGTGGAACCACCA,Val-TAC,57	0	1	1	0	0	2
tRF-Val-CAC-004	AGCTGTTTAAATTT	tRF-1	14	pre_tRNA-Val-CAC-1-1,GTTTTTCAAGGGTGTTTTCTGAAGCGAGACTGTCAGCCTGGTTTCCGTAGTGTAGTGGTTATCACGTTCGCCTCACACGCGAAAGGTCCCCGGTTCGAAACCGGGCGGAAACAAGCTGTTTAAATTTTCTGTTGCCGACAGAGGGACTCAGTC,Val-CAC,113	2	20	3	1	6	2
tRF-Val-CAC-005	AGCTGTTTAAATTTT	tRF-1	15	pre_tRNA-Val-CAC-1-1,GTTTTTCAAGGGTGTTTTCTGAAGCGAGACTGTCAGCCTGGTTTCCGTAGTGTAGTGGTTATCACGTTCGCCTCACACGCGAAAGGTCCCCGGTTCGAAACCGGGCGGAAACAAGCTGTTTAAATTTTCTGTTGCCGACAGAGGGACTCAGTC,Val-CAC,113	13	38	7	4	11	3
tRF-Val-CAC-006	AGCTGTTTAAATTTTCTGTT	tRF-1	20	pre_tRNA-Val-CAC-1-1,GTTTTTCAAGGGTGTTTTCTGAAGCGAGACTGTCAGCCTGGTTTCCGTAGTGTAGTGGTTATCACGTTCGCCTCACACGCGAAAGGTCCCCGGTTCGAAACCGGGCGGAAACAAGCTGTTTAAATTTTCTGTTGCCGACAGAGGGACTCAGTC,Val-CAC,113	5	10	11	4	4	4
tRF-Trp-TCA-006	AGGAATTTAGGTTAAC	tRF-5a	16	chrM.tRNA6-TrpTCA,AGGAATTTAGGTTAACACAGACCAAGAGCCTTCAAAGCTCTAAGTAAGTACAAAGTACTTAACTCCTGCCA,Trp-TCA,0	0	0	0	1	1	1
tRF-Trp-TCA-007	AGGAATTTAGGTTAACACAGAC	tRF-5b	22	chrM.tRNA6-TrpTCA,AGGAATTTAGGTTAACACAGACCAAGAGCCTTCAAAGCTCTAAGTAAGTACAAAGTACTTAACTCCTGCCA,Trp-TCA,0	0	0	0	1	1	0
tRF-Trp-TCA-010	AGGAATTTAGGTTAACACAGACCAAGAGC	tRF-5c	29	chrM.tRNA6-TrpTCA,AGGAATTTAGGTTAACACAGACCAAGAGCCTTCAAAGCTCTAAGTAAGTACAAAGTACTTAACTCCTGCCA,Trp-TCA,0	0	0	0	1	0	0
tRF-iMet-CAT-025	AGGTCGGTTCCTTT	tRF-1	14	pre_tRNA-iMet-CAT-2-1,TTCCTCATAGGAAAAAGGCCGCGCGAAGCAAGTGTCCGCCAGCAGAGTGGCGCAGCGGGAGCGTGCTGGGCCCATAACCCAGAGGTCGATGGATCGAAACCATCCTCTGCTAAGGTCGGTTCCTTTTGCGACACCCGCCCTCTCTCTCCCAC,iMet-CAT,112	1	7	1	4	2	0
tRF-iMet-CAT-026	AGGTCGGTTCCTTTT	tRF-1	15	pre_tRNA-iMet-CAT-2-1,TTCCTCATAGGAAAAAGGCCGCGCGAAGCAAGTGTCCGCCAGCAGAGTGGCGCAGCGGGAGCGTGCTGGGCCCATAACCCAGAGGTCGATGGATCGAAACCATCCTCTGCTAAGGTCGGTTCCTTTTGCGACACCCGCCCTCTCTCTCCCAC,iMet-CAT,112	0	6	1	2	0	2
tRF-Met-CAT-003	AGTAAGGTCAGCTA	tRF-5a	14	chrM.tRNA5-MetCAT,AGTAAGGTCAGCTAAGCTAAGCTATCGGGCCCATACCCCGAAAATGTTGGTTCATACCCTTCCCATACTACCA,Met-CAT,0	0	0	0	0	1	3
tRF-Met-CAT-005	AGTAAGGTCAGCTAAG	tRF-5a	16	chrM.tRNA5-MetCAT,AGTAAGGTCAGCTAAGCTAAGCTATCGGGCCCATACCCCGAAAATGTTGGTTCATACCCTTCCCATACTACCA,Met-CAT,0	2	0	0	0	0	0
tRF-Met-CAT-010	AGTAAGGTCAGCTAAGCTAAGCTATCGGG	tRF-5c	29	chrM.tRNA5-MetCAT,AGTAAGGTCAGCTAAGCTAAGCTATCGGGCCCATACCCCGAAAATGTTGGTTCATACCCTTCCCATACTACCA,Met-CAT,0	1	0	1	0	0	2
tRF-Met-CAT-011	AGTAAGGTCAGCTAAGCTAAGCTATCGGGC	tRF-5c	30	chrM.tRNA5-MetCAT,AGTAAGGTCAGCTAAGCTAAGCTATCGGGCCCATACCCCGAAAATGTTGGTTCATACCCTTCCCATACTACCA,Met-CAT,0	5	2	1	3	2	3
tRF-Met-CAT-012	AGTAAGGTCAGCTAAGCTAAGCTATCGGGCC	tRF-5c	31	chrM.tRNA5-MetCAT,AGTAAGGTCAGCTAAGCTAAGCTATCGGGCCCATACCCCGAAAATGTTGGTTCATACCCTTCCCATACTACCA,Met-CAT,0	0	3	1	3	1	4
tiRNA-Met-CAT-001	AGTAAGGTCAGCTAAGCTAAGCTATCGGGCCC	tiRNA-5	32	chrM.tRNA5-MetCAT,AGTAAGGTCAGCTAAGCTAAGCTATCGGGCCCATACCCCGAAAATGTTGGTTCATACCCTTCCCATACTACCA,Met-CAT,0	3	2	4	1	2	1
tRF-Gln-CTG-009	AGTAGTTTTCTTTT	tRF-1	14	pre_tRNA-Gln-CTG-1-2,TCCTAACAGGGAGGAGCGGTAGCGCAATCACGGACAGCGGGGTTCCATGGTGTAATGGTTAGCACTCTGGACTCTGAATCCAGCGATCCGAGTTCAAATCTCGGTGGAACCTAGTAGTTTTCTTTTTCCCTTCTTTTCTTTTGAATAAATTT,Gln-CTG,112	0	132	0	0	0	1
tRF-Gln-CTG-010	AGTAGTTTTCTTTTT	tRF-1	15	pre_tRNA-Gln-CTG-1-2,TCCTAACAGGGAGGAGCGGTAGCGCAATCACGGACAGCGGGGTTCCATGGTGTAATGGTTAGCACTCTGGACTCTGAATCCAGCGATCCGAGTTCAAATCTCGGTGGAACCTAGTAGTTTTCTTTTTCCCTTCTTTTCTTTTGAATAAATTT,Gln-CTG,112	0	25	0	0	0	0
tRF-Met-CAT-013	AGTCTCATAATCTG	tRF-2	14	tRNA-Met-CAT-1-1,GCCTTCTTAGCGCAGTTGGCAGCGCGTCAGTCTCATAATCTGAAGGTCCTGAGTTCGAGCCTCAGAGAGGGCACCA,Met-CAT,28;tRNA-Met-CAT-2-1,GCCTCCTTAGCGCAGTAGGCAGCGCGTCAGTCTCATAATCTGAAGGTCCTGAGTTCGAGCCTCAGAGGGGGCACCA,Met-CAT,28;tRNA-Met-CAT-3-1,GCCTCGTTAGCGCAGTAGGTAGCGCGTCAGTCTCATAATCTGAAGGTCGTGAGTTCGATCCTCACACGGGGCACCA,Met-CAT,28;tRNA-Met-CAT-4-1,GCCTCCTTAGCGCAGTAGGCAGCGCGTCAGTCTCATAATCTGAAGGTCCTGAGTTCGAACCTCAGAG…	10	6	0	1	2	2
tRF-Gly-TCC-001	AGTGGTTCAGTTTT	tRF-1	14	pre_tRNA-Gly-TCC-1-10,AACTATTAAGGAAGTTCAGGAGAAACTCTTTCGCCGTAATGCGTTGGTGGTATAGTGGTGAGCATAGCTGCCTTCCAAGCAGTTGACCCGGGTTCGATTCCCGGCCAACGCAAGTGGTTCAGTTTTCTTTTTCTGAAAAAAAAAAAAAAAAA,Gly-TCC,112	20	144	33	14	41	33
tRF-Gly-TCC-040	AGTGGTTCAGTTTTCTT	tRF-1	17	pre_tRNA-Gly-TCC-1-10,AACTATTAAGGAAGTTCAGGAGAAACTCTTTCGCCGTAATGCGTTGGTGGTATAGTGGTGAGCATAGCTGCCTTCCAAGCAGTTGACCCGGGTTCGATTCCCGGCCAACGCAAGTGGTTCAGTTTTCTTTTTCTGAAAAAAAAAAAAAAAAA,Gly-TCC,112	0	0	0	14	0	0
tRF-Gly-TCC-003	AGTGGTTCAGTTTTCTTT	tRF-1	18	pre_tRNA-Gly-TCC-1-10,AACTATTAAGGAAGTTCAGGAGAAACTCTTTCGCCGTAATGCGTTGGTGGTATAGTGGTGAGCATAGCTGCCTTCCAAGCAGTTGACCCGGGTTCGATTCCCGGCCAACGCAAGTGGTTCAGTTTTCTTTTTCTGAAAAAAAAAAAAAAAAA,Gly-TCC,112	2	7	1	303	4	4
tRF-Gly-TCC-004	AGTGGTTCAGTTTTCTTTT	tRF-1	19	pre_tRNA-Gly-TCC-1-10,AACTATTAAGGAAGTTCAGGAGAAACTCTTTCGCCGTAATGCGTTGGTGGTATAGTGGTGAGCATAGCTGCCTTCCAAGCAGTTGACCCGGGTTCGATTCCCGGCCAACGCAAGTGGTTCAGTTTTCTTTTTCTGAAAAAAAAAAAAAAAAA,Gly-TCC,112	0	2	0	181	0	0
tRF-Gly-TCC-041	AGTGGTTCAGTTTTCTTTTT	tRF-1	20	pre_tRNA-Gly-TCC-1-10,AACTATTAAGGAAGTTCAGGAGAAACTCTTTCGCCGTAATGCGTTGGTGGTATAGTGGTGAGCATAGCTGCCTTCCAAGCAGTTGACCCGGGTTCGATTCCCGGCCAACGCAAGTGGTTCAGTTTTCTTTTTCTGAAAAAAAAAAAAAAAAA,Gly-TCC,112	0	1	0	5	0	0
tRF-Pro-TGG-002	AGTTAGTCTCCTTCCTTGACCA	tRF-3b	22	chrM.tRNA15-ProTGG,CAGGGAATAATTTAGTTAGAATTTCAGCTTTGGGTGCTGATGGCGGAGTTAGTCTCCTTCCTTGACCA,Pro-TGG,46	0	0	0	1	0	0
tRF-Cys-GCA-007	AGTTCCGTGGTGAATATCATGTTGAATT	tRF-5c	28	chrM.tRNA19-CysGCA,AGTTCCGTGGTGAATATCATGTTGAATTGCAAATTCAAAGAAGCAGCTTCAATTCTGCCGGGACTTCCA,Cys-GCA,0	26	10	1	0	4	0
tRF-Cys-GCA-008	AGTTCCGTGGTGAATATCATGTTGAATTGC	tRF-5c	30	chrM.tRNA19-CysGCA,AGTTCCGTGGTGAATATCATGTTGAATTGCAAATTCAAAGAAGCAGCTTCAATTCTGCCGGGACTTCCA,Cys-GCA,0	3	3	1	0	0	0
tRF-Cys-GCA-009	AGTTCCGTGGTGAATATCATGTTGAATTGCA	tRF-5c	31	chrM.tRNA19-CysGCA,AGTTCCGTGGTGAATATCATGTTGAATTGCAAATTCAAAGAAGCAGCTTCAATTCTGCCGGGACTTCCA,Cys-GCA,0	1	1	1	0	2	0
tRF-Ala-TGC-003	ATAAGTCCTGCAGTCCTTACCA	tRF-3b	22	chrM.tRNA21-AlaTGC,GAGGACTTAGCTTAATTAAAGTGTTTGATTTGCATTCAATTGATGTAGGATAAGTCCTGCAGTCCTTACCA,Ala-TGC,49	0	0	0	0	0	3
tRF-His-GTG-006	ATATTCTTATCTACCCCA	tRF-3a	18	chrM.tRNA11-HisGTG,GTAGATATAGTTTAATAAAAACCCTAGATTGTGAATCTAGTAATAGAAAATTAAATATTCTTATCTACCCCA,His-GTG,54	3	9	3	1	1	5
tRF-Trp-CCA-018	ATCAAGCCTGTGTTTT	tRF-1	16	pre_tRNA-Trp-CCA-1-1,ACTGTCTCTCTAGGGTATGAAAAAAGCAACTCACCCCGAGGACCTCGTGGCGCAACGGTAGCGCGTCTGACTCCAGATCAGAAGGTTGCGTGTTCAAATCACGTCGGGGTCAATCAAGCCTGTGTTTTCTTTTCCTTTTTCTCTTGCCCACC,Trp-CCA,112	0	0	0	0	5	1
tRF-Trp-CCA-020	ATCAAGCCTGTGTTTTCTTT	tRF-1	20	pre_tRNA-Trp-CCA-1-1,ACTGTCTCTCTAGGGTATGAAAAAAGCAACTCACCCCGAGGACCTCGTGGCGCAACGGTAGCGCGTCTGACTCCAGATCAGAAGGTTGCGTGTTCAAATCACGTCGGGGTCAATCAAGCCTGTGTTTTCTTTTCCTTTTTCTCTTGCCCACC,Trp-CCA,112	0	0	0	0	17	7
tRF-Trp-CCA-003	ATCACGTCGGGGTCACCA	tRF-3a	18	tRNA-Trp-CCA-1-1,GACCTCGTGGCGCAACGGTAGCGCGTCTGACTCCAGATCAGAAGGTTGCGTGTTCAAATCACGTCGGGGTCACCA,Trp-CCA,57;tRNA-Trp-CCA-3-1,GGCCTCGTGGCGCAACGGTAGCGCGTCTGACTCCAGATCAGAAGGTTGCGTGTTCAAATCACGTCGGGGTCACCA,Trp-CCA,57;tRNA-Trp-CCA-4-1,GACCTCGTGGCGCAACGGTAGCGCGTCTGACTCCAGATCAGAAGGCTGCGTGTTCGAATCACGTCGGGGTCACCA,Trp-CCA,57	18	12	11	6	10	5
tRF-Leu-TAG-008	ATCCCACCACTGCCACCA	tRF-3a	18	tRNA-Leu-TAG-2-1,GGTAGTGTGGCCGAGCGGTCTAAGGCGCTGGATTTAGGCTCCAGTCTCTTCGGAGGCGTGGGTTCGAATCCCACCACTGCCACCA,Leu-TAG,67	6	4	3	3	1	2
tRF-Leu-AAG-002	ATCCCACCGCTGCCACCA	tRF-3a	18	tRNA-Leu-AAG-1-1,GGTAGCGTGGCCGAGCGGTCTAAGGCGCTGGATTAAGGCTCCAGTCTCTTCGGGGGCGTGGGTTCGAATCCCACCGCTGCCACCA,Leu-AAG,67;tRNA-Leu-AAG-2-1,GGTAGCGTGGCCGAGCGGTCTAAGGCGCTGGATTAAGGCTCCAGTCTCCTCGGGGGCGTGGGTTCGAATCCCACCGCTGCCACCA,Leu-AAG,67;tRNA-Leu-TAG-1-1,GGTAGCGTGGCCGAGCGGTCTAAGGCGCTGGATTTAGGCTCCAGTCTCTTCGGAGGCGTGGGTTCGAATCCCACCGCTGCCACCA,Leu-TAG,67;tRNA-Leu-TAG-3-1,GGTAGCGTGGCCGAGTGGTCTAAGGCGCTGGATTTAGGCT…	604	330	287	141	229	278
tRF-Leu-CAG-002	ATCCCACTCCTGACACCA	tRF-3a	18	tRNA-Leu-CAG-1-1,GTCAGGATGGCCGAGCGGTCTAAGGCGCTGCGTTCAGGTCGCAGTCTCCCCTGGAGGCGTGGGTTCGAATCCCACTCCTGACACCA,Leu-CAG,68	92	42	36	14	26	17
tRF-Leu-CAA-003	ATCCCACTTCTGACACCA	tRF-3a	18	tRNA-Leu-CAA-1-1,GTCAGGATGGCCGAGTGGTCTAAGGCGCCAGACTCAAGTTCTGGTCTCCGTATGGAGGCGTGGGTTCGAATCCCACTTCTGACACCA,Leu-CAA,69;tRNA-Leu-CAA-2-1,GTCAGGATGGCCGAGTGGTCTAAGGCGCCAGACTCAAGTTCTGGTCTCCGAATGGAGGCGTGGGTTCGAATCCCACTTCTGACACCA,Leu-CAA,69;tRNA-Leu-CAA-3-1,GTCAGGATGGCCGAGTGGTCTAAGGCGCCAGACTCAAGTTCTGGTCCCCGAATGGGGGCGTGGGTTCGAATCCCACTTCTGACACCA,Leu-CAA,69;tRNA-Leu-CAA-4-1,GTCAGGATGGCCGAGTGGTCTAAGGCGCCAGACT…	394	209	195	110	177	193
tRF-Thr-AGT-004	ATCCCAGCGGGGCCTCCA	tRF-3a	18	tRNA-Thr-AGT-2-1,GGCTCCGTGGCTTAGCTGGTTAAAGCGCCTGTCTAGTAAACAGGAGATCCTGGGTTCGAATCCCAGCGGGGCCTCCA,Thr-AGT,59;tRNA-Thr-AGT-4-1,GGCCCTGTGGCTTAGCTGGTCAAAGCGCCTGTCTAGTAAACAGGAGATCCTGGGTTCGAATCCCAGCGGGGCCTCCA,Thr-AGT,59;tRNA-Thr-AGT-6-1,GGCTCCGTGGCTTAGATGGTTAAAGCGCCTGTCTAGTAAACAGGAGATCCTGGGTTCGAATCCCAGCGGGGCCTCCA,Thr-AGT,59;tRNA-Thr-CGT-1-1,GGCTCTGTGGCTTAGTTGGCTAAAGCGCCTGTCTCGTAAACAGGAGATCCTGGGTTCGAATCCC…	6	0	3	0	3	1
tRF-Thr-AGT-005	ATCCCAGCGGTGCCTCCA	tRF-3a	18	tRNA-Thr-AGT-1-1,GGCGCCGTGGCTTAGTTGGTTAAAGCGCCTGTCTAGTAAACAGGAGATCCTGGGTTCGAATCCCAGCGGTGCCTCCA,Thr-AGT,59;tRNA-Thr-AGT-3-1,GGCGCCGTGGCTTAGCTGGTTAAAGCGCCTGTCTAGTAAACAGGAGATCCTGGGTTCGAATCCCAGCGGTGCCTCCA,Thr-AGT,59	30	9	20	13	20	20
tRF-Ser-GCT-008	ATCCCATCCTCGTCGCCA	tRF-3a	18	tRNA-Ser-GCT-2-1,GACGAGGTGGCCGAGTGGTTAAGGCGATGGACTGCTAATCCATTGTGCTTTGCACGCGTGGGTTCGAATCCCATCCTCGTCGCCA,Ser-GCT,67;tRNA-Ser-GCT-3-1,GACGAGGTGGCCGAGTGGTTAAGGCGATGGACTGCTAATCCATTGTGCTCTGCACGCGTGGGTTCGAATCCCATCCTCGTCGCCA,Ser-GCT,67	22	5	3	4	4	3
tRF-Ala-AGC-002	ATCCCCAGCACCTCCACCA	tRF-3b	19	tRNA-Ala-AGC-7-1,GGGGGTGTAGCTCAGTGGTAGAGCGCGCGCTTAGCATGCACGAGGCCCTGGGTTCAATCCCCAGCACCTCCACCA,Ala-AGC,56	0	0	0	2	0	3
tRF-Ala-AGC-003	ATCCCCAGCATCTCCACCA	tRF-3b	19	tRNA-Ala-AGC-1-1,GGGGATGTAGCTCAGTGGTAGAGCGCATGCTTAGCATGCATGAGGTCCTGGGTTCGATCCCCAGCATCTCCACCA,Ala-AGC,56;tRNA-Ala-AGC-5-1,GGGGATGTAGCTCAGTGGTAGAGCGCATGCTTAGCATGCATGAGGTCCCGGGTTCGATCCCCAGCATCTCCACCA,Ala-AGC,56;tRNA-Ala-TGC-5-1,GGGGATGTAGCTCAGTGGTAGAGCGCGTGCTTTGCATGCATGAGGTCCTGGGTTCGATCCCCAGCATCTCCACCA,Ala-TGC,56;tRNA-Ala-TGC-7-1,GGGGATGTAGCTCAGTGGTAGAGCACATGCTTTGCATGTATGAGGTCCTGGGTTCAATCCCCAGCATCTC…	5	1	2	1	1	3
tRF-Ala-AGC-004	ATCCCCGGCACCTCCACCA	tRF-3b	19	tRNA-Ala-AGC-2-1,GGGGGTGTAGCTCAGTGGTAGAGCGCGTGCTTAGCATGTACGAGGTCCCGGGTTCAATCCCCGGCACCTCCACCA,Ala-AGC,56;tRNA-Ala-AGC-3-1,GGGGGTGTAGCTCAGTGGTAGAGCGCGTGCTTAGCATGCACGAGGCCCCGGGTTCAATCCCCGGCACCTCCACCA,Ala-AGC,56;tRNA-Ala-CGC-2-1,GGGGGTGTAGCTCAGTGGTAGAGCGCGTGCTTCGCATGTACGAGGCCCCGGGTTCAATCCCCGGCACCTCCACCA,Ala-CGC,56;tRNA-Ala-TGC-2-1,GGGGGTGTAGCTCAGTGGTAGAGCGCGTGCTTTGCATGCACGAGGCCCCGGGTTCAATCCCCGGCACCTC…	30	16	20	10	11	12
tRF-Ala-CGC-008	ATCCCCGGCATCTCCACCA	tRF-3b	19	tRNA-Ala-CGC-1-1,GGGGATGTAGCTCAGTGGTAGAGCGCATGCTTCGCATGTATGAGGCCCCGGGTTCGATCCCCGGCATCTCCACCA,Ala-CGC,56;tRNA-Ala-CGC-3-1,GGGGATGTAGCTCAGTGGTAGAGCGCGCGCTTCGCATGTGTGAGGTCCCGGGTTCAATCCCCGGCATCTCCACCA,Ala-CGC,56;tRNA-Ala-CGC-6-1,GGGGATGTAGCTTAGTAGTAGAGTGCGCGCTTCGCATGTGTGAGGTCCCGGGTTCAATCCCCGGCATCTCCACCA,Ala-CGC,56;tRNA-Ala-TGC-1-1,GGGGATGTAGCTCAGTGGTAGAGCGCATGCTTTGCATGTATGAGGTCCCGGGTTCGATCCCCGGCATCTC…	22	15	20	7	8	9
tRF-Pro-AGG-004	ATCCCGGACGAGCCCCA	tRF-3a	17	tRNA-Pro-AGG-1-1,GGCTCGTTGGTCTAGGGGTATGATTCTCGCTTAGGGTGCGAGAGGTCCCGGGTTCAAATCCCGGACGAGCCCCCA,Pro-AGG,57;tRNA-Pro-CGG-1-1,GGCTCGTTGGTCTAGGGGTATGATTCTCGCTTCGGGTGCGAGAGGTCCCGGGTTCAAATCCCGGACGAGCCCCCA,Pro-CGG,57;tRNA-Pro-TGG-1-1,GGCTCGTTGGTCTAGTGGTATGATTCTCGCTTTGGGTGCGAGAGGTCCCGGGTTCAAATCCCGGACGAGCCCCCA,Pro-TGG,57;tRNA-Pro-TGG-2-1,GGCTCGTTGGTCTAGGGGTATGATTCTCGCTTTGGGTGCGAGAGGTCCCGGGTTCAAATCCCGGACGAGC…	4	2	2	0	3	2
tRF-Pro-AGG-005	ATCCCGGACGAGCCCCCA	tRF-3a	18	tRNA-Pro-AGG-1-1,GGCTCGTTGGTCTAGGGGTATGATTCTCGCTTAGGGTGCGAGAGGTCCCGGGTTCAAATCCCGGACGAGCCCCCA,Pro-AGG,57;tRNA-Pro-CGG-1-1,GGCTCGTTGGTCTAGGGGTATGATTCTCGCTTCGGGTGCGAGAGGTCCCGGGTTCAAATCCCGGACGAGCCCCCA,Pro-CGG,57;tRNA-Pro-TGG-1-1,GGCTCGTTGGTCTAGTGGTATGATTCTCGCTTTGGGTGCGAGAGGTCCCGGGTTCAAATCCCGGACGAGCCCCCA,Pro-TGG,57;tRNA-Pro-TGG-2-1,GGCTCGTTGGTCTAGGGGTATGATTCTCGCTTTGGGTGCGAGAGGTCCCGGGTTCAAATCCCGGACGAGC…	131	76	92	43	62	60
tRF-His-GTG-007	ATCCGAGTCACGGCACCA	tRF-3a	18	tRNA-His-GTG-1-1,GCCGTGATCGTATAGTGGTTAGTACTCTGCGTTGTGGCCGCAGCAACCTCGGTTCGAATCCGAGTCACGGCACCA,His-GTG,57	3	3	3	1	2	1
tRF-Tyr-GTA-006	ATCCGGCTCGAAGGACCA	tRF-3a	18	tRNA-Tyr-GTA-1-1,CCTTCGATAGCTCAGTTGGTAGAGCGGAGGACTGTAGATCCTTAGGTCGCTGGTTCGAATCCGGCTCGAAGGACCA,Tyr-GTA,58;tRNA-Tyr-GTA-2-1,CCTTCGATAGCTCAGCTGGTAGAGCGGAGGACTGTAGATCCTTAGGTCGCTGGTTCGAATCCGGCTCGAAGGACCA,Tyr-GTA,58	88	87	78	32	75	48
tRF-Cys-GCA-012	ATCCGGGTGCCCCCTCCA	tRF-3a	18	tRNA-Cys-GCA-1-1,GGGGGTATAGCTCAGTGGTAGAGCATTTGACTGCAGATCAAGAGGTCCCCGGTTCAAATCCGGGTGCCCCCTCCA,Cys-GCA,57;tRNA-Cys-GCA-10-1,GGGGGTATAGCTCAGGGGTAGAGCATTTGACTGCAGGTCAAGAGGTCCCCGGTTCAAATCCGGGTGCCCCCTCCA,Cys-GCA,57;tRNA-Cys-GCA-2-1,GGGGGTATAGCTCAGGGGTAGAGCATTTGACTGCAGATCAAGAGGTCCCCGGTTCAAATCCGGGTGCCCCCTCCA,Cys-GCA,57;tRNA-Cys-GCA-3-1,GGGGGTATAGCTCAGCGGTAGAGCATTTGACTGCAGATCAAGAGGTCCCCGGTTCAAATCCGGGTGCCC…	72	23	56	14	33	24
tRF-Ser-AGA-002	ATCCTGCCGACTACGCCA	tRF-3a	18	tRNA-Ser-AGA-1-1,GTAGTCGTGGCCGAGTGGTTAAGGCGATGGACTAGAAATCCATTGGGGTTTCCCCGCGCAGGTTCGAATCCTGCCGACTACGCCA,Ser-AGA,67;tRNA-Ser-AGA-2-1,GTAGTCGTGGCCGAGTGGTTAAGGCGATGGACTAGAAATCCATTGGGGTCTCCCCGCGCAGGTTCGAATCCTGCCGACTACGCCA,Ser-AGA,67;tRNA-Ser-AGA-3-1,GTAGTCGTGGCCGAGAGGTTAAGGCGATGGACTAGAAATCCATTGGGGTTCCCCGCGCAGGTTCGAATCCTGCCGACTACGCCA,Ser-AGA,66;tRNA-Ser-TGA-1-1,GTAGTCGTGGCCGAGTGGTTAAGGCGATGGACTTGAAATCC…	45	33	30	29	26	32
tRF-Ser-CGA-001	ATCCTGCTCACAGCGCCA	tRF-3a	18	tRNA-Ser-CGA-1-1,GCTGTGATGGCCGAGTGGTTAAGGCGTTGGACTCGAAATCCAATGGGGTCTCCCCGCGCAGGTTCGAATCCTGCTCACAGCGCCA,Ser-CGA,67;tRNA-Ser-CGA-2-1,GCTGTGATGGCCGAGTGGTTAAGGCGTTGGACTCGAAATCCAATGGGGTTTCCCCGCGCAGGTTCAAATCCTGCTCACAGCGCCA,Ser-CGA,67;tRNA-Ser-CGA-4-1,ACTGTGATGGCGGAGTGGTTAAGGTCTTGGACGCGAAATCCAATGGGGTTTCCCTGCGCAGGTTCAAATCCTGCTCACAGCGCCA,Ser-CGA,67	3	1	2	0	4	2
tRF-Ser-CGA-002	ATCCTGTTCGTGACGCCA	tRF-3a	18	tRNA-Ser-CGA-3-1,GTCACGGTGGCCGAGTGGTTAAGGCGTTGGACTCGAAATCCAATGGGGTTTCCCCGCACAGGTTCGAATCCTGTTCGTGACGCCA,Ser-CGA,67	5	1	2	1	1	1
tRF-Lys-TTT-005	ATCTCCCCTCAATGGCCA	tRF-3a	18	chrM.tRNA8-LysTTT,CATTGAGAAGCTAGTCAGCACTAACCTTTTAAGTTAGAGATCGGGAGCCTAAATCTCCCCTCAATGGCCA,Lys-TTT,52	0	2	1	0	0	0
tRF-Thr-TGT-004	ATCTCGCTGGGGCCTCCA	tRF-3a	18	tRNA-Thr-TGT-4-1,GGCTCCATAGCTCAGGGGTTAGAGCACTGGTCTTGTAAACCAGGGGTCGCGAGTTCAAATCTCGCTGGGGCCTCCA,Thr-TGT,58;tRNA-Thr-TGT-5-1,GGCCCTATAGCTCAGGGGTTAGAGCACTGGTCTTGTAAACCAGGGGTCGCGAGTTCAAATCTCGCTGGGGCCTCCA,Thr-TGT,58	36	17	16	7	6	14
tRF-Gln-CTG-015	ATCTCGGTGGAACCTCCA	tRF-3a	18	tRNA-Gln-CTG-1-1,GGTTCCATGGTGTAATGGTTAGCACTCTGGACTCTGAATCCAGCGATCCGAGTTCAAATCTCGGTGGAACCTCCA,Gln-CTG,57	408	204	144	84	128	136
tRF-Gln-CTG-016	ATCTCGGTGGGACCTCCA	tRF-3a	18	tRNA-Gln-CTG-3-1,GGTTCCATGGTGTAATGGTGAGCACTCTGGACTCTGAATCCAGCGATCCGAGTTCAAATCTCGGTGGGACCTCCA,Gln-CTG,57;tRNA-Gln-CTG-5-1,GGCCCCATGGTGTAATGGTTAGCACTCTGGACTCTGAATCCAGCGATCCGAGTTCAAATCTCGGTGGGACCTCCA,Gln-CTG,57;tRNA-Gln-TTG-1-1,GGTCCCATGGTGTAATGGTTAGCACTCTGGACTTTGAATCCAGCAATCCGAGTTCGAATCTCGGTGGGACCTCCA,Gln-TTG,57;tRNA-Gln-TTG-2-1,GGTCCCATGGTGTAATGGTTAGCACTCTGGACTTTGAATCCAGCGATCCGAGTTCAAATCTCGGTGGGAC…	134	67	55	28	42	55
tRF-Ala-AGC-006	ATGCCCGCATCCTCCACCA	tRF-3b	19	tRNA-Ala-AGC-10-1,GGGGGATTAGCTCAAATGGTAGAGCGCTCGCTTAGCATGCGAGAGGTAGCGGGATCGATGCCCGCATCCTCCACCA,Ala-AGC,57	0	1	0	1	0	0
tRF-Val-TAC-004	ATGTATGGGTACTTTGACCA	tRF-3b	20	chrM.tRNA2-ValTAC,CAAAGCATAGCTTAAACTAAAGCACCTAGTTTACACCTAGAAGATCCCACAATGTATGGGTACTTTGACCA,Val-TAC,51	1	0	0	0	0	4
tRF-Asp-GTC-006	ATGTCAACGCATTTT	tRF-1	15	pre_tRNA-Asp-GTC-1-1,TTACCTTGAAGTAGTACTTGAGCAAAACGAAAACAACAGCTCCTCGTTAGTATAGTGGTTAGTATCCCCGCCTGTCACGCGGGAGACCGGGGTTCAATTCCCCGACGGGGAGATGTCAACGCATTTTACTAACCACTACTTATTTCACCTAA,Asp-GTC,112	2	5	2	1	5	2
tRF-Arg-ACG-002	ATGTGCGTGGTTACTTT	tRF-1	17	pre_tRNA-Arg-ACG-1-2,TCTGATGAAGGCATGCCCGCCTGAAAAGTGTACACACGCCGGGCCAGTGGCGCAATGGATAACGCGTCTGACTACGGATCAGAAGATTCCAGGTTCGACTCCTGGCTGGCTCGATGTGCGTGGTTACTTTTTACTTACCTCCTCTGCCTACCG,Arg-ACG,113	50	95	47	38	63	37
tRF-Arg-ACG-003	ATGTGCGTGGTTACTTTT	tRF-1	18	pre_tRNA-Arg-ACG-1-2,TCTGATGAAGGCATGCCCGCCTGAAAAGTGTACACACGCCGGGCCAGTGGCGCAATGGATAACGCGTCTGACTACGGATCAGAAGATTCCAGGTTCGACTCCTGGCTGGCTCGATGTGCGTGGTTACTTTTTACTTACCTCCTCTGCCTACCG,Arg-ACG,113	54	106	78	60	92	58
tRF-Arg-ACG-004	ATGTGCGTGGTTACTTTTT	tRF-1	19	pre_tRNA-Arg-ACG-1-2,TCTGATGAAGGCATGCCCGCCTGAAAAGTGTACACACGCCGGGCCAGTGGCGCAATGGATAACGCGTCTGACTACGGATCAGAAGATTCCAGGTTCGACTCCTGGCTGGCTCGATGTGCGTGGTTACTTTTTACTTACCTCCTCTGCCTACCG,Arg-ACG,113	12	31	22	16	31	5
tRF-Leu-TAA-015	ATTAGGGTGGCAGA	tRF-5a	14	chrM.tRNA3-LeuTAA,ATTAGGGTGGCAGAGACCGGTAATTGCGTAAAACTTAAACCTTTATTACCAGAGGTTCAACTCCTCTCCCTAATACCA,Leu-TAA,0	0	0	0	0	0	1
tRF-Leu-TAA-016	ATTAGGGTGGCAGAG	tRF-5a	15	chrM.tRNA3-LeuTAA,ATTAGGGTGGCAGAGACCGGTAATTGCGTAAAACTTAAACCTTTATTACCAGAGGTTCAACTCCTCTCCCTAATACCA,Leu-TAA,0	0	0	0	1	1	0
tRF-Leu-TAA-017	ATTAGGGTGGCAGAGA	tRF-5a	16	chrM.tRNA3-LeuTAA,ATTAGGGTGGCAGAGACCGGTAATTGCGTAAAACTTAAACCTTTATTACCAGAGGTTCAACTCCTCTCCCTAATACCA,Leu-TAA,0	0	1	0	1	0	0
tRF-Leu-TAA-018	ATTAGGGTGGCAGAGACCGGTA	tRF-5b	22	chrM.tRNA3-LeuTAA,ATTAGGGTGGCAGAGACCGGTAATTGCGTAAAACTTAAACCTTTATTACCAGAGGTTCAACTCCTCTCCCTAATACCA,Leu-TAA,0	1	2	1	2	0	7
tRF-Leu-TAA-020	ATTAGGGTGGCAGAGACCGGTAAT	tRF-5b	24	chrM.tRNA3-LeuTAA,ATTAGGGTGGCAGAGACCGGTAATTGCGTAAAACTTAAACCTTTATTACCAGAGGTTCAACTCCTCTCCCTAATACCA,Leu-TAA,0	1	3	2	3	0	1
tRF-Leu-TAA-021	ATTAGGGTGGCAGAGACCGGTAATTGCG	tRF-5c	28	chrM.tRNA3-LeuTAA,ATTAGGGTGGCAGAGACCGGTAATTGCGTAAAACTTAAACCTTTATTACCAGAGGTTCAACTCCTCTCCCTAATACCA,Leu-TAA,0	0	0	0	2	0	0
tRF-Leu-TAA-022	ATTAGGGTGGCAGAGACCGGTAATTGCGT	tRF-5c	29	chrM.tRNA3-LeuTAA,ATTAGGGTGGCAGAGACCGGTAATTGCGTAAAACTTAAACCTTTATTACCAGAGGTTCAACTCCTCTCCCTAATACCA,Leu-TAA,0	1	1	1	2	2	0
tRF-Leu-TAA-023	ATTAGGGTGGCAGAGACCGGTAATTGCGTA	tRF-5c	30	chrM.tRNA3-LeuTAA,ATTAGGGTGGCAGAGACCGGTAATTGCGTAAAACTTAAACCTTTATTACCAGAGGTTCAACTCCTCTCCCTAATACCA,Leu-TAA,0	5	2	3	1	2	0
tRF-Leu-TAA-025	ATTAGGGTGGCAGAGACCGGTAATTGCGTAAA	tRF-5c	32	chrM.tRNA3-LeuTAA,ATTAGGGTGGCAGAGACCGGTAATTGCGTAAAACTTAAACCTTTATTACCAGAGGTTCAACTCCTCTCCCTAATACCA,Leu-TAA,0	0	0	0	0	0	1
tiRNA-Leu-TAA-001	ATTAGGGTGGCAGAGACCGGTAATTGCGTAAAACTT	tiRNA-5	36	chrM.tRNA3-LeuTAA,ATTAGGGTGGCAGAGACCGGTAATTGCGTAAAACTTAAACCTTTATTACCAGAGGTTCAACTCCTCTCCCTAATACCA,Leu-TAA,0	5	7	1	1	0	6
tRF-Gly-CCC-004	ATTCCCGGCCAATGCACCA	tRF-3b	19	tRNA-Gly-CCC-1-1,GCATTGGTGGTTCAATGGTAGAATTCTCGCCTCCCACGCGGGAGACCCGGGTTCGATTCCCGGCCAATGCACCA,Gly-CCC,55;tRNA-Gly-GCC-1-1,GCATTGGTGGTTCAGTGGTAGAATTCTCGCCTGCCACGCGGGAGGCCCGGGTTCGATTCCCGGCCAATGCACCA,Gly-GCC,55;tRNA-Gly-GCC-3-1,GCATTGGTGGTTCAGTGGTAGCATTCTCGCCTGCCACGCGGGAGGCCCGGGTTCGATTCCCGGCCAATGCACCA,Gly-GCC,55	2	3	3	1	0	2
tRF-Tyr-GTA-007	ATTCCGGCTCGAAGGACCA	tRF-3b	19	tRNA-Tyr-GTA-3-1,CCTTCGATAGCTCAGTTGGTAGAGCGGAGGACTGTAGATCCTTAGGTCGCTGGTTCGATTCCGGCTCGAAGGACCA,Tyr-GTA,57;tRNA-Tyr-GTA-4-1,CCTTCGATAGCTCAGCTGGTAGAGCGGAGGACTGTAGATCCTTAGGTCGCTGGTTCGATTCCGGCTCGAAGGACCA,Tyr-GTA,57	7	3	5	4	3	3
tRF-Cys-GCA-013	ATTCTGCCGGGACTTCCA	tRF-3a	18	chrM.tRNA19-CysGCA,AGTTCCGTGGTGAATATCATGTTGAATTGCAAATTCAAAGAAGCAGCTTCAATTCTGCCGGGACTTCCA,Cys-GCA,51	2	0	1	0	1	0
tRF-Thr-AGT-007	CAACCGAGCGTCCCGGCTCTCTT	tRF-1	23	pre_tRNA-Thr-AGT-1-1,ATGGTGATGAGGAATGGATTCTCGCGTTACTTTCGCGGGCGGCGCCGTGGCTTAGTTGGTTAAAGCGCCTGTCTAGTAAACAGGAGATCCTGGGTTCGAATCCCAGCGGTGCCTCAACCGAGCGTCCCGGCTCTCTTTTACTTTACCCATGCCC,Thr-AGT,114	4	2	3	0	2	0
tRF-Thr-AGT-009	CAACCGAGCGTCCCGGCTCTCTTTT	tRF-1	25	pre_tRNA-Thr-AGT-1-1,ATGGTGATGAGGAATGGATTCTCGCGTTACTTTCGCGGGCGGCGCCGTGGCTTAGTTGGTTAAAGCGCCTGTCTAGTAAACAGGAGATCCTGGGTTCGAATCCCAGCGGTGCCTCAACCGAGCGTCCCGGCTCTCTTTTACTTTACCCATGCCC,Thr-AGT,114	2	4	3	0	1	3
tRF-Ala-AGC-007	CAATCCCCGGCACCTCCACCA	tRF-3b	21	tRNA-Ala-AGC-2-1,GGGGGTGTAGCTCAGTGGTAGAGCGCGTGCTTAGCATGTACGAGGTCCCGGGTTCAATCCCCGGCACCTCCACCA,Ala-AGC,54;tRNA-Ala-AGC-3-1,GGGGGTGTAGCTCAGTGGTAGAGCGCGTGCTTAGCATGCACGAGGCCCCGGGTTCAATCCCCGGCACCTCCACCA,Ala-AGC,54;tRNA-Ala-CGC-2-1,GGGGGTGTAGCTCAGTGGTAGAGCGCGTGCTTCGCATGTACGAGGCCCCGGGTTCAATCCCCGGCACCTCCACCA,Ala-CGC,54;tRNA-Ala-TGC-2-1,GGGGGTGTAGCTCAGTGGTAGAGCGCGTGCTTTGCATGCACGAGGCCCCGGGTTCAATCCCCGGCACCTC…	4	2	6	1	1	3
tRF-Val-TAC-007	CAATGTATGGGTACTTTGACCA	tRF-3b	22	chrM.tRNA2-ValTAC,CAAAGCATAGCTTAAACTAAAGCACCTAGTTTACACCTAGAAGATCCCACAATGTATGGGTACTTTGACCA,Val-TAC,49	0	0	0	0	0	1
tRF-Cys-GCA-014	CAATTCTGCCGGGACTTCCA	tRF-3b	20	chrM.tRNA19-CysGCA,AGTTCCGTGGTGAATATCATGTTGAATTGCAAATTCAAAGAAGCAGCTTCAATTCTGCCGGGACTTCCA,Cys-GCA,49	0	0	0	1	0	0
tRF-Phe-GAA-007	CACAGCTCCATAAACACCA	tRF-3b	19	chrM.tRNA1-PheGAA,GTTAATGTAGCTTAAATTATCAAAGCAAGGCACTGAAAATGCCTAGATGAGCCTCACAGCTCCATAAACACCA,Phe-GAA,54	0	1	0	0	0	0
tRF-Pro-TGG-004	CAGGGAATAATTTAGTTAGAAT	tRF-5b	22	chrM.tRNA15-ProTGG,CAGGGAATAATTTAGTTAGAATTTCAGCTTTGGGTGCTGATGGCGGAGTTAGTCTCCTTCCTTGACCA,Pro-TGG,0	0	2	0	1	0	1
tRF-Pro-TGG-005	CAGGGAATAATTTAGTTAGAATT	tRF-5b	23	chrM.tRNA15-ProTGG,CAGGGAATAATTTAGTTAGAATTTCAGCTTTGGGTGCTGATGGCGGAGTTAGTCTCCTTCCTTGACCA,Pro-TGG,0	0	3	0	3	1	2
tRF-Pro-TGG-006	CAGGGAATAATTTAGTTAGAATTT	tRF-5b	24	chrM.tRNA15-ProTGG,CAGGGAATAATTTAGTTAGAATTTCAGCTTTGGGTGCTGATGGCGGAGTTAGTCTCCTTCCTTGACCA,Pro-TGG,0	0	1	2	1	0	0
tRF-Pro-TGG-008	CAGGGAATAATTTAGTTAGAATTTCAGCT	tRF-5c	29	chrM.tRNA15-ProTGG,CAGGGAATAATTTAGTTAGAATTTCAGCTTTGGGTGCTGATGGCGGAGTTAGTCTCCTTCCTTGACCA,Pro-TGG,0	0	1	1	0	5	1
tRF-Pro-TGG-009	CAGGGAATAATTTAGTTAGAATTTCAGCTT	tRF-5c	30	chrM.tRNA15-ProTGG,CAGGGAATAATTTAGTTAGAATTTCAGCTTTGGGTGCTGATGGCGGAGTTAGTCTCCTTCCTTGACCA,Pro-TGG,0	1	4	1	11	3	7
tiRNA-Pro-TGG-001	CAGGGAATAATTTAGTTAGAATTTCAGCTTT	tiRNA-5	31	chrM.tRNA15-ProTGG,CAGGGAATAATTTAGTTAGAATTTCAGCTTTGGGTGCTGATGGCGGAGTTAGTCTCCTTCCTTGACCA,Pro-TGG,0	3	12	4	15	2	8
tRF-Pro-TGG-010	CAGGGAATAATTTAGTTAGAATTTCAGCTTTG	tRF-5c	32	chrM.tRNA15-ProTGG,CAGGGAATAATTTAGTTAGAATTTCAGCTTTGGGTGCTGATGGCGGAGTTAGTCTCCTTCCTTGACCA,Pro-TGG,0	0	1	0	0	0	0
tRF-Gly-TCC-007	CATGGTTAAGGAGCTTTT	tRF-1	18	pre_tRNA-Gly-TCC-2-1,CTTCTACTAAAGAAACCTAAGAAAATTGTGTTCCATCGTTGCGTTGGTGGTATAGTGGTTAGCATAGCTGCCTTCCAAGCAGTTGACCCGGGTTCGATTCCCGGCCAACGCACATGGTTAAGGAGCTTTTCCATTTTTCCCTGCTCTTACGG,Gly-TCC,112	2	5	7	7	4	4
tRF-Lys-TTT-008	CATTGAGAAGCTAGTC	tRF-5a	16	chrM.tRNA8-LysTTT,CATTGAGAAGCTAGTCAGCACTAACCTTTTAAGTTAGAGATCGGGAGCCTAAATCTCCCCTCAATGGCCA,Lys-TTT,0	0	0	1	0	0	0
tRF-Lys-TTT-009	CATTGAGAAGCTAGTCAGCACT	tRF-5b	22	chrM.tRNA8-LysTTT,CATTGAGAAGCTAGTCAGCACTAACCTTTTAAGTTAGAGATCGGGAGCCTAAATCTCCCCTCAATGGCCA,Lys-TTT,0	0	0	0	1	0	1
tRF-Lys-TTT-012	CATTGAGAAGCTAGTCAGCACTAACCTTTT	tRF-5c	30	chrM.tRNA8-LysTTT,CATTGAGAAGCTAGTCAGCACTAACCTTTTAAGTTAGAGATCGGGAGCCTAAATCTCCCCTCAATGGCCA,Lys-TTT,0	2	2	4	1	4	1
tRF-Lys-TTT-013	CATTGAGAAGCTAGTCAGCACTAACCTTTTA	tRF-5c	31	chrM.tRNA8-LysTTT,CATTGAGAAGCTAGTCAGCACTAACCTTTTAAGTTAGAGATCGGGAGCCTAAATCTCCCCTCAATGGCCA,Lys-TTT,0	6	0	1	0	2	3
tRF-Asn-GTT-011	CCCACCCAGGGACGCCA	tRF-3a	17	tRNA-Asn-GTT-1-1,GTCTCTGTGGCGCAATCGGTTAGCGCGTTCGGCTGTTAACCGAAAGGTTGGTGGTTCGAGCCCACCCAGGGACGCCA,Asn-GTT,60;tRNA-Asn-GTT-2-1,GTCTCTGTGGCGCAATCGGTTAGCGCGTTCGGCTGTTAACCGAAAGGTTGGTGGTTCAAGCCCACCCAGGGACGCCA,Asn-GTT,60;tRNA-Asn-GTT-3-1,GTCTCTGTGGCGCAATGGGTTAGCGCGTTCGGCTGTTAACCGAAAGGTTGGTGGTTCGAGCCCACCCAGGGACGCCA,Asn-GTT,60	4	4	8	1	2	7
tRF-Lys-CTT-004	CCCCACGTTGGGCGCCA	tRF-3a	17	tRNA-Lys-CTT-1-1,GCCCGGCTAGCTCAGTCGGTAGAGCATGAGACTCTTAATCTCAGGGTCGTGGGTTCGAGCCCCACGTTGGGCGCCA,Lys-CTT,59;tRNA-Lys-CTT-2-1,GCCCGGCTAGCTCAGTCGGTAGAGCATGAGACTCTTAATCTCAGGGTCGTGGGTTCAAGCCCCACGTTGGGCGCCA,Lys-CTT,59;tRNA-Lys-CTT-4-1,GCCCGGCTAGCTCAGTCGGTAGAGCATGGGACTCTTAATCCCAGGGTCGTGGGTTCGAGCCCCACGTTGGGCGCCA,Lys-CTT,59;tRNA-Lys-CTT-6-1,GCCCGGCTACCTCAGTCGGCAGAGCATGAGACTCTTAATTTCAGCGTCGTGGGTTCGAGCCCCACGT…	6	5	3	3	1	4
tRF-Ala-AGC-009	CCCCAGCATCTCCACCA	tRF-3a	17	tRNA-Ala-AGC-1-1,GGGGATGTAGCTCAGTGGTAGAGCGCATGCTTAGCATGCATGAGGTCCTGGGTTCGATCCCCAGCATCTCCACCA,Ala-AGC,58;tRNA-Ala-AGC-5-1,GGGGATGTAGCTCAGTGGTAGAGCGCATGCTTAGCATGCATGAGGTCCCGGGTTCGATCCCCAGCATCTCCACCA,Ala-AGC,58;tRNA-Ala-TGC-5-1,GGGGATGTAGCTCAGTGGTAGAGCGCGTGCTTTGCATGCATGAGGTCCTGGGTTCGATCCCCAGCATCTCCACCA,Ala-TGC,58;tRNA-Ala-TGC-7-1,GGGGATGTAGCTCAGTGGTAGAGCACATGCTTTGCATGTATGAGGTCCTGGGTTCAATCCCCAGCATCTC…	2	0	0	0	0	0
tRF-Val-TAC-008	CCCCAGTGGAACCACCA	tRF-3a	17	tRNA-Val-TAC-1-1,GGTTCCATAGTGTAGTGGTTATCACGTCTGCTTTACACGCAGAAGGTCCTGGGTTCGAGCCCCAGTGGAACCACCA,Val-TAC,59;tRNA-Val-TAC-2-1,GGTTCCATAGTGTAGTGGTTATCACATCTGCTTTACACGCAGAAGGTCCTGGGTTCGAGCCCCAGTGGAACCACCA,Val-TAC,59;tRNA-Val-TAC-3-1,GGTTCCATAGTGTAGCGGTTATCACGTCTGCTTTACACGCAGAAGGTCCTGGGTTCGAGCCCCAGTGGAACCACCA,Val-TAC,59;tRNA-Val-TAC-4-1,GGTTCCATAGTGTAGTGGTTAGCACGTCTGCTTTACACGCAGAAGGTCCTGGGTTCGATCCCCAGTG…	3	5	1	1	0	1
tRF-Ala-AGC-010	CCCCGGCACCTCCACCA	tRF-3a	17	tRNA-Ala-AGC-2-1,GGGGGTGTAGCTCAGTGGTAGAGCGCGTGCTTAGCATGTACGAGGTCCCGGGTTCAATCCCCGGCACCTCCACCA,Ala-AGC,58;tRNA-Ala-AGC-3-1,GGGGGTGTAGCTCAGTGGTAGAGCGCGTGCTTAGCATGCACGAGGCCCCGGGTTCAATCCCCGGCACCTCCACCA,Ala-AGC,58;tRNA-Ala-CGC-2-1,GGGGGTGTAGCTCAGTGGTAGAGCGCGTGCTTCGCATGTACGAGGCCCCGGGTTCAATCCCCGGCACCTCCACCA,Ala-CGC,58;tRNA-Ala-TGC-2-1,GGGGGTGTAGCTCAGTGGTAGAGCGCGTGCTTTGCATGCACGAGGCCCCGGGTTCAATCCCCGGCACCTC…	22	12	12	10	8	12
tRF-Ala-CGC-010	CCCCGGCATCTCCACCA	tRF-3a	17	tRNA-Ala-CGC-1-1,GGGGATGTAGCTCAGTGGTAGAGCGCATGCTTCGCATGTATGAGGCCCCGGGTTCGATCCCCGGCATCTCCACCA,Ala-CGC,58;tRNA-Ala-CGC-3-1,GGGGATGTAGCTCAGTGGTAGAGCGCGCGCTTCGCATGTGTGAGGTCCCGGGTTCAATCCCCGGCATCTCCACCA,Ala-CGC,58;tRNA-Ala-CGC-6-1,GGGGATGTAGCTTAGTAGTAGAGTGCGCGCTTCGCATGTGTGAGGTCCCGGGTTCAATCCCCGGCATCTCCACCA,Ala-CGC,58;tRNA-Ala-TGC-1-1,GGGGATGTAGCTCAGTGGTAGAGCGCATGCTTTGCATGTATGAGGTCCCGGGTTCGATCCCCGGCATCTC…	54	38	34	11	26	34
tRF-Ile-AAT-002	CCCCGTACGGGCCACCA	tRF-3a	17	tRNA-Ile-AAT-1-1,GGCCGGTTAGCTCAGTTGGTTAGAGCGTGGTGCTAATAACGCCAAGGTCGCGGGTTCGATCCCCGTACGGGCCACCA,Ile-AAT,60;tRNA-Ile-AAT-2-1,GGCCGGTTAGCTCAGTTGGTTAGAGCGTGGTGCTAATAACGCCGAGGTCGCGGGTTCGATCCCCGTACGGGCCACCA,Ile-AAT,60	3	2	4	2	5	4
tRF-Phe-GAA-011	CCCGGGTTTCGGCACCA	tRF-3a	17	tRNA-Phe-GAA-1-1,GCCGAAATAGCTCAGTTGGGAGAGCGTTAGACTGAAGATCTAAAGGTCCCTGGTTCGATCCCGGGTTTCGGCACCA,Phe-GAA,59;tRNA-Phe-GAA-2-1,GCCGAAATAGCTCAGTTGGGAGAGCGTTAGACTGAAGATCTAAAGGTCCCTGGTTCAATCCCGGGTTTCGGCACCA,Phe-GAA,59;tRNA-Phe-GAA-4-1,GCTGAAATAGCTCAGTTGGGAGAGCGTTAGACTGAAGATCTAAAGGTCCCTGGTTCAATCCCGGGTTTCGGCACCA,Phe-GAA,59;tRNA-Phe-GAA-5-1,GCCGAAATAGCTCAGTTGGGAGAGCGTCAGACTGAAGATCTAAAGGTCCCTGGTTCAATCCCGGGTT…	280	70	80	25	85	50
tRF-Tyr-GTA-010	CCTTCGATAGCTCA	tRF-5a	14	tRNA-Tyr-GTA-1-1,CCTTCGATAGCTCAGTTGGTAGAGCGGAGGACTGTAGATCCTTAGGTCGCTGGTTCGAATCCGGCTCGAAGGACCA,Tyr-GTA,0;tRNA-Tyr-GTA-2-1,CCTTCGATAGCTCAGCTGGTAGAGCGGAGGACTGTAGATCCTTAGGTCGCTGGTTCGAATCCGGCTCGAAGGACCA,Tyr-GTA,0;tRNA-Tyr-GTA-3-1,CCTTCGATAGCTCAGTTGGTAGAGCGGAGGACTGTAGATCCTTAGGTCGCTGGTTCGATTCCGGCTCGAAGGACCA,Tyr-GTA,0;tRNA-Tyr-GTA-4-1,CCTTCGATAGCTCAGCTGGTAGAGCGGAGGACTGTAGATCCTTAGGTCGCTGGTTCGATTCCGGCTCGAA…	13	6	0	1	3	2
tRF-Tyr-GTA-012	CCTTCGATAGCTCAGC	tRF-5a	16	tRNA-Tyr-GTA-2-1,CCTTCGATAGCTCAGCTGGTAGAGCGGAGGACTGTAGATCCTTAGGTCGCTGGTTCGAATCCGGCTCGAAGGACCA,Tyr-GTA,0;tRNA-Tyr-GTA-4-1,CCTTCGATAGCTCAGCTGGTAGAGCGGAGGACTGTAGATCCTTAGGTCGCTGGTTCGATTCCGGCTCGAAGGACCA,Tyr-GTA,0;tRNA-Tyr-GTA-5-1,CCTTCGATAGCTCAGCTGGTAGAGCGGAGGACTGTAGATCCTTAGGTCGCTGGTTCGACTCCGGCTCGAAGGACCA,Tyr-GTA,0;tRNA-Tyr-GTA-7-1,CCTTCGATAGCTCAGCTGGTAGAGCAGAGGACTGTAGATCCTTAGGTCTCTGATTCGATTCCGGCTTGAA…	20	38	14	20	37	52
tRF-Tyr-GTA-016	CCTTCGATAGCTCAGT	tRF-5a	16	tRNA-Tyr-GTA-1-1,CCTTCGATAGCTCAGTTGGTAGAGCGGAGGACTGTAGATCCTTAGGTCGCTGGTTCGAATCCGGCTCGAAGGACCA,Tyr-GTA,0;tRNA-Tyr-GTA-3-1,CCTTCGATAGCTCAGTTGGTAGAGCGGAGGACTGTAGATCCTTAGGTCGCTGGTTCGATTCCGGCTCGAAGGACCA,Tyr-GTA,0	12	32	10	17	21	30
tiRNA-Arg-TCG-001	CGACTCATTAGACTATGATTTACTTCATAATTATCAACCA	tiRNA-3	40	chrM.tRNA10-ArgTCG,TGATAATTAGTTTAAAACAAAACAAATGATTTCGACTCATTAGACTATGATTTACTTCATAATTATCAACCA,Arg-TCG,32	2	2	0	1	1	1
tRF-Ala-CGC-011	CGATCCCCGGCATCTCCACCA	tRF-3b	21	tRNA-Ala-CGC-1-1,GGGGATGTAGCTCAGTGGTAGAGCGCATGCTTCGCATGTATGAGGCCCCGGGTTCGATCCCCGGCATCTCCACCA,Ala-CGC,54;tRNA-Ala-TGC-1-1,GGGGATGTAGCTCAGTGGTAGAGCGCATGCTTTGCATGTATGAGGTCCCGGGTTCGATCCCCGGCATCTCCACCA,Ala-TGC,54;tRNA-Ala-TGC-4-1,GGGGATGTAGCTCAGTGGTAGAGCGCATGCTTTGCATGTATGAGGCCCCGGGTTCGATCCCCGGCATCTCCACCA,Ala-TGC,54	2	1	2	0	1	0
tRF-Gly-TCC-008	CGATTCCCGGCCAACGCACCA	tRF-3b	21	tRNA-Gly-TCC-1-1,GCGTTGGTGGTATAGTGGTGAGCATAGCTGCCTTCCAAGCAGTTGACCCGGGTTCGATTCCCGGCCAACGCACCA,Gly-TCC,54;tRNA-Gly-TCC-2-1,GCGTTGGTGGTATAGTGGTTAGCATAGCTGCCTTCCAAGCAGTTGACCCGGGTTCGATTCCCGGCCAACGCACCA,Gly-TCC,54	3	2	4	1	1	5
tRF-Gly-CCC-006	CGATTCCCGGCCAATGCACCA	tRF-3b	21	tRNA-Gly-CCC-1-1,GCATTGGTGGTTCAATGGTAGAATTCTCGCCTCCCACGCGGGAGACCCGGGTTCGATTCCCGGCCAATGCACCA,Gly-CCC,53;tRNA-Gly-GCC-1-1,GCATTGGTGGTTCAGTGGTAGAATTCTCGCCTGCCACGCGGGAGGCCCGGGTTCGATTCCCGGCCAATGCACCA,Gly-GCC,53;tRNA-Gly-GCC-3-1,GCATTGGTGGTTCAGTGGTAGCATTCTCGCCTGCCACGCGGGAGGCCCGGGTTCGATTCCCGGCCAATGCACCA,Gly-GCC,53	2	2	3	2	2	3
tRF-Glu-CTC-004	CGCTCTCACCGCCG	tRF-2	14	tRNA-Glu-CTC-1-1,TCCCTGGTGGTCTAGTGGTTAGGATTCGGCGCTCTCACCGCCGCGGCCCGGGTTCGATTCCCGGTCAGGGAACCA,Glu-CTC,29	1	1	0	0	1	0
tRF-Asn-GTT-014	CGGCTGTTAACCGAA	tRF-2	15	tRNA-Asn-GTT-1-1,GTCTCTGTGGCGCAATCGGTTAGCGCGTTCGGCTGTTAACCGAAAGGTTGGTGGTTCGAGCCCACCCAGGGACGCCA,Asn-GTT,29;tRNA-Asn-GTT-2-1,GTCTCTGTGGCGCAATCGGTTAGCGCGTTCGGCTGTTAACCGAAAGGTTGGTGGTTCAAGCCCACCCAGGGACGCCA,Asn-GTT,29;tRNA-Asn-GTT-3-1,GTCTCTGTGGCGCAATGGGTTAGCGCGTTCGGCTGTTAACCGAAAGGTTGGTGGTTCGAGCCCACCCAGGGACGCCA,Asn-GTT,29	4	7	1	0	3	4
tRF-Gln-TTG-008	CGGTGAGTATTTTT	tRF-1	14	pre_tRNA-Gln-TTG-2-1,GTGGCTTGAGAAGGCTCCCGGCTGCCTAAAGCAGCCAGCAGGTCCCATGGTGTAATGGTTAGCACTCTGGACTTTGAATCCAGCGATCCGAGTTCAAATCTCGGTGGGACCTCGGTGAGTATTTTTCTCGTTCTACAACCCCTGTTTTGGAG,Gln-TTG,112	2	4	3	0	3	1
tRF-Lys-TTT-015	CTAAATCTCCCCTCAATGGCCA	tRF-3b	22	chrM.tRNA8-LysTTT,CATTGAGAAGCTAGTCAGCACTAACCTTTTAAGTTAGAGATCGGGAGCCTAAATCTCCCCTCAATGGCCA,Lys-TTT,48	0	0	0	1	0	0
tRF-Gln-TTG-009	CTCAGAGGACCCTTT	tRF-1	15	pre_tRNA-Gln-TTG-1-1,ATTTAACCACAATTACGGGTGGTTGGTTAGTTTCTCGATTGGTCCCATGGTGTAATGGTTAGCACTCTGGACTTTGAATCCAGCAATCCGAGTTCGAATCTCGGTGGGACCTCTCAGAGGACCCTTTTATAGTTCTTGGGATCGCATTCAGG,Gln-TTG,112	0	6	0	4	0	2
tRF-Gln-TTG-010	CTCAGAGGACCCTTTT	tRF-1	16	pre_tRNA-Gln-TTG-1-1,ATTTAACCACAATTACGGGTGGTTGGTTAGTTTCTCGATTGGTCCCATGGTGTAATGGTTAGCACTCTGGACTTTGAATCCAGCAATCCGAGTTCGAATCTCGGTGGGACCTCTCAGAGGACCCTTTTATAGTTCTTGGGATCGCATTCAGG,Gln-TTG,112	2	11	3	1	5	2
tRF-Cys-GCA-016	CTCCCGCCTTTTTT	tRF-1	14	pre_chrM.tRNA19-CysGCA,ACTGTAAATCTAAAGACAGAGGTTAAGCCCTCTTTTTGCCAGTTCCGTGGTGAATATCATGTTGAATTGCAAATTCAAAGAAGCAGCTTCAATTCTGCCGGGACTTCTCCCGCCTTTTTTTTCCTGCGGCGGGAGAAGTAGATTGA,Cys-GCA,106	1	0	0	0	0	0
tRF-Cys-GCA-017	CTCCCGCCTTTTTTT	tRF-1	15	pre_chrM.tRNA19-CysGCA,ACTGTAAATCTAAAGACAGAGGTTAAGCCCTCTTTTTGCCAGTTCCGTGGTGAATATCATGTTGAATTGCAAATTCAAAGAAGCAGCTTCAATTCTGCCGGGACTTCTCCCGCCTTTTTTTTCCTGCGGCGGGAGAAGTAGATTGA,Cys-GCA,106	0	2	0	0	0	0
tRF-Cys-GCA-018	CTCCCGCCTTTTTTTT	tRF-1	16	pre_chrM.tRNA19-CysGCA,ACTGTAAATCTAAAGACAGAGGTTAAGCCCTCTTTTTGCCAGTTCCGTGGTGAATATCATGTTGAATTGCAAATTCAAAGAAGCAGCTTCAATTCTGCCGGGACTTCTCCCGCCTTTTTTTTCCTGCGGCGGGAGAAGTAGATTGA,Cys-GCA,106	0	1	2	0	0	0
tRF-Glu-TTC-008	CTCCCGGTGTGGGAACCA	tRF-3a	18	tRNA-Glu-TTC-4-1,TCCCACATGGTCTAGCGGTTAGGATTCCTGGTTTTCACCCAGGCGGCCCGGGTTCGACTCCCGGTGTGGGAACCA,Glu-TTC,57	10	14	7	3	9	9
tRF-Tyr-GTA-022	CTCCGGCTCGAAGGACCA	tRF-3a	18	tRNA-Tyr-GTA-5-1,CCTTCGATAGCTCAGCTGGTAGAGCGGAGGACTGTAGATCCTTAGGTCGCTGGTTCGACTCCGGCTCGAAGGACCA,Tyr-GTA,58	8	9	7	4	7	9
tRF-Arg-ACG-007	CTCCTGGCTGGCTCGCCA	tRF-3a	18	tRNA-Arg-ACG-1-1,GGGCCAGTGGCGCAATGGATAACGCGTCTGACTACGGATCAGAAGATTCCAGGTTCGACTCCTGGCTGGCTCGCCA,Arg-ACG,58;tRNA-Arg-ACG-2-1,GGGCCAGTGGCGCAATGGATAACGCGTCTGACTACGGATCAGAAGATTCTAGGTTCGACTCCTGGCTGGCTCGCCA,Arg-ACG,58	10	3	11	1	7	8
tRF-Ile-AAT-004	CTGCTCTGATCGTTT	tRF-1	15	pre_tRNA-Ile-AAT-1-2,TAACTTTAAAAGAAGTAAGTAAAAGACTGTGCCTAAGGGTGGCCGGTTAGCTCAGTTGGTTAGAGCGTGGTGCTAATAACGCCAAGGTCGCGGGTTCGATCCCCGTACGGGCCACTGCTCTGATCGTTTTCTCACGTCCTCCAGCTACCTCCCC,Ile-AAT,114	5	8	0	0	15	13
tRF-Ile-AAT-005	CTGCTCTGATCGTTTT	tRF-1	16	pre_tRNA-Ile-AAT-1-2,TAACTTTAAAAGAAGTAAGTAAAAGACTGTGCCTAAGGGTGGCCGGTTAGCTCAGTTGGTTAGAGCGTGGTGCTAATAACGCCAAGGTCGCGGGTTCGATCCCCGTACGGGCCACTGCTCTGATCGTTTTCTCACGTCCTCCAGCTACCTCCCC,Ile-AAT,114	3	6	1	0	1	1
tRF-Asn-GTT-030	CTTCGGCCTACCCTTTT	tRF-1	17	pre_tRNA-Asn-GTT-1-9,CTTGCTCTCTGAGGGGCTGACGGGAAGGTGGCTCAGGCGAGTCTCTGTGGCGCAATCGGTTAGCGCGTTCGGCTGTTAACCGAAAGGTTGGTGGTTCGAGCCCACCCAGGGACGCTTCGGCCTACCCTTTTAAAAGGGGAACGCCGCGCGCGTC,Asn-GTT,114	0	0	0	0	0	3
tRF-Tyr-GTA-061	CTTCGTCTGACGTTTT	tRF-1	16	pre_tRNA-Tyr-GTA-3-1,AAGTATTAGAGGACATCCGCAGCTTTGGGAAACAGCGGAGCCTTCGATAGCTCAGTTGGTAGAGCGGAGGACTGTAGTGGATTACCCCTGGCAATCCTTAGGTCGCTGGTTCGATTCCGGCTCGAAGGACTTCGTCTGACGTTTTTTAAACCCCTACCCGTTTCGGGAA,Tyr-GTA,129	1	2	1	0	5	5
tRF-Thr-TGT-041	CTTTGTGTGCTCTCTTT	tRF-1	17	pre_tRNA-Thr-TGT-2-1,GAATTAAATAAAAGTTACTTTGAAAAGACAGCATTTGTGTGGCTCCATGGCTTAGTTGGTTAAAGCACCTGTCTTGTAAACAGGAGATCCTGGGTTCAAGTCCCAGTGGGGCCTCTTTGTGTGCTCTCTTTTTGGTGCACATCTCTTTAGCCCA,Thr-TGT,114	0	9	1	2	0	1
tRF-Thr-TGT-042	CTTTGTGTGCTCTCTTTT	tRF-1	18	pre_tRNA-Thr-TGT-2-1,GAATTAAATAAAAGTTACTTTGAAAAGACAGCATTTGTGTGGCTCCATGGCTTAGTTGGTTAAAGCACCTGTCTTGTAAACAGGAGATCCTGGGTTCAAGTCCCAGTGGGGCCTCTTTGTGTGCTCTCTTTTTGGTGCACATCTCTTTAGCCCA,Thr-TGT,114	0	7	2	0	1	1
tRF-Ser-GCT-012	GAAAAAGTTTGCAAG	tRF-5a	15	chrM.tRNA12-SerGCT,GAAAAAGTTTGCAAGAACTGCTAACTCATGCTTCCACACTTAAAAATGTGGCTTTTTCACCA,Ser-GCT,0	1	1	0	0	0	0
tRF-Ser-GCT-013	GAAAAAGTTTGCAAGA	tRF-5a	16	chrM.tRNA12-SerGCT,GAAAAAGTTTGCAAGAACTGCTAACTCATGCTTCCACACTTAAAAATGTGGCTTTTTCACCA,Ser-GCT,0	0	0	1	0	0	0
tRF-Ser-GCT-014	GAAAAAGTTTGCAAGAACTGCT	tRF-5b	22	chrM.tRNA12-SerGCT,GAAAAAGTTTGCAAGAACTGCTAACTCATGCTTCCACACTTAAAAATGTGGCTTTTTCACCA,Ser-GCT,0	2	0	1	2	1	1
tRF-Ser-GCT-016	GAAAAAGTTTGCAAGAACTGCTAA	tRF-5b	24	chrM.tRNA12-SerGCT,GAAAAAGTTTGCAAGAACTGCTAACTCATGCTTCCACACTTAAAAATGTGGCTTTTTCACCA,Ser-GCT,0	1	0	0	0	0	0
tRF-Ser-GCT-017	GAAAAAGTTTGCAAGAACTGCTAACTCA	tRF-5c	28	chrM.tRNA12-SerGCT,GAAAAAGTTTGCAAGAACTGCTAACTCATGCTTCCACACTTAAAAATGTGGCTTTTTCACCA,Ser-GCT,0	0	0	0	0	0	1
tRF-Ser-GCT-019	GAAAAAGTTTGCAAGAACTGCTAACTCATG	tRF-5c	30	chrM.tRNA12-SerGCT,GAAAAAGTTTGCAAGAACTGCTAACTCATGCTTCCACACTTAAAAATGTGGCTTTTTCACCA,Ser-GCT,0	3	0	1	1	0	0
tRF-Ser-GCT-020	GAAAAAGTTTGCAAGAACTGCTAACTCATGC	tRF-5c	31	chrM.tRNA12-SerGCT,GAAAAAGTTTGCAAGAACTGCTAACTCATGCTTCCACACTTAAAAATGTGGCTTTTTCACCA,Ser-GCT,0	0	6	2	1	0	3
tRF-Ser-GCT-021	GAAAAAGTTTGCAAGAACTGCTAACTCATGCT	tRF-5c	32	chrM.tRNA12-SerGCT,GAAAAAGTTTGCAAGAACTGCTAACTCATGCTTCCACACTTAAAAATGTGGCTTTTTCACCA,Ser-GCT,0	0	0	3	0	0	0
tRF-Arg-TCG-006	GAAGCTCAGCTACCCTTT	tRF-1	18	pre_tRNA-Arg-TCG-1-1,AATATAGTTTAGGCTGTCCAAAGAGTAACAGCAAGCGGGCGGCCGCGTGGCCTAATGGATAAGGCGTCTGACTTCGGATCAGAAGATTGCAGGTTCGAGTCCTGCCGCGGTCGGAAGCTCAGCTACCCTTTTTGATTTGCACCTTCCTAGGTA,Arg-TCG,113	12	33	19	14	14	18
tRF-Arg-TCG-007	GAAGCTCAGCTACCCTTTT	tRF-1	19	pre_tRNA-Arg-TCG-1-1,AATATAGTTTAGGCTGTCCAAAGAGTAACAGCAAGCGGGCGGCCGCGTGGCCTAATGGATAAGGCGTCTGACTTCGGATCAGAAGATTGCAGGTTCGAGTCCTGCCGCGGTCGGAAGCTCAGCTACCCTTTTTGATTTGCACCTTCCTAGGTA,Arg-TCG,113	21	49	24	27	25	11
tRF-Ser-AGA-015	GAAGTTGATCTGTTT	tRF-1	15	pre_tRNA-Ser-AGA-1-1,ATAGTAACATGGAGAACATTGAAAGGCCGTCATAACGTATGTAGTCGTGGCCGAGTGGTTAAGGCGATGGACTAGAAATCCATTGGGGTTTCCCCGCGCAGGTTCGAATCCTGCCGACTACGGAAGTTGATCTGTTTTTTAGTAAGTGTGTTACACCTTCTG,Ser-AGA,122	2	5	0	0	3	1
tRF-Ser-AGA-016	GAAGTTGATCTGTTTT	tRF-1	16	pre_tRNA-Ser-AGA-1-1,ATAGTAACATGGAGAACATTGAAAGGCCGTCATAACGTATGTAGTCGTGGCCGAGTGGTTAAGGCGATGGACTAGAAATCCATTGGGGTTTCCCCGCGCAGGTTCGAATCCTGCCGACTACGGAAGTTGATCTGTTTTTTAGTAAGTGTGTTACACCTTCTG,Ser-AGA,122	3	5	3	2	5	2
tRF-Ser-AGA-017	GAAGTTGATCTGTTTTT	tRF-1	17	pre_tRNA-Ser-AGA-1-1,ATAGTAACATGGAGAACATTGAAAGGCCGTCATAACGTATGTAGTCGTGGCCGAGTGGTTAAGGCGATGGACTAGAAATCCATTGGGGTTTCCCCGCGCAGGTTCGAATCCTGCCGACTACGGAAGTTGATCTGTTTTTTAGTAAGTGTGTTACACCTTCTG,Ser-AGA,122	0	7	1	1	4	3
tRF-Ile-AAT-007	GACACGTCACCTTT	tRF-1	14	pre_tRNA-Ile-AAT-1-1,TTATTCTTCTTAAAGCTTTCAAATAGCTTTTTGGGTATCTGGCCGGTTAGCTCAGTTGGTTAGAGCGTGGTGCTAATAACGCCAAGGTCGCGGGTTCGATCCCCGTACGGGCCAGACACGTCACCTTTTGTAAATTAATCCTTGTGTCACTTAT,Ile-AAT,114	1	2	0	1	3	1
tRF-Ile-AAT-008	GACACGTCACCTTTT	tRF-1	15	pre_tRNA-Ile-AAT-1-1,TTATTCTTCTTAAAGCTTTCAAATAGCTTTTTGGGTATCTGGCCGGTTAGCTCAGTTGGTTAGAGCGTGGTGCTAATAACGCCAAGGTCGCGGGTTCGATCCCCGTACGGGCCAGACACGTCACCTTTTGTAAATTAATCCTTGTGTCACTTAT,Ile-AAT,114	1	5	1	3	3	1
tiRNA-Arg-CCG-001	GACCCAGTGGCCTAATGGATAAGGCATCAGCCTC	tiRNA-5	34	tRNA-Arg-CCG-2-1,GACCCAGTGGCCTAATGGATAAGGCATCAGCCTCCGGAGCTGGGGATTGTGGGTTCGAGTCCCATCTGGGTCGCCA,Arg-CCG,0	2	8	5	2	3	0
tRF-Trp-CCA-022	GACCTCGTGGCGCA	tRF-5a	14	tRNA-Trp-CCA-1-1,GACCTCGTGGCGCAACGGTAGCGCGTCTGACTCCAGATCAGAAGGTTGCGTGTTCAAATCACGTCGGGGTCACCA,Trp-CCA,0;tRNA-Trp-CCA-2-1,GACCTCGTGGCGCAATGGTAGCGCGTCTGACTCCAGATCAGAAGGTTGCGTGTTCAAGTCACGTCGGGGTCACCA,Trp-CCA,0;tRNA-Trp-CCA-4-1,GACCTCGTGGCGCAACGGTAGCGCGTCTGACTCCAGATCAGAAGGCTGCGTGTTCGAATCACGTCGGGGTCACCA,Trp-CCA,0	0	0	0	0	1	0
tRF-Ser-GCT-024	GACGAGGTGGCCGA	tRF-5a	14	tRNA-Ser-GCT-1-1,GACGAGGTGGCCGAGTGGTTAAGGCGATGGACTGCTAATCCATTGTGCTCTGCACGCGTGGGTTCGAATCCCACCCTCGTCGCCA,Ser-GCT,0;tRNA-Ser-GCT-2-1,GACGAGGTGGCCGAGTGGTTAAGGCGATGGACTGCTAATCCATTGTGCTTTGCACGCGTGGGTTCGAATCCCATCCTCGTCGCCA,Ser-GCT,0;tRNA-Ser-GCT-3-1,GACGAGGTGGCCGAGTGGTTAAGGCGATGGACTGCTAATCCATTGTGCTCTGCACGCGTGGGTTCGAATCCCATCCTCGTCGCCA,Ser-GCT,0	7	9	3	1	14	17
tRF-Ser-GCT-025	GACGAGGTGGCCGAG	tRF-5a	15	tRNA-Ser-GCT-1-1,GACGAGGTGGCCGAGTGGTTAAGGCGATGGACTGCTAATCCATTGTGCTCTGCACGCGTGGGTTCGAATCCCACCCTCGTCGCCA,Ser-GCT,0;tRNA-Ser-GCT-2-1,GACGAGGTGGCCGAGTGGTTAAGGCGATGGACTGCTAATCCATTGTGCTTTGCACGCGTGGGTTCGAATCCCATCCTCGTCGCCA,Ser-GCT,0;tRNA-Ser-GCT-3-1,GACGAGGTGGCCGAGTGGTTAAGGCGATGGACTGCTAATCCATTGTGCTCTGCACGCGTGGGTTCGAATCCCATCCTCGTCGCCA,Ser-GCT,0	1	17	2	1	10	21
tRF-Ser-GCT-026	GACGAGGTGGCCGAGT	tRF-5a	16	tRNA-Ser-GCT-1-1,GACGAGGTGGCCGAGTGGTTAAGGCGATGGACTGCTAATCCATTGTGCTCTGCACGCGTGGGTTCGAATCCCACCCTCGTCGCCA,Ser-GCT,0;tRNA-Ser-GCT-2-1,GACGAGGTGGCCGAGTGGTTAAGGCGATGGACTGCTAATCCATTGTGCTTTGCACGCGTGGGTTCGAATCCCATCCTCGTCGCCA,Ser-GCT,0;tRNA-Ser-GCT-3-1,GACGAGGTGGCCGAGTGGTTAAGGCGATGGACTGCTAATCCATTGTGCTCTGCACGCGTGGGTTCGAATCCCATCCTCGTCGCCA,Ser-GCT,0	1	4	4	0	5	3
tRF-Gln-CTG-019	GACTCTGAATCCAG	tRF-2	14	tRNA-Gln-CTG-1-1,GGTTCCATGGTGTAATGGTTAGCACTCTGGACTCTGAATCCAGCGATCCGAGTTCAAATCTCGGTGGAACCTCCA,Gln-CTG,29;tRNA-Gln-CTG-2-1,GGTTCCATGGTGTAATGGTTAGCACTCTGGACTCTGAATCCAGCGATCCGAGTTCAAGTCTCGGTGGAACCTCCA,Gln-CTG,29;tRNA-Gln-CTG-3-1,GGTTCCATGGTGTAATGGTGAGCACTCTGGACTCTGAATCCAGCGATCCGAGTTCAAATCTCGGTGGGACCTCCA,Gln-CTG,29;tRNA-Gln-CTG-4-1,GGTTCCATGGTGTAATGGTGAGCACTCTGGACTCTGAATCCAGCGATCCGAGTTCGAGTCTCGGTGGGAC…	63	21	2	3	4	0
tRF-Ser-TGA-008	GAGAAAGACATAGT	tRF-5a	14	chrM.tRNA17-SerTGA,GAGAAAGACATAGTGGTTATGACGTTGGCTTGAAACCAGTGGGAGAGGGTTCGATTCCTTCCTTTCTTACCA,Ser-TGA,0	0	2	1	0	0	0
tRF-Ser-TGA-009	GAGAAAGACATAGTG	tRF-5a	15	chrM.tRNA17-SerTGA,GAGAAAGACATAGTGGTTATGACGTTGGCTTGAAACCAGTGGGAGAGGGTTCGATTCCTTCCTTTCTTACCA,Ser-TGA,0	0	0	1	0	2	1
tRF-Ser-TGA-010	GAGAAAGACATAGTGG	tRF-5a	16	chrM.tRNA17-SerTGA,GAGAAAGACATAGTGGTTATGACGTTGGCTTGAAACCAGTGGGAGAGGGTTCGATTCCTTCCTTTCTTACCA,Ser-TGA,0	0	2	4	0	1	2
tRF-Ser-TGA-011	GAGAAAGACATAGTGGTTATGA	tRF-5b	22	chrM.tRNA17-SerTGA,GAGAAAGACATAGTGGTTATGACGTTGGCTTGAAACCAGTGGGAGAGGGTTCGATTCCTTCCTTTCTTACCA,Ser-TGA,0	1	0	0	0	1	0
tRF-Ser-TGA-012	GAGAAAGACATAGTGGTTATGAC	tRF-5b	23	chrM.tRNA17-SerTGA,GAGAAAGACATAGTGGTTATGACGTTGGCTTGAAACCAGTGGGAGAGGGTTCGATTCCTTCCTTTCTTACCA,Ser-TGA,0	6	20	43	24	11	17
tRF-Ser-TGA-013	GAGAAAGACATAGTGGTTATGACG	tRF-5b	24	chrM.tRNA17-SerTGA,GAGAAAGACATAGTGGTTATGACGTTGGCTTGAAACCAGTGGGAGAGGGTTCGATTCCTTCCTTTCTTACCA,Ser-TGA,0	8	11	20	12	12	20
tRF-Ser-TGA-014	GAGAAAGACATAGTGGTTATGACGTTGG	tRF-5c	28	chrM.tRNA17-SerTGA,GAGAAAGACATAGTGGTTATGACGTTGGCTTGAAACCAGTGGGAGAGGGTTCGATTCCTTCCTTTCTTACCA,Ser-TGA,0	3	2	2	1	1	1
tRF-Ser-TGA-015	GAGAAAGACATAGTGGTTATGACGTTGGC	tRF-5c	29	chrM.tRNA17-SerTGA,GAGAAAGACATAGTGGTTATGACGTTGGCTTGAAACCAGTGGGAGAGGGTTCGATTCCTTCCTTTCTTACCA,Ser-TGA,0	1	1	0	0	0	6
tRF-Ser-TGA-016	GAGAAAGACATAGTGGTTATGACGTTGGCT	tRF-5c	30	chrM.tRNA17-SerTGA,GAGAAAGACATAGTGGTTATGACGTTGGCTTGAAACCAGTGGGAGAGGGTTCGATTCCTTCCTTTCTTACCA,Ser-TGA,0	4	1	2	0	3	3
tiRNA-Ser-TGA-001	GAGAAAGACATAGTGGTTATGACGTTGGCTT	tiRNA-5	31	chrM.tRNA17-SerTGA,GAGAAAGACATAGTGGTTATGACGTTGGCTTGAAACCAGTGGGAGAGGGTTCGATTCCTTCCTTTCTTACCA,Ser-TGA,0	3	2	1	6	4	4
tRF-Ser-TGA-017	GAGAAAGACATAGTGGTTATGACGTTGGCTTG	tRF-5c	32	chrM.tRNA17-SerTGA,GAGAAAGACATAGTGGTTATGACGTTGGCTTGAAACCAGTGGGAGAGGGTTCGATTCCTTCCTTTCTTACCA,Ser-TGA,0	0	1	2	0	0	0
tRF-Ala-TGC-009	GAGGACTTAGCTTAATTAAAGTGTTTGAT	tRF-5c	29	chrM.tRNA21-AlaTGC,GAGGACTTAGCTTAATTAAAGTGTTTGATTTGCATTCAATTGATGTAGGATAAGTCCTGCAGTCCTTACCA,Ala-TGC,0	0	0	0	0	0	2
tRF-Asp-GTC-054	GCAACACGCCCTTT	tRF-1	14	pre_tRNA-Asp-GTC-2-2,GGGGCCGGGTGGCCGGGCGGTGGCCGGTCGGTGGCCGCCGTCCTCGTTAGTATAGTGGTGAGTATCCCCGCCTGTCACGCGGGAGACCGGGGTTCGATTCCCCGACGGGGAGGCAACACGCCCTTTTTGGTGGCTGGCGCCGCTCGCTGGCC,Asp-GTC,112;pre_tRNA-Asp-GTC-2-3,GGGGCCGGGTGGCCGGGCGGTGGCCGGGCGGTGGCCGCCGTCCTCGTTAGTATAGTGGTGAGTATCCCCGCCTGTCACGCGGGAGACCGGGGTTCGATTCCCCGACGGGGAGGCAACACGCCCTTTTTGGTGGCTGGCGCCGCTCGCTGGCC,Asp-GTC,112;pre_tRNA-Asp-GTC-5-1,GGGGCC…	1	14	0	3	2	4
tRF-Asp-GTC-055	GCAACACGCCCTTTT	tRF-1	15	pre_tRNA-Asp-GTC-2-2,GGGGCCGGGTGGCCGGGCGGTGGCCGGTCGGTGGCCGCCGTCCTCGTTAGTATAGTGGTGAGTATCCCCGCCTGTCACGCGGGAGACCGGGGTTCGATTCCCCGACGGGGAGGCAACACGCCCTTTTTGGTGGCTGGCGCCGCTCGCTGGCC,Asp-GTC,112;pre_tRNA-Asp-GTC-2-3,GGGGCCGGGTGGCCGGGCGGTGGCCGGGCGGTGGCCGCCGTCCTCGTTAGTATAGTGGTGAGTATCCCCGCCTGTCACGCGGGAGACCGGGGTTCGATTCCCCGACGGGGAGGCAACACGCCCTTTTTGGTGGCTGGCGCCGCTCGCTGGCC,Asp-GTC,112;pre_tRNA-Asp-GTC-5-1,GGGGCC…	5	45	9	16	13	15
tRF-Asp-GTC-013	GCACAAGAAGCCTTT	tRF-1	15	pre_tRNA-Asp-GTC-2-8,AGGGATAAGAAGTCTGTTAGAAAGTTGACTCCCGTGCAATTCCTCGTTAGTATAGTGGTGAGTATCCCCGCCTGTCACGCGGGAGACCGGGGTTCGATTCCCCGACGGGGAGGCACAAGAAGCCTTTTTCTTCCTTACGGACGGAAATGTTC,Asp-GTC,112	3	13	0	3	0	6
tRF-Glu-CTC-005	GCACGTGATGTTTT	tRF-1	14	pre_tRNA-Glu-CTC-1-2,CATGTAGTCTAGTACATTACAGAAAAGACAAGCTGTAACTTCCCTGGTGGTCTAGTGGTTAGGATTCGGCGCTCTCACCGCCGCGGCCCGGGTTCGATTCCCGGTCAGGGAAGCACGTGATGTTTTCCTTTCCTTCTGTTTTCTACTGCAAA,Glu-CTC,112	2	14	6	2	4	1
tRF-Ser-TGA-019	GCAGCGATGGCCGAG	tRF-5a	15	tRNA-Ser-TGA-4-1,GCAGCGATGGCCGAGTGGTTAAGGCGTTGGACTTGAAATCCAATGGGGTCTCCCCGCGCAGGTTCGAACCCTGCTCGCTGCGCCA,Ser-TGA,0	5	3	1	0	1	0
tRF-Ser-TGA-020	GCAGCGATGGCCGAGT	tRF-5a	16	tRNA-Ser-TGA-4-1,GCAGCGATGGCCGAGTGGTTAAGGCGTTGGACTTGAAATCCAATGGGGTCTCCCCGCGCAGGTTCGAACCCTGCTCGCTGCGCCA,Ser-TGA,0	5	12	8	0	0	0
tRF-Gly-GCC-011	GCATGGGTGGTTCAGGGGTAGAATTCTCA	tRF-5c	29	tRNA-Gly-GCC-5-1,GCATGGGTGGTTCAGGGGTAGAATTCTCACCTGCCACGTGGGAGGCCCGGGTTCAATTCCCGGCCTGTGCGCCA,Gly-GCC,0	3	14	25	8	5	1
tRF-Gly-GCC-013	GCATGGGTGGTTCAGGGGTAGAATTCTCACC	tRF-5c	31	tRNA-Gly-GCC-5-1,GCATGGGTGGTTCAGGGGTAGAATTCTCACCTGCCACGTGGGAGGCCCGGGTTCAATTCCCGGCCTGTGCGCCA,Gly-GCC,0	1	4	18	4	3	0
tRF-Gly-GCC-016	GCATGGGTGGTTCAGTGGTAGA	tRF-5b	22	tRNA-Gly-GCC-2-1,GCATGGGTGGTTCAGTGGTAGAATTCTCGCCTGCCACGCGGGAGGCCCGGGTTCGATTCCCGGCCCATGCACCA,Gly-GCC,0	2	3	4	1	3	1
tRF-Gly-GCC-018	GCATGGGTGGTTCAGTGGTAGAAT	tRF-5b	24	tRNA-Gly-GCC-2-1,GCATGGGTGGTTCAGTGGTAGAATTCTCGCCTGCCACGCGGGAGGCCCGGGTTCGATTCCCGGCCCATGCACCA,Gly-GCC,0	2	11	9	12	17	3
tRF-Gly-GCC-019	GCATGGGTGGTTCAGTGGTAGAATTCTC	tRF-5c	28	tRNA-Gly-GCC-2-1,GCATGGGTGGTTCAGTGGTAGAATTCTCGCCTGCCACGCGGGAGGCCCGGGTTCGATTCCCGGCCCATGCACCA,Gly-GCC,0	158	190	398	152	54	29
tRF-Gly-GCC-020	GCATGGGTGGTTCAGTGGTAGAATTCTCG	tRF-5c	29	tRNA-Gly-GCC-2-1,GCATGGGTGGTTCAGTGGTAGAATTCTCGCCTGCCACGCGGGAGGCCCGGGTTCGATTCCCGGCCCATGCACCA,Gly-GCC,0	38	104	283	62	31	13
tRF-Gly-GCC-021	GCATGGGTGGTTCAGTGGTAGAATTCTCGC	tRF-5c	30	tRNA-Gly-GCC-2-1,GCATGGGTGGTTCAGTGGTAGAATTCTCGCCTGCCACGCGGGAGGCCCGGGTTCGATTCCCGGCCCATGCACCA,Gly-GCC,0	366	1067	2146	767	399	148
tRF-Gly-GCC-022	GCATGGGTGGTTCAGTGGTAGAATTCTCGCC	tRF-5c	31	tRNA-Gly-GCC-2-1,GCATGGGTGGTTCAGTGGTAGAATTCTCGCCTGCCACGCGGGAGGCCCGGGTTCGATTCCCGGCCCATGCACCA,Gly-GCC,0	3632	8408	28302	13329	8207	3757
tRF-Gly-GCC-023	GCATGGGTGGTTCAGTGGTAGAATTCTCGCCT	tRF-5c	32	tRNA-Gly-GCC-2-1,GCATGGGTGGTTCAGTGGTAGAATTCTCGCCTGCCACGCGGGAGGCCCGGGTTCGATTCCCGGCCCATGCACCA,Gly-GCC,0	471	6761	10473	2908	2731	1544
tiRNA-Gly-GCC-001	GCATGGGTGGTTCAGTGGTAGAATTCTCGCCTG	tiRNA-5	33	tRNA-Gly-GCC-2-1,GCATGGGTGGTTCAGTGGTAGAATTCTCGCCTGCCACGCGGGAGGCCCGGGTTCGATTCCCGGCCCATGCACCA,Gly-GCC,0	37	106	126	36	48	30
tRF-Gly-GCC-024	GCATGGGTGGTTCAGTGGTTGAATTCTC	tRF-5c	28	tRNA-Gly-GCC-4-1,GCATGGGTGGTTCAGTGGTTGAATTCTCACCTGCCATGCAGGAGGCCCAGGTTTGATTCCTGGTCCATGCACCA,Gly-GCC,0	6	0	2	1	0	0
tRF-Gly-GCC-025	GCATGGGTGGTTCAGTGGTTGAATTCTCA	tRF-5c	29	tRNA-Gly-GCC-4-1,GCATGGGTGGTTCAGTGGTTGAATTCTCACCTGCCATGCAGGAGGCCCAGGTTTGATTCCTGGTCCATGCACCA,Gly-GCC,0	2	14	25	8	5	1
tRF-Gly-GCC-027	GCATGGGTGGTTCAGTGGTTGAATTCTCACC	tRF-5c	31	tRNA-Gly-GCC-4-1,GCATGGGTGGTTCAGTGGTTGAATTCTCACCTGCCATGCAGGAGGCCCAGGTTTGATTCCTGGTCCATGCACCA,Gly-GCC,0	2	4	22	6	5	1
tRF-Gly-GCC-028	GCATGGGTGGTTCAGTGGTTGAATTCTCACCT	tRF-5c	32	tRNA-Gly-GCC-4-1,GCATGGGTGGTTCAGTGGTTGAATTCTCACCTGCCATGCAGGAGGCCCAGGTTTGATTCCTGGTCCATGCACCA,Gly-GCC,0	0	4	8	2	2	1
tRF-Gly-CCC-011	GCATTGGTGGTTCA	tRF-5a	14	tRNA-Gly-CCC-1-1,GCATTGGTGGTTCAATGGTAGAATTCTCGCCTCCCACGCGGGAGACCCGGGTTCGATTCCCGGCCAATGCACCA,Gly-CCC,0;tRNA-Gly-GCC-1-1,GCATTGGTGGTTCAGTGGTAGAATTCTCGCCTGCCACGCGGGAGGCCCGGGTTCGATTCCCGGCCAATGCACCA,Gly-GCC,0;tRNA-Gly-GCC-3-1,GCATTGGTGGTTCAGTGGTAGCATTCTCGCCTGCCACGCGGGAGGCCCGGGTTCGATTCCCGGCCAATGCACCA,Gly-GCC,0	1	7	2	0	4	5
tRF-Gly-CCC-013	GCATTGGTGGTTCAATGGTAGAATTCTC	tRF-5c	28	tRNA-Gly-CCC-1-1,GCATTGGTGGTTCAATGGTAGAATTCTCGCCTCCCACGCGGGAGACCCGGGTTCGATTCCCGGCCAATGCACCA,Gly-CCC,0	12	5	11	6	0	0
tRF-Gly-CCC-014	GCATTGGTGGTTCAATGGTAGAATTCTCG	tRF-5c	29	tRNA-Gly-CCC-1-1,GCATTGGTGGTTCAATGGTAGAATTCTCGCCTCCCACGCGGGAGACCCGGGTTCGATTCCCGGCCAATGCACCA,Gly-CCC,0	5	3	15	3	0	0
tRF-Gly-CCC-015	GCATTGGTGGTTCAATGGTAGAATTCTCGC	tRF-5c	30	tRNA-Gly-CCC-1-1,GCATTGGTGGTTCAATGGTAGAATTCTCGCCTCCCACGCGGGAGACCCGGGTTCGATTCCCGGCCAATGCACCA,Gly-CCC,0	54	57	108	56	3	1
tRF-Gly-CCC-016	GCATTGGTGGTTCAATGGTAGAATTCTCGCC	tRF-5c	31	tRNA-Gly-CCC-1-1,GCATTGGTGGTTCAATGGTAGAATTCTCGCCTCCCACGCGGGAGACCCGGGTTCGATTCCCGGCCAATGCACCA,Gly-CCC,0	312	383	1626	750	70	29
tRF-Gly-CCC-017	GCATTGGTGGTTCAATGGTAGAATTCTCGCCT	tRF-5c	32	tRNA-Gly-CCC-1-1,GCATTGGTGGTTCAATGGTAGAATTCTCGCCTCCCACGCGGGAGACCCGGGTTCGATTCCCGGCCAATGCACCA,Gly-CCC,0	38	155	516	162	55	20
tiRNA-Gly-CCC-001	GCATTGGTGGTTCAATGGTAGAATTCTCGCCTC	tiRNA-5	33	tRNA-Gly-CCC-1-1,GCATTGGTGGTTCAATGGTAGAATTCTCGCCTCCCACGCGGGAGACCCGGGTTCGATTCCCGGCCAATGCACCA,Gly-CCC,0	42	74	141	64	26	28
tRF-Gly-GCC-029	GCATTGGTGGTTCAG	tRF-5a	15	tRNA-Gly-GCC-1-1,GCATTGGTGGTTCAGTGGTAGAATTCTCGCCTGCCACGCGGGAGGCCCGGGTTCGATTCCCGGCCAATGCACCA,Gly-GCC,0;tRNA-Gly-GCC-3-1,GCATTGGTGGTTCAGTGGTAGCATTCTCGCCTGCCACGCGGGAGGCCCGGGTTCGATTCCCGGCCAATGCACCA,Gly-GCC,0	2	4	1	4	0	5
tRF-Gly-GCC-030	GCATTGGTGGTTCAGT	tRF-5a	16	tRNA-Gly-GCC-1-1,GCATTGGTGGTTCAGTGGTAGAATTCTCGCCTGCCACGCGGGAGGCCCGGGTTCGATTCCCGGCCAATGCACCA,Gly-GCC,0;tRNA-Gly-GCC-3-1,GCATTGGTGGTTCAGTGGTAGCATTCTCGCCTGCCACGCGGGAGGCCCGGGTTCGATTCCCGGCCAATGCACCA,Gly-GCC,0	15	28	14	6	14	26
tRF-Gly-GCC-031	GCATTGGTGGTTCAGTGGTAGA	tRF-5b	22	tRNA-Gly-GCC-1-1,GCATTGGTGGTTCAGTGGTAGAATTCTCGCCTGCCACGCGGGAGGCCCGGGTTCGATTCCCGGCCAATGCACCA,Gly-GCC,0	13	11	4	4	4	4
tRF-Gly-GCC-032	GCATTGGTGGTTCAGTGGTAGAA	tRF-5b	23	tRNA-Gly-GCC-1-1,GCATTGGTGGTTCAGTGGTAGAATTCTCGCCTGCCACGCGGGAGGCCCGGGTTCGATTCCCGGCCAATGCACCA,Gly-GCC,0	4	3	6	2	1	1
tRF-Gly-GCC-033	GCATTGGTGGTTCAGTGGTAGAAT	tRF-5b	24	tRNA-Gly-GCC-1-1,GCATTGGTGGTTCAGTGGTAGAATTCTCGCCTGCCACGCGGGAGGCCCGGGTTCGATTCCCGGCCAATGCACCA,Gly-GCC,0	8	19	44	23	16	11
tRF-Gly-GCC-034	GCATTGGTGGTTCAGTGGTAGAATTCTC	tRF-5c	28	tRNA-Gly-GCC-1-1,GCATTGGTGGTTCAGTGGTAGAATTCTCGCCTGCCACGCGGGAGGCCCGGGTTCGATTCCCGGCCAATGCACCA,Gly-GCC,0	6990	1571	4555	1968	663	381
tRF-Gly-GCC-035	GCATTGGTGGTTCAGTGGTAGAATTCTCG	tRF-5c	29	tRNA-Gly-GCC-1-1,GCATTGGTGGTTCAGTGGTAGAATTCTCGCCTGCCACGCGGGAGGCCCGGGTTCGATTCCCGGCCAATGCACCA,Gly-GCC,0	1096	746	2594	492	222	180
tRF-Gly-GCC-036	GCATTGGTGGTTCAGTGGTAGAATTCTCGC	tRF-5c	30	tRNA-Gly-GCC-1-1,GCATTGGTGGTTCAGTGGTAGAATTCTCGCCTGCCACGCGGGAGGCCCGGGTTCGATTCCCGGCCAATGCACCA,Gly-GCC,0	10970	8992	24219	6264	3734	1784
tRF-Gly-GCC-037	GCATTGGTGGTTCAGTGGTAGAATTCTCGCC	tRF-5c	31	tRNA-Gly-GCC-1-1,GCATTGGTGGTTCAGTGGTAGAATTCTCGCCTGCCACGCGGGAGGCCCGGGTTCGATTCCCGGCCAATGCACCA,Gly-GCC,0	113928	79902	337113	125735	83651	34962
tRF-Gly-GCC-038	GCATTGGTGGTTCAGTGGTAGAATTCTCGCCT	tRF-5c	32	tRNA-Gly-GCC-1-1,GCATTGGTGGTTCAGTGGTAGAATTCTCGCCTGCCACGCGGGAGGCCCGGGTTCGATTCCCGGCCAATGCACCA,Gly-GCC,0	18515	66326	163966	41032	36400	21470
tiRNA-Gly-GCC-002	GCATTGGTGGTTCAGTGGTAGAATTCTCGCCTG	tiRNA-5	33	tRNA-Gly-GCC-1-1,GCATTGGTGGTTCAGTGGTAGAATTCTCGCCTGCCACGCGGGAGGCCCGGGTTCGATTCCCGGCCAATGCACCA,Gly-GCC,0	1088	1675	3667	952	580	597
tRF-Gly-GCC-039	GCATTGGTGGTTCAGTGGTAGCATTCTC	tRF-5c	28	tRNA-Gly-GCC-3-1,GCATTGGTGGTTCAGTGGTAGCATTCTCGCCTGCCACGCGGGAGGCCCGGGTTCGATTCCCGGCCAATGCACCA,Gly-GCC,0	18	3	11	6	2	2
tRF-Gly-GCC-040	GCATTGGTGGTTCAGTGGTAGCATTCTCG	tRF-5c	29	tRNA-Gly-GCC-3-1,GCATTGGTGGTTCAGTGGTAGCATTCTCGCCTGCCACGCGGGAGGCCCGGGTTCGATTCCCGGCCAATGCACCA,Gly-GCC,0	2	2	6	1	0	0
tRF-Gly-GCC-041	GCATTGGTGGTTCAGTGGTAGCATTCTCGC	tRF-5c	30	tRNA-Gly-GCC-3-1,GCATTGGTGGTTCAGTGGTAGCATTCTCGCCTGCCACGCGGGAGGCCCGGGTTCGATTCCCGGCCAATGCACCA,Gly-GCC,0	25	17	47	11	8	4
tRF-Gly-GCC-042	GCATTGGTGGTTCAGTGGTAGCATTCTCGCC	tRF-5c	31	tRNA-Gly-GCC-3-1,GCATTGGTGGTTCAGTGGTAGCATTCTCGCCTGCCACGCGGGAGGCCCGGGTTCGATTCCCGGCCAATGCACCA,Gly-GCC,0	216	138	608	196	157	52
tRF-Gly-GCC-043	GCATTGGTGGTTCAGTGGTAGCATTCTCGCCT	tRF-5c	32	tRNA-Gly-GCC-3-1,GCATTGGTGGTTCAGTGGTAGCATTCTCGCCTGCCACGCGGGAGGCCCGGGTTCGATTCCCGGCCAATGCACCA,Gly-GCC,0	39	157	397	96	96	41
tiRNA-Gly-GCC-003	GCATTGGTGGTTCAGTGGTAGCATTCTCGCCTG	tiRNA-5	33	tRNA-Gly-GCC-3-1,GCATTGGTGGTTCAGTGGTAGCATTCTCGCCTGCCACGCGGGAGGCCCGGGTTCGATTCCCGGCCAATGCACCA,Gly-GCC,0	2	3	6	0	2	2
tRF-Asn-GTT-015	GCCCACCCAGGGACGCCA	tRF-3a	18	tRNA-Asn-GTT-1-1,GTCTCTGTGGCGCAATCGGTTAGCGCGTTCGGCTGTTAACCGAAAGGTTGGTGGTTCGAGCCCACCCAGGGACGCCA,Asn-GTT,59;tRNA-Asn-GTT-2-1,GTCTCTGTGGCGCAATCGGTTAGCGCGTTCGGCTGTTAACCGAAAGGTTGGTGGTTCAAGCCCACCCAGGGACGCCA,Asn-GTT,59;tRNA-Asn-GTT-3-1,GTCTCTGTGGCGCAATGGGTTAGCGCGTTCGGCTGTTAACCGAAAGGTTGGTGGTTCGAGCCCACCCAGGGACGCCA,Asn-GTT,59	5	5	1	2	1	4
tRF-Val-TAC-013	GCCCCAGTGGAACCACCA	tRF-3a	18	tRNA-Val-TAC-1-1,GGTTCCATAGTGTAGTGGTTATCACGTCTGCTTTACACGCAGAAGGTCCTGGGTTCGAGCCCCAGTGGAACCACCA,Val-TAC,58;tRNA-Val-TAC-2-1,GGTTCCATAGTGTAGTGGTTATCACATCTGCTTTACACGCAGAAGGTCCTGGGTTCGAGCCCCAGTGGAACCACCA,Val-TAC,58;tRNA-Val-TAC-3-1,GGTTCCATAGTGTAGCGGTTATCACGTCTGCTTTACACGCAGAAGGTCCTGGGTTCGAGCCCCAGTGGAACCACCA,Val-TAC,58	10	2	2	0	2	3
tRF-Ala-AGC-012	GCCCGCATCCTCCACCA	tRF-3a	17	tRNA-Ala-AGC-10-1,GGGGGATTAGCTCAAATGGTAGAGCGCTCGCTTAGCATGCGAGAGGTAGCGGGATCGATGCCCGCATCCTCCACCA,Ala-AGC,59	11	3	5	1	4	2
tRF-Lys-TTT-016	GCCCGGATAGCTCA	tRF-5a	14	tRNA-Lys-TTT-1-1,GCCCGGATAGCTCAGTCGGTAGAGCATCAGACTTTTAATCTGAGGGTCCAGGGTTCAAGTCCCTGTTCGGGCGCCA,Lys-TTT,0;tRNA-Lys-TTT-2-1,GCCCGGATAGCTCAGTTGGTAGAGCATCAGACTTTTAATCTGAGGGTCCAGGGTTCAAGTCCCTGTTCGGGCGCCA,Lys-TTT,0	1	13	2	2	6	8
tRF-Lys-TTT-017	GCCCGGATAGCTCAG	tRF-5a	15	tRNA-Lys-TTT-1-1,GCCCGGATAGCTCAGTCGGTAGAGCATCAGACTTTTAATCTGAGGGTCCAGGGTTCAAGTCCCTGTTCGGGCGCCA,Lys-TTT,0;tRNA-Lys-TTT-2-1,GCCCGGATAGCTCAGTTGGTAGAGCATCAGACTTTTAATCTGAGGGTCCAGGGTTCAAGTCCCTGTTCGGGCGCCA,Lys-TTT,0	4	22	10	4	18	22
tRF-Lys-TTT-018	GCCCGGATAGCTCAGT	tRF-5a	16	tRNA-Lys-TTT-1-1,GCCCGGATAGCTCAGTCGGTAGAGCATCAGACTTTTAATCTGAGGGTCCAGGGTTCAAGTCCCTGTTCGGGCGCCA,Lys-TTT,0;tRNA-Lys-TTT-2-1,GCCCGGATAGCTCAGTTGGTAGAGCATCAGACTTTTAATCTGAGGGTCCAGGGTTCAAGTCCCTGTTCGGGCGCCA,Lys-TTT,0	3	2	2	2	2	0
tRF-Lys-TTT-019	GCCCGGATAGCTCAGTCGGTAG	tRF-5b	22	tRNA-Lys-TTT-1-1,GCCCGGATAGCTCAGTCGGTAGAGCATCAGACTTTTAATCTGAGGGTCCAGGGTTCAAGTCCCTGTTCGGGCGCCA,Lys-TTT,0	8	1	1	0	0	3
tRF-Lys-TTT-020	GCCCGGATAGCTCAGTCGGTAGA	tRF-5b	23	tRNA-Lys-TTT-1-1,GCCCGGATAGCTCAGTCGGTAGAGCATCAGACTTTTAATCTGAGGGTCCAGGGTTCAAGTCCCTGTTCGGGCGCCA,Lys-TTT,0	6	7	4	1	5	3
tRF-Lys-TTT-021	GCCCGGATAGCTCAGTCGGTAGAG	tRF-5b	24	tRNA-Lys-TTT-1-1,GCCCGGATAGCTCAGTCGGTAGAGCATCAGACTTTTAATCTGAGGGTCCAGGGTTCAAGTCCCTGTTCGGGCGCCA,Lys-TTT,0	10	1	0	2	4	1
tRF-Lys-TTT-022	GCCCGGATAGCTCAGTCGGTAGAGCATC	tRF-5c	28	tRNA-Lys-TTT-1-1,GCCCGGATAGCTCAGTCGGTAGAGCATCAGACTTTTAATCTGAGGGTCCAGGGTTCAAGTCCCTGTTCGGGCGCCA,Lys-TTT,0	32	9	13	4	6	0
tRF-Lys-TTT-023	GCCCGGATAGCTCAGTCGGTAGAGCATCA	tRF-5c	29	tRNA-Lys-TTT-1-1,GCCCGGATAGCTCAGTCGGTAGAGCATCAGACTTTTAATCTGAGGGTCCAGGGTTCAAGTCCCTGTTCGGGCGCCA,Lys-TTT,0	13	4	6	2	0	1
tRF-Lys-TTT-024	GCCCGGATAGCTCAGTCGGTAGAGCATCAG	tRF-5c	30	tRNA-Lys-TTT-1-1,GCCCGGATAGCTCAGTCGGTAGAGCATCAGACTTTTAATCTGAGGGTCCAGGGTTCAAGTCCCTGTTCGGGCGCCA,Lys-TTT,0	63	22	30	4	11	6
tRF-Lys-TTT-025	GCCCGGATAGCTCAGTCGGTAGAGCATCAGA	tRF-5c	31	tRNA-Lys-TTT-1-1,GCCCGGATAGCTCAGTCGGTAGAGCATCAGACTTTTAATCTGAGGGTCCAGGGTTCAAGTCCCTGTTCGGGCGCCA,Lys-TTT,0	40	38	45	21	29	14
tRF-Lys-TTT-026	GCCCGGATAGCTCAGTCGGTAGAGCATCAGAC	tRF-5c	32	tRNA-Lys-TTT-1-1,GCCCGGATAGCTCAGTCGGTAGAGCATCAGACTTTTAATCTGAGGGTCCAGGGTTCAAGTCCCTGTTCGGGCGCCA,Lys-TTT,0	64	58	154	48	53	25
tiRNA-Lys-TTT-002	GCCCGGATAGCTCAGTCGGTAGAGCATCAGACTT	tiRNA-5	34	tRNA-Lys-TTT-1-1,GCCCGGATAGCTCAGTCGGTAGAGCATCAGACTTTTAATCTGAGGGTCCAGGGTTCAAGTCCCTGTTCGGGCGCCA,Lys-TTT,0	33	29	146	33	16	8
tRF-SeC-TCA-005	GCCCGGATGATCCTC	tRF-5a	15	tRNA-SeC-TCA-1-1,GCCCGGATGATCCTCAGTGGTCTGGGGTGCAGGCTTCAAACCTGTAGCTGTCTAGCGACAGAGTGGTTCAATTCCACCTTTCGGGCGCCA,SeC-TCA,0	2	1	0	1	0	0
tRF-SeC-TCA-006	GCCCGGATGATCCTCA	tRF-5a	16	tRNA-SeC-TCA-1-1,GCCCGGATGATCCTCAGTGGTCTGGGGTGCAGGCTTCAAACCTGTAGCTGTCTAGCGACAGAGTGGTTCAATTCCACCTTTCGGGCGCCA,SeC-TCA,0	4	2	1	3	1	1
tRF-Lys-CTT-013	GCCCGGCTAGCTCA	tRF-5a	14	tRNA-Lys-CTT-1-1,GCCCGGCTAGCTCAGTCGGTAGAGCATGAGACTCTTAATCTCAGGGTCGTGGGTTCGAGCCCCACGTTGGGCGCCA,Lys-CTT,0;tRNA-Lys-CTT-2-1,GCCCGGCTAGCTCAGTCGGTAGAGCATGAGACTCTTAATCTCAGGGTCGTGGGTTCAAGCCCCACGTTGGGCGCCA,Lys-CTT,0;tRNA-Lys-CTT-3-1,GCCCGGCTAGCTCAGTCGGTAGAGCATGAGACTCTTAATCTCAGGGTCGTGGGTTCGAGCCCCACGCTGGGCGCCA,Lys-CTT,0;tRNA-Lys-CTT-4-1,GCCCGGCTAGCTCAGTCGGTAGAGCATGGGACTCTTAATCCCAGGGTCGTGGGTTCGAGCCCCACGTTGG…	3	3	2	1	3	7
tRF-Lys-CTT-014	GCCCGGCTAGCTCAG	tRF-5a	15	tRNA-Lys-CTT-1-1,GCCCGGCTAGCTCAGTCGGTAGAGCATGAGACTCTTAATCTCAGGGTCGTGGGTTCGAGCCCCACGTTGGGCGCCA,Lys-CTT,0;tRNA-Lys-CTT-2-1,GCCCGGCTAGCTCAGTCGGTAGAGCATGAGACTCTTAATCTCAGGGTCGTGGGTTCAAGCCCCACGTTGGGCGCCA,Lys-CTT,0;tRNA-Lys-CTT-3-1,GCCCGGCTAGCTCAGTCGGTAGAGCATGAGACTCTTAATCTCAGGGTCGTGGGTTCGAGCCCCACGCTGGGCGCCA,Lys-CTT,0;tRNA-Lys-CTT-4-1,GCCCGGCTAGCTCAGTCGGTAGAGCATGGGACTCTTAATCCCAGGGTCGTGGGTTCGAGCCCCACGTTGG…	5	6	3	2	13	16
tRF-Lys-CTT-015	GCCCGGCTAGCTCAGT	tRF-5a	16	tRNA-Lys-CTT-1-1,GCCCGGCTAGCTCAGTCGGTAGAGCATGAGACTCTTAATCTCAGGGTCGTGGGTTCGAGCCCCACGTTGGGCGCCA,Lys-CTT,0;tRNA-Lys-CTT-2-1,GCCCGGCTAGCTCAGTCGGTAGAGCATGAGACTCTTAATCTCAGGGTCGTGGGTTCAAGCCCCACGTTGGGCGCCA,Lys-CTT,0;tRNA-Lys-CTT-3-1,GCCCGGCTAGCTCAGTCGGTAGAGCATGAGACTCTTAATCTCAGGGTCGTGGGTTCGAGCCCCACGCTGGGCGCCA,Lys-CTT,0;tRNA-Lys-CTT-4-1,GCCCGGCTAGCTCAGTCGGTAGAGCATGGGACTCTTAATCCCAGGGTCGTGGGTTCGAGCCCCACGTTGG…	1	0	2	1	5	4
tRF-Lys-CTT-017	GCCCGGCTAGCTCAGTCGGTAGAGCATG	tRF-5c	28	tRNA-Lys-CTT-1-1,GCCCGGCTAGCTCAGTCGGTAGAGCATGAGACTCTTAATCTCAGGGTCGTGGGTTCGAGCCCCACGTTGGGCGCCA,Lys-CTT,0;tRNA-Lys-CTT-2-1,GCCCGGCTAGCTCAGTCGGTAGAGCATGAGACTCTTAATCTCAGGGTCGTGGGTTCAAGCCCCACGTTGGGCGCCA,Lys-CTT,0;tRNA-Lys-CTT-3-1,GCCCGGCTAGCTCAGTCGGTAGAGCATGAGACTCTTAATCTCAGGGTCGTGGGTTCGAGCCCCACGCTGGGCGCCA,Lys-CTT,0;tRNA-Lys-CTT-4-1,GCCCGGCTAGCTCAGTCGGTAGAGCATGGGACTCTTAATCCCAGGGTCGTGGGTTCGAGCCCCACGTTGG…	106	30	114	29	28	9
tRF-Lys-CTT-018	GCCCGGCTAGCTCAGTCGGTAGAGCATGA	tRF-5c	29	tRNA-Lys-CTT-1-1,GCCCGGCTAGCTCAGTCGGTAGAGCATGAGACTCTTAATCTCAGGGTCGTGGGTTCGAGCCCCACGTTGGGCGCCA,Lys-CTT,0;tRNA-Lys-CTT-2-1,GCCCGGCTAGCTCAGTCGGTAGAGCATGAGACTCTTAATCTCAGGGTCGTGGGTTCAAGCCCCACGTTGGGCGCCA,Lys-CTT,0;tRNA-Lys-CTT-3-1,GCCCGGCTAGCTCAGTCGGTAGAGCATGAGACTCTTAATCTCAGGGTCGTGGGTTCGAGCCCCACGCTGGGCGCCA,Lys-CTT,0	100	46	88	25	16	9
tRF-Lys-CTT-019	GCCCGGCTAGCTCAGTCGGTAGAGCATGAG	tRF-5c	30	tRNA-Lys-CTT-1-1,GCCCGGCTAGCTCAGTCGGTAGAGCATGAGACTCTTAATCTCAGGGTCGTGGGTTCGAGCCCCACGTTGGGCGCCA,Lys-CTT,0;tRNA-Lys-CTT-2-1,GCCCGGCTAGCTCAGTCGGTAGAGCATGAGACTCTTAATCTCAGGGTCGTGGGTTCAAGCCCCACGTTGGGCGCCA,Lys-CTT,0;tRNA-Lys-CTT-3-1,GCCCGGCTAGCTCAGTCGGTAGAGCATGAGACTCTTAATCTCAGGGTCGTGGGTTCGAGCCCCACGCTGGGCGCCA,Lys-CTT,0	67	78	160	55	32	11
tRF-Lys-CTT-020	GCCCGGCTAGCTCAGTCGGTAGAGCATGAGA	tRF-5c	31	tRNA-Lys-CTT-1-1,GCCCGGCTAGCTCAGTCGGTAGAGCATGAGACTCTTAATCTCAGGGTCGTGGGTTCGAGCCCCACGTTGGGCGCCA,Lys-CTT,0;tRNA-Lys-CTT-2-1,GCCCGGCTAGCTCAGTCGGTAGAGCATGAGACTCTTAATCTCAGGGTCGTGGGTTCAAGCCCCACGTTGGGCGCCA,Lys-CTT,0;tRNA-Lys-CTT-3-1,GCCCGGCTAGCTCAGTCGGTAGAGCATGAGACTCTTAATCTCAGGGTCGTGGGTTCGAGCCCCACGCTGGGCGCCA,Lys-CTT,0	404	344	895	336	216	92
tRF-Lys-CTT-021	GCCCGGCTAGCTCAGTCGGTAGAGCATGAGAC	tRF-5c	32	tRNA-Lys-CTT-1-1,GCCCGGCTAGCTCAGTCGGTAGAGCATGAGACTCTTAATCTCAGGGTCGTGGGTTCGAGCCCCACGTTGGGCGCCA,Lys-CTT,0;tRNA-Lys-CTT-2-1,GCCCGGCTAGCTCAGTCGGTAGAGCATGAGACTCTTAATCTCAGGGTCGTGGGTTCAAGCCCCACGTTGGGCGCCA,Lys-CTT,0;tRNA-Lys-CTT-3-1,GCCCGGCTAGCTCAGTCGGTAGAGCATGAGACTCTTAATCTCAGGGTCGTGGGTTCGAGCCCCACGCTGGGCGCCA,Lys-CTT,0	566	1182	6642	2340	908	331
tiRNA-Lys-CTT-002	GCCCGGCTAGCTCAGTCGGTAGAGCATGAGACTC	tiRNA-5	34	tRNA-Lys-CTT-1-1,GCCCGGCTAGCTCAGTCGGTAGAGCATGAGACTCTTAATCTCAGGGTCGTGGGTTCGAGCCCCACGTTGGGCGCCA,Lys-CTT,0;tRNA-Lys-CTT-2-1,GCCCGGCTAGCTCAGTCGGTAGAGCATGAGACTCTTAATCTCAGGGTCGTGGGTTCAAGCCCCACGTTGGGCGCCA,Lys-CTT,0;tRNA-Lys-CTT-3-1,GCCCGGCTAGCTCAGTCGGTAGAGCATGAGACTCTTAATCTCAGGGTCGTGGGTTCGAGCCCCACGCTGGGCGCCA,Lys-CTT,0	141	322	640	171	135	163
tRF-Lys-CTT-022	GCCCGGCTAGCTCAGTCGGTAGAGCATGG	tRF-5c	29	tRNA-Lys-CTT-4-1,GCCCGGCTAGCTCAGTCGGTAGAGCATGGGACTCTTAATCCCAGGGTCGTGGGTTCGAGCCCCACGTTGGGCGCCA,Lys-CTT,0	28	18	23	11	6	4
tRF-Lys-CTT-023	GCCCGGCTAGCTCAGTCGGTAGAGCATGGG	tRF-5c	30	tRNA-Lys-CTT-4-1,GCCCGGCTAGCTCAGTCGGTAGAGCATGGGACTCTTAATCCCAGGGTCGTGGGTTCGAGCCCCACGTTGGGCGCCA,Lys-CTT,0	1	3	6	2	1	0
tRF-Lys-CTT-024	GCCCGGCTAGCTCAGTCGGTAGAGCATGGGA	tRF-5c	31	tRNA-Lys-CTT-4-1,GCCCGGCTAGCTCAGTCGGTAGAGCATGGGACTCTTAATCCCAGGGTCGTGGGTTCGAGCCCCACGTTGGGCGCCA,Lys-CTT,0	10	8	8	10	2	4
tRF-Lys-CTT-025	GCCCGGCTAGCTCAGTCGGTAGAGCATGGGAC	tRF-5c	32	tRNA-Lys-CTT-4-1,GCCCGGCTAGCTCAGTCGGTAGAGCATGGGACTCTTAATCCCAGGGTCGTGGGTTCGAGCCCCACGTTGGGCGCCA,Lys-CTT,0	18	15	103	50	19	8
tiRNA-Lys-CTT-003	GCCCGGCTAGCTCAGTCGGTAGAGCATGGGACTC	tiRNA-5	34	tRNA-Lys-CTT-4-1,GCCCGGCTAGCTCAGTCGGTAGAGCATGGGACTCTTAATCCCAGGGTCGTGGGTTCGAGCCCCACGTTGGGCGCCA,Lys-CTT,0	219	446	1008	210	175	194
tRF-Lys-CTT-029	GCCCGGCTAGCTCAGTTGGTAGAGCATGAGA	tRF-5c	31	tRNA-Lys-CTT-5-1,GCCCGGCTAGCTCAGTTGGTAGAGCATGAGACTCTTAATCTCAGGGTCGTGGGTTCGAGCCCCACGCTGGGTGCCA,Lys-CTT,0	3	3	4	1	0	1
tRF-Lys-CTT-030	GCCCGGCTAGCTCAGTTGGTAGAGCATGAGAC	tRF-5c	32	tRNA-Lys-CTT-5-1,GCCCGGCTAGCTCAGTTGGTAGAGCATGAGACTCTTAATCTCAGGGTCGTGGGTTCGAGCCCCACGCTGGGTGCCA,Lys-CTT,0	2	1	14	12	2	0
tiRNA-Lys-CTT-004	GCCCGGCTAGCTCAGTTGGTAGAGCATGAGACTC	tiRNA-5	34	tRNA-Lys-CTT-5-1,GCCCGGCTAGCTCAGTTGGTAGAGCATGAGACTCTTAATCTCAGGGTCGTGGGTTCGAGCCCCACGCTGGGTGCCA,Lys-CTT,0	1	0	0	0	0	0
tRF-Phe-GAA-039	GCCGAAATAGCTCAGTTGGGAG	tRF-5b	22	tRNA-Phe-GAA-1-1,GCCGAAATAGCTCAGTTGGGAGAGCGTTAGACTGAAGATCTAAAGGTCCCTGGTTCGATCCCGGGTTTCGGCACCA,Phe-GAA,0;tRNA-Phe-GAA-2-1,GCCGAAATAGCTCAGTTGGGAGAGCGTTAGACTGAAGATCTAAAGGTCCCTGGTTCAATCCCGGGTTTCGGCACCA,Phe-GAA,0;tRNA-Phe-GAA-5-1,GCCGAAATAGCTCAGTTGGGAGAGCGTCAGACTGAAGATCTAAAGGTCCCTGGTTCAATCCCGGGTTTCGGCACCA,Phe-GAA,0;tRNA-Phe-GAA-6-1,GCCGAAATAGCTCAGTTGGGAGAGTGTTAGACTGAAGATCTAAAGGTCCCTGGTGCGATCCCGGGTTTTG…	0	1	0	0	0	0
tRF-Val-CAC-008	GCCGGGCGGAAACACCA	tRF-3a	17	tRNA-Val-CAC-4-1,GTTTCCGTAGTGTAGTGGTTATCACGTTCGCCTCACACGCGAAAGGTCCCCGGTTCGAAGCCGGGCGGAAACACCA,Val-CAC,59	17	5	10	6	8	11
tRF-Val-TAC-014	GCCGGGGAGGTTCCAGCTCTCATTT	tRF-1	25	pre_tRNA-Val-TAC-4-1,AATATTTTTATTGGGAAGACGAGAGCAGTCCAGAGGCAGCGGTTCCATAGTGTAGTGGTTAGCACGTCTGCTTTACACGCAGAAGGTCCTGGGTTCGATCCCCAGTGGAACCAGCCGGGGAGGTTCCAGCTCTCATTTTACCGTAAATGGGAG,Val-TAC,113	4	7	1	1	7	4
tRF-Val-TAC-015	GCCGGGGAGGTTCCAGCTCTCATTTT	tRF-1	26	pre_tRNA-Val-TAC-4-1,AATATTTTTATTGGGAAGACGAGAGCAGTCCAGAGGCAGCGGTTCCATAGTGTAGTGGTTAGCACGTCTGCTTTACACGCAGAAGGTCCTGGGTTCGATCCCCAGTGGAACCAGCCGGGGAGGTTCCAGCTCTCATTTTACCGTAAATGGGAG,Val-TAC,113	2	4	0	1	1	4
tRF-His-GTG-012	GCCGTGATCGTATA	tRF-5a	14	tRNA-His-GTG-1-1,GCCGTGATCGTATAGTGGTTAGTACTCTGCGTTGTGGCCGCAGCAACCTCGGTTCGAATCCGAGTCACGGCACCA,His-GTG,0;tRNA-His-GTG-2-1,GCCGTGATCGTATAGTGGTTAGTACTCTGCGTTGTGGCCGCAGCAACCTCGGTTCGACTCCGAGTCACGGCACCA,His-GTG,0	2	6	2	0	0	2
tRF-His-GTG-017	GCCGTGATCGTATAGTGGTTAGTACTCT	tRF-5c	28	tRNA-His-GTG-1-1,GCCGTGATCGTATAGTGGTTAGTACTCTGCGTTGTGGCCGCAGCAACCTCGGTTCGAATCCGAGTCACGGCACCA,His-GTG,0;tRNA-His-GTG-2-1,GCCGTGATCGTATAGTGGTTAGTACTCTGCGTTGTGGCCGCAGCAACCTCGGTTCGACTCCGAGTCACGGCACCA,His-GTG,0	300	89	80	36	29	17
tRF-His-GTG-018	GCCGTGATCGTATAGTGGTTAGTACTCTG	tRF-5c	29	tRNA-His-GTG-1-1,GCCGTGATCGTATAGTGGTTAGTACTCTGCGTTGTGGCCGCAGCAACCTCGGTTCGAATCCGAGTCACGGCACCA,His-GTG,0;tRNA-His-GTG-2-1,GCCGTGATCGTATAGTGGTTAGTACTCTGCGTTGTGGCCGCAGCAACCTCGGTTCGACTCCGAGTCACGGCACCA,His-GTG,0	731	238	150	37	79	16
tRF-His-GTG-019	GCCGTGATCGTATAGTGGTTAGTACTCTGC	tRF-5c	30	tRNA-His-GTG-1-1,GCCGTGATCGTATAGTGGTTAGTACTCTGCGTTGTGGCCGCAGCAACCTCGGTTCGAATCCGAGTCACGGCACCA,His-GTG,0;tRNA-His-GTG-2-1,GCCGTGATCGTATAGTGGTTAGTACTCTGCGTTGTGGCCGCAGCAACCTCGGTTCGACTCCGAGTCACGGCACCA,His-GTG,0	3906	1383	624	201	613	114
tRF-His-GTG-020	GCCGTGATCGTATAGTGGTTAGTACTCTGCG	tRF-5c	31	tRNA-His-GTG-1-1,GCCGTGATCGTATAGTGGTTAGTACTCTGCGTTGTGGCCGCAGCAACCTCGGTTCGAATCCGAGTCACGGCACCA,His-GTG,0;tRNA-His-GTG-2-1,GCCGTGATCGTATAGTGGTTAGTACTCTGCGTTGTGGCCGCAGCAACCTCGGTTCGACTCCGAGTCACGGCACCA,His-GTG,0	3603	2764	2045	639	1393	871
tRF-His-GTG-021	GCCGTGATCGTATAGTGGTTAGTACTCTGCGT	tRF-5c	32	tRNA-His-GTG-1-1,GCCGTGATCGTATAGTGGTTAGTACTCTGCGTTGTGGCCGCAGCAACCTCGGTTCGAATCCGAGTCACGGCACCA,His-GTG,0;tRNA-His-GTG-2-1,GCCGTGATCGTATAGTGGTTAGTACTCTGCGTTGTGGCCGCAGCAACCTCGGTTCGACTCCGAGTCACGGCACCA,His-GTG,0	266	349	607	184	190	65
tiRNA-His-GTG-001	GCCGTGATCGTATAGTGGTTAGTACTCTGCGTTG	tiRNA-5	34	tRNA-His-GTG-1-1,GCCGTGATCGTATAGTGGTTAGTACTCTGCGTTGTGGCCGCAGCAACCTCGGTTCGAATCCGAGTCACGGCACCA,His-GTG,0;tRNA-His-GTG-2-1,GCCGTGATCGTATAGTGGTTAGTACTCTGCGTTGTGGCCGCAGCAACCTCGGTTCGACTCCGAGTCACGGCACCA,His-GTG,0	282	108	204	129	54	86
tRF-Asp-GTC-015	GCCTGTCACGCGGG	tRF-2	14	tRNA-Asp-GTC-1-1,TCCTCGTTAGTATAGTGGTTAGTATCCCCGCCTGTCACGCGGGAGACCGGGGTTCAATTCCCCGACGGGGAGCCA,Asp-GTC,29;tRNA-Asp-GTC-2-1,TCCTCGTTAGTATAGTGGTGAGTATCCCCGCCTGTCACGCGGGAGACCGGGGTTCGATTCCCCGACGGGGAGCCA,Asp-GTC,29;tRNA-Asp-GTC-3-1,TCCTCGTTAGTATAGTGGTGAGTATCCCTGCCTGTCACGCGGGAGACCGGGGTTCGATTCCCCGATGGGGAGCCA,Asp-GTC,29;tRNA-Asp-GTC-4-1,TCCTCGTTAGTATAGTGGTTAAGTATCCCCGCCTGTCACGCGGGAGACCGGGGTTCAATTCCCCGACGGG…	3	0	0	0	0	0
tRF-Gly-CCC-019	GCGCCGCTGGTGTA	tRF-5a	14	tRNA-Gly-CCC-2-1,GCGCCGCTGGTGTAGTGGTATCATGCAAGATTCCCATTCTTGCGACCCGGGTTCGATTCCCGGGCGGCGCACCA,Gly-CCC,0	12	54	7	6	22	23
tRF-Gly-CCC-020	GCGCCGCTGGTGTAG	tRF-5a	15	tRNA-Gly-CCC-2-1,GCGCCGCTGGTGTAGTGGTATCATGCAAGATTCCCATTCTTGCGACCCGGGTTCGATTCCCGGGCGGCGCACCA,Gly-CCC,0	4	4	1	2	3	2
tRF-Gly-CCC-021	GCGCCGCTGGTGTAGT	tRF-5a	16	tRNA-Gly-CCC-2-1,GCGCCGCTGGTGTAGTGGTATCATGCAAGATTCCCATTCTTGCGACCCGGGTTCGATTCCCGGGCGGCGCACCA,Gly-CCC,0	2	7	3	1	4	2
tRF-Gly-CCC-022	GCGCCGCTGGTGTAGTGGTATC	tRF-5b	22	tRNA-Gly-CCC-2-1,GCGCCGCTGGTGTAGTGGTATCATGCAAGATTCCCATTCTTGCGACCCGGGTTCGATTCCCGGGCGGCGCACCA,Gly-CCC,0	2	0	2	0	2	0
tRF-Gly-CCC-025	GCGCCGCTGGTGTAGTGGTATCATGCAA	tRF-5c	28	tRNA-Gly-CCC-2-1,GCGCCGCTGGTGTAGTGGTATCATGCAAGATTCCCATTCTTGCGACCCGGGTTCGATTCCCGGGCGGCGCACCA,Gly-CCC,0	15	4	3	3	3	1
tRF-Gly-CCC-026	GCGCCGCTGGTGTAGTGGTATCATGCAAG	tRF-5c	29	tRNA-Gly-CCC-2-1,GCGCCGCTGGTGTAGTGGTATCATGCAAGATTCCCATTCTTGCGACCCGGGTTCGATTCCCGGGCGGCGCACCA,Gly-CCC,0	11	4	3	2	0	2
tRF-Gly-CCC-027	GCGCCGCTGGTGTAGTGGTATCATGCAAGA	tRF-5c	30	tRNA-Gly-CCC-2-1,GCGCCGCTGGTGTAGTGGTATCATGCAAGATTCCCATTCTTGCGACCCGGGTTCGATTCCCGGGCGGCGCACCA,Gly-CCC,0	22	8	15	4	7	9
tRF-Gly-CCC-029	GCGCCGCTGGTGTAGTGGTATCATGCAAGATT	tRF-5c	32	tRNA-Gly-CCC-2-1,GCGCCGCTGGTGTAGTGGTATCATGCAAGATTCCCATTCTTGCGACCCGGGTTCGATTCCCGGGCGGCGCACCA,Gly-CCC,0	153	100	346	114	78	41
tiRNA-Gly-CCC-002	GCGCCGCTGGTGTAGTGGTATCATGCAAGATTC	tiRNA-5	33	tRNA-Gly-CCC-2-1,GCGCCGCTGGTGTAGTGGTATCATGCAAGATTCCCATTCTTGCGACCCGGGTTCGATTCCCGGGCGGCGCACCA,Gly-CCC,0	25	93	165	31	22	17
tRF-Gly-TCC-012	GCGGGCCGTCTTTT	tRF-1	14	pre_tRNA-Gly-TCC-1-2,GAGCCCGGGCACGGCGTCCGGGCCCGACCCGGGCTGTGCAGCGTTGGTGGTATAGTGGTGAGCATAGCTGCCTTCCAAGCAGTTGACCCGGGTTCGATTCCCGGCCAACGCAGCGGGCCGTCTTTTGTTTTGTTTAGTCTGGGGGATTTTTG,Gly-TCC,112	18	84	9	26	37	35
tRF-Gly-TCC-013	GCGGGCCGTCTTTTG	tRF-1	15	pre_tRNA-Gly-TCC-1-2,GAGCCCGGGCACGGCGTCCGGGCCCGACCCGGGCTGTGCAGCGTTGGTGGTATAGTGGTGAGCATAGCTGCCTTCCAAGCAGTTGACCCGGGTTCGATTCCCGGCCAACGCAGCGGGCCGTCTTTTGTTTTGTTTAGTCTGGGGGATTTTTG,Gly-TCC,112	0	2	3	1	2	5
tRF-Gly-TCC-052	GCGGGCCGTCTTTTGTTT	tRF-1	18	pre_tRNA-Gly-TCC-1-2,GAGCCCGGGCACGGCGTCCGGGCCCGACCCGGGCTGTGCAGCGTTGGTGGTATAGTGGTGAGCATAGCTGCCTTCCAAGCAGTTGACCCGGGTTCGATTCCCGGCCAACGCAGCGGGCCGTCTTTTGTTTTGTTTAGTCTGGGGGATTTTTG,Gly-TCC,112	11	15	10	13	20	9
tRF-Gly-TCC-053	GCGGGCCGTCTTTTGTTTT	tRF-1	19	pre_tRNA-Gly-TCC-1-2,GAGCCCGGGCACGGCGTCCGGGCCCGACCCGGGCTGTGCAGCGTTGGTGGTATAGTGGTGAGCATAGCTGCCTTCCAAGCAGTTGACCCGGGTTCGATTCCCGGCCAACGCAGCGGGCCGTCTTTTGTTTTGTTTAGTCTGGGGGATTTTTG,Gly-TCC,112	0	4	3	2	3	0
tRF-Gly-TCC-014	GCGTTGGTGGTATA	tRF-5a	14	tRNA-Gly-TCC-1-1,GCGTTGGTGGTATAGTGGTGAGCATAGCTGCCTTCCAAGCAGTTGACCCGGGTTCGATTCCCGGCCAACGCACCA,Gly-TCC,0;tRNA-Gly-TCC-2-1,GCGTTGGTGGTATAGTGGTTAGCATAGCTGCCTTCCAAGCAGTTGACCCGGGTTCGATTCCCGGCCAACGCACCA,Gly-TCC,0	7	10	2	4	0	7
tRF-Gly-TCC-015	GCGTTGGTGGTATAG	tRF-5a	15	tRNA-Gly-TCC-1-1,GCGTTGGTGGTATAGTGGTGAGCATAGCTGCCTTCCAAGCAGTTGACCCGGGTTCGATTCCCGGCCAACGCACCA,Gly-TCC,0;tRNA-Gly-TCC-2-1,GCGTTGGTGGTATAGTGGTTAGCATAGCTGCCTTCCAAGCAGTTGACCCGGGTTCGATTCCCGGCCAACGCACCA,Gly-TCC,0	1	1	0	1	1	1
tRF-Gly-TCC-016	GCGTTGGTGGTATAGT	tRF-5a	16	tRNA-Gly-TCC-1-1,GCGTTGGTGGTATAGTGGTGAGCATAGCTGCCTTCCAAGCAGTTGACCCGGGTTCGATTCCCGGCCAACGCACCA,Gly-TCC,0;tRNA-Gly-TCC-2-1,GCGTTGGTGGTATAGTGGTTAGCATAGCTGCCTTCCAAGCAGTTGACCCGGGTTCGATTCCCGGCCAACGCACCA,Gly-TCC,0	2	11	4	0	2	3
tRF-Gly-TCC-018	GCGTTGGTGGTATAGTGGTGAGC	tRF-5b	23	tRNA-Gly-TCC-1-1,GCGTTGGTGGTATAGTGGTGAGCATAGCTGCCTTCCAAGCAGTTGACCCGGGTTCGATTCCCGGCCAACGCACCA,Gly-TCC,0	4	4	5	0	4	3
tRF-Gly-TCC-020	GCGTTGGTGGTATAGTGGTGAGCATAGC	tRF-5c	28	tRNA-Gly-TCC-1-1,GCGTTGGTGGTATAGTGGTGAGCATAGCTGCCTTCCAAGCAGTTGACCCGGGTTCGATTCCCGGCCAACGCACCA,Gly-TCC,0	37	8	15	17	1	5
tRF-Gly-TCC-021	GCGTTGGTGGTATAGTGGTGAGCATAGCT	tRF-5c	29	tRNA-Gly-TCC-1-1,GCGTTGGTGGTATAGTGGTGAGCATAGCTGCCTTCCAAGCAGTTGACCCGGGTTCGATTCCCGGCCAACGCACCA,Gly-TCC,0	44	22	44	24	8	5
tRF-Gly-TCC-022	GCGTTGGTGGTATAGTGGTGAGCATAGCTG	tRF-5c	30	tRNA-Gly-TCC-1-1,GCGTTGGTGGTATAGTGGTGAGCATAGCTGCCTTCCAAGCAGTTGACCCGGGTTCGATTCCCGGCCAACGCACCA,Gly-TCC,0	7	2	8	1	1	3
tRF-Gly-TCC-023	GCGTTGGTGGTATAGTGGTGAGCATAGCTGC	tRF-5c	31	tRNA-Gly-TCC-1-1,GCGTTGGTGGTATAGTGGTGAGCATAGCTGCCTTCCAAGCAGTTGACCCGGGTTCGATTCCCGGCCAACGCACCA,Gly-TCC,0	7	8	1	3	5	4
tRF-Gly-TCC-024	GCGTTGGTGGTATAGTGGTGAGCATAGCTGCC	tRF-5c	32	tRNA-Gly-TCC-1-1,GCGTTGGTGGTATAGTGGTGAGCATAGCTGCCTTCCAAGCAGTTGACCCGGGTTCGATTCCCGGCCAACGCACCA,Gly-TCC,0	59	62	56	63	59	91
tiRNA-Gly-TCC-002	GCGTTGGTGGTATAGTGGTGAGCATAGCTGCCTT	tiRNA-5	34	tRNA-Gly-TCC-1-1,GCGTTGGTGGTATAGTGGTGAGCATAGCTGCCTTCCAAGCAGTTGACCCGGGTTCGATTCCCGGCCAACGCACCA,Gly-TCC,0	0	1	3	2	0	0
tRF-Gly-TCC-027	GCGTTGGTGGTATAGTGGTTAGCATAGC	tRF-5c	28	tRNA-Gly-TCC-2-1,GCGTTGGTGGTATAGTGGTTAGCATAGCTGCCTTCCAAGCAGTTGACCCGGGTTCGATTCCCGGCCAACGCACCA,Gly-TCC,0	12	2	1	1	0	0
tRF-Gly-TCC-028	GCGTTGGTGGTATAGTGGTTAGCATAGCT	tRF-5c	29	tRNA-Gly-TCC-2-1,GCGTTGGTGGTATAGTGGTTAGCATAGCTGCCTTCCAAGCAGTTGACCCGGGTTCGATTCCCGGCCAACGCACCA,Gly-TCC,0	43	1	5	5	3	0
tRF-Gly-TCC-029	GCGTTGGTGGTATAGTGGTTAGCATAGCTG	tRF-5c	30	tRNA-Gly-TCC-2-1,GCGTTGGTGGTATAGTGGTTAGCATAGCTGCCTTCCAAGCAGTTGACCCGGGTTCGATTCCCGGCCAACGCACCA,Gly-TCC,0	6	0	1	0	0	1
tRF-Gly-TCC-030	GCGTTGGTGGTATAGTGGTTAGCATAGCTGC	tRF-5c	31	tRNA-Gly-TCC-2-1,GCGTTGGTGGTATAGTGGTTAGCATAGCTGCCTTCCAAGCAGTTGACCCGGGTTCGATTCCCGGCCAACGCACCA,Gly-TCC,0	1	0	0	0	1	0
tRF-Gly-TCC-031	GCGTTGGTGGTATAGTGGTTAGCATAGCTGCC	tRF-5c	32	tRNA-Gly-TCC-2-1,GCGTTGGTGGTATAGTGGTTAGCATAGCTGCCTTCCAAGCAGTTGACCCGGGTTCGATTCCCGGCCAACGCACCA,Gly-TCC,0	26	9	14	13	8	17
tRF-Gln-CTG-023	GGCCCCATGGTGTAATGGTTAGCACTCTGG	tRF-5c	30	tRNA-Gln-CTG-5-1,GGCCCCATGGTGTAATGGTTAGCACTCTGGACTCTGAATCCAGCGATCCGAGTTCAAATCTCGGTGGGACCTCCA,Gln-CTG,0;tRNA-Gln-TTG-3-1,GGCCCCATGGTGTAATGGTTAGCACTCTGGACTTTGAATCCAGCGATCCGAGTTCAAATCTCGGTGGGACCTCCA,Gln-TTG,0	4	1	0	0	0	0
tRF-Ile-AAT-011	GGCCGGTTAGCTCA	tRF-5a	14	tRNA-Ile-AAT-1-1,GGCCGGTTAGCTCAGTTGGTTAGAGCGTGGTGCTAATAACGCCAAGGTCGCGGGTTCGATCCCCGTACGGGCCACCA,Ile-AAT,0;tRNA-Ile-AAT-2-1,GGCCGGTTAGCTCAGTTGGTTAGAGCGTGGTGCTAATAACGCCGAGGTCGCGGGTTCGATCCCCGTACGGGCCACCA,Ile-AAT,0;tRNA-Ile-AAT-3-1,GGCCGGTTAGCTCAGTTGGTTAGAGCGTGGTGCTAATAACGCCAAGGTCGCGGGTTCGATCACCGTACGGGCCACCA,Ile-AAT,0	7	9	2	1	11	3
tRF-Ile-AAT-012	GGCCGGTTAGCTCAG	tRF-5a	15	tRNA-Ile-AAT-1-1,GGCCGGTTAGCTCAGTTGGTTAGAGCGTGGTGCTAATAACGCCAAGGTCGCGGGTTCGATCCCCGTACGGGCCACCA,Ile-AAT,0;tRNA-Ile-AAT-2-1,GGCCGGTTAGCTCAGTTGGTTAGAGCGTGGTGCTAATAACGCCGAGGTCGCGGGTTCGATCCCCGTACGGGCCACCA,Ile-AAT,0;tRNA-Ile-AAT-3-1,GGCCGGTTAGCTCAGTTGGTTAGAGCGTGGTGCTAATAACGCCAAGGTCGCGGGTTCGATCACCGTACGGGCCACCA,Ile-AAT,0	1	4	0	0	1	1
tRF-Glu-TTC-014	GGCTAGTTCACCTTT	tRF-1	15	pre_tRNA-Glu-TTC-4-1,ATGATTCAATTGAGTTTCAGTTAAAGCAGCTCACGTCCTCTCCCACATGGTCTAGCGGTTAGGATTCCTGGTTTTCACCCAGGCGGCCCGGGTTCGACTCCCGGTGTGGGAAGGCTAGTTCACCTTTTATAGGAATCCAGGTTATGAATTCA,Glu-TTC,112	1	17	4	2	12	12
tRF-Glu-TTC-015	GGCTAGTTCACCTTTT	tRF-1	16	pre_tRNA-Glu-TTC-4-1,ATGATTCAATTGAGTTTCAGTTAAAGCAGCTCACGTCCTCTCCCACATGGTCTAGCGGTTAGGATTCCTGGTTTTCACCCAGGCGGCCCGGGTTCGACTCCCGGTGTGGGAAGGCTAGTTCACCTTTTATAGGAATCCAGGTTATGAATTCA,Glu-TTC,112	0	3	1	0	5	3
tRF-Thr-TGT-020	GGCTCCATAGCTCAGGGGTTAGAGCACTG	tRF-5c	29	tRNA-Thr-TGT-4-1,GGCTCCATAGCTCAGGGGTTAGAGCACTGGTCTTGTAAACCAGGGGTCGCGAGTTCAAATCTCGCTGGGGCCTCCA,Thr-TGT,0	2	3	2	1	0	0
tRF-Thr-TGT-021	GGCTCCATAGCTCAGGGGTTAGAGCACTGG	tRF-5c	30	tRNA-Thr-TGT-4-1,GGCTCCATAGCTCAGGGGTTAGAGCACTGGTCTTGTAAACCAGGGGTCGCGAGTTCAAATCTCGCTGGGGCCTCCA,Thr-TGT,0	21	6	9	4	5	2
tRF-Thr-TGT-023	GGCTCCATAGCTCAGGGGTTAGAGCACTGGTC	tRF-5c	32	tRNA-Thr-TGT-4-1,GGCTCCATAGCTCAGGGGTTAGAGCACTGGTCTTGTAAACCAGGGGTCGCGAGTTCAAATCTCGCTGGGGCCTCCA,Thr-TGT,0	1	3	17	2	3	0
tRF-Thr-CGT-005	GGCTCCGTAGCTCAG	tRF-5a	15	tRNA-Thr-CGT-6-1,GGCTCCGTAGCTCAGGGGTTAGAGCACTGGTCTCGTAAACCAGGGGTCGTGAGTTGAATCTCACTGGGGCCTCCA,Thr-CGT,0	1	2	0	2	0	1
tRF-Pro-AGG-010	GGCTCGTTGGTCTAGGGGTATGATTCTC	tRF-5c	28	tRNA-Pro-AGG-1-1,GGCTCGTTGGTCTAGGGGTATGATTCTCGCTTAGGGTGCGAGAGGTCCCGGGTTCAAATCCCGGACGAGCCCCCA,Pro-AGG,0;tRNA-Pro-CGG-1-1,GGCTCGTTGGTCTAGGGGTATGATTCTCGCTTCGGGTGCGAGAGGTCCCGGGTTCAAATCCCGGACGAGCCCCCA,Pro-CGG,0;tRNA-Pro-TGG-2-1,GGCTCGTTGGTCTAGGGGTATGATTCTCGCTTTGGGTGCGAGAGGTCCCGGGTTCAAATCCCGGACGAGCCCCCA,Pro-TGG,0;tRNA-Pro-TGG-3-1,GGCTCGTTGGTCTAGGGGTATGATTCTCGGTTTGGGTCCGAGAGGTCCCGGGTTCAAATCCCGGACGAGCCCC…	13	1	1	2	0	1
tRF-Pro-AGG-011	GGCTCGTTGGTCTAGGGGTATGATTCTCG	tRF-5c	29	tRNA-Pro-AGG-1-1,GGCTCGTTGGTCTAGGGGTATGATTCTCGCTTAGGGTGCGAGAGGTCCCGGGTTCAAATCCCGGACGAGCCCCCA,Pro-AGG,0;tRNA-Pro-CGG-1-1,GGCTCGTTGGTCTAGGGGTATGATTCTCGCTTCGGGTGCGAGAGGTCCCGGGTTCAAATCCCGGACGAGCCCCCA,Pro-CGG,0;tRNA-Pro-TGG-2-1,GGCTCGTTGGTCTAGGGGTATGATTCTCGCTTTGGGTGCGAGAGGTCCCGGGTTCAAATCCCGGACGAGCCCCCA,Pro-TGG,0;tRNA-Pro-TGG-3-1,GGCTCGTTGGTCTAGGGGTATGATTCTCGGTTTGGGTCCGAGAGGTCCCGGGTTCAAATCCCGGACGAGCCCC…	51	4	3	0	7	4
tRF-Pro-AGG-012	GGCTCGTTGGTCTAGGGGTATGATTCTCGC	tRF-5c	30	tRNA-Pro-AGG-1-1,GGCTCGTTGGTCTAGGGGTATGATTCTCGCTTAGGGTGCGAGAGGTCCCGGGTTCAAATCCCGGACGAGCCCCCA,Pro-AGG,0;tRNA-Pro-CGG-1-1,GGCTCGTTGGTCTAGGGGTATGATTCTCGCTTCGGGTGCGAGAGGTCCCGGGTTCAAATCCCGGACGAGCCCCCA,Pro-CGG,0;tRNA-Pro-TGG-2-1,GGCTCGTTGGTCTAGGGGTATGATTCTCGCTTTGGGTGCGAGAGGTCCCGGGTTCAAATCCCGGACGAGCCCCCA,Pro-TGG,0	9	1	2	0	2	2
tRF-Pro-AGG-013	GGCTCGTTGGTCTAGGGGTATGATTCTCGCT	tRF-5c	31	tRNA-Pro-AGG-1-1,GGCTCGTTGGTCTAGGGGTATGATTCTCGCTTAGGGTGCGAGAGGTCCCGGGTTCAAATCCCGGACGAGCCCCCA,Pro-AGG,0;tRNA-Pro-CGG-1-1,GGCTCGTTGGTCTAGGGGTATGATTCTCGCTTCGGGTGCGAGAGGTCCCGGGTTCAAATCCCGGACGAGCCCCCA,Pro-CGG,0;tRNA-Pro-TGG-2-1,GGCTCGTTGGTCTAGGGGTATGATTCTCGCTTTGGGTGCGAGAGGTCCCGGGTTCAAATCCCGGACGAGCCCCCA,Pro-TGG,0	20	20	25	22	19	13
tRF-Pro-AGG-014	GGCTCGTTGGTCTAGGGGTATGATTCTCGCTT	tRF-5c	32	tRNA-Pro-AGG-1-1,GGCTCGTTGGTCTAGGGGTATGATTCTCGCTTAGGGTGCGAGAGGTCCCGGGTTCAAATCCCGGACGAGCCCCCA,Pro-AGG,0;tRNA-Pro-CGG-1-1,GGCTCGTTGGTCTAGGGGTATGATTCTCGCTTCGGGTGCGAGAGGTCCCGGGTTCAAATCCCGGACGAGCCCCCA,Pro-CGG,0;tRNA-Pro-TGG-2-1,GGCTCGTTGGTCTAGGGGTATGATTCTCGCTTTGGGTGCGAGAGGTCCCGGGTTCAAATCCCGGACGAGCCCCCA,Pro-TGG,0	12	14	20	5	16	2
tiRNA-Pro-CGG-001	GGCTCGTTGGTCTAGGGGTATGATTCTCGCTTC	tiRNA-5	33	tRNA-Pro-CGG-1-1,GGCTCGTTGGTCTAGGGGTATGATTCTCGCTTCGGGTGCGAGAGGTCCCGGGTTCAAATCCCGGACGAGCCCCCA,Pro-CGG,0	1	0	2	0	0	0
tiRNA-Pro-TGG-002	GGCTCGTTGGTCTAGGGGTATGATTCTCGCTTT	tiRNA-5	33	tRNA-Pro-TGG-2-1,GGCTCGTTGGTCTAGGGGTATGATTCTCGCTTTGGGTGCGAGAGGTCCCGGGTTCAAATCCCGGACGAGCCCCCA,Pro-TGG,0	0	2	3	0	3	0
tRF-Pro-TGG-014	GGCTCGTTGGTCTAGGGGTATGATTCTCGGTT	tRF-5c	32	tRNA-Pro-TGG-3-1,GGCTCGTTGGTCTAGGGGTATGATTCTCGGTTTGGGTCCGAGAGGTCCCGGGTTCAAATCCCGGACGAGCCCCCA,Pro-TGG,0	2	3	5	1	0	1
tRF-Ala-AGC-021	GGGGATGTAGCTCA	tRF-5a	14	tRNA-Ala-AGC-1-1,GGGGATGTAGCTCAGTGGTAGAGCGCATGCTTAGCATGCATGAGGTCCTGGGTTCGATCCCCAGCATCTCCACCA,Ala-AGC,0;tRNA-Ala-AGC-5-1,GGGGATGTAGCTCAGTGGTAGAGCGCATGCTTAGCATGCATGAGGTCCCGGGTTCGATCCCCAGCATCTCCACCA,Ala-AGC,0;tRNA-Ala-CGC-1-1,GGGGATGTAGCTCAGTGGTAGAGCGCATGCTTCGCATGTATGAGGCCCCGGGTTCGATCCCCGGCATCTCCACCA,Ala-CGC,0;tRNA-Ala-CGC-3-1,GGGGATGTAGCTCAGTGGTAGAGCGCGCGCTTCGCATGTGTGAGGTCCCGGGTTCAATCCCCGGCATCTCCAC…	4	11	6	0	3	1
tRF-Ala-AGC-022	GGGGATGTAGCTCAG	tRF-5a	15	tRNA-Ala-AGC-1-1,GGGGATGTAGCTCAGTGGTAGAGCGCATGCTTAGCATGCATGAGGTCCTGGGTTCGATCCCCAGCATCTCCACCA,Ala-AGC,0;tRNA-Ala-AGC-5-1,GGGGATGTAGCTCAGTGGTAGAGCGCATGCTTAGCATGCATGAGGTCCCGGGTTCGATCCCCAGCATCTCCACCA,Ala-AGC,0;tRNA-Ala-CGC-1-1,GGGGATGTAGCTCAGTGGTAGAGCGCATGCTTCGCATGTATGAGGCCCCGGGTTCGATCCCCGGCATCTCCACCA,Ala-CGC,0;tRNA-Ala-CGC-3-1,GGGGATGTAGCTCAGTGGTAGAGCGCGCGCTTCGCATGTGTGAGGTCCCGGGTTCAATCCCCGGCATCTCCAC…	0	4	1	1	9	6
tRF-Ala-AGC-023	GGGGATGTAGCTCAGT	tRF-5a	16	tRNA-Ala-AGC-1-1,GGGGATGTAGCTCAGTGGTAGAGCGCATGCTTAGCATGCATGAGGTCCTGGGTTCGATCCCCAGCATCTCCACCA,Ala-AGC,0;tRNA-Ala-AGC-5-1,GGGGATGTAGCTCAGTGGTAGAGCGCATGCTTAGCATGCATGAGGTCCCGGGTTCGATCCCCAGCATCTCCACCA,Ala-AGC,0;tRNA-Ala-CGC-1-1,GGGGATGTAGCTCAGTGGTAGAGCGCATGCTTCGCATGTATGAGGCCCCGGGTTCGATCCCCGGCATCTCCACCA,Ala-CGC,0;tRNA-Ala-CGC-3-1,GGGGATGTAGCTCAGTGGTAGAGCGCGCGCTTCGCATGTGTGAGGTCCCGGGTTCAATCCCCGGCATCTCCAC…	6	9	4	0	3	1
tRF-Ala-AGC-024	GGGGATGTAGCTCAGTGGTAGA	tRF-5b	22	tRNA-Ala-AGC-1-1,GGGGATGTAGCTCAGTGGTAGAGCGCATGCTTAGCATGCATGAGGTCCTGGGTTCGATCCCCAGCATCTCCACCA,Ala-AGC,0;tRNA-Ala-AGC-5-1,GGGGATGTAGCTCAGTGGTAGAGCGCATGCTTAGCATGCATGAGGTCCCGGGTTCGATCCCCAGCATCTCCACCA,Ala-AGC,0;tRNA-Ala-CGC-1-1,GGGGATGTAGCTCAGTGGTAGAGCGCATGCTTCGCATGTATGAGGCCCCGGGTTCGATCCCCGGCATCTCCACCA,Ala-CGC,0;tRNA-Ala-CGC-3-1,GGGGATGTAGCTCAGTGGTAGAGCGCGCGCTTCGCATGTGTGAGGTCCCGGGTTCAATCCCCGGCATCTCCAC…	1	1	1	0	1	0
tRF-Ala-AGC-025	GGGGATGTAGCTCAGTGGTAGAG	tRF-5b	23	tRNA-Ala-AGC-1-1,GGGGATGTAGCTCAGTGGTAGAGCGCATGCTTAGCATGCATGAGGTCCTGGGTTCGATCCCCAGCATCTCCACCA,Ala-AGC,0;tRNA-Ala-AGC-5-1,GGGGATGTAGCTCAGTGGTAGAGCGCATGCTTAGCATGCATGAGGTCCCGGGTTCGATCCCCAGCATCTCCACCA,Ala-AGC,0;tRNA-Ala-CGC-1-1,GGGGATGTAGCTCAGTGGTAGAGCGCATGCTTCGCATGTATGAGGCCCCGGGTTCGATCCCCGGCATCTCCACCA,Ala-CGC,0;tRNA-Ala-CGC-3-1,GGGGATGTAGCTCAGTGGTAGAGCGCGCGCTTCGCATGTGTGAGGTCCCGGGTTCAATCCCCGGCATCTCCAC…	5	3	2	6	2	0
tRF-Ala-AGC-026	GGGGATGTAGCTCAGTGGTAGAGC	tRF-5b	24	tRNA-Ala-AGC-1-1,GGGGATGTAGCTCAGTGGTAGAGCGCATGCTTAGCATGCATGAGGTCCTGGGTTCGATCCCCAGCATCTCCACCA,Ala-AGC,0;tRNA-Ala-AGC-5-1,GGGGATGTAGCTCAGTGGTAGAGCGCATGCTTAGCATGCATGAGGTCCCGGGTTCGATCCCCAGCATCTCCACCA,Ala-AGC,0;tRNA-Ala-CGC-1-1,GGGGATGTAGCTCAGTGGTAGAGCGCATGCTTCGCATGTATGAGGCCCCGGGTTCGATCCCCGGCATCTCCACCA,Ala-CGC,0;tRNA-Ala-CGC-3-1,GGGGATGTAGCTCAGTGGTAGAGCGCGCGCTTCGCATGTGTGAGGTCCCGGGTTCAATCCCCGGCATCTCCAC…	40	6	7	6	12	6
tRF-Ala-CGC-014	GGGGATGTAGCTCAGTGGTAGAGCGCGCG	tRF-5c	29	tRNA-Ala-CGC-3-1,GGGGATGTAGCTCAGTGGTAGAGCGCGCGCTTCGCATGTGTGAGGTCCCGGGTTCAATCCCCGGCATCTCCACCA,Ala-CGC,0	4	1	8	3	2	0
tRF-Ala-CGC-015	GGGGATGTAGCTCAGTGGTAGAGCGCGCGC	tRF-5c	30	tRNA-Ala-CGC-3-1,GGGGATGTAGCTCAGTGGTAGAGCGCGCGCTTCGCATGTGTGAGGTCCCGGGTTCAATCCCCGGCATCTCCACCA,Ala-CGC,0	2	1	2	1	0	0
tRF-Ala-CGC-016	GGGGATGTAGCTCAGTGGTAGAGCGCGCGCT	tRF-5c	31	tRNA-Ala-CGC-3-1,GGGGATGTAGCTCAGTGGTAGAGCGCGCGCTTCGCATGTGTGAGGTCCCGGGTTCAATCCCCGGCATCTCCACCA,Ala-CGC,0	24	3	22	6	7	1
tRF-Ala-CGC-017	GGGGATGTAGCTCAGTGGTAGAGCGCGCGCTT	tRF-5c	32	tRNA-Ala-CGC-3-1,GGGGATGTAGCTCAGTGGTAGAGCGCGCGCTTCGCATGTGTGAGGTCCCGGGTTCAATCCCCGGCATCTCCACCA,Ala-CGC,0	8	5	16	4	3	4
tRF-Cys-GCA-025	GGGGGTATAGCTCAGGGGTAGAGCATTTGACT	tRF-5c	32	tRNA-Cys-GCA-10-1,GGGGGTATAGCTCAGGGGTAGAGCATTTGACTGCAGGTCAAGAGGTCCCCGGTTCAAATCCGGGTGCCCCCTCCA,Cys-GCA,0;tRNA-Cys-GCA-2-1,GGGGGTATAGCTCAGGGGTAGAGCATTTGACTGCAGATCAAGAGGTCCCCGGTTCAAATCCGGGTGCCCCCTCCA,Cys-GCA,0;tRNA-Cys-GCA-6-1,GGGGGTATAGCTCAGGGGTAGAGCATTTGACTGCAGATCAAGAGGTCCCCAGTTCGAATCTGGGTGCCCCCTCCA,Cys-GCA,0	0	0	0	0	0	1
tRF-Cys-GCA-030	GGGGGTATAGCTCAGTGGTAGAGCATTTGACT	tRF-5c	32	tRNA-Cys-GCA-1-1,GGGGGTATAGCTCAGTGGTAGAGCATTTGACTGCAGATCAAGAGGTCCCCGGTTCAAATCCGGGTGCCCCCTCCA,Cys-GCA,0;tRNA-Cys-GCA-5-1,GGGGGTATAGCTCAGTGGTAGAGCATTTGACTGCAGATCAAGAGGTCCCCGGTTCAAGTCCGGGTGCCCCCTCCA,Cys-GCA,0;tRNA-Cys-GCA-7-1,GGGGGTATAGCTCAGTGGTAGAGCATTTGACTGCAGATCAAGAGGTCCCTGGTTCAAGTCCGGGTGCCCCCTCCA,Cys-GCA,0;tRNA-Cys-GCA-8-1,GGGGGTATAGCTCAGTGGTAGAGCATTTGACTGCAGATCAAGAGGTCCCCAGTTCAAGTCTGGGTGCCCCCTC…	1	8	9	4	3	2
tRF-Tyr-GTA-030	GGTAAAATGGCTGAGT	tRF-5a	16	chrM.tRNA18-TyrGTA,GGTAAAATGGCTGAGTAAGCATTAGACTGTAAATCTAAAGACAGAGGTTAAGCCCTCTTTTTGCCACCA,Tyr-GTA,0	1	2	0	0	1	1
tRF-Tyr-GTA-032	GGTAAAATGGCTGAGTAAGCATTAGACTGT	tRF-5c	30	chrM.tRNA18-TyrGTA,GGTAAAATGGCTGAGTAAGCATTAGACTGTAAATCTAAAGACAGAGGTTAAGCCCTCTTTTTGCCACCA,Tyr-GTA,0	6	9	1	1	2	2
tRF-Tyr-GTA-033	GGTAAAATGGCTGAGTAAGCATTAGACTGTA	tRF-5c	31	chrM.tRNA18-TyrGTA,GGTAAAATGGCTGAGTAAGCATTAGACTGTAAATCTAAAGACAGAGGTTAAGCCCTCTTTTTGCCACCA,Tyr-GTA,0	15	7	5	4	9	4
tRF-Leu-AAG-007	GGTAGCGTGGCCGAGC	tRF-5a	16	tRNA-Leu-AAG-1-1,GGTAGCGTGGCCGAGCGGTCTAAGGCGCTGGATTAAGGCTCCAGTCTCTTCGGGGGCGTGGGTTCGAATCCCACCGCTGCCACCA,Leu-AAG,0;tRNA-Leu-AAG-2-1,GGTAGCGTGGCCGAGCGGTCTAAGGCGCTGGATTAAGGCTCCAGTCTCCTCGGGGGCGTGGGTTCGAATCCCACCGCTGCCACCA,Leu-AAG,0;tRNA-Leu-TAG-1-1,GGTAGCGTGGCCGAGCGGTCTAAGGCGCTGGATTTAGGCTCCAGTCTCTTCGGAGGCGTGGGTTCGAATCCCACCGCTGCCACCA,Leu-TAG,0	6	14	8	4	7	8
tRF-Leu-TAG-011	GGTAGCGTGGCCGAGT	tRF-5a	16	tRNA-Leu-TAG-3-1,GGTAGCGTGGCCGAGTGGTCTAAGGCGCTGGATTTAGGCTCCAGTCATTTCGATGGCGTGGGTTCGAATCCCACCGCTGCCACCA,Leu-TAG,0	10	15	10	8	12	4
tRF-Leu-TAG-019	GGTAGTGTGGCCGAGC	tRF-5a	16	tRNA-Leu-TAG-2-1,GGTAGTGTGGCCGAGCGGTCTAAGGCGCTGGATTTAGGCTCCAGTCTCTTCGGAGGCGTGGGTTCGAATCCCACCACTGCCACCA,Leu-TAG,0	0	0	0	1	0	0
tRF-Gln-TTG-014	GGTCCCATGGTGTAATGGTTAGCACTCTG	tRF-5c	29	tRNA-Gln-TTG-1-1,GGTCCCATGGTGTAATGGTTAGCACTCTGGACTTTGAATCCAGCAATCCGAGTTCGAATCTCGGTGGGACCTCCA,Gln-TTG,0;tRNA-Gln-TTG-2-1,GGTCCCATGGTGTAATGGTTAGCACTCTGGACTTTGAATCCAGCGATCCGAGTTCAAATCTCGGTGGGACCTCCA,Gln-TTG,0	186	9	10	9	5	2
tRF-Gln-TTG-015	GGTCCCATGGTGTAATGGTTAGCACTCTGG	tRF-5c	30	tRNA-Gln-TTG-1-1,GGTCCCATGGTGTAATGGTTAGCACTCTGGACTTTGAATCCAGCAATCCGAGTTCGAATCTCGGTGGGACCTCCA,Gln-TTG,0;tRNA-Gln-TTG-2-1,GGTCCCATGGTGTAATGGTTAGCACTCTGGACTTTGAATCCAGCGATCCGAGTTCAAATCTCGGTGGGACCTCCA,Gln-TTG,0	230	18	24	6	10	2
tRF-Gln-TTG-016	GGTCCCATGGTGTAATGGTTAGCACTCTGGA	tRF-5c	31	tRNA-Gln-TTG-1-1,GGTCCCATGGTGTAATGGTTAGCACTCTGGACTTTGAATCCAGCAATCCGAGTTCGAATCTCGGTGGGACCTCCA,Gln-TTG,0;tRNA-Gln-TTG-2-1,GGTCCCATGGTGTAATGGTTAGCACTCTGGACTTTGAATCCAGCGATCCGAGTTCAAATCTCGGTGGGACCTCCA,Gln-TTG,0	0	2	2	0	3	0
tRF-Val-TAC-017	GGTTCCATAGTGTAG	tRF-5a	15	tRNA-Val-TAC-1-1,GGTTCCATAGTGTAGTGGTTATCACGTCTGCTTTACACGCAGAAGGTCCTGGGTTCGAGCCCCAGTGGAACCACCA,Val-TAC,0;tRNA-Val-TAC-2-1,GGTTCCATAGTGTAGTGGTTATCACATCTGCTTTACACGCAGAAGGTCCTGGGTTCGAGCCCCAGTGGAACCACCA,Val-TAC,0;tRNA-Val-TAC-3-1,GGTTCCATAGTGTAGCGGTTATCACGTCTGCTTTACACGCAGAAGGTCCTGGGTTCGAGCCCCAGTGGAACCACCA,Val-TAC,0;tRNA-Val-TAC-4-1,GGTTCCATAGTGTAGTGGTTAGCACGTCTGCTTTACACGCAGAAGGTCCTGGGTTCGATCCCCAGTGGAA…	15	15	9	6	17	10
tRF-Val-TAC-018	GGTTCCATAGTGTAGC	tRF-5a	16	tRNA-Val-TAC-3-1,GGTTCCATAGTGTAGCGGTTATCACGTCTGCTTTACACGCAGAAGGTCCTGGGTTCGAGCCCCAGTGGAACCACCA,Val-TAC,0	1	0	0	0	0	0
tRF-Val-TAC-020	GGTTCCATAGTGTAGCGGTTATCACGTC	tRF-5c	28	tRNA-Val-TAC-3-1,GGTTCCATAGTGTAGCGGTTATCACGTCTGCTTTACACGCAGAAGGTCCTGGGTTCGAGCCCCAGTGGAACCACCA,Val-TAC,0	2	2	1	2	1	0
tRF-Val-TAC-021	GGTTCCATAGTGTAGCGGTTATCACGTCT	tRF-5c	29	tRNA-Val-TAC-3-1,GGTTCCATAGTGTAGCGGTTATCACGTCTGCTTTACACGCAGAAGGTCCTGGGTTCGAGCCCCAGTGGAACCACCA,Val-TAC,0	9	1	3	0	0	1
tRF-Val-TAC-022	GGTTCCATAGTGTAGCGGTTATCACGTCTG	tRF-5c	30	tRNA-Val-TAC-3-1,GGTTCCATAGTGTAGCGGTTATCACGTCTGCTTTACACGCAGAAGGTCCTGGGTTCGAGCCCCAGTGGAACCACCA,Val-TAC,0	2	0	0	1	0	0
tRF-Val-TAC-023	GGTTCCATAGTGTAGCGGTTATCACGTCTGC	tRF-5c	31	tRNA-Val-TAC-3-1,GGTTCCATAGTGTAGCGGTTATCACGTCTGCTTTACACGCAGAAGGTCCTGGGTTCGAGCCCCAGTGGAACCACCA,Val-TAC,0	5	2	3	6	2	1
tiRNA-Val-TAC-004	GGTTCCATAGTGTAGCGGTTATCACGTCTGCTTT	tiRNA-5	34	tRNA-Val-TAC-3-1,GGTTCCATAGTGTAGCGGTTATCACGTCTGCTTTACACGCAGAAGGTCCTGGGTTCGAGCCCCAGTGGAACCACCA,Val-TAC,0	23	67	140	36	43	24
tiRNA-Val-TAC-005	GGTTCCATAGTGTAGTGGTTAGCACGTCTGCTTT	tiRNA-5	34	tRNA-Val-TAC-4-1,GGTTCCATAGTGTAGTGGTTAGCACGTCTGCTTTACACGCAGAAGGTCCTGGGTTCGATCCCCAGTGGAACCACCA,Val-TAC,0	4	3	12	1	2	0
tRF-Val-TAC-029	GGTTCCATAGTGTAGTGGTTATC	tRF-5b	23	tRNA-Val-TAC-1-1,GGTTCCATAGTGTAGTGGTTATCACGTCTGCTTTACACGCAGAAGGTCCTGGGTTCGAGCCCCAGTGGAACCACCA,Val-TAC,0;tRNA-Val-TAC-2-1,GGTTCCATAGTGTAGTGGTTATCACATCTGCTTTACACGCAGAAGGTCCTGGGTTCGAGCCCCAGTGGAACCACCA,Val-TAC,0	6	2	2	2	2	1
tRF-Val-TAC-031	GGTTCCATAGTGTAGTGGTTATCACGTCT	tRF-5c	29	tRNA-Val-TAC-1-1,GGTTCCATAGTGTAGTGGTTATCACGTCTGCTTTACACGCAGAAGGTCCTGGGTTCGAGCCCCAGTGGAACCACCA,Val-TAC,0	4	1	2	2	1	0
tRF-Val-TAC-033	GGTTCCATAGTGTAGTGGTTATCACGTCTGC	tRF-5c	31	tRNA-Val-TAC-1-1,GGTTCCATAGTGTAGTGGTTATCACGTCTGCTTTACACGCAGAAGGTCCTGGGTTCGAGCCCCAGTGGAACCACCA,Val-TAC,0	1	5	4	2	1	1
tiRNA-Val-TAC-007	GGTTCCATAGTGTAGTGGTTATCACGTCTGCTTT	tiRNA-5	34	tRNA-Val-TAC-1-1,GGTTCCATAGTGTAGTGGTTATCACGTCTGCTTTACACGCAGAAGGTCCTGGGTTCGAGCCCCAGTGGAACCACCA,Val-TAC,0	11	22	40	10	9	8
tRF-Gln-CTG-028	GGTTCCATGGTGTAATGGTTAGCACTCT	tRF-5c	28	tRNA-Gln-CTG-1-1,GGTTCCATGGTGTAATGGTTAGCACTCTGGACTCTGAATCCAGCGATCCGAGTTCAAATCTCGGTGGAACCTCCA,Gln-CTG,0;tRNA-Gln-CTG-2-1,GGTTCCATGGTGTAATGGTTAGCACTCTGGACTCTGAATCCAGCGATCCGAGTTCAAGTCTCGGTGGAACCTCCA,Gln-CTG,0	56	1	8	1	1	0
tRF-Gln-CTG-029	GGTTCCATGGTGTAATGGTTAGCACTCTG	tRF-5c	29	tRNA-Gln-CTG-1-1,GGTTCCATGGTGTAATGGTTAGCACTCTGGACTCTGAATCCAGCGATCCGAGTTCAAATCTCGGTGGAACCTCCA,Gln-CTG,0;tRNA-Gln-CTG-2-1,GGTTCCATGGTGTAATGGTTAGCACTCTGGACTCTGAATCCAGCGATCCGAGTTCAAGTCTCGGTGGAACCTCCA,Gln-CTG,0	190	5	12	8	3	1
tRF-Gln-CTG-030	GGTTCCATGGTGTAATGGTTAGCACTCTGG	tRF-5c	30	tRNA-Gln-CTG-1-1,GGTTCCATGGTGTAATGGTTAGCACTCTGGACTCTGAATCCAGCGATCCGAGTTCAAATCTCGGTGGAACCTCCA,Gln-CTG,0;tRNA-Gln-CTG-2-1,GGTTCCATGGTGTAATGGTTAGCACTCTGGACTCTGAATCCAGCGATCCGAGTTCAAGTCTCGGTGGAACCTCCA,Gln-CTG,0	722	77	70	31	43	12
tRF-Gln-CTG-031	GGTTCCATGGTGTAATGGTTAGCACTCTGGA	tRF-5c	31	tRNA-Gln-CTG-1-1,GGTTCCATGGTGTAATGGTTAGCACTCTGGACTCTGAATCCAGCGATCCGAGTTCAAATCTCGGTGGAACCTCCA,Gln-CTG,0;tRNA-Gln-CTG-2-1,GGTTCCATGGTGTAATGGTTAGCACTCTGGACTCTGAATCCAGCGATCCGAGTTCAAGTCTCGGTGGAACCTCCA,Gln-CTG,0	23	3	2	0	5	1
tRF-Ser-AGA-005	GTAGTCGTGGCCGA	tRF-5a	14	tRNA-Ser-AGA-1-1,GTAGTCGTGGCCGAGTGGTTAAGGCGATGGACTAGAAATCCATTGGGGTTTCCCCGCGCAGGTTCGAATCCTGCCGACTACGCCA,Ser-AGA,0;tRNA-Ser-AGA-2-1,GTAGTCGTGGCCGAGTGGTTAAGGCGATGGACTAGAAATCCATTGGGGTCTCCCCGCGCAGGTTCGAATCCTGCCGACTACGCCA,Ser-AGA,0;tRNA-Ser-AGA-3-1,GTAGTCGTGGCCGAGAGGTTAAGGCGATGGACTAGAAATCCATTGGGGTTCCCCGCGCAGGTTCGAATCCTGCCGACTACGCCA,Ser-AGA,0;tRNA-Ser-TGA-1-1,GTAGTCGTGGCCGAGTGGTTAAGGCGATGGACTTGAAATCCATT…	2	6	0	1	4	7
tRF-Ser-AGA-006	GTAGTCGTGGCCGAG	tRF-5a	15	tRNA-Ser-AGA-1-1,GTAGTCGTGGCCGAGTGGTTAAGGCGATGGACTAGAAATCCATTGGGGTTTCCCCGCGCAGGTTCGAATCCTGCCGACTACGCCA,Ser-AGA,0;tRNA-Ser-AGA-2-1,GTAGTCGTGGCCGAGTGGTTAAGGCGATGGACTAGAAATCCATTGGGGTCTCCCCGCGCAGGTTCGAATCCTGCCGACTACGCCA,Ser-AGA,0;tRNA-Ser-AGA-3-1,GTAGTCGTGGCCGAGAGGTTAAGGCGATGGACTAGAAATCCATTGGGGTTCCCCGCGCAGGTTCGAATCCTGCCGACTACGCCA,Ser-AGA,0;tRNA-Ser-TGA-1-1,GTAGTCGTGGCCGAGTGGTTAAGGCGATGGACTTGAAATCCATT…	6	18	4	5	9	13
tRF-Ser-AGA-007	GTAGTCGTGGCCGAGA	tRF-5a	16	tRNA-Ser-AGA-3-1,GTAGTCGTGGCCGAGAGGTTAAGGCGATGGACTAGAAATCCATTGGGGTTCCCCGCGCAGGTTCGAATCCTGCCGACTACGCCA,Ser-AGA,0	2	6	1	2	2	3
tRF-Ser-AGA-008	GTAGTCGTGGCCGAGT	tRF-5a	16	tRNA-Ser-AGA-1-1,GTAGTCGTGGCCGAGTGGTTAAGGCGATGGACTAGAAATCCATTGGGGTTTCCCCGCGCAGGTTCGAATCCTGCCGACTACGCCA,Ser-AGA,0;tRNA-Ser-AGA-2-1,GTAGTCGTGGCCGAGTGGTTAAGGCGATGGACTAGAAATCCATTGGGGTCTCCCCGCGCAGGTTCGAATCCTGCCGACTACGCCA,Ser-AGA,0;tRNA-Ser-TGA-1-1,GTAGTCGTGGCCGAGTGGTTAAGGCGATGGACTTGAAATCCATTGGGGTTTCCCCGCGCAGGTTCGAATCCTGCCGACTACGCCA,Ser-TGA,0;tRNA-Ser-TGA-2-1,GTAGTCGTGGCCGAGTGGTTAAGGCGATGGACTTGAAATCCAT…	16	20	9	7	17	13
tRF-Ser-AGA-010	GTAGTCGTGGCCGAGTGGTTAAG	tRF-5b	23	tRNA-Ser-AGA-1-1,GTAGTCGTGGCCGAGTGGTTAAGGCGATGGACTAGAAATCCATTGGGGTTTCCCCGCGCAGGTTCGAATCCTGCCGACTACGCCA,Ser-AGA,0;tRNA-Ser-AGA-2-1,GTAGTCGTGGCCGAGTGGTTAAGGCGATGGACTAGAAATCCATTGGGGTCTCCCCGCGCAGGTTCGAATCCTGCCGACTACGCCA,Ser-AGA,0;tRNA-Ser-TGA-1-1,GTAGTCGTGGCCGAGTGGTTAAGGCGATGGACTTGAAATCCATTGGGGTTTCCCCGCGCAGGTTCGAATCCTGCCGACTACGCCA,Ser-TGA,0;tRNA-Ser-TGA-2-1,GTAGTCGTGGCCGAGTGGTTAAGGCGATGGACTTGAAATCCAT…	0	0	0	4	0	0
tRF-Ser-AGA-011	GTAGTCGTGGCCGAGTGGTTAAGG	tRF-5b	24	tRNA-Ser-AGA-1-1,GTAGTCGTGGCCGAGTGGTTAAGGCGATGGACTAGAAATCCATTGGGGTTTCCCCGCGCAGGTTCGAATCCTGCCGACTACGCCA,Ser-AGA,0;tRNA-Ser-AGA-2-1,GTAGTCGTGGCCGAGTGGTTAAGGCGATGGACTAGAAATCCATTGGGGTCTCCCCGCGCAGGTTCGAATCCTGCCGACTACGCCA,Ser-AGA,0;tRNA-Ser-TGA-1-1,GTAGTCGTGGCCGAGTGGTTAAGGCGATGGACTTGAAATCCATTGGGGTTTCCCCGCGCAGGTTCGAATCCTGCCGACTACGCCA,Ser-TGA,0;tRNA-Ser-TGA-2-1,GTAGTCGTGGCCGAGTGGTTAAGGCGATGGACTTGAAATCCAT…	4	2	0	0	4	0
tRF-Val-TAC-035	GTATGGGTACTTTGACCA	tRF-3a	18	chrM.tRNA2-ValTAC,CAAAGCATAGCTTAAACTAAAGCACCTAGTTTACACCTAGAAGATCCCACAATGTATGGGTACTTTGACCA,Val-TAC,53	1	73	31	2	0	8
tRF-Ser-CGA-008	GTCACGGTGGCCGAGT	tRF-5a	16	tRNA-Ser-CGA-3-1,GTCACGGTGGCCGAGTGGTTAAGGCGTTGGACTCGAAATCCAATGGGGTTTCCCCGCACAGGTTCGAATCCTGTTCGTGACGCCA,Ser-CGA,0	2	2	0	0	0	0
tRF-Trp-CCA-006	GTCACGTCGGGGTCACCA	tRF-3a	18	tRNA-Trp-CCA-2-1,GACCTCGTGGCGCAATGGTAGCGCGTCTGACTCCAGATCAGAAGGTTGCGTGTTCAAGTCACGTCGGGGTCACCA,Trp-CCA,57	6	0	6	0	2	7
tRF-Leu-CAA-006	GTCAGGATGGCCGA	tRF-5a	14	tRNA-Leu-CAA-1-1,GTCAGGATGGCCGAGTGGTCTAAGGCGCCAGACTCAAGTTCTGGTCTCCGTATGGAGGCGTGGGTTCGAATCCCACTTCTGACACCA,Leu-CAA,0;tRNA-Leu-CAA-2-1,GTCAGGATGGCCGAGTGGTCTAAGGCGCCAGACTCAAGTTCTGGTCTCCGAATGGAGGCGTGGGTTCGAATCCCACTTCTGACACCA,Leu-CAA,0;tRNA-Leu-CAA-3-1,GTCAGGATGGCCGAGTGGTCTAAGGCGCCAGACTCAAGTTCTGGTCCCCGAATGGGGGCGTGGGTTCGAATCCCACTTCTGACACCA,Leu-CAA,0;tRNA-Leu-CAA-4-1,GTCAGGATGGCCGAGTGGTCTAAGGCGCCAGACTCAA…	1	1	0	0	0	1
tRF-Leu-CAA-007	GTCAGGATGGCCGAG	tRF-5a	15	tRNA-Leu-CAA-1-1,GTCAGGATGGCCGAGTGGTCTAAGGCGCCAGACTCAAGTTCTGGTCTCCGTATGGAGGCGTGGGTTCGAATCCCACTTCTGACACCA,Leu-CAA,0;tRNA-Leu-CAA-2-1,GTCAGGATGGCCGAGTGGTCTAAGGCGCCAGACTCAAGTTCTGGTCTCCGAATGGAGGCGTGGGTTCGAATCCCACTTCTGACACCA,Leu-CAA,0;tRNA-Leu-CAA-3-1,GTCAGGATGGCCGAGTGGTCTAAGGCGCCAGACTCAAGTTCTGGTCCCCGAATGGGGGCGTGGGTTCGAATCCCACTTCTGACACCA,Leu-CAA,0;tRNA-Leu-CAA-4-1,GTCAGGATGGCCGAGTGGTCTAAGGCGCCAGACTCAA…	7	5	2	1	1	4
tRF-Leu-CAG-005	GTCAGGATGGCCGAGC	tRF-5a	16	tRNA-Leu-CAG-1-1,GTCAGGATGGCCGAGCGGTCTAAGGCGCTGCGTTCAGGTCGCAGTCTCCCCTGGAGGCGTGGGTTCGAATCCCACTCCTGACACCA,Leu-CAG,0;tRNA-Leu-CAG-2-1,GTCAGGATGGCCGAGCGGTCTAAGGCGCTGCGTTCAGGTCGCAGTCTCCCCTGGAGGCGTGGGTTCGAATCCCACTTCTGACACCA,Leu-CAG,0	8	12	2	6	12	6
tRF-Leu-CAG-006	GTCAGGATGGCCGAGCGGTCTA	tRF-5b	22	tRNA-Leu-CAG-1-1,GTCAGGATGGCCGAGCGGTCTAAGGCGCTGCGTTCAGGTCGCAGTCTCCCCTGGAGGCGTGGGTTCGAATCCCACTCCTGACACCA,Leu-CAG,0;tRNA-Leu-CAG-2-1,GTCAGGATGGCCGAGCGGTCTAAGGCGCTGCGTTCAGGTCGCAGTCTCCCCTGGAGGCGTGGGTTCGAATCCCACTTCTGACACCA,Leu-CAG,0	9	5	7	3	7	3
tRF-Leu-CAG-008	GTCAGGATGGCCGAGCGGTCTAAG	tRF-5b	24	tRNA-Leu-CAG-1-1,GTCAGGATGGCCGAGCGGTCTAAGGCGCTGCGTTCAGGTCGCAGTCTCCCCTGGAGGCGTGGGTTCGAATCCCACTCCTGACACCA,Leu-CAG,0;tRNA-Leu-CAG-2-1,GTCAGGATGGCCGAGCGGTCTAAGGCGCTGCGTTCAGGTCGCAGTCTCCCCTGGAGGCGTGGGTTCGAATCCCACTTCTGACACCA,Leu-CAG,0	10	9	9	3	14	5
tiRNA-Leu-CAG-001	GTCAGGATGGCCGAGCGGTCTAAGGCGCTGCGTTC	tiRNA-5	35	tRNA-Leu-CAG-1-1,GTCAGGATGGCCGAGCGGTCTAAGGCGCTGCGTTCAGGTCGCAGTCTCCCCTGGAGGCGTGGGTTCGAATCCCACTCCTGACACCA,Leu-CAG,0;tRNA-Leu-CAG-2-1,GTCAGGATGGCCGAGCGGTCTAAGGCGCTGCGTTCAGGTCGCAGTCTCCCCTGGAGGCGTGGGTTCGAATCCCACTTCTGACACCA,Leu-CAG,0	0	2	1	1	2	0
tRF-Leu-CAA-008	GTCAGGATGGCCGAGT	tRF-5a	16	tRNA-Leu-CAA-1-1,GTCAGGATGGCCGAGTGGTCTAAGGCGCCAGACTCAAGTTCTGGTCTCCGTATGGAGGCGTGGGTTCGAATCCCACTTCTGACACCA,Leu-CAA,0;tRNA-Leu-CAA-2-1,GTCAGGATGGCCGAGTGGTCTAAGGCGCCAGACTCAAGTTCTGGTCTCCGAATGGAGGCGTGGGTTCGAATCCCACTTCTGACACCA,Leu-CAA,0;tRNA-Leu-CAA-3-1,GTCAGGATGGCCGAGTGGTCTAAGGCGCCAGACTCAAGTTCTGGTCCCCGAATGGGGGCGTGGGTTCGAATCCCACTTCTGACACCA,Leu-CAA,0;tRNA-Leu-CAA-4-1,GTCAGGATGGCCGAGTGGTCTAAGGCGCCAGACTCAA…	14	32	11	2	18	8
tRF-Leu-CAA-009	GTCAGGATGGCCGAGTGGTCTA	tRF-5b	22	tRNA-Leu-CAA-1-1,GTCAGGATGGCCGAGTGGTCTAAGGCGCCAGACTCAAGTTCTGGTCTCCGTATGGAGGCGTGGGTTCGAATCCCACTTCTGACACCA,Leu-CAA,0;tRNA-Leu-CAA-2-1,GTCAGGATGGCCGAGTGGTCTAAGGCGCCAGACTCAAGTTCTGGTCTCCGAATGGAGGCGTGGGTTCGAATCCCACTTCTGACACCA,Leu-CAA,0;tRNA-Leu-CAA-3-1,GTCAGGATGGCCGAGTGGTCTAAGGCGCCAGACTCAAGTTCTGGTCCCCGAATGGGGGCGTGGGTTCGAATCCCACTTCTGACACCA,Leu-CAA,0;tRNA-Leu-CAA-4-1,GTCAGGATGGCCGAGTGGTCTAAGGCGCCAGACTCAA…	4	4	1	1	6	1
tRF-Leu-CAA-011	GTCAGGATGGCCGAGTGGTCTAAG	tRF-5b	24	tRNA-Leu-CAA-1-1,GTCAGGATGGCCGAGTGGTCTAAGGCGCCAGACTCAAGTTCTGGTCTCCGTATGGAGGCGTGGGTTCGAATCCCACTTCTGACACCA,Leu-CAA,0;tRNA-Leu-CAA-2-1,GTCAGGATGGCCGAGTGGTCTAAGGCGCCAGACTCAAGTTCTGGTCTCCGAATGGAGGCGTGGGTTCGAATCCCACTTCTGACACCA,Leu-CAA,0;tRNA-Leu-CAA-3-1,GTCAGGATGGCCGAGTGGTCTAAGGCGCCAGACTCAAGTTCTGGTCCCCGAATGGGGGCGTGGGTTCGAATCCCACTTCTGACACCA,Leu-CAA,0;tRNA-Leu-CAA-4-1,GTCAGGATGGCCGAGTGGTCTAAGGCGCCAGACTCAA…	9	3	5	2	2	3
tRF-Arg-TCT-009	GTCCCGGCGGAGTCGCCA	tRF-3a	18	tRNA-Arg-TCT-3-1,GGCTCCGTGGCGCAATGGATAGCGCATTGGACTTCTAATTCAAAGGTTCCGGGTTCGAGTCCCGGCGGAGTCGCCA,Arg-TCT,58	5	3	3	0	4	3
tRF-Tyr-GTA-037	GTCCGGCTCGAAGGACCA	tRF-3a	18	tRNA-Tyr-GTA-8-1,CCTTCAATAGCTCAGCTGGTAGAGTGGAGGACTGTAGATCCTTAGGTCACTGGTTTGAGTCCGGCTCGAAGGACCA,Tyr-GTA,58	3	1	4	2	1	1
tRF-Cys-GCA-031	GTCCGGGTGCCCCCTCCA	tRF-3a	18	tRNA-Cys-GCA-11-1,GGGGGTACAGCTCAGGGGTAGAGCATTTGACTGCAGATCAAGAGGTCCCCGGTTCAAGTCCGGGTGCCCCCTCCA,Cys-GCA,57;tRNA-Cys-GCA-5-1,GGGGGTATAGCTCAGTGGTAGAGCATTTGACTGCAGATCAAGAGGTCCCCGGTTCAAGTCCGGGTGCCCCCTCCA,Cys-GCA,57;tRNA-Cys-GCA-7-1,GGGGGTATAGCTCAGTGGTAGAGCATTTGACTGCAGATCAAGAGGTCCCTGGTTCAAGTCCGGGTGCCCCCTCCA,Cys-GCA,57	4	2	3	0	2	0
tRF-Arg-TCG-011	GTCCTGCCGCGGTCGCCA	tRF-3a	18	tRNA-Arg-TCG-1-1,GGCCGCGTGGCCTAATGGATAAGGCGTCTGACTTCGGATCAGAAGATTGCAGGTTCGAGTCCTGCCGCGGTCGCCA,Arg-TCG,58	2	2	1	0	2	5
tRF-Gln-CTG-032	GTCTCGGTGGAACCTCCA	tRF-3a	18	tRNA-Gln-CTG-2-1,GGTTCCATGGTGTAATGGTTAGCACTCTGGACTCTGAATCCAGCGATCCGAGTTCAAGTCTCGGTGGAACCTCCA,Gln-CTG,57;tRNA-Gln-CTG-6-1,GGTTCCATGGTGTGATGGCGAGCACTCTGGACTCTGAATCCAGCGTGAATCCGAGTTCGAGTCTCGGTGGAACCTCCA,Gln-CTG,60	10	2	2	1	2	3
tRF-Pro-TGG-019	GTCTTGGGGAGGGGTGGCCCTCCTTT	tRF-1	26	pre_chrM.tRNA15-ProTGG,CAGGGAATAATTTAGTTAGAATTTCAGCTTTGGGTGCTGATGGCGGAGTTAGTCTCCTTCCTTGAGTCTTGGGGAGGGGTGGCCCTCCTTTTCTGGTTTACAAGA,Pro-TGG,65	3	0	1	0	1	1
tRF-Val-AAC-014	GTGCCTTTGTTTCTT	tRF-1	15	pre_tRNA-Val-AAC-1-5,AGCGATATCAACAAACTTCAGAGAGCTTGTTACTAGGAAGGTTTCCGTAGTGTAGTGGTTATCACGTTCGCCTAACACGCGAAAGGTCCCCGGTTCGAAACCGGGCGGAAACAGTGCCTTTGTTTCTTTTCCTCCCTCTTTGTTTTATGAAAT,Val-AAC,113	0	7	1	2	1	0
tRF-Val-AAC-015	GTGCCTTTGTTTCTTT	tRF-1	16	pre_tRNA-Val-AAC-1-5,AGCGATATCAACAAACTTCAGAGAGCTTGTTACTAGGAAGGTTTCCGTAGTGTAGTGGTTATCACGTTCGCCTAACACGCGAAAGGTCCCCGGTTCGAAACCGGGCGGAAACAGTGCCTTTGTTTCTTTTCCTCCCTCTTTGTTTTATGAAAT,Val-AAC,113	13	35	21	15	18	18
tRF-Val-AAC-016	GTGCCTTTGTTTCTTTT	tRF-1	17	pre_tRNA-Val-AAC-1-5,AGCGATATCAACAAACTTCAGAGAGCTTGTTACTAGGAAGGTTTCCGTAGTGTAGTGGTTATCACGTTCGCCTAACACGCGAAAGGTCCCCGGTTCGAAACCGGGCGGAAACAGTGCCTTTGTTTCTTTTCCTCCCTCTTTGTTTTATGAAAT,Val-AAC,113	6	7	5	3	4	6
tRF-Arg-ACG-018	GTGGGGCTAACGCTC	tRF-1	15	pre_tRNA-Arg-ACG-1-3,AGCTTGAAGTGTCATCATTGAGAACGAAGAAGTCGTCTCAGGGCCAGTGGCGCAATGGATAACGCGTCTGACTACGGATCAGAAGATTCCAGGTTCGACTCCTGGCTGGCTCGGTGGGGCTAACGCTTTTGGTGCATCCCCTGCAATGCTTTA,Arg-ACG,113	2	6	2	1	1	2
tRF-Arg-ACG-010	GTGGGGCTAACGCTTT	tRF-1	16	pre_tRNA-Arg-ACG-1-3,AGCTTGAAGTGTCATCATTGAGAACGAAGAAGTCGTCTCAGGGCCAGTGGCGCAATGGATAACGCGTCTGACTACGGATCAGAAGATTCCAGGTTCGACTCCTGGCTGGCTCGGTGGGGCTAACGCTTTTGGTGCATCCCCTGCAATGCTTTA,Arg-ACG,113	477	1907	808	657	1022	828
tRF-Arg-ACG-011	GTGGGGCTAACGCTTTT	tRF-1	17	pre_tRNA-Arg-ACG-1-3,AGCTTGAAGTGTCATCATTGAGAACGAAGAAGTCGTCTCAGGGCCAGTGGCGCAATGGATAACGCGTCTGACTACGGATCAGAAGATTCCAGGTTCGACTCCTGGCTGGCTCGGTGGGGCTAACGCTTTTGGTGCATCCCCTGCAATGCTTTA,Arg-ACG,113	64	226	112	72	87	60
tRF-Arg-ACG-012	GTGGGGCTAACGCTTTTG	tRF-1	18	pre_tRNA-Arg-ACG-1-3,AGCTTGAAGTGTCATCATTGAGAACGAAGAAGTCGTCTCAGGGCCAGTGGCGCAATGGATAACGCGTCTGACTACGGATCAGAAGATTCCAGGTTCGACTCCTGGCTGGCTCGGTGGGGCTAACGCTTTTGGTGCATCCCCTGCAATGCTTTA,Arg-ACG,113	1	8	4	4	5	5
tRF-Ala-TGC-017	GTGTTGGTGTGCACTTATT	tRF-1	19	pre_tRNA-Ala-TGC-4-1,AAACGGGTAAGGGGGAATAGAGAAACAGTTTAAAGCGCATGGGGATGTAGCTCAGTGGTAGAGCGCATGCTTTGCATGTATGAGGCCCCGGGTTCGATCCCCGGCATCTCCAGTGTTGGTGTGCACTTATTTTCTCCCTACACTACTGGAAT,Ala-TGC,112	17	26	23	30	31	19
tRF-Ala-TGC-018	GTGTTGGTGTGCACTTATTT	tRF-1	20	pre_tRNA-Ala-TGC-4-1,AAACGGGTAAGGGGGAATAGAGAAACAGTTTAAAGCGCATGGGGATGTAGCTCAGTGGTAGAGCGCATGCTTTGCATGTATGAGGCCCCGGGTTCGATCCCCGGCATCTCCAGTGTTGGTGTGCACTTATTTTCTCCCTACACTACTGGAAT,Ala-TGC,112	7	26	26	25	38	22
tRF-Ala-TGC-019	GTGTTGGTGTGCACTTATTTT	tRF-1	21	pre_tRNA-Ala-TGC-4-1,AAACGGGTAAGGGGGAATAGAGAAACAGTTTAAAGCGCATGGGGATGTAGCTCAGTGGTAGAGCGCATGCTTTGCATGTATGAGGCCCCGGGTTCGATCCCCGGCATCTCCAGTGTTGGTGTGCACTTATTTTCTCCCTACACTACTGGAAT,Ala-TGC,112	18	34	26	30	31	20
tRF-Lys-CTT-031	GTTACTTAGAGACTTT	tRF-1	16	pre_tRNA-Lys-CTT-1-1,ATCTTGCTCTCCTGGGACAGAAGGTAATTTTCTCACAGCTGCCCGGCTAGCTCAGTCGGTAGAGCATGAGACTCTTAATCTCAGGGTCGTGGGTTCGAGCCCCACGTTGGGCGGTTACTTAGAGACTTTTTCCCCCTTGGAAACTAAGCTAGA,Lys-CTT,113	3	26	12	9	12	2
tRF-Lys-CTT-032	GTTACTTAGAGACTTTT	tRF-1	17	pre_tRNA-Lys-CTT-1-1,ATCTTGCTCTCCTGGGACAGAAGGTAATTTTCTCACAGCTGCCCGGCTAGCTCAGTCGGTAGAGCATGAGACTCTTAATCTCAGGGTCGTGGGTTCGAGCCCCACGTTGGGCGGTTACTTAGAGACTTTTTCCCCCTTGGAAACTAAGCTAGA,Lys-CTT,113	17	61	42	26	60	25
tRF-Lys-CTT-033	GTTACTTAGAGACTTTTT	tRF-1	18	pre_tRNA-Lys-CTT-1-1,ATCTTGCTCTCCTGGGACAGAAGGTAATTTTCTCACAGCTGCCCGGCTAGCTCAGTCGGTAGAGCATGAGACTCTTAATCTCAGGGTCGTGGGTTCGAGCCCCACGTTGGGCGGTTACTTAGAGACTTTTTCCCCCTTGGAAACTAAGCTAGA,Lys-CTT,113	30	80	54	24	48	23
tRF-Pro-TGG-022	GTTAGTCTCCTTCCTTGACCA	tRF-3b	21	chrM.tRNA15-ProTGG,CAGGGAATAATTTAGTTAGAATTTCAGCTTTGGGTGCTGATGGCGGAGTTAGTCTCCTTCCTTGACCA,Pro-TGG,47	0	0	0	0	0	1
tRF-Ala-AGC-044	GTTATCAGTCGTTGTTTT	tRF-1	18	pre_tRNA-Ala-AGC-7-1,TAAATAAATAATATGGGATAAACAGTAAATGCAGGCGTTAGGGGGTGTAGCTCAGTGGTAGAGCGCGCGCTTAGCATGCACGAGGCCCTGGGTTCAATCCCCAGCACCTCCAGTTATCAGTCGTTGTTTTTGTAACTCCTCACTGCTTAGGT,Ala-AGC,112	2	8	2	7	8	4
tRF-Glu-TTC-022	GTTCTTGTAGTTGAAGTACAACGATGATT	tRF-5c	29	chrM.tRNA16-GluTTC,GTTCTTGTAGTTGAAGTACAACGATGATTTTTCATGTCATTGGTCGTGGTTAAATTCCATGTGAGAATACCA,Glu-TTC,0	0	0	0	0	5	0
tRF-Ser-GCT-029	GTTGGCAGATACGTCTGCCTGTAACTTT	tRF-1	28	pre_tRNA-Ser-GCT-3-5,TCCAGACCCCAGAGAAGCGATCCTCAGCTGGACTCCCGCGGACGAGGTGGCCGAGTGGTTAAGGCGATGGACTGCTAATCCATTGTGCTCTGCACGCGTGGGTTCGAATCCCATCCTCGTCGGTTGGCAGATACGTCTGCCTGTAACTTTTGTGATTCTTTT,Ser-GCT,122	3	5	6	2	2	3
tRF-Val-AAC-017	GTTTCCGTAGTGTA	tRF-5a	14	tRNA-Val-AAC-1-1,GTTTCCGTAGTGTAGTGGTTATCACGTTCGCCTAACACGCGAAAGGTCCCCGGTTCGAAACCGGGCGGAAACACCA,Val-AAC,0;tRNA-Val-AAC-3-1,GTTTCCGTAGTGTAGTGGTTATCACGCTCGCCTAACACGCGAGAGGTCCCCGGTTCGAAACCGGGCGGAAACACCA,Val-AAC,0;tRNA-Val-AAC-4-1,GTTTCCGTAGTGTAGTGGTTATCACGCTCGCCTAACACGCGAGAGGTCCTCGGTTCGAAACCGAGCGGAAACACCA,Val-AAC,0;tRNA-Val-AAC-5-1,GTTTCCGTAGTGTAGCGGTTATCACATTCGCCTAACACGCGAAAGGTCCCCGGTTCGAAACCGGGCGGAA…	8	22	8	1	7	6
tRF-Val-AAC-018	GTTTCCGTAGTGTAG	tRF-5a	15	tRNA-Val-AAC-1-1,GTTTCCGTAGTGTAGTGGTTATCACGTTCGCCTAACACGCGAAAGGTCCCCGGTTCGAAACCGGGCGGAAACACCA,Val-AAC,0;tRNA-Val-AAC-3-1,GTTTCCGTAGTGTAGTGGTTATCACGCTCGCCTAACACGCGAGAGGTCCCCGGTTCGAAACCGGGCGGAAACACCA,Val-AAC,0;tRNA-Val-AAC-4-1,GTTTCCGTAGTGTAGTGGTTATCACGCTCGCCTAACACGCGAGAGGTCCTCGGTTCGAAACCGAGCGGAAACACCA,Val-AAC,0;tRNA-Val-AAC-5-1,GTTTCCGTAGTGTAGCGGTTATCACATTCGCCTAACACGCGAAAGGTCCCCGGTTCGAAACCGGGCGGAA…	169	232	150	54	166	136
tRF-Val-AAC-048	GTTTCCGTAGTGTAGC	tRF-5a	16	tRNA-Val-AAC-5-1,GTTTCCGTAGTGTAGCGGTTATCACATTCGCCTAACACGCGAAAGGTCCCCGGTTCGAAACCGGGCGGAAACACCA,Val-AAC,0	1	2	4	0	0	2
tRF-Val-AAC-021	GTTTCCGTAGTGTAGCGGTTATCACATTC	tRF-5c	29	tRNA-Val-AAC-5-1,GTTTCCGTAGTGTAGCGGTTATCACATTCGCCTAACACGCGAAAGGTCCCCGGTTCGAAACCGGGCGGAAACACCA,Val-AAC,0	11	0	4	2	0	0
tRF-Val-AAC-023	GTTTCCGTAGTGTAGCGGTTATCACATTCGCC	tRF-5c	32	tRNA-Val-AAC-5-1,GTTTCCGTAGTGTAGCGGTTATCACATTCGCCTAACACGCGAAAGGTCCCCGGTTCGAAACCGGGCGGAAACACCA,Val-AAC,0	24	4	38	14	10	4
tRF-Val-AAC-024	GTTTCCGTAGTGTAGT	tRF-5a	16	tRNA-Val-AAC-1-1,GTTTCCGTAGTGTAGTGGTTATCACGTTCGCCTAACACGCGAAAGGTCCCCGGTTCGAAACCGGGCGGAAACACCA,Val-AAC,0;tRNA-Val-AAC-3-1,GTTTCCGTAGTGTAGTGGTTATCACGCTCGCCTAACACGCGAGAGGTCCCCGGTTCGAAACCGGGCGGAAACACCA,Val-AAC,0;tRNA-Val-AAC-4-1,GTTTCCGTAGTGTAGTGGTTATCACGCTCGCCTAACACGCGAGAGGTCCTCGGTTCGAAACCGAGCGGAAACACCA,Val-AAC,0;tRNA-Val-AAC-6-1,GTTTCCGTAGTGTAGTGGTTATCACGTTCGCCTAACATGCAAAAGGTCCCCAGTTCAAAACCAGGCGGAA…	6	10	4	0	2	2
tRF-Val-AAC-025	GTTTCCGTAGTGTAGTGGTTAT	tRF-5b	22	tRNA-Val-AAC-1-1,GTTTCCGTAGTGTAGTGGTTATCACGTTCGCCTAACACGCGAAAGGTCCCCGGTTCGAAACCGGGCGGAAACACCA,Val-AAC,0;tRNA-Val-AAC-3-1,GTTTCCGTAGTGTAGTGGTTATCACGCTCGCCTAACACGCGAGAGGTCCCCGGTTCGAAACCGGGCGGAAACACCA,Val-AAC,0;tRNA-Val-AAC-4-1,GTTTCCGTAGTGTAGTGGTTATCACGCTCGCCTAACACGCGAGAGGTCCTCGGTTCGAAACCGAGCGGAAACACCA,Val-AAC,0;tRNA-Val-AAC-6-1,GTTTCCGTAGTGTAGTGGTTATCACGTTCGCCTAACATGCAAAAGGTCCCCAGTTCAAAACCAGGCGGAA…	12	9	12	9	10	8
tRF-Val-AAC-026	GTTTCCGTAGTGTAGTGGTTATC	tRF-5b	23	tRNA-Val-AAC-1-1,GTTTCCGTAGTGTAGTGGTTATCACGTTCGCCTAACACGCGAAAGGTCCCCGGTTCGAAACCGGGCGGAAACACCA,Val-AAC,0;tRNA-Val-AAC-3-1,GTTTCCGTAGTGTAGTGGTTATCACGCTCGCCTAACACGCGAGAGGTCCCCGGTTCGAAACCGGGCGGAAACACCA,Val-AAC,0;tRNA-Val-AAC-4-1,GTTTCCGTAGTGTAGTGGTTATCACGCTCGCCTAACACGCGAGAGGTCCTCGGTTCGAAACCGAGCGGAAACACCA,Val-AAC,0;tRNA-Val-AAC-6-1,GTTTCCGTAGTGTAGTGGTTATCACGTTCGCCTAACATGCAAAAGGTCCCCAGTTCAAAACCAGGCGGAA…	1329	602	584	416	687	342
tRF-Val-AAC-027	GTTTCCGTAGTGTAGTGGTTATCA	tRF-5b	24	tRNA-Val-AAC-1-1,GTTTCCGTAGTGTAGTGGTTATCACGTTCGCCTAACACGCGAAAGGTCCCCGGTTCGAAACCGGGCGGAAACACCA,Val-AAC,0;tRNA-Val-AAC-3-1,GTTTCCGTAGTGTAGTGGTTATCACGCTCGCCTAACACGCGAGAGGTCCCCGGTTCGAAACCGGGCGGAAACACCA,Val-AAC,0;tRNA-Val-AAC-4-1,GTTTCCGTAGTGTAGTGGTTATCACGCTCGCCTAACACGCGAGAGGTCCTCGGTTCGAAACCGAGCGGAAACACCA,Val-AAC,0;tRNA-Val-AAC-6-1,GTTTCCGTAGTGTAGTGGTTATCACGTTCGCCTAACATGCAAAAGGTCCCCAGTTCAAAACCAGGCGGAA…	37	18	16	6	6	9
tRF-Val-AAC-028	GTTTCCGTAGTGTAGTGGTTATCACGCT	tRF-5c	28	tRNA-Val-AAC-3-1,GTTTCCGTAGTGTAGTGGTTATCACGCTCGCCTAACACGCGAGAGGTCCCCGGTTCGAAACCGGGCGGAAACACCA,Val-AAC,0;tRNA-Val-AAC-4-1,GTTTCCGTAGTGTAGTGGTTATCACGCTCGCCTAACACGCGAGAGGTCCTCGGTTCGAAACCGAGCGGAAACACCA,Val-AAC,0	14	4	3	4	1	0
tRF-Val-AAC-029	GTTTCCGTAGTGTAGTGGTTATCACGCTC	tRF-5c	29	tRNA-Val-AAC-3-1,GTTTCCGTAGTGTAGTGGTTATCACGCTCGCCTAACACGCGAGAGGTCCCCGGTTCGAAACCGGGCGGAAACACCA,Val-AAC,0;tRNA-Val-AAC-4-1,GTTTCCGTAGTGTAGTGGTTATCACGCTCGCCTAACACGCGAGAGGTCCTCGGTTCGAAACCGAGCGGAAACACCA,Val-AAC,0	29	5	4	9	0	0
tRF-Val-AAC-031	GTTTCCGTAGTGTAGTGGTTATCACGCTCGC	tRF-5c	31	tRNA-Val-AAC-3-1,GTTTCCGTAGTGTAGTGGTTATCACGCTCGCCTAACACGCGAGAGGTCCCCGGTTCGAAACCGGGCGGAAACACCA,Val-AAC,0;tRNA-Val-AAC-4-1,GTTTCCGTAGTGTAGTGGTTATCACGCTCGCCTAACACGCGAGAGGTCCTCGGTTCGAAACCGAGCGGAAACACCA,Val-AAC,0	16	9	7	10	3	2
tRF-Val-AAC-032	GTTTCCGTAGTGTAGTGGTTATCACGCTCGCC	tRF-5c	32	tRNA-Val-AAC-3-1,GTTTCCGTAGTGTAGTGGTTATCACGCTCGCCTAACACGCGAGAGGTCCCCGGTTCGAAACCGGGCGGAAACACCA,Val-AAC,0;tRNA-Val-AAC-4-1,GTTTCCGTAGTGTAGTGGTTATCACGCTCGCCTAACACGCGAGAGGTCCTCGGTTCGAAACCGAGCGGAAACACCA,Val-AAC,0	65	94	288	284	68	34
tRF-Val-AAC-033	GTTTCCGTAGTGTAGTGGTTATCACGTT	tRF-5c	28	tRNA-Val-AAC-1-1,GTTTCCGTAGTGTAGTGGTTATCACGTTCGCCTAACACGCGAAAGGTCCCCGGTTCGAAACCGGGCGGAAACACCA,Val-AAC,0;tRNA-Val-AAC-6-1,GTTTCCGTAGTGTAGTGGTTATCACGTTCGCCTAACATGCAAAAGGTCCCCAGTTCAAAACCAGGCGGAAACACCA,Val-AAC,0;tRNA-Val-CAC-1-1,GTTTCCGTAGTGTAGTGGTTATCACGTTCGCCTCACACGCGAAAGGTCCCCGGTTCGAAACCGGGCGGAAACACCA,Val-CAC,0;tRNA-Val-CAC-2-1,GTTTCCGTAGTGTAGTGGTTATCACGTTCGCCTCACACGCGAAAGGTCCCCGGTTCGAAACCGGGCGGGA…	522	54	90	42	14	10
tRF-Val-AAC-034	GTTTCCGTAGTGTAGTGGTTATCACGTTC	tRF-5c	29	tRNA-Val-AAC-1-1,GTTTCCGTAGTGTAGTGGTTATCACGTTCGCCTAACACGCGAAAGGTCCCCGGTTCGAAACCGGGCGGAAACACCA,Val-AAC,0;tRNA-Val-AAC-6-1,GTTTCCGTAGTGTAGTGGTTATCACGTTCGCCTAACATGCAAAAGGTCCCCAGTTCAAAACCAGGCGGAAACACCA,Val-AAC,0;tRNA-Val-CAC-1-1,GTTTCCGTAGTGTAGTGGTTATCACGTTCGCCTCACACGCGAAAGGTCCCCGGTTCGAAACCGGGCGGAAACACCA,Val-CAC,0;tRNA-Val-CAC-2-1,GTTTCCGTAGTGTAGTGGTTATCACGTTCGCCTCACACGCGAAAGGTCCCCGGTTCGAAACCGGGCGGGA…	3128	312	556	297	164	47
tRF-Val-AAC-035	GTTTCCGTAGTGTAGTGGTTATCACGTTCG	tRF-5c	30	tRNA-Val-AAC-1-1,GTTTCCGTAGTGTAGTGGTTATCACGTTCGCCTAACACGCGAAAGGTCCCCGGTTCGAAACCGGGCGGAAACACCA,Val-AAC,0;tRNA-Val-AAC-6-1,GTTTCCGTAGTGTAGTGGTTATCACGTTCGCCTAACATGCAAAAGGTCCCCAGTTCAAAACCAGGCGGAAACACCA,Val-AAC,0;tRNA-Val-CAC-1-1,GTTTCCGTAGTGTAGTGGTTATCACGTTCGCCTCACACGCGAAAGGTCCCCGGTTCGAAACCGGGCGGAAACACCA,Val-CAC,0;tRNA-Val-CAC-2-1,GTTTCCGTAGTGTAGTGGTTATCACGTTCGCCTCACACGCGAAAGGTCCCCGGTTCGAAACCGGGCGGGA…	56	8	24	5	3	3
tRF-Val-AAC-036	GTTTCCGTAGTGTAGTGGTTATCACGTTCGC	tRF-5c	31	tRNA-Val-AAC-1-1,GTTTCCGTAGTGTAGTGGTTATCACGTTCGCCTAACACGCGAAAGGTCCCCGGTTCGAAACCGGGCGGAAACACCA,Val-AAC,0;tRNA-Val-AAC-6-1,GTTTCCGTAGTGTAGTGGTTATCACGTTCGCCTAACATGCAAAAGGTCCCCAGTTCAAAACCAGGCGGAAACACCA,Val-AAC,0;tRNA-Val-CAC-1-1,GTTTCCGTAGTGTAGTGGTTATCACGTTCGCCTCACACGCGAAAGGTCCCCGGTTCGAAACCGGGCGGAAACACCA,Val-CAC,0;tRNA-Val-CAC-2-1,GTTTCCGTAGTGTAGTGGTTATCACGTTCGCCTCACACGCGAAAGGTCCCCGGTTCGAAACCGGGCGGGA…	373	136	253	131	83	42
tRF-Val-AAC-037	GTTTCCGTAGTGTAGTGGTTATCACGTTCGCC	tRF-5c	32	tRNA-Val-AAC-1-1,GTTTCCGTAGTGTAGTGGTTATCACGTTCGCCTAACACGCGAAAGGTCCCCGGTTCGAAACCGGGCGGAAACACCA,Val-AAC,0;tRNA-Val-AAC-6-1,GTTTCCGTAGTGTAGTGGTTATCACGTTCGCCTAACATGCAAAAGGTCCCCAGTTCAAAACCAGGCGGAAACACCA,Val-AAC,0;tRNA-Val-CAC-1-1,GTTTCCGTAGTGTAGTGGTTATCACGTTCGCCTCACACGCGAAAGGTCCCCGGTTCGAAACCGGGCGGAAACACCA,Val-CAC,0;tRNA-Val-CAC-2-1,GTTTCCGTAGTGTAGTGGTTATCACGTTCGCCTCACACGCGAAAGGTCCCCGGTTCGAAACCGGGCGGGA…	5069	2282	9082	3882	2144	1104
tiRNA-Val-AAC-003	GTTTCCGTAGTGTAGTGGTTATCACGTTCGCCTA	tiRNA-5	34	tRNA-Val-AAC-1-1,GTTTCCGTAGTGTAGTGGTTATCACGTTCGCCTAACACGCGAAAGGTCCCCGGTTCGAAACCGGGCGGAAACACCA,Val-AAC,0;tRNA-Val-AAC-6-1,GTTTCCGTAGTGTAGTGGTTATCACGTTCGCCTAACATGCAAAAGGTCCCCAGTTCAAAACCAGGCGGAAACACCA,Val-AAC,0	11	80	104	27	22	18
tiRNA-Val-CAC-001	GTTTCCGTAGTGTAGTGGTTATCACGTTCGCCTC	tiRNA-5	34	tRNA-Val-CAC-1-1,GTTTCCGTAGTGTAGTGGTTATCACGTTCGCCTCACACGCGAAAGGTCCCCGGTTCGAAACCGGGCGGAAACACCA,Val-CAC,0;tRNA-Val-CAC-2-1,GTTTCCGTAGTGTAGTGGTTATCACGTTCGCCTCACACGCGAAAGGTCCCCGGTTCGAAACCGGGCGGGAACACCA,Val-CAC,0;tRNA-Val-CAC-3-1,GTTTCCGTAGTGTAGTGGTTATCACGTTCGCCTCACACGCGAAAGGTCCCCGGTTCGAGACCGGGCGGGAACACCA,Val-CAC,0;tRNA-Val-CAC-4-1,GTTTCCGTAGTGTAGTGGTTATCACGTTCGCCTCACACGCGAAAGGTCCCCGGTTCGAAGCCGGGCGGAA…	48	192	266	91	44	97
tRF-Val-AAC-057	GTTTCCGTGGTGTAGTGGTTATCACGTTC	tRF-5c	29	tRNA-Val-AAC-2-1,GTTTCCGTGGTGTAGTGGTTATCACGTTCGCCTAACACGCGAAAGGTCCTCGGTTCGAAACCGAGCGGAAACACCA,Val-AAC,0	10	1	2	0	0	1
tRF-Val-AAC-039	GTTTCCGTGGTGTAGTGGTTATCACGTTCGCC	tRF-5c	32	tRNA-Val-AAC-2-1,GTTTCCGTGGTGTAGTGGTTATCACGTTCGCCTAACACGCGAAAGGTCCTCGGTTCGAAACCGAGCGGAAACACCA,Val-AAC,0	16	3	21	8	4	4
tRF-His-GTG-024	TAAATATTCTTATCTACCCCA	tRF-3b	21	chrM.tRNA11-HisGTG,GTAGATATAGTTTAATAAAAACCCTAGATTGTGAATCTAGTAATAGAAAATTAAATATTCTTATCTACCCCA,His-GTG,51	1	1	5	0	1	2
tRF-Lys-TTT-054	TAAATCTCCCCTCAATGGCCA	tRF-3b	21	chrM.tRNA8-LysTTT,CATTGAGAAGCTAGTCAGCACTAACCTTTTAAGTTAGAGATCGGGAGCCTAAATCTCCCCTCAATGGCCA,Lys-TTT,49	1	0	0	0	0	0
tRF-Thr-CGT-015	TAGAAGTCTGCTTGTTT	tRF-1	17	pre_tRNA-Thr-CGT-6-1,AATCTACTTTAAGACAAGGAGTTAAAAGCTCACCAGCTGAGGCTCCGTAGCTCAGGGGTTAGAGCACTGGTCTCGTAAACCAGGGGTCGTGAGTTGAATCTCACTGGGGCCTTAGAAGTCTGCTTGTTTTCCATCTTGATTTTTATGGGGAG,Thr-CGT,112	8	31	1	28	12	15
tRF-Thr-CGT-007	TAGAAGTCTGCTTGTTTT	tRF-1	18	pre_tRNA-Thr-CGT-6-1,AATCTACTTTAAGACAAGGAGTTAAAAGCTCACCAGCTGAGGCTCCGTAGCTCAGGGGTTAGAGCACTGGTCTCGTAAACCAGGGGTCGTGAGTTGAATCTCACTGGGGCCTTAGAAGTCTGCTTGTTTTCCATCTTGATTTTTATGGGGAG,Thr-CGT,112	2	10	4	12	9	7
tRF-Gln-TTG-017	TAGAATGTGGTGTA	tRF-5a	14	chrM.tRNA22-GlnTTG,TAGAATGTGGTGTATTTTGGTAGCACGGAGAATTTTGAATTCTCAGGTTTAGGTTCGAGTCCTATTGTTCTAGCCA,Gln-TTG,0	1	0	1	0	1	0
tRF-Gln-TTG-019	TAGAATGTGGTGTATT	tRF-5a	16	chrM.tRNA22-GlnTTG,TAGAATGTGGTGTATTTTGGTAGCACGGAGAATTTTGAATTCTCAGGTTTAGGTTCGAGTCCTATTGTTCTAGCCA,Gln-TTG,0	0	0	0	0	0	2
tRF-Gln-TTG-023	TAGAATGTGGTGTATTTTGGTAGCACGG	tRF-5c	28	chrM.tRNA22-GlnTTG,TAGAATGTGGTGTATTTTGGTAGCACGGAGAATTTTGAATTCTCAGGTTTAGGTTCGAGTCCTATTGTTCTAGCCA,Gln-TTG,0	0	1	0	0	0	1
tRF-Gln-TTG-024	TAGAATGTGGTGTATTTTGGTAGCACGGA	tRF-5c	29	chrM.tRNA22-GlnTTG,TAGAATGTGGTGTATTTTGGTAGCACGGAGAATTTTGAATTCTCAGGTTTAGGTTCGAGTCCTATTGTTCTAGCCA,Gln-TTG,0	0	0	0	1	0	0
tRF-Gln-TTG-025	TAGAATGTGGTGTATTTTGGTAGCACGGAG	tRF-5c	30	chrM.tRNA22-GlnTTG,TAGAATGTGGTGTATTTTGGTAGCACGGAGAATTTTGAATTCTCAGGTTTAGGTTCGAGTCCTATTGTTCTAGCCA,Gln-TTG,0	0	0	0	1	0	0
tRF-Gln-TTG-026	TAGAATGTGGTGTATTTTGGTAGCACGGAGA	tRF-5c	31	chrM.tRNA22-GlnTTG,TAGAATGTGGTGTATTTTGGTAGCACGGAGAATTTTGAATTCTCAGGTTTAGGTTCGAGTCCTATTGTTCTAGCCA,Gln-TTG,0	1	0	0	1	0	0
tiRNA-Gln-TTG-001	TAGAATGTGGTGTATTTTGGTAGCACGGAGAATTT	tiRNA-5	35	chrM.tRNA22-GlnTTG,TAGAATGTGGTGTATTTTGGTAGCACGGAGAATTTTGAATTCTCAGGTTTAGGTTCGAGTCCTATTGTTCTAGCCA,Gln-TTG,0	0	1	1	0	0	2
tRF-Asn-GTT-020	TAGATTGAAGCCAGT	tRF-5a	15	chrM.tRNA20-AsnGTT,TAGATTGAAGCCAGTTGATTAGGGTGTTTAGCTGTTAACTAAAAGTTTCGTGGGTATGTAATCCCACCAATCTAGCCA,Asn-GTT,0	1	0	0	0	0	0
tRF-Asn-GTT-021	TAGATTGAAGCCAGTT	tRF-5a	16	chrM.tRNA20-AsnGTT,TAGATTGAAGCCAGTTGATTAGGGTGTTTAGCTGTTAACTAAAAGTTTCGTGGGTATGTAATCCCACCAATCTAGCCA,Asn-GTT,0	0	2	0	2	1	0
tRF-Asn-GTT-036	TAGATTGAAGCCAGTTGATTAGGGTGTTTAGC	tRF-5c	32	chrM.tRNA20-AsnGTT,TAGATTGAAGCCAGTTGATTAGGGTGTTTAGCTGTTAACTAAAAGTTTCGTGGGTATGTAATCCCACCAATCTAGCCA,Asn-GTT,0	0	2	0	0	0	0
tiRNA-Asn-GTT-001	TAGATTGAAGCCAGTTGATTAGGGTGTTTAGCTG	tiRNA-5	34	chrM.tRNA20-AsnGTT,TAGATTGAAGCCAGTTGATTAGGGTGTTTAGCTGTTAACTAAAAGTTTCGTGGGTATGTAATCCCACCAATCTAGCCA,Asn-GTT,0	0	0	1	0	0	0
tRF-His-GTG-025	TAGATTGTGAATCT	tRF-2	14	chrM.tRNA11-HisGTG,GTAGATATAGTTTAATAAAAACCCTAGATTGTGAATCTAGTAATAGAAAATTAAATATTCTTATCTACCCCA,His-GTG,24	2	2	0	0	1	0
tRF-Pro-TGG-023	TAGTCTCCTTCCTTGACCA	tRF-3b	19	chrM.tRNA15-ProTGG,CAGGGAATAATTTAGTTAGAATTTCAGCTTTGGGTGCTGATGGCGGAGTTAGTCTCCTTCCTTGACCA,Pro-TGG,49	1	1	0	0	0	0
tRF-Val-TAC-038	TATGGGTACTTTGACCA	tRF-3a	17	chrM.tRNA2-ValTAC,CAAAGCATAGCTTAAACTAAAGCACCTAGTTTACACCTAGAAGATCCCACAATGTATGGGTACTTTGACCA,Val-TAC,54	1	6	3	0	0	2
tRF-His-GTG-026	TATTCTTATCTACCCCA	tRF-3a	17	chrM.tRNA11-HisGTG,GTAGATATAGTTTAATAAAAACCCTAGATTGTGAATCTAGTAATAGAAAATTAAATATTCTTATCTACCCCA,His-GTG,55	0	2	1	1	0	3
tRF-Pro-AGG-015	TCAAATCCCGGACGAGCCCCCA	tRF-3b	22	tRNA-Pro-AGG-1-1,GGCTCGTTGGTCTAGGGGTATGATTCTCGCTTAGGGTGCGAGAGGTCCCGGGTTCAAATCCCGGACGAGCCCCCA,Pro-AGG,53;tRNA-Pro-CGG-1-1,GGCTCGTTGGTCTAGGGGTATGATTCTCGCTTCGGGTGCGAGAGGTCCCGGGTTCAAATCCCGGACGAGCCCCCA,Pro-CGG,53;tRNA-Pro-TGG-1-1,GGCTCGTTGGTCTAGTGGTATGATTCTCGCTTTGGGTGCGAGAGGTCCCGGGTTCAAATCCCGGACGAGCCCCCA,Pro-TGG,53;tRNA-Pro-TGG-2-1,GGCTCGTTGGTCTAGGGGTATGATTCTCGCTTTGGGTGCGAGAGGTCCCGGGTTCAAATCCCGGACGAGC…	6	4	9	2	2	1
tRF-Gln-CTG-035	TCAAATCTCGGTGGAACCTCCA	tRF-3b	22	tRNA-Gln-CTG-1-1,GGTTCCATGGTGTAATGGTTAGCACTCTGGACTCTGAATCCAGCGATCCGAGTTCAAATCTCGGTGGAACCTCCA,Gln-CTG,53	33	17	28	12	17	14
tRF-Gln-CTG-036	TCAAATCTCGGTGGGACCTCCA	tRF-3b	22	tRNA-Gln-CTG-3-1,GGTTCCATGGTGTAATGGTGAGCACTCTGGACTCTGAATCCAGCGATCCGAGTTCAAATCTCGGTGGGACCTCCA,Gln-CTG,53;tRNA-Gln-CTG-5-1,GGCCCCATGGTGTAATGGTTAGCACTCTGGACTCTGAATCCAGCGATCCGAGTTCAAATCTCGGTGGGACCTCCA,Gln-CTG,53;tRNA-Gln-TTG-2-1,GGTCCCATGGTGTAATGGTTAGCACTCTGGACTTTGAATCCAGCGATCCGAGTTCAAATCTCGGTGGGACCTCCA,Gln-TTG,53;tRNA-Gln-TTG-3-1,GGCCCCATGGTGTAATGGTTAGCACTCTGGACTTTGAATCCAGCGATCCGAGTTCAAATCTCGGTGGGAC…	6	4	5	2	1	1
tRF-Gln-CTG-037	TCAAGTCTCGGTGGAACCTCCA	tRF-3b	22	tRNA-Gln-CTG-2-1,GGTTCCATGGTGTAATGGTTAGCACTCTGGACTCTGAATCCAGCGATCCGAGTTCAAGTCTCGGTGGAACCTCCA,Gln-CTG,53	1	0	0	0	0	1
tRF-Ala-AGC-049	TCAATCCCCAGCACCTCCACCA	tRF-3b	22	tRNA-Ala-AGC-7-1,GGGGGTGTAGCTCAGTGGTAGAGCGCGCGCTTAGCATGCACGAGGCCCTGGGTTCAATCCCCAGCACCTCCACCA,Ala-AGC,53	3	1	6	2	2	4
tRF-Ala-AGC-050	TCAATCCCCGGCACCTCCACCA	tRF-3b	22	tRNA-Ala-AGC-2-1,GGGGGTGTAGCTCAGTGGTAGAGCGCGTGCTTAGCATGTACGAGGTCCCGGGTTCAATCCCCGGCACCTCCACCA,Ala-AGC,53;tRNA-Ala-AGC-3-1,GGGGGTGTAGCTCAGTGGTAGAGCGCGTGCTTAGCATGCACGAGGCCCCGGGTTCAATCCCCGGCACCTCCACCA,Ala-AGC,53;tRNA-Ala-CGC-2-1,GGGGGTGTAGCTCAGTGGTAGAGCGCGTGCTTCGCATGTACGAGGCCCCGGGTTCAATCCCCGGCACCTCCACCA,Ala-CGC,53;tRNA-Ala-TGC-2-1,GGGGGTGTAGCTCAGTGGTAGAGCGCGTGCTTTGCATGCACGAGGCCCCGGGTTCAATCCCCGGCACCTC…	244	100	342	84	66	152
tRF-Ala-CGC-020	TCAATCCCCGGCATCTCCACCA	tRF-3b	22	tRNA-Ala-CGC-3-1,GGGGATGTAGCTCAGTGGTAGAGCGCGCGCTTCGCATGTGTGAGGTCCCGGGTTCAATCCCCGGCATCTCCACCA,Ala-CGC,53;tRNA-Ala-CGC-6-1,GGGGATGTAGCTTAGTAGTAGAGTGCGCGCTTCGCATGTGTGAGGTCCCGGGTTCAATCCCCGGCATCTCCACCA,Ala-CGC,53;tRNA-Ala-TGC-6-1,GGGGATGTAGCTCAGTGGTAGAGCGCATGCTTTGCATGTATGAGGCCCCGGGTTCAATCCCCGGCATCTCCACCA,Ala-TGC,53	35	22	48	24	20	13
tRF-Gly-GCC-045	TCAATGTGCTTTTT	tRF-1	14	pre_tRNA-Gly-GCC-1-8,GTAAAAACCATTTGTGAACTGAGCAGGGCAAGCGACATATGCATTGGTGGTTCAGTGGTAGAATTCTCGCCTGCCACGCGGGAGGCCCGGGTTCGATTCCCGGCCAATGCATCAATGTGCTTTTTGATTCCTCCCTCCAATTTTGAAAATT,Gly-GCC,111	4	7	1	1	2	3
tRF-Phe-GAA-024	TCACAGCTCCATAAACACCA	tRF-3b	20	chrM.tRNA1-PheGAA,GTTAATGTAGCTTAAATTATCAAAGCAAGGCACTGAAAATGCCTAGATGAGCCTCACAGCTCCATAAACACCA,Phe-GAA,53	1	0	0	1	0	0
tRF-Trp-CCA-009	TCACGTCGGGGTCACCA	tRF-3a	17	tRNA-Trp-CCA-1-1,GACCTCGTGGCGCAACGGTAGCGCGTCTGACTCCAGATCAGAAGGTTGCGTGTTCAAATCACGTCGGGGTCACCA,Trp-CCA,58;tRNA-Trp-CCA-2-1,GACCTCGTGGCGCAATGGTAGCGCGTCTGACTCCAGATCAGAAGGTTGCGTGTTCAAGTCACGTCGGGGTCACCA,Trp-CCA,58;tRNA-Trp-CCA-3-1,GGCCTCGTGGCGCAACGGTAGCGCGTCTGACTCCAGATCAGAAGGTTGCGTGTTCAAATCACGTCGGGGTCACCA,Trp-CCA,58;tRNA-Trp-CCA-4-1,GACCTCGTGGCGCAACGGTAGCGCGTCTGACTCCAGATCAGAAGGCTGCGTGTTCGAATCACGTCGGGGT…	22	8	4	9	8	4
tRF-Met-CAT-029	TCATACCCTTCCCATACTACCA	tRF-3b	22	chrM.tRNA5-MetCAT,AGTAAGGTCAGCTAAGCTAAGCTATCGGGCCCATACCCCGAAAATGTTGGTTCATACCCTTCCCATACTACCA,Met-CAT,51	0	0	0	0	0	1
tRF-Arg-ACG-022	TCCAGTTCCCTTTT	tRF-1	14	pre_tRNA-Arg-ACG-1-1,CCTTTTTCTGTGAGTGTTAAGGCCCCAGCTATCCGTGGGTGGGCCAGTGGCGCAATGGATAACGCGTCTGACTACGGATCAGAAGATTCCAGGTTCGACTCCTGGCTGGCTCGTCCAGTTCCCTTTTTGCAGGCTCTTTAAAATCCTGCAAAT,Arg-ACG,113	1	13	0	3	4	1
tRF-Glu-TTC-026	TCCCACATGGTCTA	tRF-5a	14	tRNA-Glu-TTC-4-1,TCCCACATGGTCTAGCGGTTAGGATTCCTGGTTTTCACCCAGGCGGCCCGGGTTCGACTCCCGGTGTGGGAACCA,Glu-TTC,0	0	1	0	0	0	0
tRF-Glu-TTC-028	TCCCACATGGTCTAGC	tRF-5a	16	tRNA-Glu-TTC-4-1,TCCCACATGGTCTAGCGGTTAGGATTCCTGGTTTTCACCCAGGCGGCCCGGGTTCGACTCCCGGTGTGGGAACCA,Glu-TTC,0	4	5	5	2	5	4
tRF-Glu-TTC-032	TCCCACATGGTCTAGCGGTTAGGATTCC	tRF-5c	28	tRNA-Glu-TTC-4-1,TCCCACATGGTCTAGCGGTTAGGATTCCTGGTTTTCACCCAGGCGGCCCGGGTTCGACTCCCGGTGTGGGAACCA,Glu-TTC,0	256	40	48	31	12	18
tRF-Glu-TTC-033	TCCCACATGGTCTAGCGGTTAGGATTCCT	tRF-5c	29	tRNA-Glu-TTC-4-1,TCCCACATGGTCTAGCGGTTAGGATTCCTGGTTTTCACCCAGGCGGCCCGGGTTCGACTCCCGGTGTGGGAACCA,Glu-TTC,0	726	154	180	136	94	42
tRF-Glu-TTC-034	TCCCACATGGTCTAGCGGTTAGGATTCCTG	tRF-5c	30	tRNA-Glu-TTC-4-1,TCCCACATGGTCTAGCGGTTAGGATTCCTGGTTTTCACCCAGGCGGCCCGGGTTCGACTCCCGGTGTGGGAACCA,Glu-TTC,0	72	27	16	23	10	4
tRF-Glu-TTC-035	TCCCACATGGTCTAGCGGTTAGGATTCCTGG	tRF-5c	31	tRNA-Glu-TTC-4-1,TCCCACATGGTCTAGCGGTTAGGATTCCTGGTTTTCACCCAGGCGGCCCGGGTTCGACTCCCGGTGTGGGAACCA,Glu-TTC,0	106	43	40	44	39	39
tRF-Glu-TTC-036	TCCCACATGGTCTAGCGGTTAGGATTCCTGGT	tRF-5c	32	tRNA-Glu-TTC-4-1,TCCCACATGGTCTAGCGGTTAGGATTCCTGGTTTTCACCCAGGCGGCCCGGGTTCGACTCCCGGTGTGGGAACCA,Glu-TTC,0	110	79	94	73	128	110
tiRNA-Glu-TTC-001	TCCCACATGGTCTAGCGGTTAGGATTCCTGGTTT	tiRNA-5	34	tRNA-Glu-TTC-4-1,TCCCACATGGTCTAGCGGTTAGGATTCCTGGTTTTCACCCAGGCGGCCCGGGTTCGACTCCCGGTGTGGGAACCA,Glu-TTC,0	168	69	280	130	53	16
tRF-Arg-TCT-012	TCCCACCAGAGTCGCCA	tRF-3a	17	tRNA-Arg-TCT-2-1,GGCTCTGTGGCGCAATGGATAGCGCATTGGACTTCTAATTCAAAGGTTGTGGGTTCGAGTCCCACCAGAGTCGCCA,Arg-TCT,59;tRNA-Arg-TCT-4-1,GGCTCTGTGGCGCAATGGATAGCGCATTGGACTTCTAATTCAAAGGTTGTGGGTTCGAATCCCACCAGAGTCGCCA,Arg-TCT,59	0	1	0	0	0	0
tRF-Leu-AAG-012	TCCCACCGCTGCCACCA	tRF-3a	17	tRNA-Leu-AAG-1-1,GGTAGCGTGGCCGAGCGGTCTAAGGCGCTGGATTAAGGCTCCAGTCTCTTCGGGGGCGTGGGTTCGAATCCCACCGCTGCCACCA,Leu-AAG,68;tRNA-Leu-AAG-2-1,GGTAGCGTGGCCGAGCGGTCTAAGGCGCTGGATTAAGGCTCCAGTCTCCTCGGGGGCGTGGGTTCGAATCCCACCGCTGCCACCA,Leu-AAG,68;tRNA-Leu-TAG-1-1,GGTAGCGTGGCCGAGCGGTCTAAGGCGCTGGATTTAGGCTCCAGTCTCTTCGGAGGCGTGGGTTCGAATCCCACCGCTGCCACCA,Leu-TAG,68;tRNA-Leu-TAG-3-1,GGTAGCGTGGCCGAGTGGTCTAAGGCGCTGGATTTAGGCT…	56	47	39	20	31	37
tRF-Leu-CAG-010	TCCCACTCCTGACACCA	tRF-3a	17	tRNA-Leu-CAG-1-1,GTCAGGATGGCCGAGCGGTCTAAGGCGCTGCGTTCAGGTCGCAGTCTCCCCTGGAGGCGTGGGTTCGAATCCCACTCCTGACACCA,Leu-CAG,69	11	4	4	2	3	4
tRF-Leu-CAA-012	TCCCACTTCTGACACCA	tRF-3a	17	tRNA-Leu-CAA-1-1,GTCAGGATGGCCGAGTGGTCTAAGGCGCCAGACTCAAGTTCTGGTCTCCGTATGGAGGCGTGGGTTCGAATCCCACTTCTGACACCA,Leu-CAA,70;tRNA-Leu-CAA-2-1,GTCAGGATGGCCGAGTGGTCTAAGGCGCCAGACTCAAGTTCTGGTCTCCGAATGGAGGCGTGGGTTCGAATCCCACTTCTGACACCA,Leu-CAA,70;tRNA-Leu-CAA-3-1,GTCAGGATGGCCGAGTGGTCTAAGGCGCCAGACTCAAGTTCTGGTCCCCGAATGGGGGCGTGGGTTCGAATCCCACTTCTGACACCA,Leu-CAA,70;tRNA-Leu-CAA-4-1,GTCAGGATGGCCGAGTGGTCTAAGGCGCCAGACT…	34	20	19	6	13	21
tRF-Thr-AGT-022	TCCCAGCGGTGCCTCCA	tRF-3a	17	tRNA-Thr-AGT-1-1,GGCGCCGTGGCTTAGTTGGTTAAAGCGCCTGTCTAGTAAACAGGAGATCCTGGGTTCGAATCCCAGCGGTGCCTCCA,Thr-AGT,60;tRNA-Thr-AGT-3-1,GGCGCCGTGGCTTAGCTGGTTAAAGCGCCTGTCTAGTAAACAGGAGATCCTGGGTTCGAATCCCAGCGGTGCCTCCA,Thr-AGT,60	13	5	6	4	4	4
tRF-Glu-TTC-043	TCCCATATGGTCTAGCGGTTAGGATTCC	tRF-5c	28	tRNA-Glu-TTC-3-1,TCCCATATGGTCTAGCGGTTAGGATTCCTGGTTTTCACCCAGGCGGCCCGGGTTCGACTCCCGGTATGGGAACCA,Glu-TTC,0	195	26	19	22	10	4
tRF-Glu-TTC-044	TCCCATATGGTCTAGCGGTTAGGATTCCT	tRF-5c	29	tRNA-Glu-TTC-3-1,TCCCATATGGTCTAGCGGTTAGGATTCCTGGTTTTCACCCAGGCGGCCCGGGTTCGACTCCCGGTATGGGAACCA,Glu-TTC,0	653	81	124	105	47	19
tRF-Glu-TTC-045	TCCCATATGGTCTAGCGGTTAGGATTCCTG	tRF-5c	30	tRNA-Glu-TTC-3-1,TCCCATATGGTCTAGCGGTTAGGATTCCTGGTTTTCACCCAGGCGGCCCGGGTTCGACTCCCGGTATGGGAACCA,Glu-TTC,0	46	20	10	14	13	11
tRF-Glu-TTC-046	TCCCATATGGTCTAGCGGTTAGGATTCCTGG	tRF-5c	31	tRNA-Glu-TTC-3-1,TCCCATATGGTCTAGCGGTTAGGATTCCTGGTTTTCACCCAGGCGGCCCGGGTTCGACTCCCGGTATGGGAACCA,Glu-TTC,0	67	33	15	16	33	27
tRF-Glu-TTC-047	TCCCATATGGTCTAGCGGTTAGGATTCCTGGT	tRF-5c	32	tRNA-Glu-TTC-3-1,TCCCATATGGTCTAGCGGTTAGGATTCCTGGTTTTCACCCAGGCGGCCCGGGTTCGACTCCCGGTATGGGAACCA,Glu-TTC,0	82	63	48	41	75	84
tiRNA-Glu-TTC-002	TCCCATATGGTCTAGCGGTTAGGATTCCTGGTTT	tiRNA-5	34	tRNA-Glu-TTC-3-1,TCCCATATGGTCTAGCGGTTAGGATTCCTGGTTTTCACCCAGGCGGCCCGGGTTCGACTCCCGGTATGGGAACCA,Glu-TTC,0	130	72	141	66	35	13
tRF-Ala-AGC-051	TCCCCAGCACCTCCACCA	tRF-3a	18	tRNA-Ala-AGC-7-1,GGGGGTGTAGCTCAGTGGTAGAGCGCGCGCTTAGCATGCACGAGGCCCTGGGTTCAATCCCCAGCACCTCCACCA,Ala-AGC,57	5	1	7	3	2	4
tRF-Ala-AGC-052	TCCCCAGCATCTCCACCA	tRF-3a	18	tRNA-Ala-AGC-1-1,GGGGATGTAGCTCAGTGGTAGAGCGCATGCTTAGCATGCATGAGGTCCTGGGTTCGATCCCCAGCATCTCCACCA,Ala-AGC,57;tRNA-Ala-AGC-5-1,GGGGATGTAGCTCAGTGGTAGAGCGCATGCTTAGCATGCATGAGGTCCCGGGTTCGATCCCCAGCATCTCCACCA,Ala-AGC,57;tRNA-Ala-TGC-5-1,GGGGATGTAGCTCAGTGGTAGAGCGCGTGCTTTGCATGCATGAGGTCCTGGGTTCGATCCCCAGCATCTCCACCA,Ala-TGC,57;tRNA-Ala-TGC-7-1,GGGGATGTAGCTCAGTGGTAGAGCACATGCTTTGCATGTATGAGGTCCTGGGTTCAATCCCCAGCATCTC…	54	22	14	6	16	6
tRF-Val-TAC-039	TCCCCAGTGGAACCACCA	tRF-3a	18	tRNA-Val-TAC-4-1,GGTTCCATAGTGTAGTGGTTAGCACGTCTGCTTTACACGCAGAAGGTCCTGGGTTCGATCCCCAGTGGAACCACCA,Val-TAC,58;tRNA-Val-TAC-6-1,AGTTCCATAGTGTAGTGGTTAGCACGTCTGCTTTACATGCAGAAGGTCCTGGGTTCGATCCCCAGTGGAACCACCA,Val-TAC,58	4	3	5	2	4	3
tRF-Ala-AGC-053	TCCCCGGCACCTCCACCA	tRF-3a	18	tRNA-Ala-AGC-2-1,GGGGGTGTAGCTCAGTGGTAGAGCGCGTGCTTAGCATGTACGAGGTCCCGGGTTCAATCCCCGGCACCTCCACCA,Ala-AGC,57;tRNA-Ala-AGC-3-1,GGGGGTGTAGCTCAGTGGTAGAGCGCGTGCTTAGCATGCACGAGGCCCCGGGTTCAATCCCCGGCACCTCCACCA,Ala-AGC,57;tRNA-Ala-CGC-2-1,GGGGGTGTAGCTCAGTGGTAGAGCGCGTGCTTCGCATGTACGAGGCCCCGGGTTCAATCCCCGGCACCTCCACCA,Ala-CGC,57;tRNA-Ala-TGC-2-1,GGGGGTGTAGCTCAGTGGTAGAGCGCGTGCTTTGCATGCACGAGGCCCCGGGTTCAATCCCCGGCACCTC…	342	149	175	48	96	130
tRF-Ala-CGC-021	TCCCCGGCATCTCCACCA	tRF-3a	18	tRNA-Ala-CGC-1-1,GGGGATGTAGCTCAGTGGTAGAGCGCATGCTTCGCATGTATGAGGCCCCGGGTTCGATCCCCGGCATCTCCACCA,Ala-CGC,57;tRNA-Ala-CGC-3-1,GGGGATGTAGCTCAGTGGTAGAGCGCGCGCTTCGCATGTGTGAGGTCCCGGGTTCAATCCCCGGCATCTCCACCA,Ala-CGC,57;tRNA-Ala-CGC-6-1,GGGGATGTAGCTTAGTAGTAGAGTGCGCGCTTCGCATGTGTGAGGTCCCGGGTTCAATCCCCGGCATCTCCACCA,Ala-CGC,57;tRNA-Ala-TGC-1-1,GGGGATGTAGCTCAGTGGTAGAGCGCATGCTTTGCATGTATGAGGTCCCGGGTTCGATCCCCGGCATCTC…	732	328	311	119	258	204
tRF-Ile-AAT-017	TCCCCGTACGGGCCACCA	tRF-3a	18	tRNA-Ile-AAT-1-1,GGCCGGTTAGCTCAGTTGGTTAGAGCGTGGTGCTAATAACGCCAAGGTCGCGGGTTCGATCCCCGTACGGGCCACCA,Ile-AAT,59;tRNA-Ile-AAT-2-1,GGCCGGTTAGCTCAGTTGGTTAGAGCGTGGTGCTAATAACGCCGAGGTCGCGGGTTCGATCCCCGTACGGGCCACCA,Ile-AAT,59	117	56	52	34	54	41
tRF-Pro-AGG-016	TCCCGGACGAGCCCCCA	tRF-3a	17	tRNA-Pro-AGG-1-1,GGCTCGTTGGTCTAGGGGTATGATTCTCGCTTAGGGTGCGAGAGGTCCCGGGTTCAAATCCCGGACGAGCCCCCA,Pro-AGG,58;tRNA-Pro-CGG-1-1,GGCTCGTTGGTCTAGGGGTATGATTCTCGCTTCGGGTGCGAGAGGTCCCGGGTTCAAATCCCGGACGAGCCCCCA,Pro-CGG,58;tRNA-Pro-TGG-1-1,GGCTCGTTGGTCTAGTGGTATGATTCTCGCTTTGGGTGCGAGAGGTCCCGGGTTCAAATCCCGGACGAGCCCCCA,Pro-TGG,58;tRNA-Pro-TGG-2-1,GGCTCGTTGGTCTAGGGGTATGATTCTCGCTTTGGGTGCGAGAGGTCCCGGGTTCAAATCCCGGACGAGC…	20	24	33	17	13	23
tRF-Gly-TCC-034	TCCCGGCCAACGCACCA	tRF-3a	17	tRNA-Gly-TCC-1-1,GCGTTGGTGGTATAGTGGTGAGCATAGCTGCCTTCCAAGCAGTTGACCCGGGTTCGATTCCCGGCCAACGCACCA,Gly-TCC,58;tRNA-Gly-TCC-2-1,GCGTTGGTGGTATAGTGGTTAGCATAGCTGCCTTCCAAGCAGTTGACCCGGGTTCGATTCCCGGCCAACGCACCA,Gly-TCC,58	9	5	5	2	1	6
tRF-Gly-CCC-030	TCCCGGCCAATGCACCA	tRF-3a	17	tRNA-Gly-CCC-1-1,GCATTGGTGGTTCAATGGTAGAATTCTCGCCTCCCACGCGGGAGACCCGGGTTCGATTCCCGGCCAATGCACCA,Gly-CCC,57;tRNA-Gly-GCC-1-1,GCATTGGTGGTTCAGTGGTAGAATTCTCGCCTGCCACGCGGGAGGCCCGGGTTCGATTCCCGGCCAATGCACCA,Gly-GCC,57;tRNA-Gly-GCC-3-1,GCATTGGTGGTTCAGTGGTAGCATTCTCGCCTGCCACGCGGGAGGCCCGGGTTCGATTCCCGGCCAATGCACCA,Gly-GCC,57	25	17	8	4	8	10
tRF-Gly-CCC-031	TCCCGGGCGGCGCACCA	tRF-3a	17	tRNA-Gly-CCC-2-1,GCGCCGCTGGTGTAGTGGTATCATGCAAGATTCCCATTCTTGCGACCCGGGTTCGATTCCCGGGCGGCGCACCA,Gly-CCC,57	4	6	8	1	2	4
tRF-Phe-GAA-025	TCCCGGGTTTCGGCACCA	tRF-3a	18	tRNA-Phe-GAA-1-1,GCCGAAATAGCTCAGTTGGGAGAGCGTTAGACTGAAGATCTAAAGGTCCCTGGTTCGATCCCGGGTTTCGGCACCA,Phe-GAA,58;tRNA-Phe-GAA-2-1,GCCGAAATAGCTCAGTTGGGAGAGCGTTAGACTGAAGATCTAAAGGTCCCTGGTTCAATCCCGGGTTTCGGCACCA,Phe-GAA,58;tRNA-Phe-GAA-4-1,GCTGAAATAGCTCAGTTGGGAGAGCGTTAGACTGAAGATCTAAAGGTCCCTGGTTCAATCCCGGGTTTCGGCACCA,Phe-GAA,58;tRNA-Phe-GAA-5-1,GCCGAAATAGCTCAGTTGGGAGAGCGTCAGACTGAAGATCTAAAGGTCCCTGGTTCAATCCCGGGTT…	32	19	24	8	10	9
tRF-Asn-ATT-002	TCCCTGGTGGCCTAGTGGTTAGGATTCA	tRF-5c	28	tRNA-Asn-ATT-1-1,TCCCTGGTGGCCTAGTGGTTAGGATTCAGCACTATTACTGCTGTGGCCCAGGTTCAATCCCTGGCCTGGGAACCA,Asn-ATT,0	2	0	0	0	0	0
tRF-Asn-ATT-003	TCCCTGGTGGCCTAGTGGTTAGGATTCAG	tRF-5c	29	tRNA-Asn-ATT-1-1,TCCCTGGTGGCCTAGTGGTTAGGATTCAGCACTATTACTGCTGTGGCCCAGGTTCAATCCCTGGCCTGGGAACCA,Asn-ATT,0	2	0	0	1	0	0
tRF-Asn-ATT-008	TCCCTGGTGGCCTAGTGGTTAGGATTCAGC	tRF-5c	30	tRNA-Asn-ATT-1-1,TCCCTGGTGGCCTAGTGGTTAGGATTCAGCACTATTACTGCTGTGGCCCAGGTTCAATCCCTGGCCTGGGAACCA,Asn-ATT,0	2	0	2	0	0	1
tRF-Asn-ATT-009	TCCCTGGTGGCCTAGTGGTTAGGATTCAGCA	tRF-5c	31	tRNA-Asn-ATT-1-1,TCCCTGGTGGCCTAGTGGTTAGGATTCAGCACTATTACTGCTGTGGCCCAGGTTCAATCCCTGGCCTGGGAACCA,Asn-ATT,0	2	0	2	2	0	0
tRF-Glu-TTC-056	TCCCTGGTGGTCCA	tRF-5a	14	tRNA-Glu-TTC-32-1,TCCCTGGTGGTCCAGTGGTTAGGATTTGGTGATTTCACTGCCATGGCCCAGGTTCAATTCCTGGTCTGGGAACCA,Glu-TTC,0	0	2	0	0	1	2
tRF-Glu-TTC-058	TCCCTGGTGGTCCAGTGGTTAGGATTTGG	tRF-5c	29	tRNA-Glu-TTC-32-1,TCCCTGGTGGTCCAGTGGTTAGGATTTGGTGATTTCACTGCCATGGCCCAGGTTCAATTCCTGGTCTGGGAACCA,Glu-TTC,0	2	0	0	0	0	0
tRF-Ala-TGC-021	TCCCTGGTGGTCTA	tRF-5a	14	tRNA-Ala-TGC-9-1,TCCCTGGTGGTCTAGTGGTTAGGATTCAGTGCTTGCACTGCTGCAGCCTGGGTTTGATCCCCGGCCTGGGAACCA,Ala-TGC,0;tRNA-Asp-ATC-1-1,TCCCTGGTGGTCTAGTGATTAGGACTCAGCACTATCACTGCTATGGCCCAGGTTCAATCCCTGGTCTGGGAACCA,Asp-ATC,0;tRNA-Asp-GTC-7-1,TCCCTGGTGGTCTAGTGGTTAGGACTCAGCACTGTCAGTGCTGTGGCCCAGGTTCAGTCCCTGGTCTGGGAACCA,Asp-GTC,0;tRNA-Asp-GTC-9-1,TCCCTGGTGGTCTAGTGGCTAGGACTCAGTGCTGTCACCACTGAGGCCCAGGTTCAATCCCTGGTCTCGGAAC…	13	28	12	4	19	25
tRF-Ala-TGC-022	TCCCTGGTGGTCTAG	tRF-5a	15	tRNA-Ala-TGC-9-1,TCCCTGGTGGTCTAGTGGTTAGGATTCAGTGCTTGCACTGCTGCAGCCTGGGTTTGATCCCCGGCCTGGGAACCA,Ala-TGC,0;tRNA-Asp-ATC-1-1,TCCCTGGTGGTCTAGTGATTAGGACTCAGCACTATCACTGCTATGGCCCAGGTTCAATCCCTGGTCTGGGAACCA,Asp-ATC,0;tRNA-Asp-GTC-7-1,TCCCTGGTGGTCTAGTGGTTAGGACTCAGCACTGTCAGTGCTGTGGCCCAGGTTCAGTCCCTGGTCTGGGAACCA,Asp-GTC,0;tRNA-Asp-GTC-9-1,TCCCTGGTGGTCTAGTGGCTAGGACTCAGTGCTGTCACCACTGAGGCCCAGGTTCAATCCCTGGTCTCGGAAC…	3	7	2	1	6	14
tRF-Glu-TTC-060	TCCCTGGTGGTCTAGG	tRF-5a	16	tRNA-Glu-TTC-31-1,TCCCTGGTGGTCTAGGGGTTAGGATTTAGCACTTTCACTGCTACAGCCCTGGTTCGATCCCTGGTCTGGGAACCA,Glu-TTC,0;tRNA-Glu-TTC-33-1,TCCCTGGTGGTCTAGGGGTTAGGACTCAGCACTTTCACTGCTGTGGCCCAGATTCAATCCCTGGTCTGGGAACCA,Glu-TTC,0	6	10	6	4	8	10
tRF-Ala-TGC-023	TCCCTGGTGGTCTAGT	tRF-5a	16	tRNA-Ala-TGC-9-1,TCCCTGGTGGTCTAGTGGTTAGGATTCAGTGCTTGCACTGCTGCAGCCTGGGTTTGATCCCCGGCCTGGGAACCA,Ala-TGC,0;tRNA-Asp-ATC-1-1,TCCCTGGTGGTCTAGTGATTAGGACTCAGCACTATCACTGCTATGGCCCAGGTTCAATCCCTGGTCTGGGAACCA,Asp-ATC,0;tRNA-Asp-GTC-7-1,TCCCTGGTGGTCTAGTGGTTAGGACTCAGCACTGTCAGTGCTGTGGCCCAGGTTCAGTCCCTGGTCTGGGAACCA,Asp-GTC,0;tRNA-Asp-GTC-9-1,TCCCTGGTGGTCTAGTGGCTAGGACTCAGTGCTGTCACCACTGAGGCCCAGGTTCAATCCCTGGTCTCGGAAC…	80	138	46	32	45	56
tRF-Glu-TTC-061	TCCCTGGTGGTCTAGTGGCTAGGATTCG	tRF-5c	28	tRNA-Glu-TTC-1-1,TCCCTGGTGGTCTAGTGGCTAGGATTCGGCGCTTTCACCGCCGCGGCCCGGGTTCGATTCCCGGCCAGGGAACCA,Glu-TTC,0;tRNA-Glu-TTC-2-1,TCCCTGGTGGTCTAGTGGCTAGGATTCGGCGCTTTCACCGCCGCGGCCCGGGTTCGATTCCCGGTCAGGGAACCA,Glu-TTC,0	16	10	7	2	0	2
tRF-Glu-TTC-062	TCCCTGGTGGTCTAGTGGCTAGGATTCGG	tRF-5c	29	tRNA-Glu-TTC-1-1,TCCCTGGTGGTCTAGTGGCTAGGATTCGGCGCTTTCACCGCCGCGGCCCGGGTTCGATTCCCGGCCAGGGAACCA,Glu-TTC,0;tRNA-Glu-TTC-2-1,TCCCTGGTGGTCTAGTGGCTAGGATTCGGCGCTTTCACCGCCGCGGCCCGGGTTCGATTCCCGGTCAGGGAACCA,Glu-TTC,0	10	4	11	0	2	0
tRF-Glu-TTC-063	TCCCTGGTGGTCTAGTGGCTAGGATTCGGC	tRF-5c	30	tRNA-Glu-TTC-1-1,TCCCTGGTGGTCTAGTGGCTAGGATTCGGCGCTTTCACCGCCGCGGCCCGGGTTCGATTCCCGGCCAGGGAACCA,Glu-TTC,0;tRNA-Glu-TTC-2-1,TCCCTGGTGGTCTAGTGGCTAGGATTCGGCGCTTTCACCGCCGCGGCCCGGGTTCGATTCCCGGTCAGGGAACCA,Glu-TTC,0	15	17	8	19	6	5
tRF-Glu-TTC-064	TCCCTGGTGGTCTAGTGGCTAGGATTCGGCG	tRF-5c	31	tRNA-Glu-TTC-1-1,TCCCTGGTGGTCTAGTGGCTAGGATTCGGCGCTTTCACCGCCGCGGCCCGGGTTCGATTCCCGGCCAGGGAACCA,Glu-TTC,0;tRNA-Glu-TTC-2-1,TCCCTGGTGGTCTAGTGGCTAGGATTCGGCGCTTTCACCGCCGCGGCCCGGGTTCGATTCCCGGTCAGGGAACCA,Glu-TTC,0	4	14	9	5	4	4
tRF-Glu-TTC-065	TCCCTGGTGGTCTAGTGGCTAGGATTCGGCGC	tRF-5c	32	tRNA-Glu-TTC-1-1,TCCCTGGTGGTCTAGTGGCTAGGATTCGGCGCTTTCACCGCCGCGGCCCGGGTTCGATTCCCGGCCAGGGAACCA,Glu-TTC,0;tRNA-Glu-TTC-2-1,TCCCTGGTGGTCTAGTGGCTAGGATTCGGCGCTTTCACCGCCGCGGCCCGGGTTCGATTCCCGGTCAGGGAACCA,Glu-TTC,0	3	5	16	12	6	5
tiRNA-Glu-TTC-003	TCCCTGGTGGTCTAGTGGCTAGGATTCGGCGCTT	tiRNA-5	34	tRNA-Glu-TTC-1-1,TCCCTGGTGGTCTAGTGGCTAGGATTCGGCGCTTTCACCGCCGCGGCCCGGGTTCGATTCCCGGCCAGGGAACCA,Glu-TTC,0;tRNA-Glu-TTC-2-1,TCCCTGGTGGTCTAGTGGCTAGGATTCGGCGCTTTCACCGCCGCGGCCCGGGTTCGATTCCCGGTCAGGGAACCA,Glu-TTC,0	30	65	112	70	55	30
tRF-Ala-TGC-025	TCCCTGGTGGTCTAGTGGTTAGG	tRF-5b	23	tRNA-Ala-TGC-9-1,TCCCTGGTGGTCTAGTGGTTAGGATTCAGTGCTTGCACTGCTGCAGCCTGGGTTTGATCCCCGGCCTGGGAACCA,Ala-TGC,0;tRNA-Asp-GTC-7-1,TCCCTGGTGGTCTAGTGGTTAGGACTCAGCACTGTCAGTGCTGTGGCCCAGGTTCAGTCCCTGGTCTGGGAACCA,Asp-GTC,0;tRNA-Glu-CTC-1-1,TCCCTGGTGGTCTAGTGGTTAGGATTCGGCGCTCTCACCGCCGCGGCCCGGGTTCGATTCCCGGTCAGGGAACCA,Glu-CTC,0;tRNA-Glu-TTC-10-1,TCCCTGGTGGTCTAGTGGTTAGGACTCAGCACTTTCACTGCTATGGCCCAGGTTCGATCCCTGGTCTGGGAA…	2	2	2	0	3	0
tRF-Ala-TGC-027	TCCCTGGTGGTCTAGTGGTTAGGATTCA	tRF-5c	28	tRNA-Ala-TGC-9-1,TCCCTGGTGGTCTAGTGGTTAGGATTCAGTGCTTGCACTGCTGCAGCCTGGGTTTGATCCCCGGCCTGGGAACCA,Ala-TGC,0;tRNA-Glu-TTC-17-1,TCCCTGGTGGTCTAGTGGTTAGGATTCAGTGCTTTCACCACTGTGGCCCAGGTTCAATCCCTGATCTGGGAACCA,Glu-TTC,0;tRNA-Glu-TTC-8-1,TCCCTGGTGGTCTAGTGGTTAGGATTCAGCACTTTCACTGCTGTGGCCCAGGGTTCGATCCCTGGCCTGGGAACCA,Glu-TTC,0;tRNA-Glu-TTC-9-1,TCCCTGGTGGTCTAGTGGTTAGGATTCAGCACTTTCACTGCTGCAGCCCAGGTTCAATCCCTGGTCTGGGA…	455	124	234	106	41	16
tRF-Ala-TGC-028	TCCCTGGTGGTCTAGTGGTTAGGATTCAG	tRF-5c	29	tRNA-Ala-TGC-9-1,TCCCTGGTGGTCTAGTGGTTAGGATTCAGTGCTTGCACTGCTGCAGCCTGGGTTTGATCCCCGGCCTGGGAACCA,Ala-TGC,0;tRNA-Glu-TTC-17-1,TCCCTGGTGGTCTAGTGGTTAGGATTCAGTGCTTTCACCACTGTGGCCCAGGTTCAATCCCTGATCTGGGAACCA,Glu-TTC,0;tRNA-Glu-TTC-8-1,TCCCTGGTGGTCTAGTGGTTAGGATTCAGCACTTTCACTGCTGTGGCCCAGGGTTCGATCCCTGGCCTGGGAACCA,Glu-TTC,0;tRNA-Glu-TTC-9-1,TCCCTGGTGGTCTAGTGGTTAGGATTCAGCACTTTCACTGCTGCAGCCCAGGTTCAATCCCTGGTCTGGGA…	8	0	4	3	0	0
tRF-Glu-TTC-069	TCCCTGGTGGTCTAGTGGTTAGGATTCAGC	tRF-5c	30	tRNA-Glu-TTC-8-1,TCCCTGGTGGTCTAGTGGTTAGGATTCAGCACTTTCACTGCTGTGGCCCAGGGTTCGATCCCTGGCCTGGGAACCA,Glu-TTC,0;tRNA-Glu-TTC-9-1,TCCCTGGTGGTCTAGTGGTTAGGATTCAGCACTTTCACTGCTGCAGCCCAGGTTCAATCCCTGGTCTGGGAACCA,Glu-TTC,0;tRNA-Lys-TTT-9-1,TCCCTGGTGGTCTAGTGGTTAGGATTCAGCACTTTTACTGCTGTGGCCTGGGTTCAATTCCTGGTCTGGGAACCA,Lys-TTT,0	4	0	5	1	1	0
tRF-Glu-TTC-070	TCCCTGGTGGTCTAGTGGTTAGGATTCAGCA	tRF-5c	31	tRNA-Glu-TTC-8-1,TCCCTGGTGGTCTAGTGGTTAGGATTCAGCACTTTCACTGCTGTGGCCCAGGGTTCGATCCCTGGCCTGGGAACCA,Glu-TTC,0;tRNA-Glu-TTC-9-1,TCCCTGGTGGTCTAGTGGTTAGGATTCAGCACTTTCACTGCTGCAGCCCAGGTTCAATCCCTGGTCTGGGAACCA,Glu-TTC,0;tRNA-Lys-TTT-9-1,TCCCTGGTGGTCTAGTGGTTAGGATTCAGCACTTTTACTGCTGTGGCCTGGGTTCAATTCCTGGTCTGGGAACCA,Lys-TTT,0	57	48	141	52	24	9
tRF-Ala-TGC-029	TCCCTGGTGGTCTAGTGGTTAGGATTCAGT	tRF-5c	30	tRNA-Ala-TGC-9-1,TCCCTGGTGGTCTAGTGGTTAGGATTCAGTGCTTGCACTGCTGCAGCCTGGGTTTGATCCCCGGCCTGGGAACCA,Ala-TGC,0;tRNA-Glu-TTC-17-1,TCCCTGGTGGTCTAGTGGTTAGGATTCAGTGCTTTCACCACTGTGGCCCAGGTTCAATCCCTGATCTGGGAACCA,Glu-TTC,0	101	89	88	68	32	20
tRF-Ala-TGC-030	TCCCTGGTGGTCTAGTGGTTAGGATTCAGTG	tRF-5c	31	tRNA-Ala-TGC-9-1,TCCCTGGTGGTCTAGTGGTTAGGATTCAGTGCTTGCACTGCTGCAGCCTGGGTTTGATCCCCGGCCTGGGAACCA,Ala-TGC,0;tRNA-Glu-TTC-17-1,TCCCTGGTGGTCTAGTGGTTAGGATTCAGTGCTTTCACCACTGTGGCCCAGGTTCAATCCCTGATCTGGGAACCA,Glu-TTC,0	2	2	9	2	2	1
tRF-Glu-TTC-072	TCCCTGGTGGTCTAGTGGTTAGGATTCC	tRF-5c	28	tRNA-Glu-TTC-18-1,TCCCTGGTGGTCTAGTGGTTAGGATTCCGCACTTTCACTGCTGTGGTCTGGGTTCAATCCCCGGCCTGGGAACCA,Glu-TTC,0	13	12	9	9	4	0
tRF-Glu-TTC-073	TCCCTGGTGGTCTAGTGGTTAGGATTCCG	tRF-5c	29	tRNA-Glu-TTC-18-1,TCCCTGGTGGTCTAGTGGTTAGGATTCCGCACTTTCACTGCTGTGGTCTGGGTTCAATCCCCGGCCTGGGAACCA,Glu-TTC,0	6	4	4	3	0	0
tRF-Glu-TTC-074	TCCCTGGTGGTCTAGTGGTTAGGATTCCGC	tRF-5c	30	tRNA-Glu-TTC-18-1,TCCCTGGTGGTCTAGTGGTTAGGATTCCGCACTTTCACTGCTGTGGTCTGGGTTCAATCCCCGGCCTGGGAACCA,Glu-TTC,0	2	0	2	1	0	0
tRF-Glu-TTC-075	TCCCTGGTGGTCTAGTGGTTAGGATTCCGCA	tRF-5c	31	tRNA-Glu-TTC-18-1,TCCCTGGTGGTCTAGTGGTTAGGATTCCGCACTTTCACTGCTGTGGTCTGGGTTCAATCCCCGGCCTGGGAACCA,Glu-TTC,0	57	48	142	54	24	12
tRF-Glu-CTC-012	TCCCTGGTGGTCTAGTGGTTAGGATTCG	tRF-5c	28	tRNA-Glu-CTC-1-1,TCCCTGGTGGTCTAGTGGTTAGGATTCGGCGCTCTCACCGCCGCGGCCCGGGTTCGATTCCCGGTCAGGGAACCA,Glu-CTC,0	1406	254	574	204	100	65
tRF-Glu-CTC-013	TCCCTGGTGGTCTAGTGGTTAGGATTCGG	tRF-5c	29	tRNA-Glu-CTC-1-1,TCCCTGGTGGTCTAGTGGTTAGGATTCGGCGCTCTCACCGCCGCGGCCCGGGTTCGATTCCCGGTCAGGGAACCA,Glu-CTC,0	1946	574	1257	427	214	83
tRF-Glu-CTC-014	TCCCTGGTGGTCTAGTGGTTAGGATTCGGC	tRF-5c	30	tRNA-Glu-CTC-1-1,TCCCTGGTGGTCTAGTGGTTAGGATTCGGCGCTCTCACCGCCGCGGCCCGGGTTCGATTCCCGGTCAGGGAACCA,Glu-CTC,0	1195	588	862	419	254	164
tRF-Glu-CTC-015	TCCCTGGTGGTCTAGTGGTTAGGATTCGGCG	tRF-5c	31	tRNA-Glu-CTC-1-1,TCCCTGGTGGTCTAGTGGTTAGGATTCGGCGCTCTCACCGCCGCGGCCCGGGTTCGATTCCCGGTCAGGGAACCA,Glu-CTC,0	1089	656	1953	697	406	236
tRF-Glu-CTC-016	TCCCTGGTGGTCTAGTGGTTAGGATTCGGCGC	tRF-5c	32	tRNA-Glu-CTC-1-1,TCCCTGGTGGTCTAGTGGTTAGGATTCGGCGCTCTCACCGCCGCGGCCCGGGTTCGATTCCCGGTCAGGGAACCA,Glu-CTC,0	724	697	3376	934	731	292
tiRNA-Glu-CTC-001	TCCCTGGTGGTCTAGTGGTTAGGATTCGGCGCTC	tiRNA-5	34	tRNA-Glu-CTC-1-1,TCCCTGGTGGTCTAGTGGTTAGGATTCGGCGCTCTCACCGCCGCGGCCCGGGTTCGATTCCCGGTCAGGGAACCA,Glu-CTC,0	218	292	628	186	236	174
tRF-Glu-TTC-077	TCCCTGGTGGTCTAGTGGTTAGGATTCT	tRF-5c	28	tRNA-Glu-TTC-7-1,TCCCTGGTGGTCTAGTGGTTAGGATTCTGCACTTTCACTGCTGTGGCCCAGGTTCAATCCCTGGTCTGGGAACCA,Glu-TTC,0	36	13	31	16	9	2
tRF-Glu-TTC-078	TCCCTGGTGGTCTAGTGGTTAGGATTCTG	tRF-5c	29	tRNA-Glu-TTC-7-1,TCCCTGGTGGTCTAGTGGTTAGGATTCTGCACTTTCACTGCTGTGGCCCAGGTTCAATCCCTGGTCTGGGAACCA,Glu-TTC,0	2	2	1	1	0	0
tRF-Glu-TTC-079	TCCCTGGTGGTCTAGTGGTTAGGATTCTGC	tRF-5c	30	tRNA-Glu-TTC-7-1,TCCCTGGTGGTCTAGTGGTTAGGATTCTGCACTTTCACTGCTGTGGCCCAGGTTCAATCCCTGGTCTGGGAACCA,Glu-TTC,0	3	0	0	0	0	0
tRF-Glu-TTC-080	TCCCTGGTGGTCTAGTGGTTAGGATTCTGCA	tRF-5c	31	tRNA-Glu-TTC-7-1,TCCCTGGTGGTCTAGTGGTTAGGATTCTGCACTTTCACTGCTGTGGCCCAGGTTCAATCCCTGGTCTGGGAACCA,Glu-TTC,0	56	48	139	53	24	10
tRF-Glu-TTC-133	TCCCTGGTGGTCTAGTGGTTAGGATTTA	tRF-5c	28	tRNA-Glu-TTC-19-1,TCCCTGGTGGTCTAGTGGTTAGGATTTAGTGCTTTCACCACTGCAGCCCAGGTTCAATCCCTGGTCTGGGAACCA,Glu-TTC,0	1	1	1	0	0	0
tRF-Glu-TTC-083	TCCCTGGTGGTCTAGTGGTTAGGATTTG	tRF-5c	28	tRNA-Glu-TTC-11-1,TCCCTGGTGGTCTAGTGGTTAGGATTTGGCACTTTCACTGCTGCAGCCCAGGTTCAATCCCTGGTCTGGGAACCA,Glu-TTC,0;tRNA-Glu-TTC-25-1,TCCCTGGTGGTCTAGTGGTTAGGATTTGGTACTTTCACTGCTGCAGCCCAGGTTCAATCCCTGGTCTGGGAACCA,Glu-TTC,0	7	0	4	1	0	0
tRF-Glu-TTC-084	TCCCTGGTGGTCTAGTGGTTAGGATTTGG	tRF-5c	29	tRNA-Glu-TTC-11-1,TCCCTGGTGGTCTAGTGGTTAGGATTTGGCACTTTCACTGCTGCAGCCCAGGTTCAATCCCTGGTCTGGGAACCA,Glu-TTC,0;tRNA-Glu-TTC-25-1,TCCCTGGTGGTCTAGTGGTTAGGATTTGGTACTTTCACTGCTGCAGCCCAGGTTCAATCCCTGGTCTGGGAACCA,Glu-TTC,0	6	3	1	5	0	0
tRF-Glu-TTC-085	TCCCTGGTGGTCTAGTGGTTAGGATTTGGC	tRF-5c	30	tRNA-Glu-TTC-11-1,TCCCTGGTGGTCTAGTGGTTAGGATTTGGCACTTTCACTGCTGCAGCCCAGGTTCAATCCCTGGTCTGGGAACCA,Glu-TTC,0	2	1	1	2	0	0
tRF-Glu-TTC-086	TCCCTGGTGGTCTAGTGGTTAGGATTTGGCA	tRF-5c	31	tRNA-Glu-TTC-11-1,TCCCTGGTGGTCTAGTGGTTAGGATTTGGCACTTTCACTGCTGCAGCCCAGGTTCAATCCCTGGTCTGGGAACCA,Glu-TTC,0	56	49	141	53	24	9
tRF-Glu-TTC-088	TCCCTGGTGGTCTAGTGGTTAGGATTTGGT	tRF-5c	30	tRNA-Glu-TTC-25-1,TCCCTGGTGGTCTAGTGGTTAGGATTTGGTACTTTCACTGCTGCAGCCCAGGTTCAATCCCTGGTCTGGGAACCA,Glu-TTC,0	100	88	88	67	32	20
tRF-Glu-TTC-089	TCCCTGGTGGTCTAGTGGTTAGGATTTGGTA	tRF-5c	31	tRNA-Glu-TTC-25-1,TCCCTGGTGGTCTAGTGGTTAGGATTTGGTACTTTCACTGCTGCAGCCCAGGTTCAATCCCTGGTCTGGGAACCA,Glu-TTC,0	1	1	4	3	0	0
tRF-Lys-TTT-061	TCCCTGTTCGGGCGCCA	tRF-3a	17	tRNA-Lys-TTT-1-1,GCCCGGATAGCTCAGTCGGTAGAGCATCAGACTTTTAATCTGAGGGTCCAGGGTTCAAGTCCCTGTTCGGGCGCCA,Lys-TTT,59;tRNA-Lys-TTT-2-1,GCCCGGATAGCTCAGTTGGTAGAGCATCAGACTTTTAATCTGAGGGTCCAGGGTTCAAGTCCCTGTTCGGGCGCCA,Lys-TTT,59	7	7	4	1	4	2
tRF-His-GTG-027	TCCGAGTCACGGCACCA	tRF-3a	17	tRNA-His-GTG-1-1,GCCGTGATCGTATAGTGGTTAGTACTCTGCGTTGTGGCCGCAGCAACCTCGGTTCGAATCCGAGTCACGGCACCA,His-GTG,58;tRNA-His-GTG-2-1,GCCGTGATCGTATAGTGGTTAGTACTCTGCGTTGTGGCCGCAGCAACCTCGGTTCGACTCCGAGTCACGGCACCA,His-GTG,58	2	0	2	0	0	1
tRF-Tyr-GTA-040	TCCGGCTCGAAGGACCA	tRF-3a	17	tRNA-Tyr-GTA-1-1,CCTTCGATAGCTCAGTTGGTAGAGCGGAGGACTGTAGATCCTTAGGTCGCTGGTTCGAATCCGGCTCGAAGGACCA,Tyr-GTA,59;tRNA-Tyr-GTA-2-1,CCTTCGATAGCTCAGCTGGTAGAGCGGAGGACTGTAGATCCTTAGGTCGCTGGTTCGAATCCGGCTCGAAGGACCA,Tyr-GTA,59;tRNA-Tyr-GTA-3-1,CCTTCGATAGCTCAGTTGGTAGAGCGGAGGACTGTAGATCCTTAGGTCGCTGGTTCGATTCCGGCTCGAAGGACCA,Tyr-GTA,59;tRNA-Tyr-GTA-4-1,CCTTCGATAGCTCAGCTGGTAGAGCGGAGGACTGTAGATCCTTAGGTCGCTGGTTCGATTCCGGCTC…	124	88	74	43	66	81
tRF-Cys-GCA-036	TCCGGGTGCCCCCTCCA	tRF-3a	17	tRNA-Cys-GCA-1-1,GGGGGTATAGCTCAGTGGTAGAGCATTTGACTGCAGATCAAGAGGTCCCCGGTTCAAATCCGGGTGCCCCCTCCA,Cys-GCA,58;tRNA-Cys-GCA-10-1,GGGGGTATAGCTCAGGGGTAGAGCATTTGACTGCAGGTCAAGAGGTCCCCGGTTCAAATCCGGGTGCCCCCTCCA,Cys-GCA,58;tRNA-Cys-GCA-11-1,GGGGGTACAGCTCAGGGGTAGAGCATTTGACTGCAGATCAAGAGGTCCCCGGTTCAAGTCCGGGTGCCCCCTCCA,Cys-GCA,58;tRNA-Cys-GCA-2-1,GGGGGTATAGCTCAGGGGTAGAGCATTTGACTGCAGATCAAGAGGTCCCCGGTTCAAATCCGGGTGCC…	86	52	51	12	34	42
tRF-Thr-AGT-041	TCCTAAACCCGCCTGCTTAGCCTGTGTTGTTT	tRF-1	32	pre_tRNA-Thr-AGT-6-1,ATTCTCTGCAGGTAGAAAATAGAATGTGCACTCTAGCGTGGGCTCCGTGGCTTAGATGGTTAAAGCGCCTGTCTAGTAAACAGGAGATCCTGGGTTCGAATCCCAGCGGGGCCTTCCTAAACCCGCCTGCTTAGCCTGTGTTGTTTTTTTTTTT,Thr-AGT,114	4	1	1	3	6	1
tRF-Thr-AGT-042	TCCTAAACCCGCCTGCTTAGCCTGTGTTGTTTT	tRF-1	33	pre_tRNA-Thr-AGT-6-1,ATTCTCTGCAGGTAGAAAATAGAATGTGCACTCTAGCGTGGGCTCCGTGGCTTAGATGGTTAAAGCGCCTGTCTAGTAAACAGGAGATCCTGGGTTCGAATCCCAGCGGGGCCTTCCTAAACCCGCCTGCTTAGCCTGTGTTGTTTTTTTTTTT,Thr-AGT,114	4	4	0	2	2	3
tRF-Thr-TGT-030	TCCTCGCTGGGGCCTCCA	tRF-3a	18	tRNA-Thr-TGT-3-1,GGCTCCATAGCTCAGTGGTTAGAGCACTGGTCTTGTAAACCAGGGGTCGCGAGTTCGATCCTCGCTGGGGCCTCCA,Thr-TGT,58	1	2	0	0	0	0
tRF-Asp-GTC-024	TCCTCGTTAGTATAGT	tRF-5a	16	tRNA-Asp-GTC-1-1,TCCTCGTTAGTATAGTGGTTAGTATCCCCGCCTGTCACGCGGGAGACCGGGGTTCAATTCCCCGACGGGGAGCCA,Asp-GTC,0;tRNA-Asp-GTC-2-1,TCCTCGTTAGTATAGTGGTGAGTATCCCCGCCTGTCACGCGGGAGACCGGGGTTCGATTCCCCGACGGGGAGCCA,Asp-GTC,0;tRNA-Asp-GTC-3-1,TCCTCGTTAGTATAGTGGTGAGTATCCCTGCCTGTCACGCGGGAGACCGGGGTTCGATTCCCCGATGGGGAGCCA,Asp-GTC,0;tRNA-Asp-GTC-4-1,TCCTCGTTAGTATAGTGGTTAAGTATCCCCGCCTGTCACGCGGGAGACCGGGGTTCAATTCCCCGACGGGGAG…	3	5	2	2	2	6
tRF-Asp-GTC-026	TCCTCGTTAGTATAGTGGTGAGT	tRF-5b	23	tRNA-Asp-GTC-2-1,TCCTCGTTAGTATAGTGGTGAGTATCCCCGCCTGTCACGCGGGAGACCGGGGTTCGATTCCCCGACGGGGAGCCA,Asp-GTC,0;tRNA-Asp-GTC-3-1,TCCTCGTTAGTATAGTGGTGAGTATCCCTGCCTGTCACGCGGGAGACCGGGGTTCGATTCCCCGATGGGGAGCCA,Asp-GTC,0	39	22	16	7	10	23
tRF-Asp-GTC-028	TCCTCGTTAGTATAGTGGTGAGTATCCC	tRF-5c	28	tRNA-Asp-GTC-2-1,TCCTCGTTAGTATAGTGGTGAGTATCCCCGCCTGTCACGCGGGAGACCGGGGTTCGATTCCCCGACGGGGAGCCA,Asp-GTC,0;tRNA-Asp-GTC-3-1,TCCTCGTTAGTATAGTGGTGAGTATCCCTGCCTGTCACGCGGGAGACCGGGGTTCGATTCCCCGATGGGGAGCCA,Asp-GTC,0	8	4	5	5	0	0
tRF-Asp-GTC-029	TCCTCGTTAGTATAGTGGTGAGTATCCCC	tRF-5c	29	tRNA-Asp-GTC-2-1,TCCTCGTTAGTATAGTGGTGAGTATCCCCGCCTGTCACGCGGGAGACCGGGGTTCGATTCCCCGACGGGGAGCCA,Asp-GTC,0	2	3	4	1	0	0
tRF-Asp-GTC-030	TCCTCGTTAGTATAGTGGTGAGTATCCCCG	tRF-5c	30	tRNA-Asp-GTC-2-1,TCCTCGTTAGTATAGTGGTGAGTATCCCCGCCTGTCACGCGGGAGACCGGGGTTCGATTCCCCGACGGGGAGCCA,Asp-GTC,0	0	1	2	0	2	0
tRF-Asp-GTC-031	TCCTCGTTAGTATAGTGGTGAGTATCCCCGC	tRF-5c	31	tRNA-Asp-GTC-2-1,TCCTCGTTAGTATAGTGGTGAGTATCCCCGCCTGTCACGCGGGAGACCGGGGTTCGATTCCCCGACGGGGAGCCA,Asp-GTC,0	1	4	9	0	2	6
tRF-Asp-GTC-032	TCCTCGTTAGTATAGTGGTGAGTATCCCCGCC	tRF-5c	32	tRNA-Asp-GTC-2-1,TCCTCGTTAGTATAGTGGTGAGTATCCCCGCCTGTCACGCGGGAGACCGGGGTTCGATTCCCCGACGGGGAGCCA,Asp-GTC,0	24	36	79	23	37	46
tiRNA-Asp-GTC-001	TCCTCGTTAGTATAGTGGTGAGTATCCCCGCCTG	tiRNA-5	34	tRNA-Asp-GTC-2-1,TCCTCGTTAGTATAGTGGTGAGTATCCCCGCCTGTCACGCGGGAGACCGGGGTTCGATTCCCCGACGGGGAGCCA,Asp-GTC,0	4	7	14	4	4	2
tRF-Asp-GTC-033	TCCTCGTTAGTATAGTGGTGAGTATCCCT	tRF-5c	29	tRNA-Asp-GTC-3-1,TCCTCGTTAGTATAGTGGTGAGTATCCCTGCCTGTCACGCGGGAGACCGGGGTTCGATTCCCCGATGGGGAGCCA,Asp-GTC,0	2	2	2	3	1	0
tRF-Asp-GTC-038	TCCTCGTTAGTATAGTGGTTAGTATCCC	tRF-5c	28	tRNA-Asp-GTC-1-1,TCCTCGTTAGTATAGTGGTTAGTATCCCCGCCTGTCACGCGGGAGACCGGGGTTCAATTCCCCGACGGGGAGCCA,Asp-GTC,0	1	3	1	1	1	0
tRF-Asp-GTC-039	TCCTCGTTAGTATAGTGGTTAGTATCCCC	tRF-5c	29	tRNA-Asp-GTC-1-1,TCCTCGTTAGTATAGTGGTTAGTATCCCCGCCTGTCACGCGGGAGACCGGGGTTCAATTCCCCGACGGGGAGCCA,Asp-GTC,0	2	1	0	0	0	0
tRF-Asp-GTC-040	TCCTCGTTAGTATAGTGGTTAGTATCCCCG	tRF-5c	30	tRNA-Asp-GTC-1-1,TCCTCGTTAGTATAGTGGTTAGTATCCCCGCCTGTCACGCGGGAGACCGGGGTTCAATTCCCCGACGGGGAGCCA,Asp-GTC,0	0	0	4	0	0	0
tRF-Asp-GTC-042	TCCTCGTTAGTATAGTGGTTAGTATCCCCGCC	tRF-5c	32	tRNA-Asp-GTC-1-1,TCCTCGTTAGTATAGTGGTTAGTATCCCCGCCTGTCACGCGGGAGACCGGGGTTCAATTCCCCGACGGGGAGCCA,Asp-GTC,0	6	8	25	2	5	2
tiRNA-Asp-GTC-002	TCCTCGTTAGTATAGTGGTTAGTATCCCCGCCTG	tiRNA-5	34	tRNA-Asp-GTC-1-1,TCCTCGTTAGTATAGTGGTTAGTATCCCCGCCTGTCACGCGGGAGACCGGGGTTCAATTCCCCGACGGGGAGCCA,Asp-GTC,0	0	1	1	4	0	1
tRF-Ser-AGA-012	TCCTGCCGACTACGCCA	tRF-3a	17	tRNA-Ser-AGA-1-1,GTAGTCGTGGCCGAGTGGTTAAGGCGATGGACTAGAAATCCATTGGGGTTTCCCCGCGCAGGTTCGAATCCTGCCGACTACGCCA,Ser-AGA,68;tRNA-Ser-AGA-2-1,GTAGTCGTGGCCGAGTGGTTAAGGCGATGGACTAGAAATCCATTGGGGTCTCCCCGCGCAGGTTCGAATCCTGCCGACTACGCCA,Ser-AGA,68;tRNA-Ser-AGA-3-1,GTAGTCGTGGCCGAGAGGTTAAGGCGATGGACTAGAAATCCATTGGGGTTCCCCGCGCAGGTTCGAATCCTGCCGACTACGCCA,Ser-AGA,67;tRNA-Ser-TGA-1-1,GTAGTCGTGGCCGAGTGGTTAAGGCGATGGACTTGAAATCC…	6	11	5	2	3	8
tRF-Arg-TCG-014	TCCTGCCGCGGTCGCCA	tRF-3a	17	tRNA-Arg-TCG-1-1,GGCCGCGTGGCCTAATGGATAAGGCGTCTGACTTCGGATCAGAAGATTGCAGGTTCGAGTCCTGCCGCGGTCGCCA,Arg-TCG,59	1	4	1	2	1	5
tRF-Arg-ACG-014	TCCTGGCTGGCTCGCCA	tRF-3a	17	tRNA-Arg-ACG-1-1,GGGCCAGTGGCGCAATGGATAACGCGTCTGACTACGGATCAGAAGATTCCAGGTTCGACTCCTGGCTGGCTCGCCA,Arg-ACG,59;tRNA-Arg-ACG-2-1,GGGCCAGTGGCGCAATGGATAACGCGTCTGACTACGGATCAGAAGATTCTAGGTTCGACTCCTGGCTGGCTCGCCA,Arg-ACG,59	9	15	7	6	4	9
tRF-iMet-CAT-015	TCGAAACCATCCTCTGCTACCA	tRF-3b	22	tRNA-iMet-CAT-1-1,AGCAGAGTGGCGCAGCGGAAGCGTGCTGGGCCCATAACCCAGAGGTCGATGGATCGAAACCATCCTCTGCTACCA,iMet-CAT,53;tRNA-iMet-CAT-2-1,AGCAGAGTGGCGCAGCGGGAGCGTGCTGGGCCCATAACCCAGAGGTCGATGGATCGAAACCATCCTCTGCTACCA,iMet-CAT,53	13	5	6	5	2	5
tRF-Val-AAC-041	TCGAAACCGGGCGGAAACACCA	tRF-3b	22	tRNA-Val-AAC-1-1,GTTTCCGTAGTGTAGTGGTTATCACGTTCGCCTAACACGCGAAAGGTCCCCGGTTCGAAACCGGGCGGAAACACCA,Val-AAC,54;tRNA-Val-AAC-3-1,GTTTCCGTAGTGTAGTGGTTATCACGCTCGCCTAACACGCGAGAGGTCCCCGGTTCGAAACCGGGCGGAAACACCA,Val-AAC,54;tRNA-Val-AAC-5-1,GTTTCCGTAGTGTAGCGGTTATCACATTCGCCTAACACGCGAAAGGTCCCCGGTTCGAAACCGGGCGGAAACACCA,Val-AAC,54;tRNA-Val-CAC-1-1,GTTTCCGTAGTGTAGTGGTTATCACGTTCGCCTCACACGCGAAAGGTCCCCGGTTCGAAACCGGGCG…	2	3	6	4	5	2
tRF-Ser-GCT-031	TCGAATCCCACCCTCGTCGCCA	tRF-3b	22	tRNA-Ser-GCT-1-1,GACGAGGTGGCCGAGTGGTTAAGGCGATGGACTGCTAATCCATTGTGCTCTGCACGCGTGGGTTCGAATCCCACCCTCGTCGCCA,Ser-GCT,63	0	0	1	0	0	0
tRF-Leu-AAG-013	TCGAATCCCACCGCTGCCACCA	tRF-3b	22	tRNA-Leu-AAG-1-1,GGTAGCGTGGCCGAGCGGTCTAAGGCGCTGGATTAAGGCTCCAGTCTCTTCGGGGGCGTGGGTTCGAATCCCACCGCTGCCACCA,Leu-AAG,63;tRNA-Leu-AAG-2-1,GGTAGCGTGGCCGAGCGGTCTAAGGCGCTGGATTAAGGCTCCAGTCTCCTCGGGGGCGTGGGTTCGAATCCCACCGCTGCCACCA,Leu-AAG,63;tRNA-Leu-TAG-1-1,GGTAGCGTGGCCGAGCGGTCTAAGGCGCTGGATTTAGGCTCCAGTCTCTTCGGAGGCGTGGGTTCGAATCCCACCGCTGCCACCA,Leu-TAG,63;tRNA-Leu-TAG-3-1,GGTAGCGTGGCCGAGTGGTCTAAGGCGCTGGATTTAGGCT…	17	10	11	2	6	4
tRF-Leu-CAG-011	TCGAATCCCACTCCTGACACCA	tRF-3b	22	tRNA-Leu-CAG-1-1,GTCAGGATGGCCGAGCGGTCTAAGGCGCTGCGTTCAGGTCGCAGTCTCCCCTGGAGGCGTGGGTTCGAATCCCACTCCTGACACCA,Leu-CAG,64	15	11	21	5	14	8
tRF-Leu-CAA-013	TCGAATCCCACTTCTGACACCA	tRF-3b	22	tRNA-Leu-CAA-1-1,GTCAGGATGGCCGAGTGGTCTAAGGCGCCAGACTCAAGTTCTGGTCTCCGTATGGAGGCGTGGGTTCGAATCCCACTTCTGACACCA,Leu-CAA,65;tRNA-Leu-CAA-2-1,GTCAGGATGGCCGAGTGGTCTAAGGCGCCAGACTCAAGTTCTGGTCTCCGAATGGAGGCGTGGGTTCGAATCCCACTTCTGACACCA,Leu-CAA,65;tRNA-Leu-CAA-3-1,GTCAGGATGGCCGAGTGGTCTAAGGCGCCAGACTCAAGTTCTGGTCCCCGAATGGGGGCGTGGGTTCGAATCCCACTTCTGACACCA,Leu-CAA,65;tRNA-Leu-CAA-4-1,GTCAGGATGGCCGAGTGGTCTAAGGCGCCAGACT…	34	26	25	10	19	10
tRF-Thr-AGT-025	TCGAATCCCAGCGGTGCCTCCA	tRF-3b	22	tRNA-Thr-AGT-1-1,GGCGCCGTGGCTTAGTTGGTTAAAGCGCCTGTCTAGTAAACAGGAGATCCTGGGTTCGAATCCCAGCGGTGCCTCCA,Thr-AGT,55;tRNA-Thr-AGT-3-1,GGCGCCGTGGCTTAGCTGGTTAAAGCGCCTGTCTAGTAAACAGGAGATCCTGGGTTCGAATCCCAGCGGTGCCTCCA,Thr-AGT,55	41	23	41	16	29	20
tRF-Ser-GCT-032	TCGAATCCCATCCTCGTCGCCA	tRF-3b	22	tRNA-Ser-GCT-2-1,GACGAGGTGGCCGAGTGGTTAAGGCGATGGACTGCTAATCCATTGTGCTTTGCACGCGTGGGTTCGAATCCCATCCTCGTCGCCA,Ser-GCT,63;tRNA-Ser-GCT-3-1,GACGAGGTGGCCGAGTGGTTAAGGCGATGGACTGCTAATCCATTGTGCTCTGCACGCGTGGGTTCGAATCCCATCCTCGTCGCCA,Ser-GCT,63	6	6	6	2	3	5
tRF-His-GTG-028	TCGAATCCGAGTCACGGCACCA	tRF-3b	22	tRNA-His-GTG-1-1,GCCGTGATCGTATAGTGGTTAGTACTCTGCGTTGTGGCCGCAGCAACCTCGGTTCGAATCCGAGTCACGGCACCA,His-GTG,53	20	8	14	10	15	7
tRF-Tyr-GTA-041	TCGAATCCGGCTCGAAGGACCA	tRF-3b	22	tRNA-Tyr-GTA-1-1,CCTTCGATAGCTCAGTTGGTAGAGCGGAGGACTGTAGATCCTTAGGTCGCTGGTTCGAATCCGGCTCGAAGGACCA,Tyr-GTA,54;tRNA-Tyr-GTA-2-1,CCTTCGATAGCTCAGCTGGTAGAGCGGAGGACTGTAGATCCTTAGGTCGCTGGTTCGAATCCGGCTCGAAGGACCA,Tyr-GTA,54	3	3	4	1	1	6
tRF-Ser-AGA-013	TCGAATCCTGCCGACTACGCCA	tRF-3b	22	tRNA-Ser-AGA-1-1,GTAGTCGTGGCCGAGTGGTTAAGGCGATGGACTAGAAATCCATTGGGGTTTCCCCGCGCAGGTTCGAATCCTGCCGACTACGCCA,Ser-AGA,63;tRNA-Ser-AGA-2-1,GTAGTCGTGGCCGAGTGGTTAAGGCGATGGACTAGAAATCCATTGGGGTCTCCCCGCGCAGGTTCGAATCCTGCCGACTACGCCA,Ser-AGA,63;tRNA-Ser-AGA-3-1,GTAGTCGTGGCCGAGAGGTTAAGGCGATGGACTAGAAATCCATTGGGGTTCCCCGCGCAGGTTCGAATCCTGCCGACTACGCCA,Ser-AGA,62;tRNA-Ser-TGA-1-1,GTAGTCGTGGCCGAGTGGTTAAGGCGATGGACTTGAAATCC…	3	3	8	0	2	2
tRF-Glu-TTC-091	TCGACTCCCGGTATGGGAACCA	tRF-3b	22	tRNA-Glu-TTC-3-1,TCCCATATGGTCTAGCGGTTAGGATTCCTGGTTTTCACCCAGGCGGCCCGGGTTCGACTCCCGGTATGGGAACCA,Glu-TTC,53	19	29	31	8	18	16
tRF-Glu-TTC-092	TCGACTCCCGGTGTGGGAACCA	tRF-3b	22	tRNA-Glu-TTC-4-1,TCCCACATGGTCTAGCGGTTAGGATTCCTGGTTTTCACCCAGGCGGCCCGGGTTCGACTCCCGGTGTGGGAACCA,Glu-TTC,53	90	76	122	27	59	44
tRF-Tyr-GTA-042	TCGACTCCGGCTCGAAGGACCA	tRF-3b	22	tRNA-Tyr-GTA-5-1,CCTTCGATAGCTCAGCTGGTAGAGCGGAGGACTGTAGATCCTTAGGTCGCTGGTTCGACTCCGGCTCGAAGGACCA,Tyr-GTA,54	1	2	2	2	2	4
tRF-Arg-ACG-015	TCGACTCCTGGCTGGCTCGCCA	tRF-3b	22	tRNA-Arg-ACG-1-1,GGGCCAGTGGCGCAATGGATAACGCGTCTGACTACGGATCAGAAGATTCCAGGTTCGACTCCTGGCTGGCTCGCCA,Arg-ACG,54;tRNA-Arg-ACG-2-1,GGGCCAGTGGCGCAATGGATAACGCGTCTGACTACGGATCAGAAGATTCTAGGTTCGACTCCTGGCTGGCTCGCCA,Arg-ACG,54	0	2	4	2	2	3
tRF-Val-TAC-042	TCGAGCCCCAGTGGAACCACCA	tRF-3b	22	tRNA-Val-TAC-1-1,GGTTCCATAGTGTAGTGGTTATCACGTCTGCTTTACACGCAGAAGGTCCTGGGTTCGAGCCCCAGTGGAACCACCA,Val-TAC,54;tRNA-Val-TAC-2-1,GGTTCCATAGTGTAGTGGTTATCACATCTGCTTTACACGCAGAAGGTCCTGGGTTCGAGCCCCAGTGGAACCACCA,Val-TAC,54;tRNA-Val-TAC-3-1,GGTTCCATAGTGTAGCGGTTATCACGTCTGCTTTACACGCAGAAGGTCCTGGGTTCGAGCCCCAGTGGAACCACCA,Val-TAC,54	66	38	65	19	34	17
tRF-Ala-AGC-055	TCGATCCCCAGCATCTCCACCA	tRF-3b	22	tRNA-Ala-AGC-1-1,GGGGATGTAGCTCAGTGGTAGAGCGCATGCTTAGCATGCATGAGGTCCTGGGTTCGATCCCCAGCATCTCCACCA,Ala-AGC,53;tRNA-Ala-AGC-5-1,GGGGATGTAGCTCAGTGGTAGAGCGCATGCTTAGCATGCATGAGGTCCCGGGTTCGATCCCCAGCATCTCCACCA,Ala-AGC,53;tRNA-Ala-TGC-5-1,GGGGATGTAGCTCAGTGGTAGAGCGCGTGCTTTGCATGCATGAGGTCCTGGGTTCGATCCCCAGCATCTCCACCA,Ala-TGC,53	6	5	12	2	4	5
tRF-Val-TAC-043	TCGATCCCCAGTGGAACCACCA	tRF-3b	22	tRNA-Val-TAC-4-1,GGTTCCATAGTGTAGTGGTTAGCACGTCTGCTTTACACGCAGAAGGTCCTGGGTTCGATCCCCAGTGGAACCACCA,Val-TAC,54;tRNA-Val-TAC-6-1,AGTTCCATAGTGTAGTGGTTAGCACGTCTGCTTTACATGCAGAAGGTCCTGGGTTCGATCCCCAGTGGAACCACCA,Val-TAC,54	16	11	12	5	7	6
tRF-Ala-CGC-022	TCGATCCCCGGCATCTCCACCA	tRF-3b	22	tRNA-Ala-CGC-1-1,GGGGATGTAGCTCAGTGGTAGAGCGCATGCTTCGCATGTATGAGGCCCCGGGTTCGATCCCCGGCATCTCCACCA,Ala-CGC,53;tRNA-Ala-TGC-1-1,GGGGATGTAGCTCAGTGGTAGAGCGCATGCTTTGCATGTATGAGGTCCCGGGTTCGATCCCCGGCATCTCCACCA,Ala-TGC,53;tRNA-Ala-TGC-4-1,GGGGATGTAGCTCAGTGGTAGAGCGCATGCTTTGCATGTATGAGGCCCCGGGTTCGATCCCCGGCATCTCCACCA,Ala-TGC,53	87	56	102	41	39	28
tRF-Phe-GAA-026	TCGATCCCGGGTTTCGGCACCA	tRF-3b	22	tRNA-Phe-GAA-1-1,GCCGAAATAGCTCAGTTGGGAGAGCGTTAGACTGAAGATCTAAAGGTCCCTGGTTCGATCCCGGGTTTCGGCACCA,Phe-GAA,54	3	3	2	1	7	2
tRF-Ala-AGC-056	TCGATGCCCGCATCCTCCACCA	tRF-3b	22	tRNA-Ala-AGC-10-1,GGGGGATTAGCTCAAATGGTAGAGCGCTCGCTTAGCATGCGAGAGGTAGCGGGATCGATGCCCGCATCCTCCACCA,Ala-AGC,54	6	0	3	0	1	1
tRF-Asp-GTC-043	TCGATTCCCCGACGGGGAGCCA	tRF-3b	22	tRNA-Asp-GTC-2-1,TCCTCGTTAGTATAGTGGTGAGTATCCCCGCCTGTCACGCGGGAGACCGGGGTTCGATTCCCCGACGGGGAGCCA,Asp-GTC,53;tRNA-Asp-GTC-5-1,TCCTCGTTAGTATAGTGGTGCGTATCCCCGCCTGTCACGCGGGAGACCGGGGTTCGATTCCCCGACGGGGAGCCA,Asp-GTC,53	5	4	7	2	7	3
tRF-Gly-TCC-036	TCGATTCCCGGCCAACGCACCA	tRF-3b	22	tRNA-Gly-TCC-1-1,GCGTTGGTGGTATAGTGGTGAGCATAGCTGCCTTCCAAGCAGTTGACCCGGGTTCGATTCCCGGCCAACGCACCA,Gly-TCC,53;tRNA-Gly-TCC-2-1,GCGTTGGTGGTATAGTGGTTAGCATAGCTGCCTTCCAAGCAGTTGACCCGGGTTCGATTCCCGGCCAACGCACCA,Gly-TCC,53	44	22	42	18	18	25
tRF-Gly-CCC-033	TCGATTCCCGGCCAATGCACCA	tRF-3b	22	tRNA-Gly-CCC-1-1,GCATTGGTGGTTCAATGGTAGAATTCTCGCCTCCCACGCGGGAGACCCGGGTTCGATTCCCGGCCAATGCACCA,Gly-CCC,52;tRNA-Gly-GCC-1-1,GCATTGGTGGTTCAGTGGTAGAATTCTCGCCTGCCACGCGGGAGGCCCGGGTTCGATTCCCGGCCAATGCACCA,Gly-GCC,52;tRNA-Gly-GCC-3-1,GCATTGGTGGTTCAGTGGTAGCATTCTCGCCTGCCACGCGGGAGGCCCGGGTTCGATTCCCGGCCAATGCACCA,Gly-GCC,52	150	89	152	41	74	78
tRF-Gly-GCC-048	TCGATTCCCGGCCCATGCACCA	tRF-3b	22	tRNA-Gly-GCC-2-1,GCATGGGTGGTTCAGTGGTAGAATTCTCGCCTGCCACGCGGGAGGCCCGGGTTCGATTCCCGGCCCATGCACCA,Gly-GCC,52	2	8	10	4	4	12
tRF-Gly-CCC-035	TCGATTCCCGGGCGGCGCACCA	tRF-3b	22	tRNA-Gly-CCC-2-1,GCGCCGCTGGTGTAGTGGTATCATGCAAGATTCCCATTCTTGCGACCCGGGTTCGATTCCCGGGCGGCGCACCA,Gly-CCC,52	41	33	69	11	14	19
tRF-Tyr-GTA-043	TCGATTCCGGCTCGAAGGACCA	tRF-3b	22	tRNA-Tyr-GTA-3-1,CCTTCGATAGCTCAGTTGGTAGAGCGGAGGACTGTAGATCCTTAGGTCGCTGGTTCGATTCCGGCTCGAAGGACCA,Tyr-GTA,54;tRNA-Tyr-GTA-4-1,CCTTCGATAGCTCAGCTGGTAGAGCGGAGGACTGTAGATCCTTAGGTCGCTGGTTCGATTCCGGCTCGAAGGACCA,Tyr-GTA,54	15	9	11	11	3	7
tRF-Asn-GTT-024	TCGGCTGTTAACCG	tRF-2	14	tRNA-Asn-GTT-1-1,GTCTCTGTGGCGCAATCGGTTAGCGCGTTCGGCTGTTAACCGAAAGGTTGGTGGTTCGAGCCCACCCAGGGACGCCA,Asn-GTT,28;tRNA-Asn-GTT-2-1,GTCTCTGTGGCGCAATCGGTTAGCGCGTTCGGCTGTTAACCGAAAGGTTGGTGGTTCAAGCCCACCCAGGGACGCCA,Asn-GTT,28;tRNA-Asn-GTT-3-1,GTCTCTGTGGCGCAATGGGTTAGCGCGTTCGGCTGTTAACCGAAAGGTTGGTGGTTCGAGCCCACCCAGGGACGCCA,Asn-GTT,28	9	65	27	1	69	17
tRF-Thr-TGT-033	TCTCGCTGGGGCCTCCA	tRF-3a	17	tRNA-Thr-TGT-4-1,GGCTCCATAGCTCAGGGGTTAGAGCACTGGTCTTGTAAACCAGGGGTCGCGAGTTCAAATCTCGCTGGGGCCTCCA,Thr-TGT,59;tRNA-Thr-TGT-5-1,GGCCCTATAGCTCAGGGGTTAGAGCACTGGTCTTGTAAACCAGGGGTCGCGAGTTCAAATCTCGCTGGGGCCTCCA,Thr-TGT,59	35	20	18	16	12	14
tRF-Gln-CTG-039	TCTCGGTGGAACCTCCA	tRF-3a	17	tRNA-Gln-CTG-1-1,GGTTCCATGGTGTAATGGTTAGCACTCTGGACTCTGAATCCAGCGATCCGAGTTCAAATCTCGGTGGAACCTCCA,Gln-CTG,58;tRNA-Gln-CTG-2-1,GGTTCCATGGTGTAATGGTTAGCACTCTGGACTCTGAATCCAGCGATCCGAGTTCAAGTCTCGGTGGAACCTCCA,Gln-CTG,58;tRNA-Gln-CTG-6-1,GGTTCCATGGTGTGATGGCGAGCACTCTGGACTCTGAATCCAGCGTGAATCCGAGTTCGAGTCTCGGTGGAACCTCCA,Gln-CTG,61	604	230	152	72	121	158
tRF-Gln-CTG-040	TCTCGGTGGGACCTCCA	tRF-3a	17	tRNA-Gln-CTG-3-1,GGTTCCATGGTGTAATGGTGAGCACTCTGGACTCTGAATCCAGCGATCCGAGTTCAAATCTCGGTGGGACCTCCA,Gln-CTG,58;tRNA-Gln-CTG-4-1,GGTTCCATGGTGTAATGGTGAGCACTCTGGACTCTGAATCCAGCGATCCGAGTTCGAGTCTCGGTGGGACCTCCA,Gln-CTG,58;tRNA-Gln-CTG-5-1,GGCCCCATGGTGTAATGGTTAGCACTCTGGACTCTGAATCCAGCGATCCGAGTTCAAATCTCGGTGGGACCTCCA,Gln-CTG,58;tRNA-Gln-TTG-1-1,GGTCCCATGGTGTAATGGTTAGCACTCTGGACTTTGAATCCAGCAATCCGAGTTCGAATCTCGGTGGGAC…	158	64	51	24	44	38
tRF-Ala-AGC-058	TGCCCGCATCCTCCACCA	tRF-3a	18	tRNA-Ala-AGC-10-1,GGGGGATTAGCTCAAATGGTAGAGCGCTCGCTTAGCATGCGAGAGGTAGCGGGATCGATGCCCGCATCCTCCACCA,Ala-AGC,58	30	4	4	1	8	10
tRF-Gln-CTG-041	TGGACTCTGAATCC	tRF-2	14	tRNA-Gln-CTG-1-1,GGTTCCATGGTGTAATGGTTAGCACTCTGGACTCTGAATCCAGCGATCCGAGTTCAAATCTCGGTGGAACCTCCA,Gln-CTG,27;tRNA-Gln-CTG-2-1,GGTTCCATGGTGTAATGGTTAGCACTCTGGACTCTGAATCCAGCGATCCGAGTTCAAGTCTCGGTGGAACCTCCA,Gln-CTG,27;tRNA-Gln-CTG-3-1,GGTTCCATGGTGTAATGGTGAGCACTCTGGACTCTGAATCCAGCGATCCGAGTTCAAATCTCGGTGGGACCTCCA,Gln-CTG,27;tRNA-Gln-CTG-4-1,GGTTCCATGGTGTAATGGTGAGCACTCTGGACTCTGAATCCAGCGATCCGAGTTCGAGTCTCGGTGGGAC…	56	43	10	6	18	8
tRF-Gln-TTG-031	TGGACTTTGAATCC	tRF-2	14	tRNA-Gln-TTG-1-1,GGTCCCATGGTGTAATGGTTAGCACTCTGGACTTTGAATCCAGCAATCCGAGTTCGAATCTCGGTGGGACCTCCA,Gln-TTG,27;tRNA-Gln-TTG-2-1,GGTCCCATGGTGTAATGGTTAGCACTCTGGACTTTGAATCCAGCGATCCGAGTTCAAATCTCGGTGGGACCTCCA,Gln-TTG,27;tRNA-Gln-TTG-3-1,GGCCCCATGGTGTAATGGTTAGCACTCTGGACTTTGAATCCAGCGATCCGAGTTCAAATCTCGGTGGGACCTCCA,Gln-TTG,27	2	2	0	0	1	0
tRF-Cys-GCA-037	TGGCGATCGAGACTTT	tRF-1	16	pre_tRNA-Cys-GCA-1-1,ACCACAGAAACCTATCCTCAGCGCGTCGAGGTTGCGCGGAGGGGGTATAGCTCAGTGGTAGAGCATTTGACTGCAGATCAAGAGGTCCCCGGTTCAAATCCGGGTGCCCCCTTGGCGATCGAGACTTTTCCCGTTTTCTTAGCCCTGCAGTG,Cys-GCA,112	18	75	26	16	50	20
tRF-Cys-GCA-038	TGGCGATCGAGACTTTT	tRF-1	17	pre_tRNA-Cys-GCA-1-1,ACCACAGAAACCTATCCTCAGCGCGTCGAGGTTGCGCGGAGGGGGTATAGCTCAGTGGTAGAGCATTTGACTGCAGATCAAGAGGTCCCCGGTTCAAATCCGGGTGCCCCCTTGGCGATCGAGACTTTTCCCGTTTTCTTAGCCCTGCAGTG,Cys-GCA,112	29	80	61	23	48	28
tRF-Cys-GCA-040	TGGCGATCGAGACTTTTCCCGTTT	tRF-1	24	pre_tRNA-Cys-GCA-1-1,ACCACAGAAACCTATCCTCAGCGCGTCGAGGTTGCGCGGAGGGGGTATAGCTCAGTGGTAGAGCATTTGACTGCAGATCAAGAGGTCCCCGGTTCAAATCCGGGTGCCCCCTTGGCGATCGAGACTTTTCCCGTTTTCTTAGCCCTGCAGTG,Cys-GCA,112	61	31	46	15	39	11
tRF-Cys-GCA-041	TGGCGATCGAGACTTTTCCCGTTTT	tRF-1	25	pre_tRNA-Cys-GCA-1-1,ACCACAGAAACCTATCCTCAGCGCGTCGAGGTTGCGCGGAGGGGGTATAGCTCAGTGGTAGAGCATTTGACTGCAGATCAAGAGGTCCCCGGTTCAAATCCGGGTGCCCCCTTGGCGATCGAGACTTTTCCCGTTTTCTTAGCCCTGCAGTG,Cys-GCA,112	6	13	10	5	7	1
tRF-Val-TAC-044	TGTATGGGTACTTTGACCA	tRF-3b	19	chrM.tRNA2-ValTAC,CAAAGCATAGCTTAAACTAAAGCACCTAGTTTACACCTAGAAGATCCCACAATGTATGGGTACTTTGACCA,Val-TAC,52	0	6	4	0	0	2
tRF-His-GTG-031	TTAAATATTCTTATCTACCCCA	tRF-3b	22	chrM.tRNA11-HisGTG,GTAGATATAGTTTAATAAAAACCCTAGATTGTGAATCTAGTAATAGAAAATTAAATATTCTTATCTACCCCA,His-GTG,50	0	2	0	0	1	1
tRF-Gln-TTG-032	TTAGAGCGGAGCTTGTTT	tRF-1	18	pre_tRNA-Gln-TTG-3-3,ATTTACCACAAGAGATACCTTTTCAGAGATGTTCTTCGCAGGCCCCATGGTGTAATGGTTAGCACTCTGGACTTTGAATCCAGCGATCCGAGTTCAAATCTCGGTGGGACCTTTAGAGCGGAGCTTGTTTTACTTCCATTCTTCCTCCCTTA,Gln-TTG,112	2	0	62	85	64	41
tRF-Gln-TTG-033	TTAGAGCGGAGCTTGTTTT	tRF-1	19	pre_tRNA-Gln-TTG-3-3,ATTTACCACAAGAGATACCTTTTCAGAGATGTTCTTCGCAGGCCCCATGGTGTAATGGTTAGCACTCTGGACTTTGAATCCAGCGATCCGAGTTCAAATCTCGGTGGGACCTTTAGAGCGGAGCTTGTTTTACTTCCATTCTTCCTCCCTTA,Gln-TTG,112	29	0	54	56	81	36
tRF-Pro-TGG-024	TTAGTCTCCTTCCTTGACCA	tRF-3b	20	chrM.tRNA15-ProTGG,CAGGGAATAATTTAGTTAGAATTTCAGCTTTGGGTGCTGATGGCGGAGTTAGTCTCCTTCCTTGACCA,Pro-TGG,48	0	0	0	1	0	0
tRF-Gly-TCC-038	TTCCCGGCCAACGCACCA	tRF-3a	18	tRNA-Gly-TCC-1-1,GCGTTGGTGGTATAGTGGTGAGCATAGCTGCCTTCCAAGCAGTTGACCCGGGTTCGATTCCCGGCCAACGCACCA,Gly-TCC,57;tRNA-Gly-TCC-2-1,GCGTTGGTGGTATAGTGGTTAGCATAGCTGCCTTCCAAGCAGTTGACCCGGGTTCGATTCCCGGCCAACGCACCA,Gly-TCC,57	9	4	9	3	5	3
tRF-Gly-CCC-036	TTCCCGGCCAATGCACCA	tRF-3a	18	tRNA-Gly-CCC-1-1,GCATTGGTGGTTCAATGGTAGAATTCTCGCCTCCCACGCGGGAGACCCGGGTTCGATTCCCGGCCAATGCACCA,Gly-CCC,56;tRNA-Gly-GCC-1-1,GCATTGGTGGTTCAGTGGTAGAATTCTCGCCTGCCACGCGGGAGGCCCGGGTTCGATTCCCGGCCAATGCACCA,Gly-GCC,56;tRNA-Gly-GCC-3-1,GCATTGGTGGTTCAGTGGTAGCATTCTCGCCTGCCACGCGGGAGGCCCGGGTTCGATTCCCGGCCAATGCACCA,Gly-GCC,56	10	11	14	4	10	14
tRF-Gly-GCC-052	TTCCCGGCCCATGCACCA	tRF-3a	18	tRNA-Gly-GCC-2-1,GCATGGGTGGTTCAGTGGTAGAATTCTCGCCTGCCACGCGGGAGGCCCGGGTTCGATTCCCGGCCCATGCACCA,Gly-GCC,56	1	3	1	1	0	3
tRF-Gly-CCC-037	TTCCCGGGCGGCGCACCA	tRF-3a	18	tRNA-Gly-CCC-2-1,GCGCCGCTGGTGTAGTGGTATCATGCAAGATTCCCATTCTTGCGACCCGGGTTCGATTCCCGGGCGGCGCACCA,Gly-CCC,56	27	10	11	6	11	5
tRF-Glu-CTC-017	TTCCCGGTCAGGGAACCA	tRF-3a	18	tRNA-Glu-CTC-1-1,TCCCTGGTGGTCTAGTGGTTAGGATTCGGCGCTCTCACCGCCGCGGCCCGGGTTCGATTCCCGGTCAGGGAACCA,Glu-CTC,57;tRNA-Glu-TTC-2-1,TCCCTGGTGGTCTAGTGGCTAGGATTCGGCGCTTTCACCGCCGCGGCCCGGGTTCGATTCCCGGTCAGGGAACCA,Glu-TTC,57	8	1	1	4	2	2
tRF-Tyr-GTA-046	TTCCGGCTCGAAGGACCA	tRF-3a	18	tRNA-Tyr-GTA-3-1,CCTTCGATAGCTCAGTTGGTAGAGCGGAGGACTGTAGATCCTTAGGTCGCTGGTTCGATTCCGGCTCGAAGGACCA,Tyr-GTA,58;tRNA-Tyr-GTA-4-1,CCTTCGATAGCTCAGCTGGTAGAGCGGAGGACTGTAGATCCTTAGGTCGCTGGTTCGATTCCGGCTCGAAGGACCA,Tyr-GTA,58	120	82	80	51	76	81
tRF-Glu-TTC-098	TTCCTGGTGGTCTAGTGGTTAGGACTCGG	tRF-5c	29	tRNA-Glu-TTC-20-1,TTCCTGGTGGTCTAGTGGTTAGGACTCGGTGCTTTCACCGCTGTGGCCCAGGTTCAATCCCTGGTCTGGGAACCA,Glu-TTC,0	3	2	1	0	0	0
tRF-Lys-TTT-063	TTGCCGCTTTTCCTTT	tRF-1	16	pre_tRNA-Lys-TTT-1-1,GACATAGCCTTCATTTATCGGAGCAGCTGCTTTTTCGCGAGCCCGGATAGCTCAGTCGGTAGAGCATCAGACTTTTAATCTGAGGGTCCAGGGTTCAAGTCCCTGTTCGGGCGTTGCCGCTTTTCCTTTTTTAAACAGGTGCTTCAGAAGTGA,Lys-TTT,113	1	2	4	6	4	0
tRF-His-GTG-043	TTGTGGGAACAATGGCACGGCAGGGGCGCCTTT	tRF-1	33	pre_tRNA-His-GTG-1-1,AACACTCGGTGACGTGATTCTCGTGGCGCCCCAGTAGCTCGCCGTGATCGTATAGTGGTTAGTACTCTGCGTTGTGGCCGCAGCAACCTCGGTTCGAATCCGAGTCACGGCATTGTGGGAACAATGGCACGGCAGGGGCGCCTTTTTAGATT,His-GTG,112	1	6	5	3	3	1
