# Supplementary material for: Characteristics of tRNA-Derived Small RNAs and microRNAs Associated with Immunocompromise in an Intrauterine Growth-Restricted Pig Model
Source: Animals (Basel). 2022 Aug 17;12(16):2102. doi: 10.3390/ani12162102 (PMC9404909; doi:10.3390/ani12162102)
Supplement: Supplementary file 1 [file animals-12-02102-s001.zip › Supplementary File/Table S2. Primer sequence.xlsx]

## Sheet: Sheet1
Table S1. The primer sequences used for RT-qPCR ( F: forward, R: reverse )
Gene	Primer Sequence (5'-3')
tRF-Trp-CCA-020	F	ATCAAGCCTGTGTTTTCTTT
tRF-Pro-TGG-009	F	CAGGGAATAATTTAGTTAGAATTTCAGCTT
tRF-Lys-CTT-014	F	GCCCGGCTAGCTCAG
tRF-His-GTG-019	F	GCCGTGATCGTATAGTGGTTAGTACTCTGC
tRF-His-GTG-018	F	GCCGTGATCGTATAGTGGTTAGTACTCTG
tRF-Glu-CTC-013	F	TCCCTGGTGGTCTAGTGGTTAGGATTCGG
tRF-Glu-CTC-012	F	TCCCTGGTGGTCTAGTGGTTAGGATTCG
tRF-Gln-TTG-015	F	GGTCCCATGGTGTAATGGTTAGCACTCTGG
tRF-Gln-CTG-030	F	GGTTCCATGGTGTAATGGTTAGCACTCTGG
ssc-miR-26a	F	TTCAAGTAATCCAGGATAGGCT
ssc-miR-381-3p	F	TATACAAGGACAAGCTCTCTGT
ssc-miR-218	F	TTGTGCTTGATCTAACCATGT
ssc-miR-9	F	TCTTTGGTTATCTAGCTGTATG
ssc-miR-1468	F	CTCCGTTTGCCTGTTTTGCTGA
ssc-miR-127	F	TCGGATCCGTCTGAGCTTGGCT
ssc-miR-206	F	TGGAATGTAAGGAAGTGTGTGA
ssc-miR-215	F	ATGACCTATGAATTGACAGAC
ssc-miR-184	F	TGGACGGAGAACTGATAAGGGT
-	R	the reverse primer of all the small RNA used the mRQ 3′ universal primer included in kit (TaKaRa).
