# Supplementary material for: Characteristics of tRNA-Derived Small RNAs and microRNAs Associated with Immunocompromise in an Intrauterine Growth-Restricted Pig Model
Source: Animals (Basel). 2022 Aug 17;12(16):2102. doi: 10.3390/ani12162102 (PMC9404909; doi:10.3390/ani12162102)
Supplement: Supplementary file 1 [file animals-12-02102-s001.zip › Supplementary File/Table S3. Predicted target genes.xlsx]

## Sheet: miRNA
miRNA ID	Target Gene ID	Target Gene Symbol	Gene Annoation	TargetScan_score	miranda_Energy	TargetScan	miRanda	Total
ssc-miR-127	ENSSSCG00000000228	SCN8A	sodium voltage-gated channel alpha subunit 8 [Source:VGNC Symbol;Acc:VGNC:92638]	95	-29.01	1	1	2
ssc-miR-127	ENSSSCG00000000419	RDH16	retinol dehydrogenase 16 [Source:NCBI gene (formerly Entrezgene);Acc:100626199]	70	-21.93	1	1	2
ssc-miR-127	ENSSSCG00000000742	ITFG2	integrin alpha FG-GAP repeat containing 2 [Source:VGNC Symbol;Acc:VGNC:89230]	82	-71.03	1	1	2
ssc-miR-127	ENSSSCG00000028397	TMEM106C	transmembrane protein 106C [Source:NCBI gene (formerly Entrezgene);Acc:100154789]	79	-22.09	1	1	2
ssc-miR-127	ENSSSCG00000000906	TMCC3	transmembrane and coiled-coil domain family 3 [Source:VGNC Symbol;Acc:VGNC:98375]	92	-25.59	1	1	2
ssc-miR-127	ENSSSCG00000001595	DAAM2	dishevelled associated activator of morphogenesis 2 [Source:VGNC Symbol;Acc:VGNC:87142]	75	-21.78	1	1	2
ssc-miR-127	ENSSSCG00000001597	LRFN2	leucine rich repeat and fibronectin type III domain containing 2 [Source:VGNC Symbol;Acc:VGNC:89805]	89	-25.38	1	1	2
ssc-miR-127	ENSSSCG00000001869	PEAK1	pseudopodium enriched atypical kinase 1 [Source:VGNC Symbol;Acc:VGNC:91300]	85	-24.95	1	1	2
ssc-miR-127	ENSSSCG00000002036	ENSSSCG00000002036	NA	70	-24.55	1	1	2
ssc-miR-127	ENSSSCG00000002388	ESRRB	estrogen related receptor beta [Source:VGNC Symbol;Acc:VGNC:87794]	84	-24.13	1	1	2
ssc-miR-127	ENSSSCG00000002805	CFAP20	cilia and flagella associated protein 20 [Source:VGNC Symbol;Acc:VGNC:86597]	65	-45.27	1	1	2
ssc-miR-127	ENSSSCG00000003115	MEIS3	Meis homeobox 3 [Source:VGNC Symbol;Acc:VGNC:98500]	96	-22.42	1	1	2
ssc-miR-127	ENSSSCG00000003251	NLRP12	NLR family pyrin domain containing 12 [Source:VGNC Symbol;Acc:VGNC:98519]	98	-20.4	1	1	2
ssc-miR-127	ENSSSCG00000003255	CACNG8	calcium voltage-gated channel auxiliary subunit gamma 8 [Source:VGNC Symbol;Acc:VGNC:96934]	76	-51.5	1	1	2
ssc-miR-127	ENSSSCG00000003449	LRRC38	leucine rich repeat containing 38 [Source:VGNC Symbol;Acc:VGNC:89837]	80	-50.69	1	1	2
ssc-miR-127	ENSSSCG00000003622	ENSSSCG00000003622	CUB and Sushi multiple domains 2 [Source:VGNC Symbol;Acc:VGNC:87039]	69	-25.05	1	1	2
ssc-miR-127	ENSSSCG00000003640	GRIK3	glutamate ionotropic receptor kainate type subunit 3 [Source:VGNC Symbol;Acc:VGNC:88679]	65	-22.33	1	1	2
ssc-miR-127	ENSSSCG00000003648	RRAGC	Ras related GTP binding C [Source:NCBI gene (formerly Entrezgene);Acc:100513798]	99	-21.15	1	1	2
ssc-miR-127	ENSSSCG00000004520	MAPK4	mitogen-activated protein kinase 4 [Source:VGNC Symbol;Acc:VGNC:90004]	99	-22.69	1	1	2
ssc-miR-127	ENSSSCG00000004684	SPG11	SPG11 vesicle trafficking associated, spatacsin [Source:VGNC Symbol;Acc:VGNC:93402]	95	-21.79	1	1	2
ssc-miR-127	ENSSSCG00000004884	TMX3	thioredoxin related transmembrane protein 3 [Source:VGNC Symbol;Acc:VGNC:94248]	85	-22.74	1	1	2
ssc-miR-127	ENSSSCG00000005303	PIGO	phosphatidylinositol glycan anchor biosynthesis class O [Source:VGNC Symbol;Acc:VGNC:91426]	61	-24.73	1	1	2
ssc-miR-127	ENSSSCG00000005367	TSTD2	thiosulfate sulfurtransferase like domain containing 2 [Source:VGNC Symbol;Acc:VGNC:94532]	67	-16.51	1	1	2
ssc-miR-127	ENSSSCG00000005598	SCAI	suppressor of cancer cell invasion [Source:NCBI gene (formerly Entrezgene);Acc:100515704]	99	-20.46	1	1	2
ssc-miR-127	ENSSSCG00000006002	CCN3	cellular communication network factor 3 [Source:VGNC Symbol;Acc:VGNC:96575]	68	-17.77	1	1	2
ssc-miR-127	ENSSSCG00000006267	PCMTD1	protein-L-isoaspartate (D-aspartate) O-methyltransferase domain containing 1 [Source:VGNC Symbol;Acc:VGNC:98830]	97	-22.48	1	1	2
ssc-miR-127	ENSSSCG00000006306	MPZL1	myelin protein zero like 1 [Source:VGNC Symbol;Acc:VGNC:90335]	70	-17.02	1	1	2
ssc-miR-127	ENSSSCG00000006690	NUDT17	nudix hydrolase 17 [Source:VGNC Symbol;Acc:VGNC:90959]	80	-17.82	1	1	2
ssc-miR-127	ENSSSCG00000025691	BCL10	BCL10 immune signaling adaptor [Source:VGNC Symbol;Acc:VGNC:96561]	62	-21.44	1	1	2
ssc-miR-127	ENSSSCG00000007247	KIF3B	kinesin family member 3B [Source:VGNC Symbol;Acc:VGNC:96392]	95	-46.43	1	1	2
ssc-miR-127	ENSSSCG00000007477	NFATC2	nuclear factor of activated T cells 2 [Source:VGNC Symbol;Acc:VGNC:96440]	76	-48.8	1	1	2
ssc-miR-127	ENSSSCG00000007492	FAM210B	family with sequence similarity 210 member B [Source:VGNC Symbol;Acc:VGNC:95736]	73	-45.94	1	1	2
ssc-miR-127	ENSSSCG00000007554	ENSSSCG00000007554	zinc finger AN1-type containing 2A [Source:VGNC Symbol;Acc:VGNC:95134]	63	-30.79	1	1	2
ssc-miR-127	ENSSSCG00000007963	ZNF263	zinc finger protein 263 [Source:VGNC Symbol;Acc:VGNC:95213]	77	-21.06	1	1	2
ssc-miR-127	ENSSSCG00000008135	CCDC138	coiled-coil domain containing 138 [Source:VGNC Symbol;Acc:VGNC:86259]	81	-20.75	1	1	2
ssc-miR-127	ENSSSCG00000008553	PREB	prolactin regulatory element binding [Source:VGNC Symbol;Acc:VGNC:91786]	74	-18.76	1	1	2
ssc-miR-127	ENSSSCG00000008589	WDCP	WD repeat and coiled coil containing [Source:VGNC Symbol;Acc:VGNC:94901]	80	-21.11	1	1	2
ssc-miR-127	ENSSSCG00000009151	CYP2U1	cytochrome P450 2U1 [Source:NCBI gene (formerly Entrezgene);Acc:100518620]	86	-46.56	1	1	2
ssc-miR-127	ENSSSCG00000009230	WDFY3	WD repeat and FYVE domain containing 3 [Source:VGNC Symbol;Acc:VGNC:94903]	70	-28.59	1	1	2
ssc-miR-127	ENSSSCG00000009301	GPR12	G protein-coupled receptor 12 [Source:VGNC Symbol;Acc:VGNC:88598]	93	-33.81	1	1	2
ssc-miR-127	ENSSSCG00000009314	FLT3	fms related receptor tyrosine kinase 3 [Source:VGNC Symbol;Acc:VGNC:88163]	78	-49.07	1	1	2
ssc-miR-127	ENSSSCG00000009650	DOCK5	dedicator of cytokinesis 5 [Source:VGNC Symbol;Acc:VGNC:87395]	80	-20.16	1	1	2
ssc-miR-127	ENSSSCG00000009777	KMT5A	lysine methyltransferase 5A [Source:VGNC Symbol;Acc:VGNC:89552]	97	-48.57	1	1	2
ssc-miR-127	ENSSSCG00000009853	WSB2	WD repeat and SOCS box containing 2 [Source:VGNC Symbol;Acc:VGNC:94982]	60	-53.69	1	1	2
ssc-miR-127	ENSSSCG00000009858	FBXO21	F-box protein 21 [Source:VGNC Symbol;Acc:VGNC:88035]	81	-24.14	1	1	2
ssc-miR-127	ENSSSCG00000010094	SNAP29	synaptosome associated protein 29 [Source:VGNC Symbol;Acc:VGNC:93278]	60	-102.47	1	1	2
ssc-miR-127	ENSSSCG00000010370	ENSSSCG00000010370	annexin A8 [Source:NCBI gene (formerly Entrezgene);Acc:100155930]	82	-44.13	1	1	2
ssc-miR-127	ENSSSCG00000011119	ECHDC3	enoyl-CoA hydratase domain containing 3 [Source:VGNC Symbol;Acc:VGNC:96009]	81	-57.39	1	1	2
ssc-miR-127	ENSSSCG00000011912	QTRT2	queuine tRNA-ribosyltransferase accessory subunit 2 [Source:VGNC Symbol;Acc:VGNC:92036]	86	-21.89	1	1	2
ssc-miR-127	ENSSSCG00000012132	ASB9	ankyrin repeat and SOCS box containing 9 [Source:VGNC Symbol;Acc:VGNC:85568]	80	-18.45	1	1	2
ssc-miR-127	ENSSSCG00000012823	DKC1	dyskerin pseudouridine synthase 1 [Source:VGNC Symbol;Acc:VGNC:87320]	79	-21.97	1	1	2
ssc-miR-127	ENSSSCG00000013533	RANBP3	RAN binding protein 3 [Source:VGNC Symbol;Acc:VGNC:92079]	65	-24.23	1	1	2
ssc-miR-127	ENSSSCG00000013584	ENSSSCG00000013584	proline rich 36 [Source:VGNC Symbol;Acc:VGNC:91860]	72	-21.2	1	1	2
ssc-miR-127	ENSSSCG00000013639	SLC44A2	solute carrier family 44 member 2 [Source:VGNC Symbol;Acc:VGNC:100862]	66	-24.14	1	1	2
ssc-miR-127	ENSSSCG00000013784	DNAJB1	DnaJ heat shock protein family (Hsp40) member B1 [Source:VGNC Symbol;Acc:VGNC:96614]	70	-21.57	1	1	2
ssc-miR-127	ENSSSCG00000013876	MYO9B	myosin IXB [Source:VGNC Symbol;Acc:VGNC:90534]	87	-25.26	1	1	2
ssc-miR-127	ENSSSCG00000014039	RGS14	regulator of G protein signaling 14 [Source:VGNC Symbol;Acc:VGNC:92261]	94	-20.56	1	1	2
ssc-miR-127	ENSSSCG00000014362	HBEGF	heparin binding EGF like growth factor [Source:VGNC Symbol;Acc:VGNC:88792]	78	-49.39	1	1	2
ssc-miR-127	ENSSSCG00000014871	TSKU	tsukushi, small leucine rich proteoglycan [Source:VGNC Symbol;Acc:VGNC:94495]	63	-21.19	1	1	2
ssc-miR-127	ENSSSCG00000015350	THSD7A	thrombospondin type 1 domain containing 7A [Source:VGNC Symbol;Acc:VGNC:93968]	93	-27.17	1	1	2
ssc-miR-127	ENSSSCG00000015860	SFT2D3	SFT2 domain containing 3 [Source:VGNC Symbol;Acc:VGNC:96186]	85	-19.19	1	1	2
ssc-miR-127	ENSSSCG00000016160	ERBB4	erb-b2 receptor tyrosine kinase 4 [Source:VGNC Symbol;Acc:VGNC:96284]	67	-25.88	1	1	2
ssc-miR-127	ENSSSCG00000016213	GLB1L	galactosidase beta 1 like [Source:VGNC Symbol;Acc:VGNC:96165]	69	-28.54	1	1	2
ssc-miR-127	ENSSSCG00000038466	EIF4E2	eukaryotic translation initiation factor 4E family member 2 [Source:VGNC Symbol;Acc:VGNC:96269]	78	-22.43	1	1	2
ssc-miR-127	ENSSSCG00000016300	ATG16L1	autophagy related 16 like 1 [Source:VGNC Symbol;Acc:VGNC:95967]	77	-27.21	1	1	2
ssc-miR-127	ENSSSCG00000016437	ENSSSCG00000016437	WD repeat domain 86 [Source:NCBI gene (formerly Entrezgene);Acc:100739295]	64	-39.89	1	1	2
ssc-miR-127	ENSSSCG00000016684	SCRN1	secernin 1 [Source:VGNC Symbol;Acc:VGNC:92647]	63	-24.3	1	1	2
ssc-miR-127	ENSSSCG00000016835	SKP2	S-phase kinase associated protein 2 [Source:VGNC Symbol;Acc:VGNC:92907]	92	-25.83	1	1	2
ssc-miR-127	ENSSSCG00000017036	CCNJL	cyclin J like [Source:VGNC Symbol;Acc:VGNC:86361]	77	-55.03	1	1	2
ssc-miR-127	ENSSSCG00000017134	FN3KRP	fructosamine 3 kinase related protein [Source:VGNC Symbol;Acc:VGNC:88177]	67	-20.34	1	1	2
ssc-miR-127	ENSSSCG00000017198	ACOX1	acyl-CoA oxidase 1 [Source:VGNC Symbol;Acc:VGNC:85020]	97	-42.96	1	1	2
ssc-miR-127	ENSSSCG00000017219	HID1	HID1 domain containing [Source:VGNC Symbol;Acc:VGNC:88879]	84	-32.17	1	1	2
ssc-miR-127	ENSSSCG00000017829	SGSM2	small G protein signaling modulator 2 [Source:VGNC Symbol;Acc:VGNC:92801]	89	-18.52	1	1	2
ssc-miR-127	ENSSSCG00000017907	PFN1	profilin 1 [Source:NCBI gene (formerly Entrezgene);Acc:100512494]	73	-19.83	1	1	2
ssc-miR-127	ENSSSCG00000017957	EIF4A1	eukaryotic translation initiation factor 4A1 [Source:VGNC Symbol;Acc:VGNC:98989]	88	-27.35	1	1	2
ssc-miR-127	ENSSSCG00000018041	ALDH3A2	aldehyde dehydrogenase 3 family member A2 [Source:VGNC Symbol;Acc:VGNC:85239]	83	-20.83	1	1	2
ssc-miR-127	ENSSSCG00000021258	ENSSSCG00000021258	solute carrier family 35 member G6 [Source:NCBI gene (formerly Entrezgene);Acc:100739676]	94	-24.77	1	1	2
ssc-miR-127	ENSSSCG00000028004	RIN2	Ras and Rab interactor 2 [Source:NCBI gene (formerly Entrezgene);Acc:100625676]	82	-23.35	1	1	2
ssc-miR-127	ENSSSCG00000029165	DOK4	docking protein 4 [Source:VGNC Symbol;Acc:VGNC:87403]	96	-24.63	1	1	2
ssc-miR-127	ENSSSCG00000023266	FOXJ3	forkhead box J3 [Source:VGNC Symbol;Acc:VGNC:88213]	91	-36.09	1	1	2
ssc-miR-127	ENSSSCG00000028784	ENSSSCG00000028784	NA	61	-42.43	1	1	2
ssc-miR-127	ENSSSCG00000027688	RNF183	ring finger protein 183 [Source:VGNC Symbol;Acc:VGNC:92373]	95	-25.25	1	1	2
ssc-miR-127	ENSSSCG00000020736	ADD2	adducin 2 [Source:VGNC Symbol;Acc:VGNC:85117]	83	-30.37	1	1	2
ssc-miR-127	ENSSSCG00000027025	ENSSSCG00000027025	transmembrane epididymal protein 1A-like [Source:NCBI gene (formerly Entrezgene);Acc:102166240]	96	-20.78	1	1	2
ssc-miR-127	ENSSSCG00000026590	HGH1	HGH1 homolog [Source:VGNC Symbol;Acc:VGNC:88871]	84	-25.55	1	1	2
ssc-miR-127	ENSSSCG00000021453	RIMS4	regulating synaptic membrane exocytosis 4 [Source:VGNC Symbol;Acc:VGNC:95775]	72	-22.77	1	1	2
ssc-miR-127	ENSSSCG00000000095	GTPBP1	GTP binding protein 1 [Source:VGNC Symbol;Acc:VGNC:88742]	63	-21.52	1	1	2
ssc-miR-127	ENSSSCG00000022722	CARMIL2	capping protein regulator and myosin 1 linker 2 [Source:VGNC Symbol;Acc:VGNC:86193]	75	-21.89	1	1	2
ssc-miR-127	ENSSSCG00000026506	RALGAPA2	Ral GTPase activating protein catalytic subunit alpha 2 [Source:VGNC Symbol;Acc:VGNC:95454]	61	-27.62	1	1	2
ssc-miR-127	ENSSSCG00000009584	SEMA4D	semaphorin 4D [Source:VGNC Symbol;Acc:VGNC:92703]	89	-46.95	1	1	2
ssc-miR-127	ENSSSCG00000012816	MTCP1	mature T cell proliferation 1 [Source:NCBI gene (formerly Entrezgene);Acc:100517259]	81	-24.4	1	1	2
ssc-miR-127	ENSSSCG00000013111	CD6	CD6 molecule [Source:VGNC Symbol;Acc:VGNC:86423]	70	-53.69	1	1	2
ssc-miR-127	ENSSSCG00000015955	ITGA6	integrin subunit alpha 6 [Source:VGNC Symbol;Acc:VGNC:96378]	94	-23.79	1	1	2
ssc-miR-127	ENSSSCG00000015894	DPP4	dipeptidyl peptidase 4 [Source:VGNC Symbol;Acc:VGNC:96236]	65	-21.35	1	1	2
ssc-miR-127	ENSSSCG00000021068	TRAF5	TNF receptor associated factor 5 [Source:VGNC Symbol;Acc:VGNC:94364]	91	-54.34	1	1	2
ssc-miR-127	ENSSSCG00000035249	GADD45G	growth arrest and DNA damage inducible gamma [Source:VGNC Symbol;Acc:VGNC:88318]	75	-24.03	1	1	2
ssc-miR-127	ENSSSCG00000012249	CXorf38	chromosome X CXorf38 homolog [Source:VGNC Symbol;Acc:VGNC:87112]	75	-21.66	1	1	2
ssc-miR-127	ENSSSCG00000034345	SPRY3	sprouty RTK signaling antagonist 3 [Source:VGNC Symbol;Acc:VGNC:93426]	87	-21.47	1	1	2
ssc-miR-127	ENSSSCG00000029163	BCAT1	branched chain amino acid transaminase 1 [Source:VGNC Symbol;Acc:VGNC:85773]	94	-22.38	1	1	2
ssc-miR-127	ENSSSCG00000032621	TOR1AIP1	torsin 1A interacting protein 1 [Source:VGNC Symbol;Acc:VGNC:94317]	90	-39.98	1	1	2
ssc-miR-127	ENSSSCG00000014406	PRELID2	PRELI domain containing 2 [Source:VGNC Symbol;Acc:VGNC:91787]	68	-53.03	1	1	2
ssc-miR-127	ENSSSCG00000034105	TMEM127	transmembrane protein 127 [Source:VGNC Symbol;Acc:VGNC:94074]	72	-26.15	1	1	2
ssc-miR-127	ENSSSCG00000004620	MYO5A	myosin VA [Source:NCBI gene (formerly Entrezgene);Acc:594849]	76	-44.2	1	1	2
ssc-miR-127	ENSSSCG00000034774	TBX6	T-box transcription factor 6 [Source:VGNC Symbol;Acc:VGNC:93805]	99	-19.98	1	1	2
ssc-miR-127	ENSSSCG00000009012	TMEM154	transmembrane protein 154 [Source:VGNC Symbol;Acc:VGNC:94098]	99	-21.73	1	1	2
ssc-miR-127	ENSSSCG00000008423	PPP1R21	protein phosphatase 1 regulatory subunit 21 [Source:VGNC Symbol;Acc:VGNC:91729]	72	-20.16	1	1	2
ssc-miR-127	ENSSSCG00000014128	CKMT2	creatine kinase, mitochondrial 2 [Source:VGNC Symbol;Acc:VGNC:86719]	89	-23.1	1	1	2
ssc-miR-127	ENSSSCG00000015664	ENSSSCG00000015664	CD55 molecule (Cromer blood group) [Source:NCBI gene (formerly Entrezgene);Acc:396743]	62	-19.98	1	1	2
ssc-miR-127	ENSSSCG00000036620	DPH2	diphthamide biosynthesis 2 [Source:VGNC Symbol;Acc:VGNC:87415]	72	-24.78	1	1	2
ssc-miR-127	ENSSSCG00000004516	MBD1	methyl-CpG binding domain protein 1 [Source:NCBI gene (formerly Entrezgene);Acc:100156150]	60	-42.56	1	1	2
ssc-miR-127	ENSSSCG00000011712	P2RY14	purinergic receptor P2Y14 [Source:VGNC Symbol;Acc:VGNC:91126]	98	-26.31	1	1	2
ssc-miR-127	ENSSSCG00000010757	EBF3	EBF transcription factor 3 [Source:VGNC Symbol;Acc:VGNC:87527]	96	-21.52	1	1	2
ssc-miR-127	ENSSSCG00000013634	YIPF2	Yip1 domain family member 2 [Source:VGNC Symbol;Acc:VGNC:95028]	87	-21.07	1	1	2
ssc-miR-127	ENSSSCG00000038843	ST3GAL2	ST3 beta-galactoside alpha-2,3-sialyltransferase 2 [Source:VGNC Symbol;Acc:VGNC:93502]	62	-47.93	1	1	2
ssc-miR-127	ENSSSCG00000012650	OCRL	OCRL inositol polyphosphate-5-phosphatase [Source:VGNC Symbol;Acc:VGNC:91014]	76	-20.82	1	1	2
ssc-miR-127	ENSSSCG00000013082	ENSSSCG00000013082	succinate dehydrogenase complex assembly factor 2 [Source:NCBI gene (formerly Entrezgene);Acc:100519294]	87	-41.46	1	1	2
ssc-miR-127	ENSSSCG00000035038	CGNL1	cingulin like 1 [Source:VGNC Symbol;Acc:VGNC:86616]	90	-54.2	1	1	2
ssc-miR-127	ENSSSCG00000017949	WRAP53	WD repeat containing antisense to TP53 [Source:NCBI gene (formerly Entrezgene);Acc:100522033]	73	-44.06	1	1	2
ssc-miR-127	ENSSSCG00000036772	CAMTA1	calmodulin binding transcription activator 1 [Source:VGNC Symbol;Acc:VGNC:86164]	91	-19.2	1	1	2
ssc-miR-127	ENSSSCG00000017615	DGKE	diacylglycerol kinase epsilon [Source:VGNC Symbol;Acc:VGNC:87271]	88	-52.2	1	1	2
ssc-miR-127	ENSSSCG00000040013	MTUS1	microtubule associated scaffold protein 1 [Source:NCBI gene (formerly Entrezgene);Acc:100153650]	89	-25.08	1	1	2
ssc-miR-127	ENSSSCG00000038902	KCNK6	potassium two pore domain channel subfamily K member 6 [Source:VGNC Symbol;Acc:VGNC:89373]	81	-49.52	1	1	2
ssc-miR-127	ENSSSCG00000032015	SH3BGRL2	SH3 domain binding glutamate rich protein like 2 [Source:VGNC Symbol;Acc:VGNC:92816]	75	-21.93	1	1	2
ssc-miR-127	ENSSSCG00000000531	BICD1	BICD cargo adaptor 1 [Source:VGNC Symbol;Acc:VGNC:85818]	73	-20.93	1	1	2
ssc-miR-127	ENSSSCG00000038329	PIGK	phosphatidylinositol glycan anchor biosynthesis class K [Source:VGNC Symbol;Acc:VGNC:98194]	69	-19.95	1	1	2
ssc-miR-127	ENSSSCG00000039085	ENSSSCG00000039085	trafficking protein particle complex 10 [Source:VGNC Symbol;Acc:VGNC:101497]	62	-45.37	1	1	2
ssc-miR-127	ENSSSCG00000009250	PRKG2	protein kinase cGMP-dependent 2 [Source:VGNC Symbol;Acc:VGNC:91817]	65	-30.18	1	1	2
ssc-miR-127	ENSSSCG00000021354	CNOT4	CCR4-NOT transcription complex subunit 4 [Source:VGNC Symbol;Acc:VGNC:86836]	94	-45.88	1	1	2
ssc-miR-127	ENSSSCG00000032959	ENSSSCG00000032959	L antigen family member 3 [Source:NCBI gene (formerly Entrezgene);Acc:100622898]	92	-21.52	1	1	2
ssc-miR-127	ENSSSCG00000016545	CHCHD3	coiled-coil-helix-coiled-coil-helix domain containing 3 [Source:NCBI gene (formerly Entrezgene);Acc:414383]	71	-20.05	1	1	2
ssc-miR-127	ENSSSCG00000007542	PRKAR1B	protein kinase cAMP-dependent type I regulatory subunit beta [Source:VGNC Symbol;Acc:VGNC:91803]	76	-78.3	1	1	2
ssc-miR-127	ENSSSCG00000039706	ENSSSCG00000039706	apolipoprotein L3 [Source:NCBI gene (formerly Entrezgene);Acc:100156062]	75	-50.81	1	1	2
ssc-miR-127	ENSSSCG00000011018	MTPAP	mitochondrial poly(A) polymerase [Source:VGNC Symbol;Acc:VGNC:96676]	78	-73.65	1	1	2
ssc-miR-127	ENSSSCG00000010900	DENND1B	DENN domain containing 1B [Source:VGNC Symbol;Acc:VGNC:96175]	86	-17.76	1	1	2
ssc-miR-127	ENSSSCG00000037673	BFAR	bifunctional apoptosis regulator [Source:VGNC Symbol;Acc:VGNC:85809]	89	-20.04	1	1	2
ssc-miR-127	ENSSSCG00000036870	RTN2	reticulon 2 [Source:VGNC Symbol;Acc:VGNC:98608]	95	-19.09	1	1	2
ssc-miR-127	ENSSSCG00000006179	STAU2	staufen double-stranded RNA binding protein 2 [Source:VGNC Symbol;Acc:VGNC:98873]	82	-60.56	1	1	2
ssc-miR-127	ENSSSCG00000024417	ERC2	ELKS/RAB6-interacting/CAST family member 2 [Source:VGNC Symbol;Acc:VGNC:87762]	72	-22.82	1	1	2
ssc-miR-127	ENSSSCG00000010385	VSTM4	V-set and transmembrane domain containing 4 [Source:VGNC Symbol;Acc:VGNC:94874]	98	-18.65	1	1	2
ssc-miR-127	ENSSSCG00000027288	DAGLB	diacylglycerol lipase beta [Source:VGNC Symbol;Acc:VGNC:87153]	64	-29.62	1	1	2
ssc-miR-127	ENSSSCG00000042026	ENSSSCG00000042026	cationic amino acid transporter 3 [Source:NCBI gene (formerly Entrezgene);Acc:100626505]	96	-74.69	1	1	2
ssc-miR-127	ENSSSCG00000034328	SP7	Sp7 transcription factor [Source:VGNC Symbol;Acc:VGNC:93364]	77	-22.31	1	1	2
ssc-miR-127	ENSSSCG00000017809	GEMIN4	gem nuclear organelle associated protein 4 [Source:VGNC Symbol;Acc:VGNC:88412]	60	-42.63	1	1	2
ssc-miR-127	ENSSSCG00000039861	HDHD3	haloacid dehalogenase like hydrolase domain containing 3 [Source:VGNC Symbol;Acc:VGNC:88822]	79	-77.53	1	1	2
ssc-miR-127	ENSSSCG00000039807	ENSSSCG00000039807	secreted and transmembrane 1 [Source:VGNC Symbol;Acc:VGNC:99039]	95	-19.45	1	1	2
ssc-miR-127	ENSSSCG00000013083	CPSF7	cleavage and polyadenylation specific factor 7 [Source:VGNC Symbol;Acc:VGNC:86963]	75	-19.69	1	1	2
ssc-miR-127	ENSSSCG00000040452	TMEM241	transmembrane protein 241 [Source:VGNC Symbol;Acc:VGNC:94151]	83	-39.08	1	1	2
ssc-miR-127	ENSSSCG00000039582	ENSSSCG00000039582	proteasome 20S subunit alpha 2 [Source:NCBI gene (formerly Entrezgene);Acc:100620420]	71	-19.7	1	1	2
ssc-miR-127	ENSSSCG00000040538	WDFY2	WD repeat and FYVE domain containing 2 [Source:VGNC Symbol;Acc:VGNC:94902]	86	-20.33	1	1	2
ssc-miR-127	ENSSSCG00000028201	CWF19L2	CWF19 like cell cycle control factor 2 [Source:VGNC Symbol;Acc:VGNC:96726]	98	-19.72	1	1	2
ssc-miR-127	ENSSSCG00000029507	RASGEF1B	RasGEF domain family member 1B [Source:VGNC Symbol;Acc:VGNC:92109]	98	-25.39	1	1	2
ssc-miR-127	ENSSSCG00000001930	ENSSSCG00000001930	pyruvate kinase, muscle [Source:NCBI gene (formerly Entrezgene);Acc:100158154]	96	-29.24	1	1	2
ssc-miR-127	ENSSSCG00000037336	ENSSSCG00000037336	GID complex subunit 4 homolog [Source:VGNC Symbol;Acc:VGNC:98996]	63	-21.06	1	1	2
ssc-miR-127	ENSSSCG00000040432	GPR101	G protein-coupled receptor 101 [Source:VGNC Symbol;Acc:VGNC:88594]	85	-19.31	1	1	2
ssc-miR-127	ENSSSCG00000029521	CD82	CD82 molecule [Source:VGNC Symbol;Acc:VGNC:86432]	65	-53.18	1	1	2
ssc-miR-127	ENSSSCG00000037531	MAP3K11	mitogen-activated protein kinase kinase kinase 11 [Source:VGNC Symbol;Acc:VGNC:89982]	94	-26.48	1	1	2
ssc-miR-127	ENSSSCG00000000667	AICDA	activation induced cytidine deaminase [Source:VGNC Symbol;Acc:VGNC:85196]	87	-40.88	1	1	2
ssc-miR-127	ENSSSCG00000015524	FAM20B	FAM20B glycosaminoglycan xylosylkinase [Source:VGNC Symbol;Acc:VGNC:87950]	74	-25.28	1	1	2
ssc-miR-127	ENSSSCG00000039609	ANKRD33B	ankyrin repeat domain 33B [Source:VGNC Symbol;Acc:VGNC:85334]	95	-22.03	1	1	2
ssc-miR-127	ENSSSCG00000040031	SMIM32	small integral membrane protein 32 [Source:HGNC Symbol;Acc:HGNC:53640]	71	-24.3	1	1	2
ssc-miR-127	ENSSSCG00000032360	PANX1	pannexin 1 [Source:VGNC Symbol;Acc:VGNC:91166]	60	-22.56	1	1	2
ssc-miR-127	ENSSSCG00000039010	WNT7A	Wnt family member 7A [Source:VGNC Symbol;Acc:VGNC:94974]	91	-26.75	1	1	2
ssc-miR-127	ENSSSCG00000035762	ENSSSCG00000035762	CDGSH iron sulfur domain 1 [Source:NCBI gene (formerly Entrezgene);Acc:110256737]	96	-17.63	1	1	2
ssc-miR-127	ENSSSCG00000031868	XK	X-linked Kx blood group [Source:NCBI gene (formerly Entrezgene);Acc:100511169]	93	-19.49	1	1	2
ssc-miR-127	ENSSSCG00000036494	ERG28	ergosterol biosynthesis 28 homolog [Source:VGNC Symbol;Acc:VGNC:87769]	91	-22.55	1	1	2
ssc-miR-127	ENSSSCG00000017566	ACSF2	acyl-CoA synthetase family member 2 [Source:VGNC Symbol;Acc:VGNC:85031]	83	-69.33	1	1	2
ssc-miR-127	ENSSSCG00000044573	ENSSSCG00000044573	NA	79	-24.54	1	1	2
ssc-miR-127	ENSSSCG00000027190	TUBA8	peroxisomal biogenesis factor 26 [Source:NCBI gene (formerly Entrezgene);Acc:100517945]	68	-23.61	1	1	2
ssc-miR-127	ENSSSCG00000006385	NCSTN	nicastrin [Source:VGNC Symbol;Acc:VGNC:90621]	64	-33.64	1	1	2
ssc-miR-127	ENSSSCG00000002029	MYH7	myosin heavy chain 7 [Source:NCBI gene (formerly Entrezgene);Acc:396860]	77	-45.08	1	1	2
ssc-miR-127	ENSSSCG00000006071	VPS13B	vacuolar protein sorting 13 homolog B [Source:VGNC Symbol;Acc:VGNC:94839]	85	-24	1	1	2
ssc-miR-127	ENSSSCG00000037307	PRC1	protein regulator of cytokinesis 1 [Source:NCBI gene (formerly Entrezgene);Acc:110261560]	87	-22.85	1	1	2
ssc-miR-127	ENSSSCG00000013403	GALNT18	polypeptide N-acetylgalactosaminyltransferase 18 [Source:VGNC Symbol;Acc:VGNC:88333]	79	-48.78	1	1	2
ssc-miR-127	ENSSSCG00000012889	CHKA	choline kinase alpha [Source:VGNC Symbol;Acc:VGNC:86646]	98	-93.37	1	1	2
ssc-miR-127	ENSSSCG00000042968	ENSSSCG00000042968	NA	72	-18.57	1	1	2
ssc-miR-127	ENSSSCG00000006082	MATN2	matrilin 2 [Source:VGNC Symbol;Acc:VGNC:90043]	77	-21.89	1	1	2
ssc-miR-127	ENSSSCG00000000941	METTL25	methyltransferase like 25 [Source:VGNC Symbol;Acc:VGNC:90162]	85	-38.65	1	1	2
ssc-miR-127	ENSSSCG00000028740	CTDSPL	CTD small phosphatase like [Source:NCBI gene (formerly Entrezgene);Acc:100517189]	73	-24.7	1	1	2
ssc-miR-127	ENSSSCG00000008266	LOXL3	lysyl oxidase like 3 [Source:VGNC Symbol;Acc:VGNC:89782]	91	-45.97	1	1	2
ssc-miR-127	ENSSSCG00000027967	IGSF6	immunoglobulin superfamily member 6 [Source:VGNC Symbol;Acc:VGNC:89068]	69	-25.39	1	1	2
ssc-miR-127	ENSSSCG00000029411	CAPN2	calpain 2 [Source:VGNC Symbol;Acc:VGNC:95630]	84	-27.67	1	1	2
ssc-miR-127	ENSSSCG00000032795	IL1RL1	interleukin 1 receptor like 1 [Source:NCBI gene (formerly Entrezgene);Acc:100127134]	94	-21.71	1	1	2
ssc-miR-127	ENSSSCG00000007019	GPAT4	glycerol-3-phosphate acyltransferase 4 [Source:VGNC Symbol;Acc:VGNC:95953]	78	-23.86	1	1	2
ssc-miR-127	ENSSSCG00000030585	HOXC6	homeobox C6 [Source:VGNC Symbol;Acc:VGNC:88953]	94	-24.01	1	1	2
ssc-miR-127	ENSSSCG00000032403	ENSSSCG00000032403	t-complex 10 like 2 [Source:NCBI gene (formerly Entrezgene);Acc:102162648]	92	-22.64	1	1	2
ssc-miR-127	ENSSSCG00000005949	ENSSSCG00000005949	Src like adaptor [Source:VGNC Symbol;Acc:VGNC:92908]	65	-52.18	1	1	2
ssc-miR-127	ENSSSCG00000036115	ENSSSCG00000036115	protein phosphatase 3 regulatory subunit B, alpha [Source:NCBI gene (formerly Entrezgene);Acc:100627903]	99	-19.78	1	1	2
ssc-miR-136-3p	ENSSSCG00000000649	CLEC1A	C-type lectin domain family 1 member A [Source:VGNC Symbol;Acc:VGNC:86750]	92	-15.97	1	1	2
ssc-miR-136-3p	ENSSSCG00000001027	BMP6	bone morphogenetic protein 6 [Source:VGNC Symbol;Acc:VGNC:85845]	96	-43.17	1	1	2
ssc-miR-136-3p	ENSSSCG00000001204	ZKSCAN4	zinc finger with KRAB and SCAN domains 4 [Source:VGNC Symbol;Acc:VGNC:95173]	93	-21.91	1	1	2
ssc-miR-136-3p	ENSSSCG00000001786	CFAP161	cilia and flagella associated protein 161 [Source:VGNC Symbol;Acc:VGNC:86596]	79	-22.45	1	1	2
ssc-miR-136-3p	ENSSSCG00000001963	EGLN3	egl-9 family hypoxia inducible factor 3 [Source:VGNC Symbol;Acc:VGNC:87589]	80	-22.51	1	1	2
ssc-miR-136-3p	ENSSSCG00000002450	SLC24A4	solute carrier family 24 member 4 [Source:VGNC Symbol;Acc:VGNC:92988]	86	-20.03	1	1	2
ssc-miR-136-3p	ENSSSCG00000002474	PPP4R4	protein phosphatase 4 regulatory subunit 4 [Source:VGNC Symbol;Acc:VGNC:91759]	62	-19.65	1	1	2
ssc-miR-136-3p	ENSSSCG00000003771	FUBP1	far upstream element binding protein 1 [Source:VGNC Symbol;Acc:VGNC:96781]	72	-17.37	1	1	2
ssc-miR-136-3p	ENSSSCG00000004234	FABP7	fatty acid binding protein 7 [Source:VGNC Symbol;Acc:VGNC:87873]	90	-15.68	1	1	2
ssc-miR-136-3p	ENSSSCG00000005186	TTC39B	tetratricopeptide repeat domain 39B [Source:VGNC Symbol;Acc:VGNC:94552]	97	-16.26	1	1	2
ssc-miR-136-3p	ENSSSCG00000006202	CSPP1	centrosome and spindle pole associated protein 1 [Source:VGNC Symbol;Acc:VGNC:87045]	95	-16.49	1	1	2
ssc-miR-136-3p	ENSSSCG00000006216	TRIM55	tripartite motif containing 55 [Source:VGNC Symbol;Acc:VGNC:94420]	75	-15.5	1	1	2
ssc-miR-136-3p	ENSSSCG00000006641	PRUNE1	prune exopolyphosphatase 1 [Source:VGNC Symbol;Acc:VGNC:91890]	80	-17.14	1	1	2
ssc-miR-136-3p	ENSSSCG00000007463	PTGIS	prostaglandin I2 synthase [Source:VGNC Symbol;Acc:VGNC:96515]	60	-16.99	1	1	2
ssc-miR-136-3p	ENSSSCG00000007895	ZC3H7A	zinc finger CCCH-type containing 7A [Source:VGNC Symbol;Acc:VGNC:95099]	77	-17.37	1	1	2
ssc-miR-136-3p	ENSSSCG00000011018	MTPAP	mitochondrial poly(A) polymerase [Source:VGNC Symbol;Acc:VGNC:96676]	90	-19.4	1	1	2
ssc-miR-136-3p	ENSSSCG00000011765	USP13	ubiquitin specific peptidase 13 [Source:VGNC Symbol;Acc:VGNC:94746]	70	-19.28	1	1	2
ssc-miR-136-3p	ENSSSCG00000012380	P2RY4	pyrimidinergic receptor P2Y4 [Source:VGNC Symbol;Acc:VGNC:91127]	98	-21.42	1	1	2
ssc-miR-136-3p	ENSSSCG00000013100	ENSSSCG00000013100	membrane spanning 4-domains A4A [Source:NCBI gene (formerly Entrezgene);Acc:100525275]	91	-21.09	1	1	2
ssc-miR-136-3p	ENSSSCG00000013938	GATAD2A	GATA zinc finger domain containing 2A [Source:VGNC Symbol;Acc:VGNC:88368]	73	-16.49	1	1	2
ssc-miR-136-3p	ENSSSCG00000014010	MAPK9	mitogen-activated protein kinase 9 [Source:VGNC Symbol;Acc:VGNC:90009]	99	-16.04	1	1	2
ssc-miR-136-3p	ENSSSCG00000015270	FMOD	fibromodulin [Source:NCBI gene (formerly Entrezgene);Acc:100526237]	77	-17.38	1	1	2
ssc-miR-136-3p	ENSSSCG00000015489	SLC9C2	ankyrin repeat domain-containing protein 45 [Source:NCBI gene (formerly Entrezgene);Acc:100624136]	94	-20.03	1	1	2
ssc-miR-136-3p	ENSSSCG00000015570	IVNS1ABP	influenza virus NS1A binding protein [Source:NCBI gene (formerly Entrezgene);Acc:100302027]	94	-36.63	1	1	2
ssc-miR-136-3p	ENSSSCG00000015746	DLGAP2	DLG associated protein 2 [Source:VGNC Symbol;Acc:VGNC:99711]	84	-16.95	1	1	2
ssc-miR-136-3p	ENSSSCG00000015820	NSD3	nuclear receptor binding SET domain protein 3 [Source:VGNC Symbol;Acc:VGNC:95567]	72	-15.97	1	1	2
ssc-miR-136-3p	ENSSSCG00000015886	ITGB6	integrin subunit beta 6 [Source:VGNC Symbol;Acc:VGNC:98054]	64	-16.05	1	1	2
ssc-miR-136-3p	ENSSSCG00000016005	SESTD1	SEC14 and spectrin domain containing 1 [Source:VGNC Symbol;Acc:VGNC:95884]	81	-17.72	1	1	2
ssc-miR-136-3p	ENSSSCG00000016998	NPM1	nucleophosmin 1 [Source:NCBI gene (formerly Entrezgene);Acc:100525313]	79	-19.92	1	1	2
ssc-miR-136-3p	ENSSSCG00000017054	CYFIP2	cytoplasmic FMR1 interacting protein 2 [Source:VGNC Symbol;Acc:VGNC:87127]	72	-21.93	1	1	2
ssc-miR-136-3p	ENSSSCG00000017516	ENSSSCG00000017516	Sp2 transcription factor [Source:VGNC Symbol;Acc:VGNC:93361]	64	-16.42	1	1	2
ssc-miR-136-3p	ENSSSCG00000017642	MTMR4	myotubularin related protein 4 [Source:VGNC Symbol;Acc:VGNC:90462]	86	-19.84	1	1	2
ssc-miR-136-3p	ENSSSCG00000017741	TEFM	transcription elongation factor, mitochondrial [Source:VGNC Symbol;Acc:VGNC:93865]	96	-19.87	1	1	2
ssc-miR-136-3p	ENSSSCG00000026176	CHRM3	cholinergic receptor muscarinic 3 [Source:VGNC Symbol;Acc:VGNC:86664]	79	-16.24	1	1	2
ssc-miR-136-3p	ENSSSCG00000024131	MINDY2	MINDY lysine 48 deubiquitinase 2 [Source:VGNC Symbol;Acc:VGNC:90231]	60	-15.92	1	1	2
ssc-miR-136-3p	ENSSSCG00000022402	GRAMD2B	GRAM domain containing 2B [Source:VGNC Symbol;Acc:VGNC:88658]	62	-16.38	1	1	2
ssc-miR-136-3p	ENSSSCG00000020744	DUSP3	dual specificity phosphatase 3 [Source:VGNC Symbol;Acc:VGNC:87486]	63	-19.25	1	1	2
ssc-miR-136-3p	ENSSSCG00000022636	DENND5B	DENN domain containing 5B [Source:VGNC Symbol;Acc:VGNC:87255]	97	-17.58	1	1	2
ssc-miR-136-3p	ENSSSCG00000025834	FNDC5	fibronectin type III domain containing 5 [Source:VGNC Symbol;Acc:VGNC:88185]	96	-20.05	1	1	2
ssc-miR-136-3p	ENSSSCG00000023842	TRAT1	T cell receptor associated transmembrane adaptor 1 [Source:VGNC Symbol;Acc:VGNC:94381]	80	-16.4	1	1	2
ssc-miR-136-3p	ENSSSCG00000027251	CDC7	cell division cycle 7 [Source:VGNC Symbol;Acc:VGNC:97922]	63	-17.87	1	1	2
ssc-miR-136-3p	ENSSSCG00000028581	ZCCHC4	zinc finger CCHC-type containing 4 [Source:VGNC Symbol;Acc:VGNC:95110]	95	-16.49	1	1	2
ssc-miR-136-3p	ENSSSCG00000029621	BMPR1B	bone morphogenetic protein receptor type 1B [Source:VGNC Symbol;Acc:VGNC:85847]	86	-17.13	1	1	2
ssc-miR-136-3p	ENSSSCG00000021746	MRPL35	mitochondrial ribosomal protein L35 [Source:VGNC Symbol;Acc:VGNC:90361]	80	-15.97	1	1	2
ssc-miR-136-3p	ENSSSCG00000030289	PTPN11	protein tyrosine phosphatase non-receptor type 11 [Source:VGNC Symbol;Acc:VGNC:91972]	85	-22.2	1	1	2
ssc-miR-136-3p	ENSSSCG00000032431	TMEM52B	transmembrane protein 52B [Source:VGNC Symbol;Acc:VGNC:94189]	74	-15.11	1	1	2
ssc-miR-136-3p	ENSSSCG00000029594	WBP1L	WW domain binding protein 1 like [Source:VGNC Symbol;Acc:VGNC:94898]	89	-16.65	1	1	2
ssc-miR-136-3p	ENSSSCG00000012150	REPS2	RALBP1 associated Eps domain containing 2 [Source:VGNC Symbol;Acc:VGNC:92214]	64	-20.16	1	1	2
ssc-miR-136-3p	ENSSSCG00000012556	RBM41	RNA binding motif protein 41 [Source:VGNC Symbol;Acc:VGNC:92155]	94	-32.47	1	1	2
ssc-miR-136-3p	ENSSSCG00000036050	CD302	CD302 molecule [Source:NCBI gene (formerly Entrezgene);Acc:100126280]	72	-16.81	1	1	2
ssc-miR-136-3p	ENSSSCG00000039311	NCS1	neuronal calcium sensor 1 [Source:VGNC Symbol;Acc:VGNC:90620]	85	-16.85	1	1	2
ssc-miR-136-3p	ENSSSCG00000028025	WDR74	WD repeat domain 74 [Source:VGNC Symbol;Acc:VGNC:94940]	90	-15.03	1	1	2
ssc-miR-136-3p	ENSSSCG00000007322	ENSSSCG00000007322	Src like adaptor 2 [Source:NCBI gene (formerly Entrezgene);Acc:100154129]	98	-18.36	1	1	2
ssc-miR-136-3p	ENSSSCG00000016118	CYP20A1	neurobeachin like 1 [Source:NCBI gene (formerly Entrezgene);Acc:100514254]	69	-18.59	1	1	2
ssc-miR-136-3p	ENSSSCG00000034058	ARHGDIA	Rho GDP dissociation inhibitor alpha [Source:VGNC Symbol;Acc:VGNC:85483]	96	-15.97	1	1	2
ssc-miR-136-3p	ENSSSCG00000036870	RTN2	reticulon 2 [Source:VGNC Symbol;Acc:VGNC:98608]	96	-15.46	1	1	2
ssc-miR-136-3p	ENSSSCG00000021784	TBCK	TBC1 domain containing kinase [Source:VGNC Symbol;Acc:VGNC:93786]	78	-15.22	1	1	2
ssc-miR-136-3p	ENSSSCG00000016618	CPED1	cadherin like and PC-esterase domain containing 1 [Source:VGNC Symbol;Acc:VGNC:86940]	63	-21.56	1	1	2
ssc-miR-136-3p	ENSSSCG00000027211	EPC2	enhancer of polycomb homolog 2 [Source:VGNC Symbol;Acc:VGNC:96045]	85	-15.02	1	1	2
ssc-miR-136-3p	ENSSSCG00000001715	ENPP5	ectonucleotide pyrophosphatase/phosphodiesterase family member 5 [Source:VGNC Symbol;Acc:VGNC:96730]	76	-15.97	1	1	2
ssc-miR-136-3p	ENSSSCG00000007485	BCAS1	brain enriched myelin associated protein 1 [Source:VGNC Symbol;Acc:VGNC:98872]	88	-35.23	1	1	2
ssc-miR-136-3p	ENSSSCG00000026108	CDC42EP1	CDC42 effector protein 1 [Source:VGNC Symbol;Acc:VGNC:86455]	64	-21.64	1	1	2
ssc-miR-136-3p	ENSSSCG00000014228	FAM170A	family with sequence similarity 170 member A [Source:VGNC Symbol;Acc:VGNC:99648]	96	-16.32	1	1	2
ssc-miR-136-3p	ENSSSCG00000037719	PDPK1	3-phosphoinositide dependent protein kinase 1 [Source:NCBI gene (formerly Entrezgene);Acc:100192445]	98	-16.29	1	1	2
ssc-miR-136-3p	ENSSSCG00000004651	GALK2	fibroblast growth factor 7 [Source:NCBI gene (formerly Entrezgene);Acc:397281]	66	-18.22	1	1	2
ssc-miR-136-3p	ENSSSCG00000011997	CHMP2B	charged multivesicular body protein 2B [Source:VGNC Symbol;Acc:VGNC:86650]	66	-16.13	1	1	2
ssc-miR-136-3p	ENSSSCG00000032467	RAB5C	RAB5C, member RAS oncogene family [Source:VGNC Symbol;Acc:VGNC:99031]	62	-17.11	1	1	2
ssc-miR-136-3p	ENSSSCG00000015670	GTDC1	glycosyltransferase like domain containing 1 [Source:VGNC Symbol;Acc:VGNC:95955]	98	-21.45	1	1	2
ssc-miR-136-3p	ENSSSCG00000013891	CCDC124	coiled-coil domain containing 124 [Source:VGNC Symbol;Acc:VGNC:86251]	99	-18.43	1	1	2
ssc-miR-136-3p	ENSSSCG00000029578	NFATC3	nuclear factor of activated T cells 3 [Source:VGNC Symbol;Acc:VGNC:90710]	88	-16.23	1	1	2
ssc-miR-136-3p	ENSSSCG00000010672	RAB11FIP2	RAB11 family interacting protein 2 [Source:VGNC Symbol;Acc:VGNC:92039]	75	-17.58	1	1	2
ssc-miR-136-3p	ENSSSCG00000008150	TMEM182	transmembrane protein 182 [Source:VGNC Symbol;Acc:VGNC:94118]	69	-16.29	1	1	2
ssc-miR-136-3p	ENSSSCG00000009373	SLC25A15	solute carrier family 25 member 15 [Source:VGNC Symbol;Acc:VGNC:92994]	63	-17.34	1	1	2
ssc-miR-136-3p	ENSSSCG00000016115	ICA1L	islet cell autoantigen 1 like [Source:VGNC Symbol;Acc:VGNC:95617]	69	-19.4	1	1	2
ssc-miR-136-3p	ENSSSCG00000033657	GREM1	gremlin 1, DAN family BMP antagonist [Source:VGNC Symbol;Acc:VGNC:88665]	63	-18.18	1	1	2
ssc-miR-136-3p	ENSSSCG00000040187	ENSSSCG00000040187	zinc finger protein 791-like [Source:NCBI gene (formerly Entrezgene);Acc:106508100]	95	-16.48	1	1	2
ssc-miR-136-3p	ENSSSCG00000013879	SLC27A1	solute carrier family 27 member 1 [Source:VGNC Symbol;Acc:VGNC:93035]	78	-16.91	1	1	2
ssc-miR-136-3p	ENSSSCG00000015926	ABCB11	ATP binding cassette subfamily B member 11 [Source:VGNC Symbol;Acc:VGNC:97853]	85	-16.48	1	1	2
ssc-miR-136-3p	ENSSSCG00000006500	UBQLN4	ubiquilin 4 [Source:VGNC Symbol;Acc:VGNC:94666]	63	-17.17	1	1	2
ssc-miR-136-3p	ENSSSCG00000038506	ENSSSCG00000038506	CD46 molecule, complement regulatory protein [Source:NCBI gene (formerly Entrezgene);Acc:396922]	76	-17.27	1	1	2
ssc-miR-136-3p	ENSSSCG00000005247	ENSSSCG00000005247	tight junction protein 2 [Source:NCBI gene (formerly Entrezgene);Acc:100513065]	67	-16.96	1	1	2
ssc-miR-136-3p	ENSSSCG00000036081	TBC1D20	TBC1 domain family member 20 [Source:VGNC Symbol;Acc:VGNC:95752]	61	-17.86	1	1	2
ssc-miR-136-3p	ENSSSCG00000032149	PLET1	placenta expressed transcript 1 [Source:VGNC Symbol;Acc:VGNC:98202]	62	-20.26	1	1	2
ssc-miR-136-3p	ENSSSCG00000040615	ENSSSCG00000040615	MAM and LDL receptor class A domain containing 1 [Source:NCBI gene (formerly Entrezgene);Acc:100523136]	62	-18.8	1	1	2
ssc-miR-136-3p	ENSSSCG00000010816	TGFB2	transforming growth factor beta 2 [Source:VGNC Symbol;Acc:VGNC:95541]	88	-16.49	1	1	2
ssc-miR-136-3p	ENSSSCG00000032094	DKK2	dickkopf WNT signaling pathway inhibitor 2 [Source:VGNC Symbol;Acc:VGNC:87322]	98	-17.45	1	1	2
ssc-miR-136-3p	ENSSSCG00000033291	PIP4K2B	phosphatidylinositol-5-phosphate 4-kinase type 2 beta [Source:VGNC Symbol;Acc:VGNC:91454]	81	-17.81	1	1	2
ssc-miR-136-3p	ENSSSCG00000010243	CCAR1	cell division cycle and apoptosis regulator 1 [Source:VGNC Symbol;Acc:VGNC:86238]	97	-37.61	1	1	2
ssc-miR-136-3p	ENSSSCG00000009679	FZD3	frizzled class receptor 3 [Source:VGNC Symbol;Acc:VGNC:88281]	71	-16.91	1	1	2
ssc-miR-136-3p	ENSSSCG00000038958	DNM3	dynamin 3 [Source:VGNC Symbol;Acc:VGNC:87382]	99	-33.39	1	1	2
ssc-miR-136-3p	ENSSSCG00000040066	TRIM58	tripartite motif containing 58 [Source:VGNC Symbol;Acc:VGNC:94422]	78	-15.97	1	1	2
ssc-miR-136-3p	ENSSSCG00000040388	ZBTB46	zinc finger and BTB domain containing 46 [Source:VGNC Symbol;Acc:VGNC:95733]	87	-16.07	1	1	2
ssc-miR-136-3p	ENSSSCG00000037755	NSMCE2	NSE2 (MMS21) homolog, SMC5-SMC6 complex SUMO ligase [Source:VGNC Symbol;Acc:VGNC:98828]	98	-17.18	1	1	2
ssc-miR-136-3p	ENSSSCG00000000367	ENSSSCG00000000367	transmembrane protein 198-like [Source:NCBI gene (formerly Entrezgene);Acc:100523964]	71	-20.49	1	1	2
ssc-miR-136-3p	ENSSSCG00000012307	ENSSSCG00000012307	cyclin B3 [Source:VGNC Symbol;Acc:VGNC:86351]	80	-16.23	1	1	2
ssc-miR-136-3p	ENSSSCG00000013391	PSMA1	proteasome 20S subunit alpha 1 [Source:NCBI gene (formerly Entrezgene);Acc:100516779]	97	-21.63	1	1	2
ssc-miR-136-3p	ENSSSCG00000037264	RAB31	RAB31, member RAS oncogene family [Source:VGNC Symbol;Acc:VGNC:98255]	98	-19.56	1	1	2
ssc-miR-136-3p	ENSSSCG00000015528	AXDND1	axonemal dynein light chain domain containing 1 [Source:VGNC Symbol;Acc:VGNC:85706]	91	-19.42	1	1	2
ssc-miR-136-3p	ENSSSCG00000025741	SNX20	sorting nexin 20 [Source:VGNC Symbol;Acc:VGNC:93313]	61	-15.13	1	1	2
ssc-miR-136-3p	ENSSSCG00000005204	RANBP6	RAN binding protein 6 [Source:VGNC Symbol;Acc:VGNC:92081]	75	-21.71	1	1	2
ssc-miR-136-3p	ENSSSCG00000015284	MDM4	MDM4 regulator of p53 [Source:VGNC Symbol;Acc:VGNC:90094]	74	-16.72	1	1	2
ssc-miR-136-3p	ENSSSCG00000004857	ATP9B	ATPase phospholipid transporting 9B (putative) [Source:NCBI gene (formerly Entrezgene);Acc:100154901]	84	-20.42	1	1	2
ssc-miR-136-3p	ENSSSCG00000024810	PRAM1	PML-RARA regulated adaptor molecule 1 [Source:VGNC Symbol;Acc:VGNC:91769]	85	-16.96	1	1	2
ssc-miR-136-3p	ENSSSCG00000032622	SLC39A14	solute carrier family 39 member 14 [Source:NCBI gene (formerly Entrezgene);Acc:100152468]	67	-16.93	1	1	2
ssc-miR-136-3p	ENSSSCG00000044786	ENSSSCG00000044786	NA	80	-16.14	1	1	2
ssc-miR-136-3p	ENSSSCG00000020927	SLC2A2	solute carrier family 2 member 2 [Source:VGNC Symbol;Acc:VGNC:93048]	62	-19.57	1	1	2
ssc-miR-136-3p	ENSSSCG00000016650	IMMP2L	inner mitochondrial membrane peptidase subunit 2 [Source:NCBI gene (formerly Entrezgene);Acc:100521052]	75	-18.97	1	1	2
ssc-miR-136-3p	ENSSSCG00000007733	ENSSSCG00000007733	tRNA-yW synthesizing protein 1 homolog (S. cerevisiae) [Source:NCBI gene (formerly Entrezgene);Acc:100516854]	77	-18.81	1	1	2
ssc-miR-136-3p	ENSSSCG00000036669	ENSSSCG00000036669	NA	71	-23.19	1	1	2
ssc-miR-136-3p	ENSSSCG00000003393	TMEM201	transmembrane protein 201 [Source:VGNC Symbol;Acc:VGNC:94131]	71	-19.12	1	1	2
ssc-miR-136-3p	ENSSSCG00000048765	ENSSSCG00000048765	NA	83	-17.53	1	1	2
ssc-miR-136-3p	ENSSSCG00000009389	TRIM13	tripartite motif containing 13 [Source:VGNC Symbol;Acc:VGNC:94394]	77	-19.43	1	1	2
ssc-miR-136-3p	ENSSSCG00000008754	GBA3	glucosylceramidase beta 3 [Source:VGNC Symbol;Acc:VGNC:98931]	94	-15.73	1	1	2
ssc-miR-136-3p	ENSSSCG00000003749	PIK3C3	phosphatidylinositol 3-kinase catalytic subunit type 3 [Source:VGNC Symbol;Acc:VGNC:91439]	63	-22.11	1	1	2
ssc-miR-136-3p	ENSSSCG00000045270	ENSSSCG00000045270	NA	93	-15.07	1	1	2
ssc-miR-136-3p	ENSSSCG00000004370	ATG5	autophagy related 5 [Source:NCBI gene (formerly Entrezgene);Acc:100739102]	82	-18.53	1	1	2
ssc-miR-136-3p	ENSSSCG00000009457	DACH1	dachshund family transcription factor 1 [Source:VGNC Symbol;Acc:VGNC:87146]	98	-40	1	1	2
ssc-miR-136-3p	ENSSSCG00000006235	TOX	thymocyte selection associated high mobility group box [Source:VGNC Symbol;Acc:VGNC:94322]	75	-16.98	1	1	2
ssc-miR-136-3p	ENSSSCG00000049253	ENSSSCG00000049253	NA	82	-16.92	1	1	2
ssc-miR-136-3p	ENSSSCG00000045774	ENSSSCG00000045774	NA	67	-17.06	1	1	2
ssc-miR-136-3p	ENSSSCG00000008629	ROCK2	Rho associated coiled-coil containing protein kinase 2 [Source:NCBI gene (formerly Entrezgene);Acc:397445]	71	-20.05	1	1	2
ssc-miR-1468	ENSSSCG00000000014	FAM118A	family with sequence similarity 118 member A [Source:VGNC Symbol;Acc:VGNC:87893]	82	-16.38	1	1	2
ssc-miR-1468	ENSSSCG00000000018	KIAA0930	KIAA0930 [Source:VGNC Symbol;Acc:VGNC:89438]	65	-16.42	1	1	2
ssc-miR-1468	ENSSSCG00000000810	AMIGO2	adhesion molecule with Ig like domain 2 [Source:VGNC Symbol;Acc:VGNC:85281]	63	-19.77	1	1	2
ssc-miR-1468	ENSSSCG00000001056	RANBP9	RAN binding protein 9 [Source:VGNC Symbol;Acc:VGNC:92082]	73	-16.93	1	1	2
ssc-miR-1468	ENSSSCG00000001764	SH2D7	SH2 domain containing 7 [Source:VGNC Symbol;Acc:VGNC:92814]	80	-22.7	1	1	2
ssc-miR-1468	ENSSSCG00000040355	TICRR	TOPBP1 interacting checkpoint and replication regulator [Source:VGNC Symbol;Acc:VGNC:93977]	77	-20.01	1	1	2
ssc-miR-1468	ENSSSCG00000002427	EML5	EMAP like 5 [Source:VGNC Symbol;Acc:VGNC:87686]	86	-16.23	1	1	2
ssc-miR-1468	ENSSSCG00000002436	TTC7B	tetratricopeptide repeat domain 7B [Source:VGNC Symbol;Acc:VGNC:94558]	84	-15.26	1	1	2
ssc-miR-1468	ENSSSCG00000002452	LGMN	legumain [Source:VGNC Symbol;Acc:VGNC:89702]	96	-16.27	1	1	2
ssc-miR-1468	ENSSSCG00000002652	KLHDC4	kelch domain containing 4 [Source:VGNC Symbol;Acc:VGNC:89505]	94	-18.39	1	1	2
ssc-miR-1468	ENSSSCG00000002655	MAP1LC3B	microtubule associated protein 1 light chain 3 beta [Source:NCBI gene (formerly Entrezgene);Acc:100462754]	62	-19.37	1	1	2
ssc-miR-1468	ENSSSCG00000003016	CCDC97	coiled-coil domain containing 97 [Source:VGNC Symbol;Acc:VGNC:86331]	74	-18.38	1	1	2
ssc-miR-1468	ENSSSCG00000003011	ENSSSCG00000003011	carcinoembryonic antigen-related cell adhesion molecule 5-like [Source:NCBI gene (formerly Entrezgene);Acc:102158679]	73	-19.89	1	1	2
ssc-miR-1468	ENSSSCG00000003395	PIK3CD	phosphatidylinositol-4,5-bisphosphate 3-kinase catalytic subunit delta [Source:VGNC Symbol;Acc:VGNC:91442]	89	-16.42	1	1	2
ssc-miR-1468	ENSSSCG00000003642	INPP5B	inositol polyphosphate-5-phosphatase B [Source:VGNC Symbol;Acc:VGNC:89143]	82	-19.61	1	1	2
ssc-miR-1468	ENSSSCG00000004493	SIGLEC15	sialic acid binding Ig like lectin 15 [Source:VGNC Symbol;Acc:VGNC:92871]	69	-17.2	1	1	2
ssc-miR-1468	ENSSSCG00000005271	CARNMT1	carnosine N-methyltransferase 1 [Source:VGNC Symbol;Acc:VGNC:86195]	77	-17.28	1	1	2
ssc-miR-1468	ENSSSCG00000005701	ASS1	argininosuccinate synthase 1 [Source:VGNC Symbol;Acc:VGNC:85590]	74	-20.13	1	1	2
ssc-miR-1468	ENSSSCG00000006678	FCGR1A	Fc fragment of IgG, high affinity Ia, receptor (CD64) [Source:NCBI gene (formerly Entrezgene);Acc:613130]	67	-18.58	1	1	2
ssc-miR-1468	ENSSSCG00000026680	KCND3	potassium voltage-gated channel subfamily D member 3 [Source:VGNC Symbol;Acc:VGNC:98814]	63	-32.69	1	1	2
ssc-miR-1468	ENSSSCG00000008180	EIF5B	eukaryotic translation initiation factor 5B [Source:VGNC Symbol;Acc:VGNC:87634]	69	-22.18	1	1	2
ssc-miR-1468	ENSSSCG00000008619	DDX1	DEAD-box helicase 1 [Source:VGNC Symbol;Acc:VGNC:87213]	97	-20.33	1	1	2
ssc-miR-1468	ENSSSCG00000009148	LEF1	lymphoid enhancer binding factor 1 [Source:VGNC Symbol;Acc:VGNC:89676]	72	-20.4	1	1	2
ssc-miR-1468	ENSSSCG00000009243	THAP9	THAP domain containing 9 [Source:VGNC Symbol;Acc:VGNC:93945]	62	-21.24	1	1	2
ssc-miR-1468	ENSSSCG00000009425	ENSSSCG00000009425	laccase domain containing 1 [Source:NCBI gene (formerly Entrezgene);Acc:100153856]	73	-59.36	1	1	2
ssc-miR-1468	ENSSSCG00000009480	NDFIP2	Nedd4 family interacting protein 2 [Source:VGNC Symbol;Acc:VGNC:90627]	98	-21.18	1	1	2
ssc-miR-1468	ENSSSCG00000009622	POLR3D	RNA polymerase III subunit D [Source:VGNC Symbol;Acc:VGNC:91656]	61	-20.56	1	1	2
ssc-miR-1468	ENSSSCG00000009667	ENSSSCG00000009667	gulonolactone (L-) oxidase [Source:NCBI gene (formerly Entrezgene);Acc:396759]	63	-21.88	1	1	2
ssc-miR-1468	ENSSSCG00000009753	TMEM132C	transmembrane protein 132C [Source:VGNC Symbol;Acc:VGNC:94081]	73	-17.91	1	1	2
ssc-miR-1468	ENSSSCG00000009914	ENSSSCG00000009914	calcium binding protein 1 [Source:NCBI gene (formerly Entrezgene);Acc:100157460]	71	-36.09	1	1	2
ssc-miR-1468	ENSSSCG00000010280	VSIR	V-set immunoregulatory receptor [Source:VGNC Symbol;Acc:VGNC:94870]	71	-16.5	1	1	2
ssc-miR-1468	ENSSSCG00000010613	ITPRIP	inositol 1,4,5-trisphosphate receptor interacting protein [Source:VGNC Symbol;Acc:VGNC:89256]	86	-52.26	1	1	2
ssc-miR-1468	ENSSSCG00000010739	CTBP2	C-terminal binding protein 2 [Source:VGNC Symbol;Acc:VGNC:87054]	81	-41.01	1	1	2
ssc-miR-1468	ENSSSCG00000010800	B3GALT2	beta-1,3-galactosyltransferase 2 [Source:VGNC Symbol;Acc:VGNC:96495]	88	-18.59	1	1	2
ssc-miR-1468	ENSSSCG00000010849	WDR26	WD repeat domain 26 [Source:VGNC Symbol;Acc:VGNC:95960]	60	-16.15	1	1	2
ssc-miR-1468	ENSSSCG00000010962	FRMD3	FERM domain containing 3 [Source:VGNC Symbol;Acc:VGNC:96031]	68	-20.63	1	1	2
ssc-miR-1468	ENSSSCG00000011068	ENSSSCG00000011068	YME1 like 1 ATPase [Source:NCBI gene (formerly Entrezgene);Acc:100515849]	73	-16.3	1	1	2
ssc-miR-1468	ENSSSCG00000011639	SRPRB	SRP receptor subunit beta [Source:VGNC Symbol;Acc:VGNC:93466]	68	-39.18	1	1	2
ssc-miR-1468	ENSSSCG00000011766	PEX5L	peroxisomal biogenesis factor 5 like [Source:VGNC Symbol;Acc:VGNC:91329]	92	-34.29	1	1	2
ssc-miR-1468	ENSSSCG00000012151	NHS	NHS actin remodeling regulator [Source:VGNC Symbol;Acc:VGNC:90738]	69	-43.42	1	1	2
ssc-miR-1468	ENSSSCG00000012627	ENSSSCG00000012627	A kinase (PRKA) anchor protein 17B [Source:NCBI gene (formerly Entrezgene);Acc:100513257]	84	-21.69	1	1	2
ssc-miR-1468	ENSSSCG00000013010	NAALADL1	N-acetylated alpha-linked acidic dipeptidase like 1 [Source:VGNC Symbol;Acc:VGNC:90558]	97	-22.11	1	1	2
ssc-miR-1468	ENSSSCG00000013358	PTPN5	protein tyrosine phosphatase non-receptor type 5 [Source:VGNC Symbol;Acc:VGNC:91981]	79	-20.92	1	1	2
ssc-miR-1468	ENSSSCG00000013664	SHFL	shiftless antiviral inhibitor of ribosomal frameshifting [Source:VGNC Symbol;Acc:VGNC:92843]	70	-18.35	1	1	2
ssc-miR-1468	ENSSSCG00000022402	GRAMD2B	GRAM domain containing 2B [Source:VGNC Symbol;Acc:VGNC:88658]	91	-17.68	1	1	2
ssc-miR-1468	ENSSSCG00000014252	PRRC1	proline rich coiled-coil 1 [Source:VGNC Symbol;Acc:VGNC:91864]	70	-41.1	1	1	2
ssc-miR-1468	ENSSSCG00000015136	UBASH3B	ubiquitin associated and SH3 domain containing B [Source:VGNC Symbol;Acc:VGNC:94637]	84	-34.82	1	1	2
ssc-miR-1468	ENSSSCG00000015538	KIAA1614	KIAA1614 [Source:VGNC Symbol;Acc:VGNC:89446]	67	-18.94	1	1	2
ssc-miR-1468	ENSSSCG00000015717	C1QL2	complement C1q like 2 [Source:VGNC Symbol;Acc:VGNC:96034]	85	-22.78	1	1	2
ssc-miR-1468	ENSSSCG00000016105	FLACC1	flagellum associated containing coiled-coil domains 1 [Source:VGNC Symbol;Acc:VGNC:96579]	69	-42.53	1	1	2
ssc-miR-1468	ENSSSCG00000016406	ESYT2	extended synaptotagmin 2 [Source:VGNC Symbol;Acc:VGNC:87797]	88	-16.61	1	1	2
ssc-miR-1468	ENSSSCG00000016509	LUC7L2	putative RNA-binding protein Luc7-like 2 [Source:NCBI gene (formerly Entrezgene);Acc:102162486]	75	-16.8	1	1	2
ssc-miR-1468	ENSSSCG00000016672	ADCYAP1R1	ADCYAP receptor type I [Source:VGNC Symbol;Acc:VGNC:85115]	60	-17.82	1	1	2
ssc-miR-1468	ENSSSCG00000016983	STC2	stanniocalcin 2 [Source:VGNC Symbol;Acc:VGNC:93543]	60	-21.31	1	1	2
ssc-miR-1468	ENSSSCG00000037754	SLC39A11	solute carrier family 39 member 11 [Source:VGNC Symbol;Acc:VGNC:93102]	64	-20.27	1	1	2
ssc-miR-1468	ENSSSCG00000017517	TBX21	T-box transcription factor 21 [Source:VGNC Symbol;Acc:VGNC:93800]	78	-19.92	1	1	2
ssc-miR-1468	ENSSSCG00000017601	TOM1L1	target of myb1 like 1 membrane trafficking protein [Source:VGNC Symbol;Acc:VGNC:94302]	72	-16.02	1	1	2
ssc-miR-1468	ENSSSCG00000017747	RAB11FIP4	RAB11 family interacting protein 4 [Source:VGNC Symbol;Acc:VGNC:92041]	75	-15.74	1	1	2
ssc-miR-1468	ENSSSCG00000026499	NMT2	N-myristoyltransferase 2 [Source:VGNC Symbol;Acc:VGNC:96448]	71	-20.24	1	1	2
ssc-miR-1468	ENSSSCG00000022131	KCTD6	potassium channel tetramerization domain containing 6 [Source:VGNC Symbol;Acc:VGNC:89402]	85	-20.46	1	1	2
ssc-miR-1468	ENSSSCG00000028592	TM2D2	TM2 domain containing 2 [Source:VGNC Symbol;Acc:VGNC:96032]	66	-16.31	1	1	2
ssc-miR-1468	ENSSSCG00000022126	EGFR	epidermal growth factor receptor [Source:VGNC Symbol;Acc:VGNC:87587]	61	-16.55	1	1	2
ssc-miR-1468	ENSSSCG00000028877	RAD51B	RAD51 paralog B [Source:VGNC Symbol;Acc:VGNC:92058]	88	-15.23	1	1	2
ssc-miR-1468	ENSSSCG00000028423	ENSSSCG00000028423	RB binding protein 4, chromatin remodeling factor [Source:VGNC Symbol;Acc:VGNC:98598]	91	-15.92	1	1	2
ssc-miR-1468	ENSSSCG00000026587	BATF3	basic leucine zipper ATF-like transcription factor 3 [Source:VGNC Symbol;Acc:VGNC:85760]	93	-15.62	1	1	2
ssc-miR-1468	ENSSSCG00000021287	GCFC2	GC-rich sequence DNA-binding factor 2 [Source:VGNC Symbol;Acc:VGNC:88382]	85	-16.59	1	1	2
ssc-miR-1468	ENSSSCG00000028905	TNIK	TRAF2 and NCK interacting kinase [Source:VGNC Symbol;Acc:VGNC:98381]	80	-19.92	1	1	2
ssc-miR-1468	ENSSSCG00000025921	TMEM41A	transmembrane protein 41A [Source:NCBI gene (formerly Entrezgene);Acc:100152499]	61	-19.51	1	1	2
ssc-miR-1468	ENSSSCG00000003691	MYL12A	myosin regulatory light chain 12B [Source:NCBI gene (formerly Entrezgene);Acc:414399]	87	-15.73	1	1	2
ssc-miR-1468	ENSSSCG00000024780	ZFAND1	zinc finger AN1-type containing 1 [Source:VGNC Symbol;Acc:VGNC:95133]	73	-17.78	1	1	2
ssc-miR-1468	ENSSSCG00000027443	MRAS	muscle RAS oncogene homolog [Source:VGNC Symbol;Acc:VGNC:90340]	87	-19.74	1	1	2
ssc-miR-1468	ENSSSCG00000037592	SLF2	SMC5-SMC6 complex localization factor protein 2 [Source:NCBI gene (formerly Entrezgene);Acc:110256637]	62	-15.54	1	1	2
ssc-miR-1468	ENSSSCG00000027970	ENSSSCG00000027970	proline rich transmembrane protein 2 [Source:NCBI gene (formerly Entrezgene);Acc:100623439]	88	-18.02	1	1	2
ssc-miR-1468	ENSSSCG00000023894	AKNA	AT-hook transcription factor [Source:VGNC Symbol;Acc:VGNC:85228]	76	-17.4	1	1	2
ssc-miR-1468	ENSSSCG00000024776	ENSSSCG00000024776	small nuclear ribonucleoprotein polypeptide G [Source:NCBI gene (formerly Entrezgene);Acc:100525867]	90	-15.45	1	1	2
ssc-miR-1468	ENSSSCG00000023728	TECTA	tubulin-specific chaperone cofactor E-like protein [Source:NCBI gene (formerly Entrezgene);Acc:100523684]	77	-18.41	1	1	2
ssc-miR-1468	ENSSSCG00000011925	CD200R1	CD200 receptor 1 [Source:NCBI gene (formerly Entrezgene);Acc:100155169]	77	-22.7	1	1	2
ssc-miR-1468	ENSSSCG00000007484	ZNF217	zinc finger protein 217 [Source:VGNC Symbol;Acc:VGNC:95573]	89	-19.27	1	1	2
ssc-miR-1468	ENSSSCG00000007153	ATRN	attractin [Source:VGNC Symbol;Acc:VGNC:96479]	69	-53.09	1	1	2
ssc-miR-1468	ENSSSCG00000014010	MAPK9	mitogen-activated protein kinase 9 [Source:VGNC Symbol;Acc:VGNC:90009]	91	-15.53	1	1	2
ssc-miR-1468	ENSSSCG00000015567	NIBAN1	niban apoptosis regulator 1 [Source:VGNC Symbol;Acc:VGNC:90740]	68	-15.24	1	1	2
ssc-miR-1468	ENSSSCG00000009714	NEK1	NIMA related kinase 1 [Source:VGNC Symbol;Acc:VGNC:98150]	99	-15.28	1	1	2
ssc-miR-1468	ENSSSCG00000032433	PTCHD1	patched domain containing 1 [Source:VGNC Symbol;Acc:VGNC:91942]	63	-24.83	1	1	2
ssc-miR-1468	ENSSSCG00000040208	PAG1	phosphoprotein membrane anchor with glycosphingolipid microdomains 1 [Source:VGNC Symbol;Acc:VGNC:91154]	88	-34.73	1	1	2
ssc-miR-1468	ENSSSCG00000033146	CD163	CD163 molecule [Source:NCBI gene (formerly Entrezgene);Acc:397031]	65	-15.66	1	1	2
ssc-miR-1468	ENSSSCG00000036385	BET1	Bet1 golgi vesicular membrane trafficking protein [Source:VGNC Symbol;Acc:VGNC:85807]	86	-23.2	1	1	2
ssc-miR-1468	ENSSSCG00000038466	EIF4E2	eukaryotic translation initiation factor 4E family member 2 [Source:VGNC Symbol;Acc:VGNC:96269]	95	-35.29	1	1	2
ssc-miR-1468	ENSSSCG00000032923	PRND	prion like protein doppel [Source:VGNC Symbol;Acc:VGNC:95648]	68	-23.95	1	1	2
ssc-miR-1468	ENSSSCG00000002681	HSDL1	hydroxysteroid dehydrogenase like 1 [Source:VGNC Symbol;Acc:VGNC:88991]	78	-20.42	1	1	2
ssc-miR-1468	ENSSSCG00000036306	ENSSSCG00000036306	uncharacterized LOC110255329 [Source:NCBI gene (formerly Entrezgene);Acc:110255329]	98	-17.32	1	1	2
ssc-miR-1468	ENSSSCG00000005084	PPM1A	protein phosphatase, Mg2+/Mn2+ dependent 1A [Source:VGNC Symbol;Acc:VGNC:91703]	73	-17.39	1	1	2
ssc-miR-1468	ENSSSCG00000039703	EEPD1	endonuclease/exonuclease/phosphatase family domain containing 1 [Source:VGNC Symbol;Acc:VGNC:87559]	82	-21.01	1	1	2
ssc-miR-1468	ENSSSCG00000000500	ENSSSCG00000000500	RAB3A interacting protein [Source:NCBI gene (formerly Entrezgene);Acc:100152578]	64	-31.65	1	1	2
ssc-miR-1468	ENSSSCG00000034058	ARHGDIA	Rho GDP dissociation inhibitor alpha [Source:VGNC Symbol;Acc:VGNC:85483]	66	-18.25	1	1	2
ssc-miR-1468	ENSSSCG00000024045	CASTOR2	cytosolic arginine sensor for mTORC1 subunit 2 [Source:NCBI gene (formerly Entrezgene);Acc:100620792]	80	-16.48	1	1	2
ssc-miR-1468	ENSSSCG00000003187	FCGRT	Fc fragment of IgG receptor and transporter [Source:VGNC Symbol;Acc:VGNC:88064]	71	-24.83	1	1	2
ssc-miR-1468	ENSSSCG00000040768	TRHR	thyrotropin releasing hormone receptor [Source:VGNC Symbol;Acc:VGNC:98879]	81	-33.7	1	1	2
ssc-miR-1468	ENSSSCG00000015498	RC3H1	ring finger and CCCH-type domains 1 [Source:VGNC Symbol;Acc:VGNC:92168]	79	-19.38	1	1	2
ssc-miR-1468	ENSSSCG00000009322	SLC46A3	solute carrier family 46 member 3 [Source:VGNC Symbol;Acc:VGNC:93128]	79	-37.65	1	1	2
ssc-miR-1468	ENSSSCG00000032541	TIGD2	tigger transposable element derived 2 [Source:VGNC Symbol;Acc:VGNC:93981]	94	-17.79	1	1	2
ssc-miR-1468	ENSSSCG00000025408	ULK4	unc-51 like kinase 4 [Source:VGNC Symbol;Acc:VGNC:94697]	65	-19.08	1	1	2
ssc-miR-1468	ENSSSCG00000032505	ING5	inhibitor of growth family member 5 [Source:VGNC Symbol;Acc:VGNC:95912]	76	-15.72	1	1	2
ssc-miR-1468	ENSSSCG00000030206	STK33	serine/threonine kinase 33 [Source:VGNC Symbol;Acc:VGNC:93555]	86	-15.02	1	1	2
ssc-miR-1468	ENSSSCG00000007456	SULF2	sulfatase 2 [Source:VGNC Symbol;Acc:VGNC:95938]	62	-16.72	1	1	2
ssc-miR-1468	ENSSSCG00000004946	ZWILCH	zwilch kinetochore protein [Source:VGNC Symbol;Acc:VGNC:95341]	66	-16.08	1	1	2
ssc-miR-1468	ENSSSCG00000036772	CAMTA1	calmodulin binding transcription activator 1 [Source:VGNC Symbol;Acc:VGNC:86164]	84	-40.13	1	1	2
ssc-miR-1468	ENSSSCG00000006619	SNX27	sorting nexin 27 [Source:VGNC Symbol;Acc:VGNC:93316]	98	-16.36	1	1	2
ssc-miR-1468	ENSSSCG00000008383	ENSSSCG00000008383	activator of HSP90 ATPase homolog 2 [Source:NCBI gene (formerly Entrezgene);Acc:110260004]	89	-19.61	1	1	2
ssc-miR-1468	ENSSSCG00000037832	ENSSSCG00000037832	peripheral myelin protein 22 [Source:VGNC Symbol;Acc:VGNC:91590]	71	-23.74	1	1	2
ssc-miR-1468	ENSSSCG00000036423	CCDC50	coiled-coil domain containing 50 [Source:VGNC Symbol;Acc:VGNC:86299]	66	-24.19	1	1	2
ssc-miR-1468	ENSSSCG00000011373	QRICH1	glutamine rich 1 [Source:VGNC Symbol;Acc:VGNC:92030]	78	-19.98	1	1	2
ssc-miR-1468	ENSSSCG00000006194	NCOA2	nuclear receptor coactivator 2 [Source:VGNC Symbol;Acc:VGNC:90616]	73	-20.87	1	1	2
ssc-miR-1468	ENSSSCG00000021206	IL1RAP	interleukin 1 receptor accessory protein [Source:VGNC Symbol;Acc:VGNC:98046]	82	-18	1	1	2
ssc-miR-1468	ENSSSCG00000037898	CXXC5	CXXC finger protein 5 [Source:VGNC Symbol;Acc:VGNC:87118]	62	-16.2	1	1	2
ssc-miR-1468	ENSSSCG00000025254	ZNF624	zinc finger protein 624 [Source:VGNC Symbol;Acc:VGNC:95278]	83	-17.98	1	1	2
ssc-miR-1468	ENSSSCG00000014580	RIC3	RIC3 acetylcholine receptor chaperone [Source:VGNC Symbol;Acc:VGNC:92300]	65	-23.05	1	1	2
ssc-miR-1468	ENSSSCG00000008909	CLOCK	clock circadian regulator [Source:VGNC Symbol;Acc:VGNC:86774]	70	-16.61	1	1	2
ssc-miR-1468	ENSSSCG00000024152	ETV6	ETS variant transcription factor 6 [Source:VGNC Symbol;Acc:VGNC:87815]	82	-15.13	1	1	2
ssc-miR-1468	ENSSSCG00000037970	SOX8	SRY-box transcription factor 8 [Source:VGNC Symbol;Acc:VGNC:93359]	72	-20.64	1	1	2
ssc-miR-1468	ENSSSCG00000000040	SEPTIN3	septin 3 [Source:VGNC Symbol;Acc:VGNC:92722]	76	-28.85	1	1	2
ssc-miR-1468	ENSSSCG00000034771	CCNDBP1	cyclin D1 binding protein 1 [Source:VGNC Symbol;Acc:VGNC:86354]	83	-17.66	1	1	2
ssc-miR-1468	ENSSSCG00000041322	ENSSSCG00000041322	alpha kinase 3 [Source:NCBI gene (formerly Entrezgene);Acc:110261548]	70	-19.96	1	1	2
ssc-miR-1468	ENSSSCG00000050998	ENSSSCG00000050998	NA	77	-16.72	1	1	2
ssc-miR-1468	ENSSSCG00000003987	ENSSSCG00000003987	NA	78	-16.95	1	1	2
ssc-miR-1468	ENSSSCG00000040479	NDE1	nudE neurodevelopment protein 1 [Source:VGNC Symbol;Acc:VGNC:90624]	89	-15.01	1	1	2
ssc-miR-1468	ENSSSCG00000012957	SF3B2	splicing factor 3b subunit 2 [Source:VGNC Symbol;Acc:VGNC:92771]	86	-16.49	1	1	2
ssc-miR-1468	ENSSSCG00000033516	DHDDS	dehydrodolichyl diphosphate synthase subunit [Source:VGNC Symbol;Acc:VGNC:87279]	67	-19.97	1	1	2
ssc-miR-1468	ENSSSCG00000005024	PYGL	glycogen phosphorylase L [Source:VGNC Symbol;Acc:VGNC:92019]	72	-15.67	1	1	2
ssc-miR-1468	ENSSSCG00000036047	THG1L	tRNA-histidine guanylyltransferase 1 like [Source:VGNC Symbol;Acc:VGNC:93955]	62	-15.31	1	1	2
ssc-miR-1468	ENSSSCG00000013083	CPSF7	cleavage and polyadenylation specific factor 7 [Source:VGNC Symbol;Acc:VGNC:86963]	63	-21.75	1	1	2
ssc-miR-1468	ENSSSCG00000014116	MTX3	metaxin 3 [Source:VGNC Symbol;Acc:VGNC:90479]	69	-17.72	1	1	2
ssc-miR-1468	ENSSSCG00000039591	SERINC3	serine incorporator 3 [Source:VGNC Symbol;Acc:VGNC:95538]	94	-21.15	1	1	2
ssc-miR-1468	ENSSSCG00000014305	SAR1B	secretion associated Ras related GTPase 1B [Source:VGNC Symbol;Acc:VGNC:92580]	75	-15.94	1	1	2
ssc-miR-1468	ENSSSCG00000040147	SHISA3	shisa family member 3 [Source:VGNC Symbol;Acc:VGNC:92846]	65	-24.07	1	1	2
ssc-miR-1468	ENSSSCG00000025606	ATM	ATM serine/threonine kinase [Source:NCBI gene (formerly Entrezgene);Acc:100101922]	75	-17.69	1	1	2
ssc-miR-1468	ENSSSCG00000003673	CEP192	centrosomal protein 192 [Source:VGNC Symbol;Acc:VGNC:96946]	67	-15.97	1	1	2
ssc-miR-1468	ENSSSCG00000033190	ENSSSCG00000033190	aquaporin 1 (Colton blood group) [Source:NCBI gene (formerly Entrezgene);Acc:407773]	65	-15.85	1	1	2
ssc-miR-1468	ENSSSCG00000037177	C2CD4C	C2 calcium dependent domain containing 4C [Source:VGNC Symbol;Acc:VGNC:85993]	90	-17.28	1	1	2
ssc-miR-1468	ENSSSCG00000002386	ENSSSCG00000002386	intraflagellar transport 43 [Source:VGNC Symbol;Acc:VGNC:89047]	60	-17.21	1	1	2
ssc-miR-1468	ENSSSCG00000033944	CYB5B	cytochrome b5 type B [Source:VGNC Symbol;Acc:VGNC:96728]	67	-15.06	1	1	2
ssc-miR-1468	ENSSSCG00000005444	TMEM245	catenin alpha like 1 [Source:NCBI gene (formerly Entrezgene);Acc:100626033]	62	-21.83	1	1	2
ssc-miR-1468	ENSSSCG00000034811	QDPR	quinoid dihydropteridine reductase [Source:VGNC Symbol;Acc:VGNC:98232]	73	-16.8	1	1	2
ssc-miR-1468	ENSSSCG00000036356	ZSCAN2	zinc finger and SCAN domain containing 2 [Source:NCBI gene (formerly Entrezgene);Acc:100622996]	65	-23.65	1	1	2
ssc-miR-1468	ENSSSCG00000033018	TM4SF1	transmembrane 4 L six family member 1 [Source:VGNC Symbol;Acc:VGNC:94030]	71	-17.83	1	1	2
ssc-miR-1468	ENSSSCG00000035805	DLK1	delta like non-canonical Notch ligand 1 [Source:VGNC Symbol;Acc:VGNC:87333]	73	-19	1	1	2
ssc-miR-1468	ENSSSCG00000032626	ENSSSCG00000032626	NA	68	-16.26	1	1	2
ssc-miR-1468	ENSSSCG00000010680	DENND10	DENN domain containing 10 [Source:NCBI gene (formerly Entrezgene);Acc:100155371]	84	-19.33	1	1	2
ssc-miR-1468	ENSSSCG00000006385	NCSTN	nicastrin [Source:VGNC Symbol;Acc:VGNC:90621]	66	-33.37	1	1	2
ssc-miR-1468	ENSSSCG00000039854	TLCD4	TLC domain containing 4 [Source:VGNC Symbol;Acc:VGNC:98371]	62	-15.16	1	1	2
ssc-miR-1468	ENSSSCG00000003461	RSC1A1	regulator of solute carriers 1 [Source:VGNC Symbol;Acc:VGNC:92475]	77	-22.68	1	1	2
ssc-miR-1468	ENSSSCG00000001973	SCFD1	sec1 family domain containing 1 [Source:VGNC Symbol;Acc:VGNC:92619]	68	-37.43	1	1	2
ssc-miR-1468	ENSSSCG00000036257	ENSSSCG00000036257	eukaryotic translation elongation factor 1 epsilon 1 [Source:NCBI gene (formerly Entrezgene);Acc:100155141]	91	-37.64	1	1	2
ssc-miR-1468	ENSSSCG00000034494	MARS2	methionyl-tRNA synthetase 2, mitochondrial [Source:VGNC Symbol;Acc:VGNC:95460]	71	-16.16	1	1	2
ssc-miR-1468	ENSSSCG00000032831	BRI3BP	BRI3 binding protein [Source:VGNC Symbol;Acc:VGNC:85879]	70	-15.7	1	1	2
ssc-miR-1468	ENSSSCG00000009422	TSC22D1	TSC22 domain family member 1 [Source:VGNC Symbol;Acc:VGNC:94481]	70	-22.57	1	1	2
ssc-miR-1468	ENSSSCG00000028902	RB1CC1	RB1 inducible coiled-coil 1 [Source:VGNC Symbol;Acc:VGNC:92133]	95	-16.39	1	1	2
ssc-miR-1468	ENSSSCG00000002387	GPATCH2L	G-patch domain containing 2 like [Source:VGNC Symbol;Acc:VGNC:88575]	81	-17.21	1	1	2
ssc-miR-1468	ENSSSCG00000038838	DLX5	distal-less homeobox 5 [Source:VGNC Symbol;Acc:VGNC:87341]	97	-15.01	1	1	2
ssc-miR-1468	ENSSSCG00000034726	KCNH5	potassium voltage-gated channel subfamily H member 5 [Source:VGNC Symbol;Acc:VGNC:89345]	63	-15.86	1	1	2
ssc-miR-1468	ENSSSCG00000004907	CCBE1	collagen and calcium binding EGF domains 1 [Source:VGNC Symbol;Acc:VGNC:86240]	98	-18.13	1	1	2
ssc-miR-1468	ENSSSCG00000006645	SETDB1	SET domain bifurcated histone lysine methyltransferase 1 [Source:VGNC Symbol;Acc:VGNC:92764]	61	-19.39	1	1	2
ssc-miR-1468	ENSSSCG00000030820	STK4	serine/threonine kinase 4 [Source:VGNC Symbol;Acc:VGNC:98349]	72	-16.28	1	1	2
ssc-miR-1468	ENSSSCG00000043806	ENSSSCG00000043806	NA	85	-18.35	1	1	2
ssc-miR-1468	ENSSSCG00000033204	ENSSSCG00000033204	contactin-associated protein-like 3 [Source:NCBI gene (formerly Entrezgene);Acc:102166958]	99	-17.05	1	1	2
ssc-miR-1468	ENSSSCG00000047502	ENSSSCG00000047502	NA	82	-41.56	1	1	2
ssc-miR-1468	ENSSSCG00000027063	DPY19L1	dpy-19 like C-mannosyltransferase 1 [Source:VGNC Symbol;Acc:VGNC:99712]	97	-17.26	1	1	2
ssc-miR-1468	ENSSSCG00000043680	ENSSSCG00000043680	NA	89	-18.96	1	1	2
ssc-miR-1468	ENSSSCG00000038989	CRK	CRK proto-oncogene, adaptor protein [Source:NCBI gene (formerly Entrezgene);Acc:100192444]	79	-18.64	1	1	2
ssc-miR-1468	ENSSSCG00000011201	SATB1	SATB homeobox 1 [Source:VGNC Symbol;Acc:VGNC:92587]	64	-40.55	1	1	2
ssc-miR-1468	ENSSSCG00000024614	ITSN1	intersectin 1 [Source:NCBI gene (formerly Entrezgene);Acc:100737549]	68	-15.05	1	1	2
ssc-miR-1468	ENSSSCG00000001513	SYNGAP1	synaptic Ras GTPase activating protein 1 [Source:VGNC Symbol;Acc:VGNC:93664]	88	-16.82	1	1	2
ssc-miR-1468	ENSSSCG00000001457	SLA-DQB1	SLA-DQ beta1 domain [Source:NCBI gene (formerly Entrezgene);Acc:100037921]	95	-15.65	1	1	2
ssc-miR-1468	ENSSSCG00000051640	ENSSSCG00000051640	NA	96	-15.43	1	1	2
ssc-miR-1468	ENSSSCG00000042317	C4orf51	methylmalonic aciduria type A protein, mitochondrial [Source:NCBI gene (formerly Entrezgene);Acc:100523624]	70	-19.79	1	1	2
ssc-miR-1468	ENSSSCG00000032795	IL1RL1	interleukin 1 receptor like 1 [Source:NCBI gene (formerly Entrezgene);Acc:100127134]	83	-21.15	1	1	2
ssc-miR-1468	ENSSSCG00000023357	REST	RE1-silencing transcription factor-like [Source:NCBI gene (formerly Entrezgene);Acc:100621006]	75	-21.37	1	1	2
ssc-miR-1468	ENSSSCG00000048212	IFN-DELTA-8	interferon-delta-8 [Source:NCBI gene (formerly Entrezgene);Acc:100153693]	63	-22.49	1	1	2
ssc-miR-1468	ENSSSCG00000049711	ENSSSCG00000049711	chromosome 17 C20orf173 homolog [Source:NCBI gene (formerly Entrezgene);Acc:100152268]	85	-21.66	1	1	2
ssc-miR-1468	ENSSSCG00000034351	B3GALT1	beta-1,3-galactosyltransferase 1 [Source:VGNC Symbol;Acc:VGNC:96494]	66	-15.71	1	1	2
ssc-miR-1468	ENSSSCG00000031423	UPK3A	uroplakin 3A [Source:VGNC Symbol;Acc:VGNC:94724]	82	-38.25	1	1	2
ssc-miR-1468	ENSSSCG00000010546	ENSSSCG00000010546	cytochrome P450 2C33 [Source:NCBI gene (formerly Entrezgene);Acc:403107]	90	-23.75	1	1	2
ssc-miR-1468	ENSSSCG00000046889	ENSSSCG00000046889	NA	82	-15.35	1	1	2
ssc-miR-1468	ENSSSCG00000000905	ENSSSCG00000000905	NADH:ubiquinone oxidoreductase subunit A12 [Source:NCBI gene (formerly Entrezgene);Acc:100518016]	74	-16.99	1	1	2
ssc-miR-1468	ENSSSCG00000012487	XKRX	XK related X-linked [Source:NCBI gene (formerly Entrezgene);Acc:100518168]	72	-15.96	1	1	2
ssc-miR-1468	ENSSSCG00000043916	ENSSSCG00000043916	NA	73	-18.23	1	1	2
ssc-miR-1468	ENSSSCG00000011583	TMEM40	transmembrane protein 40 [Source:VGNC Symbol;Acc:VGNC:94178]	67	-22.61	1	1	2
ssc-miR-1468	ENSSSCG00000005524	DAB2IP	DAB2 interacting protein [Source:VGNC Symbol;Acc:VGNC:87145]	64	-23.3	1	1	2
ssc-miR-1468	ENSSSCG00000024748	THUMPD1	THUMP domain containing 1 [Source:VGNC Symbol;Acc:VGNC:93970]	93	-19.99	1	1	2
ssc-miR-1468	ENSSSCG00000049598	ENSSSCG00000049598	NA	63	-18.17	1	1	2
ssc-miR-1468	ENSSSCG00000044244	ENSSSCG00000044244	NA	67	-20.38	1	1	2
ssc-miR-184	ENSSSCG00000000064	ACO2	aconitase 2 [Source:VGNC Symbol;Acc:VGNC:97865]	91	-18.09	1	1	2
ssc-miR-184	ENSSSCG00000000075	MRTFA	myocardin related transcription factor A [Source:VGNC Symbol;Acc:VGNC:96745]	69	-19.79	1	1	2
ssc-miR-184	ENSSSCG00000000142	FOXRED2	FAD dependent oxidoreductase domain containing 2 [Source:VGNC Symbol;Acc:VGNC:88229]	63	-39	1	1	2
ssc-miR-184	ENSSSCG00000000734	TSPAN11	tetraspanin 11 [Source:VGNC Symbol;Acc:VGNC:94500]	63	-17.67	1	1	2
ssc-miR-184	ENSSSCG00000000736	TEAD4	TEA domain transcription factor 4 [Source:VGNC Symbol;Acc:VGNC:93856]	87	-42.57	1	1	2
ssc-miR-184	ENSSSCG00000000870	ARL1	ADP ribosylation factor like GTPase 1 [Source:VGNC Symbol;Acc:VGNC:85513]	74	-16.04	1	1	2
ssc-miR-184	ENSSSCG00000000901	FGD6	FYVE, RhoGEF and PH domain containing 6 [Source:VGNC Symbol;Acc:VGNC:88099]	74	-41.46	1	1	2
ssc-miR-184	ENSSSCG00000000998	RPP40	ribonuclease P/MRP subunit p40 [Source:VGNC Symbol;Acc:VGNC:92434]	87	-15.64	1	1	2
ssc-miR-184	ENSSSCG00000001052	PHACTR1	phosphatase and actin regulator 1 [Source:VGNC Symbol;Acc:VGNC:91365]	74	-23.1	1	1	2
ssc-miR-184	ENSSSCG00000001206	ZSCAN26	zinc finger and SCAN domain containing 26 [Source:VGNC Symbol;Acc:VGNC:95330]	99	-40.75	1	1	2
ssc-miR-184	ENSSSCG00000001506	RGL2	ral guanine nucleotide dissociation stimulator like 2 [Source:VGNC Symbol;Acc:VGNC:92253]	84	-45.36	1	1	2
ssc-miR-184	ENSSSCG00000001523	GRM4	glutamate metabotropic receptor 4 [Source:VGNC Symbol;Acc:VGNC:98027]	91	-64.54	1	1	2
ssc-miR-184	ENSSSCG00000040288	ARNT2	aryl hydrocarbon receptor nuclear translocator 2 [Source:NCBI gene (formerly Entrezgene);Acc:100157219]	88	-24.51	1	1	2
ssc-miR-184	ENSSSCG00000002279	GPX2	glutathione peroxidase 2 [Source:VGNC Symbol;Acc:VGNC:88653]	81	-23.05	1	1	2
ssc-miR-184	ENSSSCG00000002428	TTC8	tetratricopeptide repeat domain 8 [Source:VGNC Symbol;Acc:VGNC:94559]	90	-18.99	1	1	2
ssc-miR-184	ENSSSCG00000002706	ADAT1	adenosine deaminase tRNA specific 1 [Source:VGNC Symbol;Acc:VGNC:85099]	93	-21.86	1	1	2
ssc-miR-184	ENSSSCG00000002708	TMEM231	transmembrane protein 231 [Source:VGNC Symbol;Acc:VGNC:98377]	88	-42.67	1	1	2
ssc-miR-184	ENSSSCG00000002723	AARS1	alanyl-tRNA synthetase 1 [Source:VGNC Symbol;Acc:VGNC:96890]	98	-44.8	1	1	2
ssc-miR-184	ENSSSCG00000002907	ENSSSCG00000002907	COX6B protein [Source:NCBI gene (formerly Entrezgene);Acc:100038022]	78	-27.54	1	1	2
ssc-miR-184	ENSSSCG00000002989	AKT2	AKT serine/threonine kinase 2 [Source:VGNC Symbol;Acc:VGNC:85232]	97	-24.48	1	1	2
ssc-miR-184	ENSSSCG00000041114	ENSSSCG00000041114	NA	79	-26.19	1	1	2
ssc-miR-184	ENSSSCG00000003006	CYP2B22	cytochrome P450 2B4-like [Source:NCBI gene (formerly Entrezgene);Acc:102165015]	79	-18.01	1	1	2
ssc-miR-184	ENSSSCG00000003101	HIF3A	hypoxia inducible factor 3 subunit alpha [Source:VGNC Symbol;Acc:VGNC:88881]	84	-25.55	1	1	2
ssc-miR-184	ENSSSCG00000003342	DVL1	dishevelled segment polarity protein 1 [Source:VGNC Symbol;Acc:VGNC:96985]	94	-39.26	1	1	2
ssc-miR-184	ENSSSCG00000003438	VPS13D	vacuolar protein sorting 13 homolog D [Source:VGNC Symbol;Acc:VGNC:94841]	96	-21.56	1	1	2
ssc-miR-184	ENSSSCG00000003617	TXLNA	taxilin alpha [Source:VGNC Symbol;Acc:VGNC:94600]	77	-20.25	1	1	2
ssc-miR-184	ENSSSCG00000003833	DAB1	DAB adaptor protein 1 [Source:VGNC Symbol;Acc:VGNC:87143]	82	-21.56	1	1	2
ssc-miR-184	ENSSSCG00000003872	EPS15	epidermal growth factor receptor pathway substrate 15 [Source:VGNC Symbol;Acc:VGNC:87747]	92	-17.84	1	1	2
ssc-miR-184	ENSSSCG00000004774	IVD	isovaleryl-CoA dehydrogenase [Source:VGNC Symbol;Acc:VGNC:98055]	77	-47.13	1	1	2
ssc-miR-184	ENSSSCG00000004823	LRRK1	leucine rich repeat kinase 1 [Source:VGNC Symbol;Acc:VGNC:98093]	81	-22.79	1	1	2
ssc-miR-184	ENSSSCG00000005041	FERMT2	fermitin family member 2 [Source:VGNC Symbol;Acc:VGNC:88088]	87	-21.65	1	1	2
ssc-miR-184	ENSSSCG00000005112	WDR89	WD repeat domain 89 [Source:VGNC Symbol;Acc:VGNC:94947]	98	-18.32	1	1	2
ssc-miR-184	ENSSSCG00000005150	KLHL9	kelch like family member 9 [Source:VGNC Symbol;Acc:VGNC:89537]	85	-18.55	1	1	2
ssc-miR-184	ENSSSCG00000005303	PIGO	phosphatidylinositol glycan anchor biosynthesis class O [Source:VGNC Symbol;Acc:VGNC:91426]	67	-15.68	1	1	2
ssc-miR-184	ENSSSCG00000005308	RUSC2	RUN and SH3 domain containing 2 [Source:VGNC Symbol;Acc:VGNC:92520]	95	-25.79	1	1	2
ssc-miR-184	ENSSSCG00000005587	NEK6	NIMA related kinase 6 [Source:VGNC Symbol;Acc:VGNC:90678]	72	-18.06	1	1	2
ssc-miR-184	ENSSSCG00000005688	PTGES	prostaglandin E synthase [Source:VGNC Symbol;Acc:VGNC:91950]	83	-20.72	1	1	2
ssc-miR-184	ENSSSCG00000005785	PCSK6	proprotein convertase subtilisin/kexin type 6 [Source:NCBI gene (formerly Entrezgene);Acc:100524545]	93	-24.5	1	1	2
ssc-miR-184	ENSSSCG00000005918	DGAT1	diacylglycerol O-acyltransferase 1 [Source:VGNC Symbol;Acc:VGNC:87267]	66	-23.41	1	1	2
ssc-miR-184	ENSSSCG00000005935	AGO2	argonaute RISC catalytic component 2 [Source:VGNC Symbol;Acc:VGNC:97871]	85	-59.89	1	1	2
ssc-miR-184	ENSSSCG00000006250	LYN	LYN proto-oncogene, Src family tyrosine kinase [Source:VGNC Symbol;Acc:VGNC:89910]	69	-21.92	1	1	2
ssc-miR-184	ENSSSCG00000006489	TMEM79	transmembrane protein 79 [Source:VGNC Symbol;Acc:VGNC:94208]	80	-20.15	1	1	2
ssc-miR-184	ENSSSCG00000006494	SLC25A44	solute carrier family 25 member 44 [Source:VGNC Symbol;Acc:VGNC:93017]	88	-22.45	1	1	2
ssc-miR-184	ENSSSCG00000006508	ASH1L	ASH1 like histone lysine methyltransferase [Source:VGNC Symbol;Acc:VGNC:85577]	90	-17.27	1	1	2
ssc-miR-184	ENSSSCG00000006646	ARNT	aryl hydrocarbon receptor nuclear translocator [Source:VGNC Symbol;Acc:VGNC:98733]	99	-25.61	1	1	2
ssc-miR-184	ENSSSCG00000006757	TRIM33	tripartite motif containing 33 [Source:VGNC Symbol;Acc:VGNC:98881]	99	-18.7	1	1	2
ssc-miR-184	ENSSSCG00000006810	KCNC4	potassium voltage-gated channel subfamily C member 4 [Source:VGNC Symbol;Acc:VGNC:89335]	65	-19.95	1	1	2
ssc-miR-184	ENSSSCG00000006948	MROH6	maestro heat like repeat family member 6 [Source:VGNC Symbol;Acc:VGNC:90347]	95	-20.9	1	1	2
ssc-miR-184	ENSSSCG00000035357	BCL2L1	BCL2 like 1 [Source:VGNC Symbol;Acc:VGNC:96535]	85	-26.02	1	1	2
ssc-miR-184	ENSSSCG00000007352	DHX35	DEAH-box helicase 35 [Source:VGNC Symbol;Acc:VGNC:95678]	78	-17.1	1	1	2
ssc-miR-184	ENSSSCG00000007435	PLTP	phospholipid transfer protein [Source:NCBI gene (formerly Entrezgene);Acc:397527]	78	-20.62	1	1	2
ssc-miR-184	ENSSSCG00000007501	BMP7	bone morphogenetic protein 7 [Source:VGNC Symbol;Acc:VGNC:95491]	66	-41.56	1	1	2
ssc-miR-184	ENSSSCG00000007554	ENSSSCG00000007554	zinc finger AN1-type containing 2A [Source:VGNC Symbol;Acc:VGNC:95134]	87	-23.2	1	1	2
ssc-miR-184	ENSSSCG00000025164	TSC22D4	TSC22 domain family protein 4 [Source:NCBI gene (formerly Entrezgene);Acc:100514038]	88	-26.55	1	1	2
ssc-miR-184	ENSSSCG00000007716	TMEM270	transmembrane protein 270 [Source:VGNC Symbol;Acc:VGNC:94169]	62	-22.81	1	1	2
ssc-miR-184	ENSSSCG00000007924	UBN1	ubinuclein 1 [Source:VGNC Symbol;Acc:VGNC:94663]	90	-19.96	1	1	2
ssc-miR-184	ENSSSCG00000007967	ZNF213	zinc finger protein 213 [Source:VGNC Symbol;Acc:VGNC:95206]	73	-21.56	1	1	2
ssc-miR-184	ENSSSCG00000008044	MLST8	MTOR associated protein, LST8 homolog [Source:VGNC Symbol;Acc:VGNC:90260]	91	-27.23	1	1	2
ssc-miR-184	ENSSSCG00000008180	EIF5B	eukaryotic translation initiation factor 5B [Source:VGNC Symbol;Acc:VGNC:87634]	80	-18.95	1	1	2
ssc-miR-184	ENSSSCG00000008437	SOCS5	suppressor of cytokine signaling 5 [Source:VGNC Symbol;Acc:VGNC:93332]	86	-18.53	1	1	2
ssc-miR-184	ENSSSCG00000008465	KCNG3	potassium voltage-gated channel modifier subfamily G member 3 [Source:VGNC Symbol;Acc:VGNC:89341]	88	-23.24	1	1	2
ssc-miR-184	ENSSSCG00000009150	HADH	hydroxyacyl-CoA dehydrogenase [Source:VGNC Symbol;Acc:VGNC:88771]	95	-23.31	1	1	2
ssc-miR-184	ENSSSCG00000034348	NBEA	neurobeachin [Source:VGNC Symbol;Acc:VGNC:90590]	96	-21.36	1	1	2
ssc-miR-184	ENSSSCG00000029331	PALLD	palladin, cytoskeletal associated protein [Source:NCBI gene (formerly Entrezgene);Acc:100627292]	83	-24.22	1	1	2
ssc-miR-184	ENSSSCG00000009761	NCOR2	nuclear receptor corepressor 2 [Source:VGNC Symbol;Acc:VGNC:98148]	95	-21.69	1	1	2
ssc-miR-184	ENSSSCG00000009914	ENSSSCG00000009914	calcium binding protein 1 [Source:NCBI gene (formerly Entrezgene);Acc:100157460]	85	-18.4	1	1	2
ssc-miR-184	ENSSSCG00000010313	VCL	vinculin [Source:VGNC Symbol;Acc:VGNC:94812]	76	-15.09	1	1	2
ssc-miR-184	ENSSSCG00000010370	ENSSSCG00000010370	annexin A8 [Source:NCBI gene (formerly Entrezgene);Acc:100155930]	74	-23.36	1	1	2
ssc-miR-184	ENSSSCG00000010503	ZNF518A	zinc finger protein 518A [Source:VGNC Symbol;Acc:VGNC:95257]	97	-22.25	1	1	2
ssc-miR-184	ENSSSCG00000010529	SFRP5	secreted frizzled related protein 5 [Source:VGNC Symbol;Acc:VGNC:92777]	79	-20.06	1	1	2
ssc-miR-184	ENSSSCG00000010613	ITPRIP	inositol 1,4,5-trisphosphate receptor interacting protein [Source:VGNC Symbol;Acc:VGNC:89256]	77	-22.38	1	1	2
ssc-miR-184	ENSSSCG00000010699	ATE1	arginyltransferase 1 [Source:VGNC Symbol;Acc:VGNC:85604]	86	-19.1	1	1	2
ssc-miR-184	ENSSSCG00000010735	LHPP	phospholysine phosphohistidine inorganic pyrophosphate phosphatase [Source:VGNC Symbol;Acc:VGNC:89710]	78	-18.08	1	1	2
ssc-miR-184	ENSSSCG00000010824	RAB3GAP2	RAB3 GTPase activating non-catalytic protein subunit 2 [Source:VGNC Symbol;Acc:VGNC:95833]	93	-22.67	1	1	2
ssc-miR-184	ENSSSCG00000010853	EPHX1	epoxide hydrolase 1 [Source:NCBI gene (formerly Entrezgene);Acc:397639]	72	-16.45	1	1	2
ssc-miR-184	ENSSSCG00000021132	PLD5	phospholipase D family member 5 [Source:VGNC Symbol;Acc:VGNC:96145]	73	-45.8	1	1	2
ssc-miR-184	ENSSSCG00000011022	SVIL	supervillin [Source:VGNC Symbol;Acc:VGNC:95528]	84	-39.94	1	1	2
ssc-miR-184	ENSSSCG00000011298	CDCP1	CUB domain containing protein 1 [Source:VGNC Symbol;Acc:VGNC:86471]	88	-15.64	1	1	2
ssc-miR-184	ENSSSCG00000011500	KBTBD8	kelch repeat and BTB domain containing 8 [Source:VGNC Symbol;Acc:VGNC:89321]	62	-17.53	1	1	2
ssc-miR-184	ENSSSCG00000012050	RCAN1	regulator of calcineurin 1 [Source:VGNC Symbol;Acc:VGNC:92170]	63	-18.33	1	1	2
ssc-miR-184	ENSSSCG00000012088	ENSSSCG00000012088	protein O-fucosyltransferase 2 [Source:VGNC Symbol;Acc:VGNC:91621]	67	-38.04	1	1	2
ssc-miR-184	ENSSSCG00000012657	AIFM1	apoptosis inducing factor mitochondria associated 1 [Source:VGNC Symbol;Acc:VGNC:85198]	74	-19.9	1	1	2
ssc-miR-184	ENSSSCG00000012746	ENSSSCG00000012746	vacuolar ATPase assembly factor VMA21 [Source:NCBI gene (formerly Entrezgene);Acc:100515811]	69	-25.37	1	1	2
ssc-miR-184	ENSSSCG00000012844	SLC25A22	solute carrier family 25 member 22 [Source:VGNC Symbol;Acc:VGNC:92999]	86	-23.27	1	1	2
ssc-miR-184	ENSSSCG00000024158	ANO1	anoctamin 1 [Source:VGNC Symbol;Acc:VGNC:85354]	87	-19.63	1	1	2
ssc-miR-184	ENSSSCG00000013018	CDC42BPG	CDC42 binding protein kinase gamma [Source:VGNC Symbol;Acc:VGNC:86454]	99	-24.17	1	1	2
ssc-miR-184	ENSSSCG00000013038	ENSSSCG00000013038	vascular endothelial growth factor B [Source:NCBI gene (formerly Entrezgene);Acc:100521837]	62	-17.15	1	1	2
ssc-miR-184	ENSSSCG00000013174	CTNND1	catenin delta 1 [Source:VGNC Symbol;Acc:VGNC:87067]	91	-17.86	1	1	2
ssc-miR-184	ENSSSCG00000013248	LRP4	LDL receptor related protein 4 [Source:VGNC Symbol;Acc:VGNC:89820]	64	-22.58	1	1	2
ssc-miR-184	ENSSSCG00000013263	CREB3L1	cAMP responsive element binding protein 3 like 1 [Source:VGNC Symbol;Acc:VGNC:86980]	83	-22.27	1	1	2
ssc-miR-184	ENSSSCG00000013358	PTPN5	protein tyrosine phosphatase non-receptor type 5 [Source:VGNC Symbol;Acc:VGNC:91981]	95	-19.56	1	1	2
ssc-miR-184	ENSSSCG00000013401	DKK3	dickkopf WNT signaling pathway inhibitor 3 [Source:VGNC Symbol;Acc:VGNC:87323]	61	-18.03	1	1	2
ssc-miR-184	ENSSSCG00000013410	SWAP70	switching B cell complex subunit SWAP70 [Source:VGNC Symbol;Acc:VGNC:93645]	70	-24.41	1	1	2
ssc-miR-184	ENSSSCG00000013423	WDR18	WD repeat domain 18 [Source:VGNC Symbol;Acc:VGNC:94908]	82	-27.5	1	1	2
ssc-miR-184	ENSSSCG00000013446	SCAMP4	secretory carrier membrane protein 4 [Source:VGNC Symbol;Acc:VGNC:92608]	81	-41.24	1	1	2
ssc-miR-184	ENSSSCG00000013508	SH3GL1	SH3 domain containing GRB2 like 1, endophilin A2 [Source:VGNC Symbol;Acc:VGNC:92823]	90	-23.34	1	1	2
ssc-miR-184	ENSSSCG00000013583	CAMSAP3	calmodulin regulated spectrin associated protein family member 3 [Source:VGNC Symbol;Acc:VGNC:86163]	65	-19.72	1	1	2
ssc-miR-184	ENSSSCG00000013661	EIF3G	eukaryotic translation initiation factor 3 subunit G [Source:VGNC Symbol;Acc:VGNC:87619]	78	-19.81	1	1	2
ssc-miR-184	ENSSSCG00000013856	AP1M1	adaptor related protein complex 1 subunit mu 1 [Source:VGNC Symbol;Acc:VGNC:85380]	90	-26.09	1	1	2
ssc-miR-184	ENSSSCG00000014219	CDO1	cysteine dioxygenase type 1 [Source:VGNC Symbol;Acc:VGNC:86518]	75	-17.59	1	1	2
ssc-miR-184	ENSSSCG00000014293	FSTL4	follistatin like 4 [Source:VGNC Symbol;Acc:VGNC:88256]	69	-22.35	1	1	2
ssc-miR-184	ENSSSCG00000014314	ENSSSCG00000014314	F-box and leucine rich repeat protein 21, pseudogene [Source:NCBI gene (formerly Entrezgene);Acc:100517085]	96	-20.1	1	1	2
ssc-miR-184	ENSSSCG00000014339	CTNNA1	catenin alpha 1 [Source:VGNC Symbol;Acc:VGNC:87063]	60	-20.01	1	1	2
ssc-miR-184	ENSSSCG00000014430	ABLIM3	actin binding LIM protein family member 3 [Source:VGNC Symbol;Acc:VGNC:84988]	63	-45.21	1	1	2
ssc-miR-184	ENSSSCG00000014440	HMGXB3	HMG-box containing 3 [Source:VGNC Symbol;Acc:VGNC:88910]	73	-21.3	1	1	2
ssc-miR-184	ENSSSCG00000031964	ENSSSCG00000031964	olfactory receptor 51V1-like [Source:NCBI gene (formerly Entrezgene);Acc:100515268]	96	-45.54	1	1	2
ssc-miR-184	ENSSSCG00000014829	MRPL48	mitochondrial ribosomal protein L48 [Source:VGNC Symbol;Acc:VGNC:90372]	92	-22.14	1	1	2
ssc-miR-184	ENSSSCG00000014833	UCP2	uncoupling protein 2 [Source:NCBI gene (formerly Entrezgene);Acc:397549]	90	-22.05	1	1	2
ssc-miR-184	ENSSSCG00000014834	UCP3	uncoupling protein 3 [Source:NCBI gene (formerly Entrezgene);Acc:397116]	85	-41.88	1	1	2
ssc-miR-184	ENSSSCG00000014950	VSTM5	V-set and transmembrane domain containing 5 [Source:VGNC Symbol;Acc:VGNC:94875]	61	-67.61	1	1	2
ssc-miR-184	ENSSSCG00000015074	SIDT2	SID1 transmembrane family member 2 [Source:VGNC Symbol;Acc:VGNC:92869]	98	-49.43	1	1	2
ssc-miR-184	ENSSSCG00000015232	ST3GAL4	ST3 beta-galactoside alpha-2,3-sialyltransferase 4 [Source:VGNC Symbol;Acc:VGNC:93504]	74	-19.05	1	1	2
ssc-miR-184	ENSSSCG00000015250	ADAMTS15	ADAM metallopeptidase with thrombospondin type 1 motif 15 [Source:VGNC Symbol;Acc:VGNC:85077]	85	-20.02	1	1	2
ssc-miR-184	ENSSSCG00000015286	DSTYK	dual serine/threonine and tyrosine protein kinase [Source:VGNC Symbol;Acc:VGNC:87460]	89	-27.74	1	1	2
ssc-miR-184	ENSSSCG00000015288	RBBP5	RB binding protein 5, histone lysine methyltransferase complex subunit [Source:VGNC Symbol;Acc:VGNC:92135]	68	-29.42	1	1	2
ssc-miR-184	ENSSSCG00000015558	SMG7	SMG7 nonsense mediated mRNA decay factor [Source:VGNC Symbol;Acc:VGNC:93250]	76	-26.11	1	1	2
ssc-miR-184	ENSSSCG00000015582	PTPN14	protein tyrosine phosphatase non-receptor type 14 [Source:VGNC Symbol;Acc:VGNC:91975]	62	-21.06	1	1	2
ssc-miR-184	ENSSSCG00000015786	PRIMPOL	primase and DNA directed polymerase [Source:VGNC Symbol;Acc:VGNC:96133]	94	-24.04	1	1	2
ssc-miR-184	ENSSSCG00000015828	ZNF703	zinc finger protein 703 [Source:VGNC Symbol;Acc:VGNC:96112]	99	-23.41	1	1	2
ssc-miR-184	ENSSSCG00000016042	ANKAR	ankyrin and armadillo repeat containing [Source:VGNC Symbol;Acc:VGNC:96126]	95	-28.67	1	1	2
ssc-miR-184	ENSSSCG00000016211	ENSSSCG00000016211	autophagy related 9A [Source:VGNC Symbol;Acc:VGNC:99703]	92	-29.11	1	1	2
ssc-miR-184	ENSSSCG00000016290	EFHD1	EF-hand domain family member D1 [Source:VGNC Symbol;Acc:VGNC:96222]	91	-23.79	1	1	2
ssc-miR-184	ENSSSCG00000016331	RAMP1	receptor activity modifying protein 1 [Source:VGNC Symbol;Acc:VGNC:96530]	98	-25.05	1	1	2
ssc-miR-184	ENSSSCG00000016478	PRSS2	serine protease 2 [Source:NCBI gene (formerly Entrezgene);Acc:100525899]	69	-18.18	1	1	2
ssc-miR-184	ENSSSCG00000016816	ADAMTS12	ADAM metallopeptidase with thrombospondin type 1 motif 12 [Source:VGNC Symbol;Acc:VGNC:85074]	89	-46.66	1	1	2
ssc-miR-184	ENSSSCG00000016957	CD180	CD180 molecule [Source:VGNC Symbol;Acc:VGNC:86392]	96	-24.19	1	1	2
ssc-miR-184	ENSSSCG00000016971	MCCC2	methylcrotonoyl-CoA carboxylase 2 [Source:VGNC Symbol;Acc:VGNC:90064]	95	-17.3	1	1	2
ssc-miR-184	ENSSSCG00000017054	CYFIP2	cytoplasmic FMR1 interacting protein 2 [Source:VGNC Symbol;Acc:VGNC:87127]	93	-19.54	1	1	2
ssc-miR-184	ENSSSCG00000017106	ENSSSCG00000017106	mediator complex subunit 10 [Source:NCBI gene (formerly Entrezgene);Acc:100518225]	75	-23.87	1	1	2
ssc-miR-184	ENSSSCG00000017359	RUNDC3A	RUN domain containing 3A [Source:VGNC Symbol;Acc:VGNC:92514]	69	-20.48	1	1	2
ssc-miR-184	ENSSSCG00000017367	MPP2	membrane palmitoylated protein 2 [Source:VGNC Symbol;Acc:VGNC:98133]	82	-23.44	1	1	2
ssc-miR-184	ENSSSCG00000017418	NKIRAS2	NFKB inhibitor interacting Ras like 2 [Source:VGNC Symbol;Acc:VGNC:90763]	68	-49.55	1	1	2
ssc-miR-184	ENSSSCG00000017571	EME1	essential meiotic structure-specific endonuclease 1 [Source:VGNC Symbol;Acc:VGNC:87676]	67	-20.28	1	1	2
ssc-miR-184	ENSSSCG00000017731	PSMD11	proteasome 26S subunit, non-ATPase 11 [Source:VGNC Symbol;Acc:VGNC:91919]	70	-19.87	1	1	2
ssc-miR-184	ENSSSCG00000017835	CLUH	clustered mitochondria homolog [Source:VGNC Symbol;Acc:VGNC:86792]	81	-38.28	1	1	2
ssc-miR-184	ENSSSCG00000017890	PITPNM3	PITPNM family member 3 [Source:NCBI gene (formerly Entrezgene);Acc:100524106]	89	-46.16	1	1	2
ssc-miR-184	ENSSSCG00000017912	PLD2	phospholipase D2 [Source:VGNC Symbol;Acc:VGNC:91526]	66	-22.46	1	1	2
ssc-miR-184	ENSSSCG00000017938	YBX2	Y-box binding protein 2 [Source:VGNC Symbol;Acc:VGNC:95020]	65	-20.52	1	1	2
ssc-miR-184	ENSSSCG00000017994	CFAP52	cilia and flagella associated protein 52 [Source:VGNC Symbol;Acc:VGNC:86602]	91	-24.55	1	1	2
ssc-miR-184	ENSSSCG00000024752	ALDH4A1	aldehyde dehydrogenase 4 family member A1 [Source:VGNC Symbol;Acc:VGNC:85240]	97	-69.1	1	1	2
ssc-miR-184	ENSSSCG00000023661	GABRA1	gamma-aminobutyric acid type A receptor subunit alpha1 [Source:VGNC Symbol;Acc:VGNC:88300]	90	-17.94	1	1	2
ssc-miR-184	ENSSSCG00000024233	RAB39B	RAB39B, member RAS oncogene family [Source:VGNC Symbol;Acc:VGNC:98263]	77	-20.03	1	1	2
ssc-miR-184	ENSSSCG00000027882	C1orf115	chromosome 10 C1orf115 homolog [Source:VGNC Symbol;Acc:VGNC:96111]	96	-27.7	1	1	2
ssc-miR-184	ENSSSCG00000023728	TECTA	tubulin-specific chaperone cofactor E-like protein [Source:NCBI gene (formerly Entrezgene);Acc:100523684]	80	-24.07	1	1	2
ssc-miR-184	ENSSSCG00000025616	SENP8	SUMO peptidase family member, NEDD8 specific [Source:VGNC Symbol;Acc:VGNC:92717]	80	-21.29	1	1	2
ssc-miR-184	ENSSSCG00000022290	UMODL1	uromodulin like 1 [Source:VGNC Symbol;Acc:VGNC:94699]	98	-29.01	1	1	2
ssc-miR-184	ENSSSCG00000022126	EGFR	epidermal growth factor receptor [Source:VGNC Symbol;Acc:VGNC:87587]	77	-23.31	1	1	2
ssc-miR-184	ENSSSCG00000028004	RIN2	Ras and Rab interactor 2 [Source:NCBI gene (formerly Entrezgene);Acc:100625676]	92	-44.82	1	1	2
ssc-miR-184	ENSSSCG00000023204	AXIN1	axin 1 [Source:VGNC Symbol;Acc:VGNC:85707]	81	-27.26	1	1	2
ssc-miR-184	ENSSSCG00000028172	FAM78A	family with sequence similarity 78 member A [Source:VGNC Symbol;Acc:VGNC:87984]	99	-44.76	1	1	2
ssc-miR-184	ENSSSCG00000004509	LIPG	lipase G, endothelial type [Source:VGNC Symbol;Acc:VGNC:89739]	89	-39.76	1	1	2
ssc-miR-184	ENSSSCG00000024064	RNF6	ring finger protein 6 [Source:VGNC Symbol;Acc:VGNC:92397]	80	-25.77	1	1	2
ssc-miR-184	ENSSSCG00000010530	CRTAC1	cartilage acidic protein 1 [Source:VGNC Symbol;Acc:VGNC:87004]	66	-23.31	1	1	2
ssc-miR-184	ENSSSCG00000002741	ZNF821	zinc finger protein 821 [Source:VGNC Symbol;Acc:VGNC:95309]	60	-27.16	1	1	2
ssc-miR-184	ENSSSCG00000022636	DENND5B	DENN domain containing 5B [Source:VGNC Symbol;Acc:VGNC:87255]	88	-20.3	1	1	2
ssc-miR-184	ENSSSCG00000020873	SYNGR1	synaptogyrin 1 [Source:VGNC Symbol;Acc:VGNC:93665]	99	-21.65	1	1	2
ssc-miR-184	ENSSSCG00000023994	ARMC9	armadillo repeat containing 9 [Source:VGNC Symbol;Acc:VGNC:95944]	94	-25.02	1	1	2
ssc-miR-184	ENSSSCG00000030426	C9orf78	chromosome 1 C9orf78 homolog [Source:VGNC Symbol;Acc:VGNC:85975]	89	-16.26	1	1	2
ssc-miR-184	ENSSSCG00000023371	EHD2	EH domain containing 2 [Source:VGNC Symbol;Acc:VGNC:87596]	98	-22.09	1	1	2
ssc-miR-184	ENSSSCG00000020717	FAM160A1	family with sequence similarity 160 member A1 [Source:VGNC Symbol;Acc:VGNC:87912]	94	-22.88	1	1	2
ssc-miR-184	ENSSSCG00000023762	TRPM2	transient receptor potential cation channel subfamily M member 2 [Source:VGNC Symbol;Acc:VGNC:94467]	66	-22.08	1	1	2
ssc-miR-184	ENSSSCG00000023080	TPP1	tripeptidyl peptidase 1 [Source:VGNC Symbol;Acc:VGNC:94342]	62	-24.17	1	1	2
ssc-miR-184	ENSSSCG00000029249	NAV3	neuron navigator 3 [Source:VGNC Symbol;Acc:VGNC:90589]	83	-19.51	1	1	2
ssc-miR-184	ENSSSCG00000021654	ZNF641	zinc finger protein 641 [Source:NCBI gene (formerly Entrezgene);Acc:100512413]	98	-23.27	1	1	2
ssc-miR-184	ENSSSCG00000023539	MBOAT2	membrane bound O-acyltransferase domain containing 2 [Source:VGNC Symbol;Acc:VGNC:90058]	74	-42.59	1	1	2
ssc-miR-184	ENSSSCG00000028169	NCAPG2	non-SMC condensin II complex subunit G2 [Source:VGNC Symbol;Acc:VGNC:90600]	72	-44.16	1	1	2
ssc-miR-184	ENSSSCG00000024412	RNF139	tRNA methyltransferase 12 homolog [Source:NCBI gene (formerly Entrezgene);Acc:100155406]	93	-20.67	1	1	2
ssc-miR-184	ENSSSCG00000028227	RPN2	ribophorin II [Source:VGNC Symbol;Acc:VGNC:95471]	80	-38.53	1	1	2
ssc-miR-184	ENSSSCG00000030125	SELENOF	selenoprotein F [Source:VGNC Symbol;Acc:VGNC:98854]	71	-22.71	1	1	2
ssc-miR-184	ENSSSCG00000029621	BMPR1B	bone morphogenetic protein receptor type 1B [Source:VGNC Symbol;Acc:VGNC:85847]	81	-21.21	1	1	2
ssc-miR-184	ENSSSCG00000027016	C19orf47	chromosome 6 C19orf47 homolog [Source:VGNC Symbol;Acc:VGNC:86056]	72	-47.77	1	1	2
ssc-miR-184	ENSSSCG00000029805	RHOBTB3	Rho related BTB domain containing 3 [Source:VGNC Symbol;Acc:VGNC:92286]	86	-15.9	1	1	2
ssc-miR-184	ENSSSCG00000027806	SAMHD1	SAM and HD domain containing deoxynucleoside triphosphate triphosphohydrolase 1 [Source:VGNC Symbol;Acc:VGNC:95712]	80	-26.54	1	1	2
ssc-miR-184	ENSSSCG00000020736	ADD2	adducin 2 [Source:VGNC Symbol;Acc:VGNC:85117]	85	-19.47	1	1	2
ssc-miR-184	ENSSSCG00000007823	ZKSCAN2	zinc finger with KRAB and SCAN domains 2 [Source:VGNC Symbol;Acc:VGNC:95172]	93	-20.82	1	1	2
ssc-miR-184	ENSSSCG00000029627	ENSSSCG00000029627	PWP2 small subunit processome component [Source:NCBI gene (formerly Entrezgene);Acc:100623705]	89	-19.92	1	1	2
ssc-miR-184	ENSSSCG00000023972	DRAM1	DNA damage regulated autophagy modulator 1 [Source:VGNC Symbol;Acc:VGNC:87436]	84	-15.25	1	1	2
ssc-miR-184	ENSSSCG00000021216	TCEANC2	transcription elongation factor A N-terminal and central domain containing 2 [Source:VGNC Symbol;Acc:VGNC:98625]	72	-21.77	1	1	2
ssc-miR-184	ENSSSCG00000024895	GGA1	golgi associated, gamma adaptin ear containing, ARF binding protein 1 [Source:VGNC Symbol;Acc:VGNC:88431]	95	-20.15	1	1	2
ssc-miR-184	ENSSSCG00000027022	CNFN	cornifelin [Source:VGNC Symbol;Acc:VGNC:86814]	75	-24.63	1	1	2
ssc-miR-184	ENSSSCG00000027557	ENSSSCG00000027557	cell division cycle 14B [Source:NCBI gene (formerly Entrezgene);Acc:100626260]	72	-20.64	1	1	2
ssc-miR-184	ENSSSCG00000030358	SARM1	sterile alpha and TIR motif containing 1 [Source:VGNC Symbol;Acc:VGNC:99038]	94	-22.35	1	1	2
ssc-miR-184	ENSSSCG00000020885	NUS1	NUS1 dehydrodolichyl diphosphate synthase subunit [Source:VGNC Symbol;Acc:VGNC:90990]	99	-24	1	1	2
ssc-miR-184	ENSSSCG00000026914	PLAAT3	phospholipase A and acyltransferase 3 [Source:VGNC Symbol;Acc:VGNC:91504]	93	-27.87	1	1	2
ssc-miR-184	ENSSSCG00000022265	ENSSSCG00000022265	chromosome 2 C19orf25 homolog [Source:VGNC Symbol;Acc:VGNC:86002]	63	-18.58	1	1	2
ssc-miR-184	ENSSSCG00000006251	TGS1	trimethylguanosine synthase 1 [Source:VGNC Symbol;Acc:VGNC:93939]	92	-20.05	1	1	2
ssc-miR-184	ENSSSCG00000024618	FBXO28	F-box protein 28 [Source:NCBI gene (formerly Entrezgene);Acc:100520046]	90	-24.5	1	1	2
ssc-miR-184	ENSSSCG00000024794	FBXO42	F-box protein 42 [Source:VGNC Symbol;Acc:VGNC:88047]	77	-19.92	1	1	2
ssc-miR-184	ENSSSCG00000016850	LIFR	leukemia inhibitory factor receptor [Source:NCBI gene (formerly Entrezgene);Acc:102167255]	73	-61.66	1	1	2
ssc-miR-184	ENSSSCG00000007521	NELFCD	negative elongation factor complex member C/D [Source:VGNC Symbol;Acc:VGNC:98153]	60	-22.32	1	1	2
ssc-miR-184	ENSSSCG00000008675	LETM1	leucine zipper and EF-hand containing transmembrane protein 1 [Source:VGNC Symbol;Acc:VGNC:89687]	83	-42.39	1	1	2
ssc-miR-184	ENSSSCG00000002960	RASGRP4	RAS guanyl releasing protein 4 [Source:VGNC Symbol;Acc:VGNC:98282]	70	-25.02	1	1	2
ssc-miR-184	ENSSSCG00000011877	CD86	CD86 molecule [Source:VGNC Symbol;Acc:VGNC:86435]	85	-37.94	1	1	2
ssc-miR-184	ENSSSCG00000001229	ENSSSCG00000001229	patr class I histocompatibility antigen, A-126 alpha chain-like [Source:NCBI gene (formerly Entrezgene);Acc:100513601]	75	-19.48	1	1	2
ssc-miR-184	ENSSSCG00000004154	TNFAIP3	TNF alpha induced protein 3 [Source:VGNC Symbol;Acc:VGNC:94252]	60	-17.48	1	1	2
ssc-miR-184	ENSSSCG00000012619	SEPTIN6	septin 6 [Source:VGNC Symbol;Acc:VGNC:92723]	71	-24.88	1	1	2
ssc-miR-184	ENSSSCG00000002669	CRISPLD2	cysteine rich secretory protein LCCL domain containing 2 [Source:VGNC Symbol;Acc:VGNC:96958]	82	-15.86	1	1	2
ssc-miR-184	ENSSSCG00000012853	IRF7	interferon regulatory factor 7 [Source:VGNC Symbol;Acc:VGNC:89210]	76	-30.34	1	1	2
ssc-miR-184	ENSSSCG00000005949	ENSSSCG00000005949	Src like adaptor [Source:VGNC Symbol;Acc:VGNC:92908]	96	-22.44	1	1	2
ssc-miR-184	ENSSSCG00000040701	GYPC	glycophorin C (Gerbich blood group) [Source:NCBI gene (formerly Entrezgene);Acc:100518277]	83	-26.27	1	1	2
ssc-miR-184	ENSSSCG00000001430	ATF6B	activating transcription factor 6 beta [Source:VGNC Symbol;Acc:VGNC:85610]	72	-26.77	1	1	2
ssc-miR-184	ENSSSCG00000007472	BCAS4	breast carcinoma amplified sequence 4 [Source:NCBI gene (formerly Entrezgene);Acc:100141422]	84	-34.93	1	1	2
ssc-miR-184	ENSSSCG00000040419	ENSSSCG00000040419	zinc finger protein 615 [Source:NCBI gene (formerly Entrezgene);Acc:100516615]	74	-23.84	1	1	2
ssc-miR-184	ENSSSCG00000034357	DAG1	dystroglycan 1 [Source:VGNC Symbol;Acc:VGNC:87151]	95	-22.45	1	1	2
ssc-miR-184	ENSSSCG00000034105	TMEM127	transmembrane protein 127 [Source:VGNC Symbol;Acc:VGNC:94074]	62	-38.15	1	1	2
ssc-miR-184	ENSSSCG00000021845	ATXN2L	ataxin 2 like [Source:VGNC Symbol;Acc:VGNC:85691]	60	-22.83	1	1	2
ssc-miR-184	ENSSSCG00000033792	RAB40C	RAB40C, member RAS oncogene family [Source:NCBI gene (formerly Entrezgene);Acc:102164801]	94	-20.46	1	1	2
ssc-miR-184	ENSSSCG00000040446	ENSSSCG00000040446	protein CXorf40A-like [Source:NCBI gene (formerly Entrezgene);Acc:110255258]	69	-20.68	1	1	2
ssc-miR-184	ENSSSCG00000005711	NUP214	nucleoporin 214 [Source:VGNC Symbol;Acc:VGNC:90979]	86	-42.34	1	1	2
ssc-miR-184	ENSSSCG00000008576	ENSSSCG00000008576	dystrobrevin beta [Source:VGNC Symbol;Acc:VGNC:102565]	98	-19.85	1	1	2
ssc-miR-184	ENSSSCG00000000078	TNRC6B	trinucleotide repeat containing adaptor 6B [Source:VGNC Symbol;Acc:VGNC:94293]	91	-18.19	1	1	2
ssc-miR-184	ENSSSCG00000002838	ZNF423	zinc finger protein 423 [Source:VGNC Symbol;Acc:VGNC:98752]	88	-65.54	1	1	2
ssc-miR-184	ENSSSCG00000026087	GKAP1	G kinase anchoring protein 1 [Source:VGNC Symbol;Acc:VGNC:95850]	72	-22.25	1	1	2
ssc-miR-184	ENSSSCG00000010949	DAPK1	death associated protein kinase 1 [Source:NCBI gene (formerly Entrezgene);Acc:100516103]	60	-17.33	1	1	2
ssc-miR-184	ENSSSCG00000015607	HHAT	hedgehog acyltransferase [Source:VGNC Symbol;Acc:VGNC:88873]	83	-20.32	1	1	2
ssc-miR-184	ENSSSCG00000035133	MTMR9	myotubularin related protein 9 [Source:VGNC Symbol;Acc:VGNC:90464]	97	-21.8	1	1	2
ssc-miR-184	ENSSSCG00000031342	ENSSSCG00000031342	zinc finger protein 324A-like [Source:NCBI gene (formerly Entrezgene);Acc:110261334]	77	-18.53	1	1	2
ssc-miR-184	ENSSSCG00000013249	CKAP5	cytoskeleton associated protein 5 [Source:VGNC Symbol;Acc:VGNC:86717]	78	-16.1	1	1	2
ssc-miR-184	ENSSSCG00000001700	SLC29A1	solute carrier family 29 member 1 (Augustine blood group) [Source:NCBI gene (formerly Entrezgene);Acc:396631]	72	-21.44	1	1	2
ssc-miR-184	ENSSSCG00000007909	ABAT	4-aminobutyrate aminotransferase [Source:VGNC Symbol;Acc:VGNC:96910]	73	-18.66	1	1	2
ssc-miR-184	ENSSSCG00000037449	CSF1	colony stimulating factor 1 [Source:VGNC Symbol;Acc:VGNC:87030]	76	-38.27	1	1	2
ssc-miR-184	ENSSSCG00000009011	FHDC1	FH2 domain containing 1 [Source:VGNC Symbol;Acc:VGNC:88126]	95	-41.27	1	1	2
ssc-miR-184	ENSSSCG00000031794	TNFAIP8L3	TNF alpha induced protein 8 like 3 [Source:VGNC Symbol;Acc:VGNC:94256]	91	-21.76	1	1	2
ssc-miR-184	ENSSSCG00000000500	ENSSSCG00000000500	RAB3A interacting protein [Source:NCBI gene (formerly Entrezgene);Acc:100152578]	75	-18.78	1	1	2
ssc-miR-184	ENSSSCG00000037527	CPLX1	complexin 1 [Source:VGNC Symbol;Acc:VGNC:86943]	78	-52.61	1	1	2
ssc-miR-184	ENSSSCG00000023880	RRP8	ribosomal RNA processing 8 [Source:VGNC Symbol;Acc:VGNC:92467]	75	-22.35	1	1	2
ssc-miR-184	ENSSSCG00000010757	EBF3	EBF transcription factor 3 [Source:VGNC Symbol;Acc:VGNC:87527]	62	-64.89	1	1	2
ssc-miR-184	ENSSSCG00000040257	ZNF862	zinc finger protein 862 [Source:VGNC Symbol;Acc:VGNC:95311]	71	-44.58	1	1	2
ssc-miR-184	ENSSSCG00000036285	NKX2-5	NK2 homeobox 5 [Source:VGNC Symbol;Acc:VGNC:90769]	77	-23.05	1	1	2
ssc-miR-184	ENSSSCG00000004856	NFATC1	nuclear factor of activated T cells 1 [Source:NCBI gene (formerly Entrezgene);Acc:397318]	77	-22.82	1	1	2
ssc-miR-184	ENSSSCG00000040479	NDE1	nudE neurodevelopment protein 1 [Source:VGNC Symbol;Acc:VGNC:90624]	84	-18.8	1	1	2
ssc-miR-184	ENSSSCG00000038710	TMPRSS13	transmembrane serine protease 13 [Source:VGNC Symbol;Acc:VGNC:94232]	78	-15.99	1	1	2
ssc-miR-184	ENSSSCG00000040825	PYM1	PYM homolog 1, exon junction complex associated factor [Source:VGNC Symbol;Acc:VGNC:92021]	71	-19.49	1	1	2
ssc-miR-184	ENSSSCG00000036712	TPD52L2	TPD52 like 2 [Source:VGNC Symbol;Acc:VGNC:95554]	84	-23.59	1	1	2
ssc-miR-184	ENSSSCG00000033636	AFMID	arylformamidase [Source:VGNC Symbol;Acc:VGNC:97870]	76	-48.53	1	1	2
ssc-miR-184	ENSSSCG00000039469	DNAL1	dynein axonemal light chain 1 [Source:VGNC Symbol;Acc:VGNC:87373]	81	-19.34	1	1	2
ssc-miR-184	ENSSSCG00000031669	DOLPP1	dolichyldiphosphatase 1 [Source:VGNC Symbol;Acc:VGNC:87407]	66	-39.05	1	1	2
ssc-miR-184	ENSSSCG00000038079	CLPP	caseinolytic mitochondrial matrix peptidase proteolytic subunit [Source:VGNC Symbol;Acc:VGNC:86777]	75	-19.78	1	1	2
ssc-miR-184	ENSSSCG00000039330	ANO8	anoctamin 8 [Source:VGNC Symbol;Acc:VGNC:85360]	63	-27.18	1	1	2
ssc-miR-184	ENSSSCG00000032984	ENSSSCG00000032984	BEN domain containing 7 [Source:NCBI gene (formerly Entrezgene);Acc:110255691]	69	-21.78	1	1	2
ssc-miR-184	ENSSSCG00000017328	ARHGAP27	Rho GTPase activating protein 27 [Source:VGNC Symbol;Acc:VGNC:85466]	76	-23.72	1	1	2
ssc-miR-184	ENSSSCG00000039144	ENSSSCG00000039144	dehydrogenase/reductase X-linked [Source:NCBI gene (formerly Entrezgene);Acc:110255319]	86	-21.94	1	1	2
ssc-miR-184	ENSSSCG00000031125	AMPD2	adenosine monophosphate deaminase 2 [Source:VGNC Symbol;Acc:VGNC:85287]	79	-51.55	1	1	2
ssc-miR-184	ENSSSCG00000035852	CSNK1D	casein kinase 1 delta [Source:VGNC Symbol;Acc:VGNC:97948]	67	-22.07	1	1	2
ssc-miR-184	ENSSSCG00000034272	DENND6B	DENN domain containing 6B [Source:VGNC Symbol;Acc:VGNC:87257]	67	-22.55	1	1	2
ssc-miR-184	ENSSSCG00000039498	RBFOX3	RNA binding fox-1 homolog 3 [Source:VGNC Symbol;Acc:VGNC:92141]	82	-17.08	1	1	2
ssc-miR-184	ENSSSCG00000007720	GTF2IRD1	GTF2I repeat domain containing 1 [Source:VGNC Symbol;Acc:VGNC:88737]	82	-16.64	1	1	2
ssc-miR-184	ENSSSCG00000040013	MTUS1	microtubule associated scaffold protein 1 [Source:NCBI gene (formerly Entrezgene);Acc:100153650]	78	-21.05	1	1	2
ssc-miR-184	ENSSSCG00000031474	PTK6	protein tyrosine kinase 6 [Source:VGNC Symbol;Acc:VGNC:96517]	71	-39.1	1	1	2
ssc-miR-184	ENSSSCG00000032266	SLC37A3	solute carrier family 37 member 3 [Source:VGNC Symbol;Acc:VGNC:98324]	88	-36.69	1	1	2
ssc-miR-184	ENSSSCG00000038027	ENSSSCG00000038027	patatin like phospholipase domain containing 4 [Source:NCBI gene (formerly Entrezgene);Acc:100294680]	85	-22.84	1	1	2
ssc-miR-184	ENSSSCG00000036686	CDC42SE2	CDC42 small effector 2 [Source:VGNC Symbol;Acc:VGNC:86461]	65	-18.54	1	1	2
ssc-miR-184	ENSSSCG00000013022	PYGM	glycogen phosphorylase, muscle associated [Source:VGNC Symbol;Acc:VGNC:92020]	97	-29.68	1	1	2
ssc-miR-184	ENSSSCG00000033213	LYRM7	LYR motif containing 7 [Source:VGNC Symbol;Acc:VGNC:89916]	65	-18.54	1	1	2
ssc-miR-184	ENSSSCG00000029234	ZNF536	zinc finger protein 536 [Source:VGNC Symbol;Acc:VGNC:95262]	75	-18.77	1	1	2
ssc-miR-184	ENSSSCG00000027101	TVP23A	trans-golgi network vesicle protein 23 homolog A [Source:VGNC Symbol;Acc:VGNC:94594]	75	-19.3	1	1	2
ssc-miR-184	ENSSSCG00000040386	GINS2	GINS complex subunit 2 [Source:VGNC Symbol;Acc:VGNC:88451]	93	-51.65	1	1	2
ssc-miR-184	ENSSSCG00000012955	RAB1B	kinesin light chain 2 [Source:VGNC Symbol;Acc:VGNC:89486]	80	-17.21	1	1	2
ssc-miR-184	ENSSSCG00000038149	KCNE4	potassium voltage-gated channel subfamily E regulatory subunit 4 [Source:VGNC Symbol;Acc:VGNC:96387]	73	-17.04	1	1	2
ssc-miR-184	ENSSSCG00000035971	DUSP2	dual specificity phosphatase 2 [Source:VGNC Symbol;Acc:VGNC:87481]	70	-23.67	1	1	2
ssc-miR-184	ENSSSCG00000008574	KIF3C	kinesin family member 3C [Source:VGNC Symbol;Acc:VGNC:89471]	82	-35.07	1	1	2
ssc-miR-184	ENSSSCG00000003747	KIAA1328	KIAA1328 [Source:VGNC Symbol;Acc:VGNC:98485]	97	-23.17	1	1	2
ssc-miR-184	ENSSSCG00000013886	B3GNT3	UDP-GlcNAc:betaGal beta-1,3-N-acetylglucosaminyltransferase 3 [Source:VGNC Symbol;Acc:VGNC:85724]	73	-19.08	1	1	2
ssc-miR-184	ENSSSCG00000013720	ENSSSCG00000013720	mannosidase alpha class 2B member 1 [Source:VGNC Symbol;Acc:VGNC:100165]	95	-45.86	1	1	2
ssc-miR-184	ENSSSCG00000031251	DDA1	DET1 and DDB1 associated 1 [Source:VGNC Symbol;Acc:VGNC:87199]	78	-28.1	1	1	2
ssc-miR-184	ENSSSCG00000035293	ENSSSCG00000035293	insulin like growth factor 2 [Source:NCBI gene (formerly Entrezgene);Acc:396916]	63	-19.33	1	1	2
ssc-miR-184	ENSSSCG00000032672	RAB9B	RAB9B, member RAS oncogene family [Source:VGNC Symbol;Acc:VGNC:98278]	94	-25.31	1	1	2
ssc-miR-184	ENSSSCG00000033115	IFNAR1	interferon alpha and beta receptor subunit 1 [Source:VGNC Symbol;Acc:VGNC:89037]	64	-22.79	1	1	2
ssc-miR-184	ENSSSCG00000036569	PTP4A3	protein tyrosine phosphatase 4A3 [Source:VGNC Symbol;Acc:VGNC:91968]	71	-19.19	1	1	2
ssc-miR-184	ENSSSCG00000036083	PCGF5	polycomb group ring finger 5 [Source:NCBI gene (formerly Entrezgene);Acc:100522283]	84	-43.57	1	1	2
ssc-miR-184	ENSSSCG00000034758	PDXK	pyridoxal kinase [Source:NCBI gene (formerly Entrezgene);Acc:396983]	93	-47.06	1	1	2
ssc-miR-184	ENSSSCG00000031703	DACT2	dishevelled binding antagonist of beta catenin 2 [Source:VGNC Symbol;Acc:VGNC:87148]	69	-20.1	1	1	2
ssc-miR-184	ENSSSCG00000028762	VPS37C	VPS37C subunit of ESCRT-I [Source:VGNC Symbol;Acc:VGNC:94852]	91	-19.85	1	1	2
ssc-miR-184	ENSSSCG00000010861	COQ8A	coenzyme Q8A [Source:VGNC Symbol;Acc:VGNC:95818]	92	-23.42	1	1	2
ssc-miR-184	ENSSSCG00000032202	ENSSSCG00000032202	NA	77	-18.96	1	1	2
ssc-miR-184	ENSSSCG00000007941	CDIP1	cell death inducing p53 target 1 [Source:VGNC Symbol;Acc:VGNC:86493]	80	-17.38	1	1	2
ssc-miR-184	ENSSSCG00000024184	FASTK	Fas activated serine/threonine kinase [Source:VGNC Symbol;Acc:VGNC:88017]	91	-26.12	1	1	2
ssc-miR-184	ENSSSCG00000016435	SMARCD3	SWI/SNF related, matrix associated, actin dependent regulator of chromatin, subfamily d, member 3 [Source:VGNC Symbol;Acc:VGNC:93234]	94	-21.45	1	1	2
ssc-miR-184	ENSSSCG00000008745	PROM1	prominin 1 [Source:VGNC Symbol;Acc:VGNC:91832]	90	-28.91	1	1	2
ssc-miR-184	ENSSSCG00000009231	CDS1	CDP-diacylglycerol synthase 1 [Source:VGNC Symbol;Acc:VGNC:86523]	61	-21.93	1	1	2
ssc-miR-184	ENSSSCG00000009560	TFDP1	transcription factor Dp-1 [Source:NCBI gene (formerly Entrezgene);Acc:100621036]	66	-20.34	1	1	2
ssc-miR-184	ENSSSCG00000002965	ACTN4	actinin alpha 4 [Source:VGNC Symbol;Acc:VGNC:85047]	93	-19.16	1	1	2
ssc-miR-184	ENSSSCG00000033327	PDGFB	platelet derived growth factor subunit B [Source:HGNC Symbol;Acc:HGNC:8800]	86	-22.75	1	1	2
ssc-miR-184	ENSSSCG00000040793	CTSD	cathepsin D [Source:NCBI gene (formerly Entrezgene);Acc:494568]	88	-22.43	1	1	2
ssc-miR-184	ENSSSCG00000039580	FOXJ2	forkhead box J2 [Source:VGNC Symbol;Acc:VGNC:88212]	97	-20.05	1	1	2
ssc-miR-184	ENSSSCG00000032849	MLPH	melanophilin [Source:VGNC Symbol;Acc:VGNC:96225]	92	-18.25	1	1	2
ssc-miR-184	ENSSSCG00000040329	ALX4	ALX homeobox 4 [Source:VGNC Symbol;Acc:VGNC:96791]	63	-17.28	1	1	2
ssc-miR-184	ENSSSCG00000002996	ENSSSCG00000002996	RAB4B, member RAS oncogene family [Source:VGNC Symbol;Acc:VGNC:98597]	79	-26.19	1	1	2
ssc-miR-184	ENSSSCG00000040587	ENSSSCG00000040587	NA	71	-23.68	1	1	2
ssc-miR-184	ENSSSCG00000036876	THAP3	THAP domain containing 3 [Source:VGNC Symbol;Acc:VGNC:93942]	74	-22.45	1	1	2
ssc-miR-184	ENSSSCG00000031117	ENSSSCG00000031117	dihydrofolate reductase [Source:NCBI gene (formerly Entrezgene);Acc:100525912]	89	-24.01	1	1	2
ssc-miR-184	ENSSSCG00000037420	TMEM170B	transmembrane protein 170B [Source:VGNC Symbol;Acc:VGNC:94108]	60	-24.28	1	1	2
ssc-miR-184	ENSSSCG00000034891	ENSSSCG00000034891	glucagon receptor [Source:VGNC Symbol;Acc:VGNC:88383]	75	-24.36	1	1	2
ssc-miR-184	ENSSSCG00000037832	ENSSSCG00000037832	peripheral myelin protein 22 [Source:VGNC Symbol;Acc:VGNC:91590]	71	-36.78	1	1	2
ssc-miR-184	ENSSSCG00000001837	FANCI	FA complementation group I [Source:VGNC Symbol;Acc:VGNC:88006]	71	-60.51	1	1	2
ssc-miR-184	ENSSSCG00000018051	COPS3	COP9 signalosome subunit 3 [Source:VGNC Symbol;Acc:VGNC:86900]	96	-59.3	1	1	2
ssc-miR-184	ENSSSCG00000022869	BCAP29	B cell receptor associated protein 29 [Source:VGNC Symbol;Acc:VGNC:85768]	99	-22.49	1	1	2
ssc-miR-184	ENSSSCG00000036081	TBC1D20	TBC1 domain family member 20 [Source:VGNC Symbol;Acc:VGNC:95752]	85	-40.05	1	1	2
ssc-miR-184	ENSSSCG00000043992	ENSSSCG00000043992	NA	64	-18.48	1	1	2
ssc-miR-184	ENSSSCG00000039393	SPRED1	sprouty related EVH1 domain containing 1 [Source:VGNC Symbol;Acc:VGNC:93420]	79	-17.14	1	1	2
ssc-miR-184	ENSSSCG00000004679	SORD	sorbitol dehydrogenase [Source:VGNC Symbol;Acc:VGNC:93342]	78	-22.52	1	1	2
ssc-miR-184	ENSSSCG00000007605	TMEM130	transmembrane protein 130 [Source:VGNC Symbol;Acc:VGNC:94077]	96	-25.2	1	1	2
ssc-miR-184	ENSSSCG00000016750	YKT6	YKT6 v-SNARE homolog [Source:NCBI gene (formerly Entrezgene);Acc:100513964]	67	-22.01	1	1	2
ssc-miR-184	ENSSSCG00000032407	LRFN1	leucine rich repeat and fibronectin type III domain containing 1 [Source:NCBI gene (formerly Entrezgene);Acc:100515802]	82	-52.63	1	1	2
ssc-miR-184	ENSSSCG00000031813	XKR4	XK related 4 [Source:VGNC Symbol;Acc:VGNC:98900]	73	-19.61	1	1	2
ssc-miR-184	ENSSSCG00000034090	CRTC3	CREB regulated transcription coactivator 3 [Source:VGNC Symbol;Acc:VGNC:87009]	86	-21.85	1	1	2
ssc-miR-184	ENSSSCG00000031698	GFUS	GDP-L-fucose synthase [Source:VGNC Symbol;Acc:VGNC:94530]	68	-16.3	1	1	2
ssc-miR-184	ENSSSCG00000004022	RPS6KA2	ribosomal protein S6 kinase A2 [Source:VGNC Symbol;Acc:VGNC:92441]	75	-21.02	1	1	2
ssc-miR-184	ENSSSCG00000036781	PRELID3A	PRELI domain containing 3A [Source:VGNC Symbol;Acc:VGNC:91788]	76	-21.59	1	1	2
ssc-miR-184	ENSSSCG00000040546	PXN	paxillin [Source:NCBI gene (formerly Entrezgene);Acc:110256718]	67	-16.86	1	1	2
ssc-miR-184	ENSSSCG00000009522	PCCA	propionyl-CoA carboxylase subunit alpha [Source:VGNC Symbol;Acc:VGNC:91209]	62	-42.86	1	1	2
ssc-miR-184	ENSSSCG00000031902	ENSSSCG00000031902	NA	98	-50.59	1	1	2
ssc-miR-184	ENSSSCG00000034086	ATP5F1C	ATP synthase F1 subunit gamma [Source:VGNC Symbol;Acc:VGNC:96463]	99	-21.46	1	1	2
ssc-miR-184	ENSSSCG00000034547	TTC34	tetratricopeptide repeat domain 34 [Source:VGNC Symbol;Acc:VGNC:94548]	80	-21.64	1	1	2
ssc-miR-184	ENSSSCG00000014093	CRHBP	corticotropin releasing hormone binding protein [Source:VGNC Symbol;Acc:VGNC:86993]	94	-20.81	1	1	2
ssc-miR-184	ENSSSCG00000038715	ENSSSCG00000038715	folliculin [Source:NCBI gene (formerly Entrezgene);Acc:110256140]	96	-40.69	1	1	2
ssc-miR-184	ENSSSCG00000003888	STIL	STIL centriolar assembly protein [Source:VGNC Symbol;Acc:VGNC:93545]	92	-20.28	1	1	2
ssc-miR-184	ENSSSCG00000016243	RHBDD1	rhomboid domain containing 1 [Source:VGNC Symbol;Acc:VGNC:95989]	90	-21.99	1	1	2
ssc-miR-184	ENSSSCG00000027374	ENSSSCG00000027374	chromosome 6 C1orf50 homolog [Source:VGNC Symbol;Acc:VGNC:96932]	77	-33.85	1	1	2
ssc-miR-184	ENSSSCG00000031557	CHCHD6	coiled-coil-helix-coiled-coil-helix domain containing 6 [Source:VGNC Symbol;Acc:VGNC:86628]	68	-21.96	1	1	2
ssc-miR-184	ENSSSCG00000012856	NAP1L4	nucleosome assembly protein 1 like 4 [Source:VGNC Symbol;Acc:VGNC:90577]	93	-46.6	1	1	2
ssc-miR-184	ENSSSCG00000033355	LGI3	leucine rich repeat LGI family member 3 [Source:VGNC Symbol;Acc:VGNC:89700]	80	-18.17	1	1	2
ssc-miR-184	ENSSSCG00000037995	ENSSSCG00000037995	protein CXorf40A [Source:NCBI gene (formerly Entrezgene);Acc:100515119]	69	-20.68	1	1	2
ssc-miR-184	ENSSSCG00000040379	ENSSSCG00000040379	NA	65	-34.92	1	1	2
ssc-miR-184	ENSSSCG00000011069	ARMC4	outer dynein arm docking complex subunit 2 [Source:VGNC Symbol;Acc:VGNC:96092]	79	-21.38	1	1	2
ssc-miR-184	ENSSSCG00000039710	MYL2	myosin light chain 2 [Source:VGNC Symbol;Acc:VGNC:90514]	97	-21.15	1	1	2
ssc-miR-184	ENSSSCG00000037336	ENSSSCG00000037336	GID complex subunit 4 homolog [Source:VGNC Symbol;Acc:VGNC:98996]	71	-27.14	1	1	2
ssc-miR-184	ENSSSCG00000039185	EPB41L5	erythrocyte membrane protein band 4.1 like 5 [Source:VGNC Symbol;Acc:VGNC:97979]	68	-45.32	1	1	2
ssc-miR-184	ENSSSCG00000012879	ENSSSCG00000012879	NA	93	-18.35	1	1	2
ssc-miR-184	ENSSSCG00000036746	RASL10B	RAS like family 10 member B [Source:VGNC Symbol;Acc:VGNC:92118]	89	-69.73	1	1	2
ssc-miR-184	ENSSSCG00000035020	STK32B	serine/threonine kinase 32B [Source:VGNC Symbol;Acc:VGNC:93553]	99	-20.4	1	1	2
ssc-miR-184	ENSSSCG00000040690	ENSSSCG00000040690	ZBED6 C-terminal like [Source:NCBI gene (formerly Entrezgene);Acc:100623960]	89	-21.24	1	1	2
ssc-miR-184	ENSSSCG00000039673	ASB16	ankyrin repeat and SOCS box containing 16 [Source:VGNC Symbol;Acc:VGNC:98974]	97	-26.19	1	1	2
ssc-miR-184	ENSSSCG00000008799	LIMCH1	LIM and calponin homology domains 1 [Source:VGNC Symbol;Acc:VGNC:89724]	99	-28.96	1	1	2
ssc-miR-184	ENSSSCG00000031799	TMEM139	transmembrane protein 139 [Source:VGNC Symbol;Acc:VGNC:94087]	89	-22.02	1	1	2
ssc-miR-184	ENSSSCG00000038660	HAAO	3-hydroxyanthranilate 3,4-dioxygenase [Source:VGNC Symbol;Acc:VGNC:88765]	80	-43.7	1	1	2
ssc-miR-184	ENSSSCG00000035854	RAB11FIP3	RAB11 family interacting protein 3 [Source:VGNC Symbol;Acc:VGNC:92040]	86	-21.37	1	1	2
ssc-miR-184	ENSSSCG00000032861	NUAK1	NUAK family kinase 1 [Source:VGNC Symbol;Acc:VGNC:90940]	93	-18.85	1	1	2
ssc-miR-184	ENSSSCG00000033412	B4GALNT3	beta-1,4-N-acetyl-galactosaminyltransferase 3 [Source:VGNC Symbol;Acc:VGNC:85731]	73	-20.35	1	1	2
ssc-miR-184	ENSSSCG00000025525	ENSSSCG00000025525	glutamine amidotransferase like class 1 domain containing 3A [Source:NCBI gene (formerly Entrezgene);Acc:100623793]	89	-63.93	1	1	2
ssc-miR-184	ENSSSCG00000035829	KMT5C	lysine methyltransferase 5C [Source:VGNC Symbol;Acc:VGNC:89554]	65	-16.55	1	1	2
ssc-miR-184	ENSSSCG00000023662	CHST3	carbohydrate sulfotransferase 3 [Source:VGNC Symbol;Acc:VGNC:86679]	85	-24.5	1	1	2
ssc-miR-184	ENSSSCG00000036639	STOM	stomatin [Source:VGNC Symbol;Acc:VGNC:93565]	97	-18.09	1	1	2
ssc-miR-184	ENSSSCG00000034776	TAFA5	TAFA chemokine like family member 5 [Source:VGNC Symbol;Acc:VGNC:93728]	77	-28.05	1	1	2
ssc-miR-184	ENSSSCG00000011075	KIAA1217	KIAA1217 [Source:VGNC Symbol;Acc:VGNC:96079]	76	-22.26	1	1	2
ssc-miR-184	ENSSSCG00000011353	PFKFB4	6-phosphofructo-2-kinase/fructose-2,6-biphosphatase 4 [Source:VGNC Symbol;Acc:VGNC:91336]	89	-28.18	1	1	2
ssc-miR-184	ENSSSCG00000031329	ST8SIA1	ST8 alpha-N-acetyl-neuraminide alpha-2,8-sialyltransferase 1 [Source:VGNC Symbol;Acc:VGNC:93516]	92	-17.07	1	1	2
ssc-miR-184	ENSSSCG00000025928	RPL18	ribosomal protein L18 [Source:NCBI gene (formerly Entrezgene);Acc:100738912]	60	-17.91	1	1	2
ssc-miR-184	ENSSSCG00000034390	CARD11	caspase recruitment domain family member 11 [Source:VGNC Symbol;Acc:VGNC:86186]	64	-21.29	1	1	2
ssc-miR-184	ENSSSCG00000034879	MAML2	mastermind like transcriptional coactivator 2 [Source:VGNC Symbol;Acc:VGNC:89964]	79	-22.2	1	1	2
ssc-miR-184	ENSSSCG00000037663	PKNOX1	PBX/knotted 1 homeobox 1 [Source:VGNC Symbol;Acc:VGNC:91484]	76	-54.41	1	1	2
ssc-miR-184	ENSSSCG00000000667	AICDA	activation induced cytidine deaminase [Source:VGNC Symbol;Acc:VGNC:85196]	81	-40.2	1	1	2
ssc-miR-184	ENSSSCG00000034610	ENSSSCG00000034610	high mobility group AT-hook 2 [Source:NCBI gene (formerly Entrezgene);Acc:100513206]	81	-16.4	1	1	2
ssc-miR-184	ENSSSCG00000039609	ANKRD33B	ankyrin repeat domain 33B [Source:VGNC Symbol;Acc:VGNC:85334]	64	-21.9	1	1	2
ssc-miR-184	ENSSSCG00000005916	ENSSSCG00000005916	WD repeat domain 97 [Source:VGNC Symbol;Acc:VGNC:98895]	65	-22.25	1	1	2
ssc-miR-184	ENSSSCG00000008690	RNF4	ring finger protein 4 [Source:VGNC Symbol;Acc:VGNC:92392]	86	-21.88	1	1	2
ssc-miR-184	ENSSSCG00000036564	ZNF740	zinc finger protein 740 [Source:VGNC Symbol;Acc:VGNC:95298]	75	-27.19	1	1	2
ssc-miR-184	ENSSSCG00000003083	CBLC	Cbl proto-oncogene C [Source:VGNC Symbol;Acc:VGNC:86224]	78	-36.95	1	1	2
ssc-miR-184	ENSSSCG00000029334	MYT1L	myelin transcription factor 1 like [Source:VGNC Symbol;Acc:VGNC:90549]	61	-24.45	1	1	2
ssc-miR-184	ENSSSCG00000039199	ENSSSCG00000039199	adhesion G protein-coupled receptor A1 [Source:NCBI gene (formerly Entrezgene);Acc:100623440]	92	-18.37	1	1	2
ssc-miR-184	ENSSSCG00000033674	PRKCB	protein kinase C beta [Source:NCBI gene (formerly Entrezgene);Acc:100522792]	89	-24.55	1	1	2
ssc-miR-184	ENSSSCG00000000800	PUS7L	pseudouridine synthase 7 like [Source:VGNC Symbol;Acc:VGNC:92006]	60	-22.22	1	1	2
ssc-miR-184	ENSSSCG00000042539	ENSSSCG00000042539	olfactory receptor 6B3-like [Source:NCBI gene (formerly Entrezgene);Acc:100625810]	75	-24.31	1	1	2
ssc-miR-184	ENSSSCG00000029516	SLC22A8	solute carrier family 22 member 8 [Source:VGNC Symbol;Acc:VGNC:92984]	94	-67.76	1	1	2
ssc-miR-184	ENSSSCG00000037815	ZC3H12A	zinc finger CCCH-type containing 12A [Source:VGNC Symbol;Acc:VGNC:95089]	76	-20.93	1	1	2
ssc-miR-184	ENSSSCG00000038554	PDCL	phosducin like [Source:VGNC Symbol;Acc:VGNC:91245]	96	-20.99	1	1	2
ssc-miR-184	ENSSSCG00000033954	ENSSSCG00000033954	VPS33B late endosome and lysosome associated [Source:NCBI gene (formerly Entrezgene);Acc:110261556]	79	-44.28	1	1	2
ssc-miR-184	ENSSSCG00000006626	PI4KB	phosphatidylinositol 4-kinase beta [Source:VGNC Symbol;Acc:VGNC:91408]	70	-45.74	1	1	2
ssc-miR-184	ENSSSCG00000045482	ENSSSCG00000045482	zinc finger protein 836-like [Source:NCBI gene (formerly Entrezgene);Acc:110261288]	82	-17.71	1	1	2
ssc-miR-184	ENSSSCG00000012181	PDK3	pyruvate dehydrogenase kinase 3 [Source:VGNC Symbol;Acc:VGNC:91279]	77	-17.1	1	1	2
ssc-miR-184	ENSSSCG00000000755	ERC1	ELKS/RAB6-interacting/CAST family member 1 [Source:VGNC Symbol;Acc:VGNC:87761]	91	-41.95	1	1	2
ssc-miR-184	ENSSSCG00000028706	MORN1	MORN repeat-containing protein 1 [Source:NCBI gene (formerly Entrezgene);Acc:100624218]	65	-27.52	1	1	2
ssc-miR-184	ENSSSCG00000031707	CTDSP2	CTD small phosphatase 2 [Source:VGNC Symbol;Acc:VGNC:87059]	97	-19.47	1	1	2
ssc-miR-184	ENSSSCG00000028346	SAMM50	SAMM50 sorting and assembly machinery component [Source:VGNC Symbol;Acc:VGNC:92572]	63	-69.22	1	1	2
ssc-miR-184	ENSSSCG00000006499	LAMTOR2	late endosomal/lysosomal adaptor, MAPK and MTOR activator 2 [Source:VGNC Symbol;Acc:VGNC:89630]	63	-42.95	1	1	2
ssc-miR-184	ENSSSCG00000015825	ADGRA2	adhesion G protein-coupled receptor A2 [Source:VGNC Symbol;Acc:VGNC:99702]	92	-17.83	1	1	2
ssc-miR-184	ENSSSCG00000001091	KIAA0319	KIAA0319 [Source:VGNC Symbol;Acc:VGNC:89429]	96	-19.17	1	1	2
ssc-miR-184	ENSSSCG00000010872	AKT3	AKT serine/threonine kinase 3 [Source:VGNC Symbol;Acc:VGNC:96306]	81	-24.34	1	1	2
ssc-miR-184	ENSSSCG00000006369	F11R	F11 receptor [Source:VGNC Symbol;Acc:VGNC:87857]	74	-21.67	1	1	2
ssc-miR-184	ENSSSCG00000017676	BCAS3	BCAS3 microtubule associated cell migration factor [Source:VGNC Symbol;Acc:VGNC:85772]	67	-26.67	1	1	2
ssc-miR-184	ENSSSCG00000050056	CCDC201	uncharacterized LOC106506856 [Source:NCBI gene (formerly Entrezgene);Acc:106506856]	80	-22.67	1	1	2
ssc-miR-184	ENSSSCG00000006061	ENSSSCG00000006061	zinc finger protein 706 [Source:VGNC Symbol;Acc:VGNC:98908]	63	-18.61	1	1	2
ssc-miR-184	ENSSSCG00000042034	ENSSSCG00000042034	NA	86	-16.4	1	1	2
ssc-miR-184	ENSSSCG00000005011	NEMF	nuclear export mediator factor [Source:VGNC Symbol;Acc:VGNC:90685]	88	-24.03	1	1	2
ssc-miR-184	ENSSSCG00000040854	ENSSSCG00000040854	bolA family member 3 [Source:VGNC Symbol;Acc:VGNC:97039]	71	-20.67	1	1	2
ssc-miR-184	ENSSSCG00000037307	PRC1	protein regulator of cytokinesis 1 [Source:NCBI gene (formerly Entrezgene);Acc:110261560]	91	-23	1	1	2
ssc-miR-184	ENSSSCG00000016230	EPHA4	EPH receptor A4 [Source:VGNC Symbol;Acc:VGNC:96280]	98	-21.16	1	1	2
ssc-miR-184	ENSSSCG00000032188	METTL26	methyltransferase like 26 [Source:VGNC Symbol;Acc:VGNC:90163]	87	-23.57	1	1	2
ssc-miR-184	ENSSSCG00000016841	SLC1A3	solute carrier family 1 member 3 [Source:VGNC Symbol;Acc:VGNC:92965]	84	-17.56	1	1	2
ssc-miR-184	ENSSSCG00000025007	NFU1	NFU1 iron-sulfur cluster scaffold [Source:NCBI gene (formerly Entrezgene);Acc:102165918]	74	-27.16	1	1	2
ssc-miR-184	ENSSSCG00000003090	ENSSSCG00000003090	nectin cell adhesion molecule 2 [Source:VGNC Symbol;Acc:VGNC:90662]	89	-23.31	1	1	2
ssc-miR-184	ENSSSCG00000011147	AKR1C2	aldo-keto reductase family 1, member C1 [Source:NCBI gene (formerly Entrezgene);Acc:733634]	97	-21.15	1	1	2
ssc-miR-184	ENSSSCG00000033204	ENSSSCG00000033204	contactin-associated protein-like 3 [Source:NCBI gene (formerly Entrezgene);Acc:102166958]	72	-20.68	1	1	2
ssc-miR-184	ENSSSCG00000041005	ENSSSCG00000041005	NA	76	-19.78	1	1	2
ssc-miR-184	ENSSSCG00000002963	ENSSSCG00000002963	eukaryotic translation initiation factor 3 subunit K [Source:VGNC Symbol;Acc:VGNC:87622]	61	-45.95	1	1	2
ssc-miR-184	ENSSSCG00000033809	ENSSSCG00000033809	interferon induced transmembrane protein 10 [Source:VGNC Symbol;Acc:VGNC:89035]	93	-94.73	1	1	2
ssc-miR-184	ENSSSCG00000007932	ROGDI	rogdi atypical leucine zipper [Source:VGNC Symbol;Acc:VGNC:92404]	64	-21.16	1	1	2
ssc-miR-184	ENSSSCG00000014852	ARRB1	arrestin beta 1 [Source:VGNC Symbol;Acc:VGNC:85542]	88	-72.89	1	1	2
ssc-miR-184	ENSSSCG00000036257	ENSSSCG00000036257	eukaryotic translation elongation factor 1 epsilon 1 [Source:NCBI gene (formerly Entrezgene);Acc:100155141]	91	-21.08	1	1	2
ssc-miR-184	ENSSSCG00000001912	PML	PML nuclear body scaffold [Source:VGNC Symbol;Acc:VGNC:99296]	70	-70.42	1	1	2
ssc-miR-184	ENSSSCG00000022224	TAF8	TATA-box binding protein associated factor 8 [Source:VGNC Symbol;Acc:VGNC:93723]	69	-24.07	1	1	2
ssc-miR-184	ENSSSCG00000049412	ENSSSCG00000049412	NA	99	-24.55	1	1	2
ssc-miR-184	ENSSSCG00000046153	ENSSSCG00000046153	NA	79	-38.97	1	1	2
ssc-miR-184	ENSSSCG00000036926	MVB12B	multivesicular body subunit 12B [Source:VGNC Symbol;Acc:VGNC:90488]	95	-39.39	1	1	2
ssc-miR-184	ENSSSCG00000017932	ASGR2	asialoglycoprotein receptor 2 [Source:VGNC Symbol;Acc:VGNC:85576]	77	-27.63	1	1	2
ssc-miR-184	ENSSSCG00000008141	ST6GAL2	ST6 beta-galactoside alpha-2,6-sialyltransferase 2 [Source:VGNC Symbol;Acc:VGNC:93508]	72	-17.46	1	1	2
ssc-miR-184	ENSSSCG00000038777	C7orf50	chromosome 3 C7orf50 homolog [Source:VGNC Symbol;Acc:VGNC:86027]	69	-22.52	1	1	2
ssc-miR-184	ENSSSCG00000046207	ENSSSCG00000046207	NA	99	-47.75	1	1	2
ssc-miR-184	ENSSSCG00000009745	ADGRD1	adhesion G protein-coupled receptor D1 [Source:NCBI gene (formerly Entrezgene);Acc:100736874]	85	-42.24	1	1	2
ssc-miR-184	ENSSSCG00000029464	KDM5A	lysine demethylase 5A [Source:VGNC Symbol;Acc:VGNC:89415]	80	-17.27	1	1	2
ssc-miR-184	ENSSSCG00000002995	ENSSSCG00000002995	egl-9 family hypoxia inducible factor 2 [Source:NCBI gene (formerly Entrezgene);Acc:100523673]	88	-26.19	1	1	2
ssc-miR-184	ENSSSCG00000032403	ENSSSCG00000032403	t-complex 10 like 2 [Source:NCBI gene (formerly Entrezgene);Acc:102162648]	95	-17.26	1	1	2
ssc-miR-184	ENSSSCG00000043365	ENSSSCG00000043365	NA	71	-39.49	1	1	2
ssc-miR-184	ENSSSCG00000049088	ENSSSCG00000049088	NA	99	-17.86	1	1	2
ssc-miR-184	ENSSSCG00000003964	PPIH	peptidylprolyl isomerase H [Source:VGNC Symbol;Acc:VGNC:98215]	94	-19.01	1	1	2
ssc-miR-184	ENSSSCG00000025060	ENSSSCG00000025060	mitochondrial ribosomal protein L32 [Source:NCBI gene (formerly Entrezgene);Acc:396626]	80	-18.38	1	1	2
ssc-miR-206	ENSSSCG00000000005	CDPF1	cysteine rich DPF motif domain containing 1 [Source:VGNC Symbol;Acc:VGNC:86520]	77	-30.35	1	1	2
ssc-miR-206	ENSSSCG00000040453	SYN3	synapsin III [Source:NCBI gene (formerly Entrezgene);Acc:100519024]	64	-22.93	1	1	2
ssc-miR-206	ENSSSCG00000000161	PWP1	PWP1 homolog, endonuclein [Source:VGNC Symbol;Acc:VGNC:92009]	63	-19.97	1	1	2
ssc-miR-206	ENSSSCG00000028516	LARP4	La ribonucleoprotein 4 [Source:VGNC Symbol;Acc:VGNC:89641]	86	-17.89	1	1	2
ssc-miR-206	ENSSSCG00000000509	ZFC3H1	zinc finger C3H1-type containing [Source:VGNC Symbol;Acc:VGNC:95139]	82	-38.31	1	1	2
ssc-miR-206	ENSSSCG00000000530	ENSSSCG00000000530	FYVE, RhoGEF and PH domain containing 4 [Source:VGNC Symbol;Acc:VGNC:88097]	75	-16.66	1	1	2
ssc-miR-206	ENSSSCG00000000531	BICD1	BICD cargo adaptor 1 [Source:VGNC Symbol;Acc:VGNC:85818]	96	-15.01	1	1	2
ssc-miR-206	ENSSSCG00000000541	FAR2	fatty acyl-CoA reductase 2 [Source:VGNC Symbol;Acc:VGNC:88011]	63	-17.11	1	1	2
ssc-miR-206	ENSSSCG00000000571	ABCC9	ATP binding cassette subfamily C member 9 [Source:VGNC Symbol;Acc:VGNC:84960]	65	-33.16	1	1	2
ssc-miR-206	ENSSSCG00000000583	PYROXD1	pyridine nucleotide-disulphide oxidoreductase domain 1 [Source:VGNC Symbol;Acc:VGNC:92022]	82	-17.69	1	1	2
ssc-miR-206	ENSSSCG00000000638	ENSSSCG00000000638	killer cell lectin-like receptor 8 [Source:NCBI gene (formerly Entrezgene);Acc:106507519]	97	-17.9	1	1	2
ssc-miR-206	ENSSSCG00000000784	LRRK2	leucine rich repeat kinase 2 [Source:VGNC Symbol;Acc:VGNC:98094]	91	-16.23	1	1	2
ssc-miR-206	ENSSSCG00000000857	IGF1	insulin like growth factor 1 [Source:VGNC Symbol;Acc:VGNC:98044]	99	-18.45	1	1	2
ssc-miR-206	ENSSSCG00000000873	ANO4	anoctamin 4 [Source:VGNC Symbol;Acc:VGNC:85357]	91	-20.16	1	1	2
ssc-miR-206	ENSSSCG00000000907	PLXNC1	plexin C1 [Source:VGNC Symbol;Acc:VGNC:91584]	67	-33.95	1	1	2
ssc-miR-206	ENSSSCG00000001009	RIPK1	receptor interacting serine/threonine kinase 1 [Source:VGNC Symbol;Acc:VGNC:92319]	98	-56.39	1	1	2
ssc-miR-206	ENSSSCG00000023956	NEDD9	neural precursor cell expressed, developmentally down-regulated 9 [Source:VGNC Symbol;Acc:VGNC:90668]	97	-16.4	1	1	2
ssc-miR-206	ENSSSCG00000001061	JARID2	jumonji and AT-rich interaction domain containing 2 [Source:VGNC Symbol;Acc:VGNC:89279]	73	-20.9	1	1	2
ssc-miR-206	ENSSSCG00000001404	TNF	tumor necrosis factor [Source:VGNC Symbol;Acc:VGNC:94249]	90	-18.94	1	1	2
ssc-miR-206	ENSSSCG00000001564	SRSF3	serine and arginine rich splicing factor 3 [Source:VGNC Symbol;Acc:VGNC:93475]	72	-15.04	1	1	2
ssc-miR-206	ENSSSCG00000001808	CPEB1	cytoplasmic polyadenylation element binding protein 1 [Source:NCBI gene (formerly Entrezgene);Acc:100048944]	90	-23.52	1	1	2
ssc-miR-206	ENSSSCG00000001895	CPLX3	complexin 3 [Source:VGNC Symbol;Acc:VGNC:86945]	89	-16.51	1	1	2
ssc-miR-206	ENSSSCG00000001925	ADPGK	ADP dependent glucokinase [Source:VGNC Symbol;Acc:VGNC:85150]	95	-16.84	1	1	2
ssc-miR-206	ENSSSCG00000002028	CMTM5	CKLF like MARVEL transmembrane domain containing 5 [Source:VGNC Symbol;Acc:VGNC:86805]	94	-15.88	1	1	2
ssc-miR-206	ENSSSCG00000002275	PPP1R36	protein phosphatase 1 regulatory subunit 36 [Source:VGNC Symbol;Acc:VGNC:91734]	98	-15.07	1	1	2
ssc-miR-206	ENSSSCG00000002305	EXD2	exonuclease 3'-5' domain containing 2 [Source:VGNC Symbol;Acc:VGNC:97990]	82	-43.88	1	1	2
ssc-miR-206	ENSSSCG00000002330	PCNX1	pecanex 1 [Source:VGNC Symbol;Acc:VGNC:91224]	60	-20.56	1	1	2
ssc-miR-206	ENSSSCG00000002436	TTC7B	tetratricopeptide repeat domain 7B [Source:VGNC Symbol;Acc:VGNC:94558]	77	-15.13	1	1	2
ssc-miR-206	ENSSSCG00000002470	DDX24	DEAD-box helicase 24 [Source:VGNC Symbol;Acc:VGNC:87216]	65	-19.04	1	1	2
ssc-miR-206	ENSSSCG00000002739	PHLPP2	PH domain and leucine rich repeat protein phosphatase 2 [Source:VGNC Symbol;Acc:VGNC:98186]	94	-16.76	1	1	2
ssc-miR-206	ENSSSCG00000002804	CSNK2A2	casein kinase 2 alpha 2 [Source:VGNC Symbol;Acc:VGNC:87042]	86	-17.77	1	1	2
ssc-miR-206	ENSSSCG00000003071	ZNF404	zinc finger protein 404 [Source:VGNC Symbol;Acc:VGNC:95237]	97	-17.79	1	1	2
ssc-miR-206	ENSSSCG00000003402	PGD	phosphogluconate dehydrogenase [Source:VGNC Symbol;Acc:VGNC:91348]	77	-21.18	1	1	2
ssc-miR-206	ENSSSCG00000003532	LUZP1	leucine zipper protein 1 [Source:VGNC Symbol;Acc:VGNC:89897]	70	-18.06	1	1	2
ssc-miR-206	ENSSSCG00000003628	CLSPN	claspin [Source:VGNC Symbol;Acc:VGNC:86783]	97	-18.02	1	1	2
ssc-miR-206	ENSSSCG00000003654	MACF1	microtubule actin crosslinking factor 1 [Source:VGNC Symbol;Acc:VGNC:98496]	88	-32.81	1	1	2
ssc-miR-206	ENSSSCG00000003771	FUBP1	far upstream element binding protein 1 [Source:VGNC Symbol;Acc:VGNC:96781]	94	-15.83	1	1	2
ssc-miR-206	ENSSSCG00000003790	ANKRD13C	ankyrin repeat domain 13C [Source:VGNC Symbol;Acc:VGNC:85326]	69	-16.11	1	1	2
ssc-miR-206	ENSSSCG00000003805	PDE4B	phosphodiesterase 4B [Source:VGNC Symbol;Acc:VGNC:91255]	96	-17.87	1	1	2
ssc-miR-206	ENSSSCG00000003821	KANK4	KN motif and ankyrin repeat domains 4 [Source:VGNC Symbol;Acc:VGNC:89298]	79	-16.06	1	1	2
ssc-miR-206	ENSSSCG00000004075	RGS17	regulator of G protein signaling 17 [Source:VGNC Symbol;Acc:VGNC:92263]	62	-17.75	1	1	2
ssc-miR-206	ENSSSCG00000004087	CCDC170	coiled-coil domain containing 170 [Source:VGNC Symbol;Acc:VGNC:86271]	99	-15.4	1	1	2
ssc-miR-206	ENSSSCG00000004121	FBXO30	EPM2A glucan phosphatase, laforin [Source:NCBI gene (formerly Entrezgene);Acc:100153341]	90	-30.84	1	1	2
ssc-miR-206	ENSSSCG00000004123	UTRN	utrophin [Source:NCBI gene (formerly Entrezgene);Acc:100523292]	92	-17.16	1	1	2
ssc-miR-206	ENSSSCG00000004209	PTPRK	protein tyrosine phosphatase receptor type K [Source:VGNC Symbol;Acc:VGNC:91991]	90	-15.51	1	1	2
ssc-miR-206	ENSSSCG00000004241	GJA1	gap junction protein alpha 1 [Source:NCBI gene (formerly Entrezgene);Acc:100518636]	97	-17.77	1	1	2
ssc-miR-206	ENSSSCG00000004301	C6orf163	chromosome 1 C6orf163 homolog [Source:VGNC Symbol;Acc:VGNC:85968]	90	-19.35	1	1	2
ssc-miR-206	ENSSSCG00000024249	GABRR2	gamma-aminobutyric acid type A receptor subunit rho2 [Source:NCBI gene (formerly Entrezgene);Acc:100522289]	99	-17.62	1	1	2
ssc-miR-206	ENSSSCG00000004364	HACE1	HECT domain and ankyrin repeat containing E3 ubiquitin protein ligase 1 [Source:VGNC Symbol;Acc:VGNC:88769]	97	-16.34	1	1	2
ssc-miR-206	ENSSSCG00000004369	PRDM1	PR/SET domain 1 [Source:VGNC Symbol;Acc:VGNC:91772]	92	-18.08	1	1	2
ssc-miR-206	ENSSSCG00000004382	SEC63	SEC63 homolog, protein translocation regulator [Source:NCBI gene (formerly Entrezgene);Acc:100152304]	89	-15.32	1	1	2
ssc-miR-206	ENSSSCG00000004414	CD164	CD164 molecule [Source:NCBI gene (formerly Entrezgene);Acc:100152548]	95	-40.77	1	1	2
ssc-miR-206	ENSSSCG00000004490	SETBP1	SET binding protein 1 [Source:VGNC Symbol;Acc:VGNC:92756]	95	-16.72	1	1	2
ssc-miR-206	ENSSSCG00000004542	NARS1	asparaginyl-tRNA synthetase 1 [Source:VGNC Symbol;Acc:VGNC:90583]	93	-17.26	1	1	2
ssc-miR-206	ENSSSCG00000004600	TCF12	transcription factor 12 [Source:VGNC Symbol;Acc:VGNC:93817]	65	-15.61	1	1	2
ssc-miR-206	ENSSSCG00000004630	SCG3	secretogranin III [Source:VGNC Symbol;Acc:VGNC:92620]	80	-18.03	1	1	2
ssc-miR-206	ENSSSCG00000004647	DTWD1	DTW domain containing 1 [Source:VGNC Symbol;Acc:VGNC:87464]	97	-17.27	1	1	2
ssc-miR-206	ENSSSCG00000004651	GALK2	fibroblast growth factor 7 [Source:NCBI gene (formerly Entrezgene);Acc:397281]	70	-35.8	1	1	2
ssc-miR-206	ENSSSCG00000004684	SPG11	SPG11 vesicle trafficking associated, spatacsin [Source:VGNC Symbol;Acc:VGNC:93402]	82	-15.85	1	1	2
ssc-miR-206	ENSSSCG00000004705	MAP1A	microtubule associated protein 1A [Source:VGNC Symbol;Acc:VGNC:89978]	86	-15.84	1	1	2
ssc-miR-206	ENSSSCG00000004787	GPR176	G protein-coupled receptor 176 [Source:VGNC Symbol;Acc:VGNC:88618]	65	-21.18	1	1	2
ssc-miR-206	ENSSSCG00000004789	THBS1	thrombospondin 1 [Source:VGNC Symbol;Acc:VGNC:93946]	80	-22.15	1	1	2
ssc-miR-206	ENSSSCG00000004791	RASGRP1	RAS guanyl releasing protein 1 [Source:VGNC Symbol;Acc:VGNC:92113]	67	-16.41	1	1	2
ssc-miR-206	ENSSSCG00000004919	NEDD4L	NEDD4 like E3 ubiquitin protein ligase [Source:VGNC Symbol;Acc:VGNC:90667]	68	-18.11	1	1	2
ssc-miR-206	ENSSSCG00000004935	HACD3	3-hydroxyacyl-CoA dehydratase 3 [Source:VGNC Symbol;Acc:VGNC:88767]	80	-19.29	1	1	2
ssc-miR-206	ENSSSCG00000004989	FBXO33	F-box protein 33 [Source:VGNC Symbol;Acc:VGNC:88040]	95	-16.49	1	1	2
ssc-miR-206	ENSSSCG00000004990	LRFN5	leucine rich repeat and fibronectin type III domain containing 5 [Source:VGNC Symbol;Acc:VGNC:89807]	70	-15.18	1	1	2
ssc-miR-206	ENSSSCG00000005060	KTN1	kinectin 1 [Source:VGNC Symbol;Acc:VGNC:89608]	90	-15.48	1	1	2
ssc-miR-206	ENSSSCG00000005063	OTX2	orthodenticle homeobox 2 [Source:VGNC Symbol;Acc:VGNC:98171]	92	-22.09	1	1	2
ssc-miR-206	ENSSSCG00000005126	PLAA	phospholipase A2 activating protein [Source:VGNC Symbol;Acc:VGNC:91502]	96	-23.62	1	1	2
ssc-miR-206	ENSSSCG00000005207	ERMP1	endoplasmic reticulum metallopeptidase 1 [Source:VGNC Symbol;Acc:VGNC:87777]	75	-38.49	1	1	2
ssc-miR-206	ENSSSCG00000005284	GNA14	G protein subunit alpha 14 [Source:VGNC Symbol;Acc:VGNC:88519]	99	-17.61	1	1	2
ssc-miR-206	ENSSSCG00000005343	RNF38	ring finger protein 38 [Source:VGNC Symbol;Acc:VGNC:92390]	80	-18.28	1	1	2
ssc-miR-206	ENSSSCG00000005354	TRMT10B	tRNA methyltransferase 10B [Source:VGNC Symbol;Acc:VGNC:94443]	74	-22.92	1	1	2
ssc-miR-206	ENSSSCG00000005373	NANS	acidic nuclear phosphoprotein 32 family member B [Source:NCBI gene (formerly Entrezgene);Acc:100152263]	62	-21.89	1	1	2
ssc-miR-206	ENSSSCG00000005388	INVS	inversin [Source:VGNC Symbol;Acc:VGNC:89171]	94	-16.67	1	1	2
ssc-miR-206	ENSSSCG00000005426	FSD1L	fibronectin type III and SPRY domain containing 1 like [Source:VGNC Symbol;Acc:VGNC:88252]	83	-24.27	1	1	2
ssc-miR-206	ENSSSCG00000005707	FIBCD1	fibrinogen C domain containing 1 [Source:VGNC Symbol;Acc:VGNC:88133]	65	-16.71	1	1	2
ssc-miR-206	ENSSSCG00000006062	YWHAZ	tyrosine 3-monooxygenase/tryptophan 5-monooxygenase activation protein zeta [Source:VGNC Symbol;Acc:VGNC:95047]	91	-16.14	1	1	2
ssc-miR-206	ENSSSCG00000006132	MMP16	matrix metallopeptidase 16 [Source:VGNC Symbol;Acc:VGNC:90271]	97	-15.59	1	1	2
ssc-miR-206	ENSSSCG00000006137	WWP1	WW domain containing E3 ubiquitin protein ligase 1 [Source:VGNC Symbol;Acc:VGNC:94989]	81	-16.37	1	1	2
ssc-miR-206	ENSSSCG00000006145	E2F5	E2F transcription factor 5 [Source:VGNC Symbol;Acc:VGNC:87516]	96	-18.02	1	1	2
ssc-miR-206	ENSSSCG00000006163	PKIA	cAMP-dependent protein kinase inhibitor alpha [Source:VGNC Symbol;Acc:VGNC:91477]	97	-19.11	1	1	2
ssc-miR-206	ENSSSCG00000006197	SULF1	sulfatase 1 [Source:VGNC Symbol;Acc:VGNC:93612]	95	-17.81	1	1	2
ssc-miR-206	ENSSSCG00000025087	ASPH	aspartate beta-hydroxylase [Source:VGNC Symbol;Acc:VGNC:85584]	89	-22.3	1	1	2
ssc-miR-206	ENSSSCG00000006312	GPA33	glycoprotein A33 [Source:VGNC Symbol;Acc:VGNC:88568]	85	-22.67	1	1	2
ssc-miR-206	ENSSSCG00000006378	SLAMF7	SLAM family member 7 [Source:NCBI gene (formerly Entrezgene);Acc:100154053]	64	-18.87	1	1	2
ssc-miR-206	ENSSSCG00000006395	ENSSSCG00000006395	transgelin 2 [Source:VGNC Symbol;Acc:VGNC:98875]	88	-31.34	1	1	2
ssc-miR-206	ENSSSCG00000006664	MTMR11	myotubularin related protein 11 [Source:VGNC Symbol;Acc:VGNC:90458]	60	-15.98	1	1	2
ssc-miR-206	ENSSSCG00000006871	SLC35A3	solute carrier family 35 member A3 [Source:VGNC Symbol;Acc:VGNC:98860]	80	-17.05	1	1	2
ssc-miR-206	ENSSSCG00000006875	PLPPR4	phospholipid phosphatase related 4 [Source:VGNC Symbol;Acc:VGNC:98203]	98	-21.71	1	1	2
ssc-miR-206	ENSSSCG00000006887	CNN3	calponin 3 [Source:VGNC Symbol;Acc:VGNC:86826]	93	-15.2	1	1	2
ssc-miR-206	ENSSSCG00000006892	DNTTIP2	deoxynucleotidyltransferase terminal interacting protein 2 [Source:VGNC Symbol;Acc:VGNC:87387]	62	-39.86	1	1	2
ssc-miR-206	ENSSSCG00000040735	DDAH1	dimethylarginine dimethylaminohydrolase 1 [Source:VGNC Symbol;Acc:VGNC:87200]	79	-15.15	1	1	2
ssc-miR-206	ENSSSCG00000007236	TTLL9	tubulin tyrosine ligase like 9 [Source:VGNC Symbol;Acc:VGNC:95744]	63	-16.87	1	1	2
ssc-miR-206	ENSSSCG00000007249	NOL4L	COMM domain containing 7 [Source:NCBI gene (formerly Entrezgene);Acc:100514995]	91	-17.53	1	1	2
ssc-miR-206	ENSSSCG00000007322	ENSSSCG00000007322	Src like adaptor 2 [Source:NCBI gene (formerly Entrezgene);Acc:100154129]	98	-15.77	1	1	2
ssc-miR-206	ENSSSCG00000007345	RALGAPB	Ral GTPase activating protein non-catalytic subunit beta [Source:VGNC Symbol;Acc:VGNC:95463]	93	-16.63	1	1	2
ssc-miR-206	ENSSSCG00000007381	YWHAB	tyrosine 3-monooxygenase/tryptophan 5-monooxygenase activation protein beta [Source:VGNC Symbol;Acc:VGNC:98417]	93	-15.76	1	1	2
ssc-miR-206	ENSSSCG00000007454	ZMYND8	zinc finger MYND-type containing 8 [Source:NCBI gene (formerly Entrezgene);Acc:100155989]	83	-19.32	1	1	2
ssc-miR-206	ENSSSCG00000007469	PTPN1	protein tyrosine phosphatase non-receptor type 1 [Source:VGNC Symbol;Acc:VGNC:96519]	88	-18	1	1	2
ssc-miR-206	ENSSSCG00000007477	NFATC2	nuclear factor of activated T cells 2 [Source:VGNC Symbol;Acc:VGNC:96440]	80	-18.74	1	1	2
ssc-miR-206	ENSSSCG00000007636	GJC3	gap junction protein gamma 3 [Source:VGNC Symbol;Acc:VGNC:88470]	66	-34.64	1	1	2
ssc-miR-206	ENSSSCG00000007716	TMEM270	transmembrane protein 270 [Source:VGNC Symbol;Acc:VGNC:94169]	82	-18.29	1	1	2
ssc-miR-206	ENSSSCG00000007745	ENSSSCG00000007745	sulfatase modifying factor 2 [Source:NCBI gene (formerly Entrezgene);Acc:100518241]	77	-20.42	1	1	2
ssc-miR-206	ENSSSCG00000007924	UBN1	ubinuclein 1 [Source:VGNC Symbol;Acc:VGNC:94663]	78	-15.7	1	1	2
ssc-miR-206	ENSSSCG00000008119	KCNIP3	potassium voltage-gated channel interacting protein 3 [Source:VGNC Symbol;Acc:VGNC:89350]	86	-15.25	1	1	2
ssc-miR-206	ENSSSCG00000008240	ENSSSCG00000008240	SH2 domain containing 6 [Source:VGNC Symbol;Acc:VGNC:92813]	90	-18.16	1	1	2
ssc-miR-206	ENSSSCG00000008444	PRKCE	protein kinase C epsilon [Source:VGNC Symbol;Acc:VGNC:91807]	82	-16.49	1	1	2
ssc-miR-206	ENSSSCG00000008456	PLEKHH2	pleckstrin homology, MyTH4 and FERM domain containing H2 [Source:VGNC Symbol;Acc:VGNC:91549]	85	-41.53	1	1	2
ssc-miR-206	ENSSSCG00000008495	PRKD3	protein kinase D3 [Source:VGNC Symbol;Acc:VGNC:91814]	76	-36.81	1	1	2
ssc-miR-206	ENSSSCG00000008499	STRN	striatin [Source:VGNC Symbol;Acc:VGNC:93578]	88	-37.14	1	1	2
ssc-miR-206	ENSSSCG00000008583	ITSN2	intersectin 2 [Source:VGNC Symbol;Acc:VGNC:89259]	69	-15.03	1	1	2
ssc-miR-206	ENSSSCG00000008664	LRATD1	LRAT domain containing 1 [Source:VGNC Symbol;Acc:VGNC:89799]	86	-15.82	1	1	2
ssc-miR-206	ENSSSCG00000008773	PGM2	phosphoglucomutase 2 [Source:VGNC Symbol;Acc:VGNC:91356]	88	-16.21	1	1	2
ssc-miR-206	ENSSSCG00000008787	KLHL5	kelch like family member 5 [Source:VGNC Symbol;Acc:VGNC:89535]	64	-17.28	1	1	2
ssc-miR-206	ENSSSCG00000008809	GABRG1	gamma-aminobutyric acid type A receptor subunit gamma1 [Source:VGNC Symbol;Acc:VGNC:88311]	83	-31.18	1	1	2
ssc-miR-206	ENSSSCG00000008991	FRAS1	Fraser extracellular matrix complex subunit 1 [Source:VGNC Symbol;Acc:VGNC:88232]	76	-16.88	1	1	2
ssc-miR-206	ENSSSCG00000009018	SH3D19	SH3 domain containing 19 [Source:VGNC Symbol;Acc:VGNC:92821]	69	-15.96	1	1	2
ssc-miR-206	ENSSSCG00000009035	SLC10A7	solute carrier family 10 member 7 [Source:VGNC Symbol;Acc:VGNC:92919]	87	-18.88	1	1	2
ssc-miR-206	ENSSSCG00000009246	ENOPH1	enolase-phosphatase 1 [Source:VGNC Symbol;Acc:VGNC:98922]	86	-15.4	1	1	2
ssc-miR-206	ENSSSCG00000034348	NBEA	neurobeachin [Source:VGNC Symbol;Acc:VGNC:90590]	96	-17.16	1	1	2
ssc-miR-206	ENSSSCG00000040697	PROSER1	proline and serine rich 1 [Source:VGNC Symbol;Acc:VGNC:91836]	61	-18.43	1	1	2
ssc-miR-206	ENSSSCG00000009425	ENSSSCG00000009425	laccase domain containing 1 [Source:NCBI gene (formerly Entrezgene);Acc:100153856]	68	-15.62	1	1	2
ssc-miR-206	ENSSSCG00000009446	PCDH17	protocadherin 17 [Source:VGNC Symbol;Acc:VGNC:91214]	95	-16.33	1	1	2
ssc-miR-206	ENSSSCG00000009480	NDFIP2	Nedd4 family interacting protein 2 [Source:VGNC Symbol;Acc:VGNC:90627]	81	-16.21	1	1	2
ssc-miR-206	ENSSSCG00000009649	NEFL	neurofilament light [Source:VGNC Symbol;Acc:VGNC:90670]	83	-17.79	1	1	2
ssc-miR-206	ENSSSCG00000009672	ENSSSCG00000009672	scavenger receptor class A member 5 [Source:VGNC Symbol;Acc:VGNC:92612]	87	-38.14	1	1	2
ssc-miR-206	ENSSSCG00000009704	HMGB2	high mobility group box 2 [Source:VGNC Symbol;Acc:VGNC:88902]	83	-15.97	1	1	2
ssc-miR-206	ENSSSCG00000009755	AACS	acetoacetyl-CoA synthetase [Source:VGNC Symbol;Acc:VGNC:84937]	74	-16.75	1	1	2
ssc-miR-206	ENSSSCG00000009766	ATP6V0A2	ATPase H+ transporting V0 subunit a2 [Source:VGNC Symbol;Acc:VGNC:85664]	97	-33.98	1	1	2
ssc-miR-206	ENSSSCG00000009858	FBXO21	F-box protein 21 [Source:VGNC Symbol;Acc:VGNC:88035]	84	-15.68	1	1	2
ssc-miR-206	ENSSSCG00000009885	HECTD4	HECT domain E3 ubiquitin protein ligase 4 [Source:VGNC Symbol;Acc:VGNC:88834]	88	-17.62	1	1	2
ssc-miR-206	ENSSSCG00000009934	KCTD10	potassium channel tetramerization domain containing 10 [Source:NCBI gene (formerly Entrezgene);Acc:100519625]	89	-18.97	1	1	2
ssc-miR-206	ENSSSCG00000009942	DAO	D-amino acid oxidase [Source:VGNC Symbol;Acc:VGNC:87155]	78	-19.36	1	1	2
ssc-miR-206	ENSSSCG00000009944	CORO1C	coronin 1C [Source:VGNC Symbol;Acc:VGNC:86914]	92	-34.05	1	1	2
ssc-miR-206	ENSSSCG00000009956	GRK3	G protein-coupled receptor kinase 3 [Source:VGNC Symbol;Acc:VGNC:88695]	67	-15.77	1	1	2
ssc-miR-206	ENSSSCG00000009978	AP1B1	adaptor related protein complex 1 subunit beta 1 [Source:VGNC Symbol;Acc:VGNC:85377]	67	-18.77	1	1	2
ssc-miR-206	ENSSSCG00000010026	PIK3IP1	phosphoinositide-3-kinase interacting protein 1 [Source:VGNC Symbol;Acc:VGNC:91444]	88	-21.18	1	1	2
ssc-miR-206	ENSSSCG00000010081	MAPK1	mitogen-activated protein kinase 1 [Source:VGNC Symbol;Acc:VGNC:89996]	88	-17.82	1	1	2
ssc-miR-206	ENSSSCG00000010146	LGALS8	galectin 8 [Source:VGNC Symbol;Acc:VGNC:89697]	69	-15.66	1	1	2
ssc-miR-206	ENSSSCG00000010277	SLC29A3	solute carrier family 29 member 3 [Source:VGNC Symbol;Acc:VGNC:93044]	83	-18.69	1	1	2
ssc-miR-206	ENSSSCG00000010319	SAMD8	sterile alpha motif domain containing 8 [Source:VGNC Symbol;Acc:VGNC:92571]	93	-17.64	1	1	2
ssc-miR-206	ENSSSCG00000010377	PTPN20	protein tyrosine phosphatase non-receptor type 20 [Source:VGNC Symbol;Acc:VGNC:91976]	98	-16.93	1	1	2
ssc-miR-206	ENSSSCG00000010465	TNKS2	tankyrase 2 [Source:VGNC Symbol;Acc:VGNC:94280]	90	-16.16	1	1	2
ssc-miR-206	ENSSSCG00000010466	FGFBP3	fibroblast growth factor binding protein 3 [Source:VGNC Symbol;Acc:VGNC:88118]	98	-15.68	1	1	2
ssc-miR-206	ENSSSCG00000010503	ZNF518A	zinc finger protein 518A [Source:VGNC Symbol;Acc:VGNC:95257]	96	-16.37	1	1	2
ssc-miR-206	ENSSSCG00000010513	LCOR	ligand-dependent corepressor [Source:NCBI gene (formerly Entrezgene);Acc:100627422]	80	-32.88	1	1	2
ssc-miR-206	ENSSSCG00000010518	EXOSC1	exosome component 1 [Source:VGNC Symbol;Acc:VGNC:87836]	74	-22.04	1	1	2
ssc-miR-206	ENSSSCG00000010674	FAM204A	family with sequence similarity 204 member A [Source:NCBI gene (formerly Entrezgene);Acc:100152540]	90	-17.77	1	1	2
ssc-miR-206	ENSSSCG00000010746	ADAM12	ADAM metallopeptidase domain 12 [Source:VGNC Symbol;Acc:VGNC:85063]	73	-33.13	1	1	2
ssc-miR-206	ENSSSCG00000010822	BPNT1	3'(2'), 5'-bisphosphate nucleotidase 1 [Source:VGNC Symbol;Acc:VGNC:96673]	85	-18.49	1	1	2
ssc-miR-206	ENSSSCG00000011002	TMEM215	transmembrane protein 215 [Source:VGNC Symbol;Acc:VGNC:96279]	76	-39.88	1	1	2
ssc-miR-206	ENSSSCG00000011056	FRMD4A	FERM domain containing 4A [Source:VGNC Symbol;Acc:VGNC:96088]	71	-22.89	1	1	2
ssc-miR-206	ENSSSCG00000011171	CTSV	cathepsin V [Source:NCBI gene (formerly Entrezgene);Acc:396926]	93	-20.67	1	1	2
ssc-miR-206	ENSSSCG00000011239	TRANK1	tetratricopeptide repeat and ankyrin repeat containing 1 [Source:VGNC Symbol;Acc:VGNC:94370]	96	-34.43	1	1	2
ssc-miR-206	ENSSSCG00000011261	WDR48	WD repeat domain 48 [Source:VGNC Symbol;Acc:VGNC:94925]	96	-15.06	1	1	2
ssc-miR-206	ENSSSCG00000011286	KLHL40	kelch like family member 40 [Source:VGNC Symbol;Acc:VGNC:89533]	81	-15.73	1	1	2
ssc-miR-206	ENSSSCG00000011290	HIGD1A	HIG1 hypoxia inducible domain family member 1A [Source:NCBI gene (formerly Entrezgene);Acc:100524219]	99	-18.52	1	1	2
ssc-miR-206	ENSSSCG00000011384	BSN	bassoon presynaptic cytomatrix protein [Source:VGNC Symbol;Acc:VGNC:85893]	64	-24.89	1	1	2
ssc-miR-206	ENSSSCG00000011436	ENSSSCG00000011436	toll like receptor 9 [Source:NCBI gene (formerly Entrezgene);Acc:397007]	78	-23.24	1	1	2
ssc-miR-206	ENSSSCG00000011465	PDE12	phosphodiesterase 12 [Source:NCBI gene (formerly Entrezgene);Acc:100157651]	83	-15.57	1	1	2
ssc-miR-206	ENSSSCG00000011485	PTPRG	protein tyrosine phosphatase receptor type G [Source:VGNC Symbol;Acc:VGNC:91988]	91	-15.92	1	1	2
ssc-miR-206	ENSSSCG00000011529	TRNT1	tRNA nucleotidyl transferase 1 [Source:VGNC Symbol;Acc:VGNC:94457]	63	-17.78	1	1	2
ssc-miR-206	ENSSSCG00000011690	PLSCR4	phospholipid scramblase 4 [Source:VGNC Symbol;Acc:VGNC:91575]	91	-21.05	1	1	2
ssc-miR-206	ENSSSCG00000011733	IFT80	intraflagellar transport 80 [Source:NCBI gene (formerly Entrezgene);Acc:100515277]	98	-21.76	1	1	2
ssc-miR-206	ENSSSCG00000011747	CLDN11	claudin 11 [Source:NCBI gene (formerly Entrezgene);Acc:100302016]	88	-16.13	1	1	2
ssc-miR-206	ENSSSCG00000011752	FNDC3B	fibronectin type III domain containing 3B [Source:VGNC Symbol;Acc:VGNC:88183]	98	-17.36	1	1	2
ssc-miR-206	ENSSSCG00000011766	PEX5L	peroxisomal biogenesis factor 5 like [Source:VGNC Symbol;Acc:VGNC:91329]	79	-16.67	1	1	2
ssc-miR-206	ENSSSCG00000011787	MAGEF1	MAGE family member F1 [Source:NCBI gene (formerly Entrezgene);Acc:100737653]	64	-33.4	1	1	2
ssc-miR-206	ENSSSCG00000011928	CCDC80	coiled-coil domain containing 80 [Source:VGNC Symbol;Acc:VGNC:86315]	85	-24.14	1	1	2
ssc-miR-206	ENSSSCG00000012049	ENSSSCG00000012049	potassium voltage-gated channel subfamily E regulatory subunit 1 [Source:NCBI gene (formerly Entrezgene);Acc:100621502]	78	-19.35	1	1	2
ssc-miR-206	ENSSSCG00000012250	MED14	mediator complex subunit 14 [Source:VGNC Symbol;Acc:VGNC:90108]	80	-16.12	1	1	2
ssc-miR-206	ENSSSCG00000012287	TFE3	transcription factor binding to IGHM enhancer 3 [Source:VGNC Symbol;Acc:VGNC:93916]	68	-35.18	1	1	2
ssc-miR-206	ENSSSCG00000012380	P2RY4	pyrimidinergic receptor P2Y4 [Source:VGNC Symbol;Acc:VGNC:91127]	82	-17.43	1	1	2
ssc-miR-206	ENSSSCG00000012639	THOC2	THO complex 2 [Source:VGNC Symbol;Acc:VGNC:93957]	93	-16.23	1	1	2
ssc-miR-206	ENSSSCG00000013034	PLCB3	phospholipase C beta 3 [Source:VGNC Symbol;Acc:VGNC:91516]	87	-16.53	1	1	2
ssc-miR-206	ENSSSCG00000013061	EML3	EMAP like 3 [Source:VGNC Symbol;Acc:VGNC:87684]	68	-17.48	1	1	2
ssc-miR-206	ENSSSCG00000013088	LRRC10B	leucine rich repeat containing 10B [Source:VGNC Symbol;Acc:VGNC:99787]	81	-19.89	1	1	2
ssc-miR-206	ENSSSCG00000048235	ENSSSCG00000048235	pregnancy-associated glycoprotein 2 [Source:NCBI gene (formerly Entrezgene);Acc:100737419]	61	-17.2	1	1	2
ssc-miR-206	ENSSSCG00000013257	ATG13	autophagy related 13 [Source:VGNC Symbol;Acc:VGNC:85616]	71	-17.42	1	1	2
ssc-miR-206	ENSSSCG00000013259	DGKZ	diacylglycerol kinase zeta [Source:VGNC Symbol;Acc:VGNC:87277]	74	-20.55	1	1	2
ssc-miR-206	ENSSSCG00000013303	ABTB2	ankyrin repeat and BTB domain containing 2 [Source:VGNC Symbol;Acc:VGNC:84994]	96	-20.35	1	1	2
ssc-miR-206	ENSSSCG00000013312	HIPK3	homeodomain interacting protein kinase 3 [Source:VGNC Symbol;Acc:VGNC:88889]	66	-15.38	1	1	2
ssc-miR-206	ENSSSCG00000013316	WT1	WT1 transcription factor [Source:VGNC Symbol;Acc:VGNC:100884]	87	-30.9	1	1	2
ssc-miR-206	ENSSSCG00000013552	GPR108	G protein-coupled receptor 108 [Source:VGNC Symbol;Acc:VGNC:88596]	69	-15.46	1	1	2
ssc-miR-206	ENSSSCG00000013726	TNPO2	transportin 2 [Source:VGNC Symbol;Acc:VGNC:94288]	90	-17.43	1	1	2
ssc-miR-206	ENSSSCG00000013952	ENSSSCG00000013952	NA	73	-16.17	1	1	2
ssc-miR-206	ENSSSCG00000014023	RUFY1	RUN and FYVE domain containing 1 [Source:VGNC Symbol;Acc:VGNC:92511]	84	-16.73	1	1	2
ssc-miR-206	ENSSSCG00000014056	RNF44	ring finger protein 44 [Source:VGNC Symbol;Acc:VGNC:92395]	69	-15.51	1	1	2
ssc-miR-206	ENSSSCG00000025286	MCTP1	multiple C2 and transmembrane domain containing 1 [Source:VGNC Symbol;Acc:VGNC:90083]	66	-18.16	1	1	2
ssc-miR-206	ENSSSCG00000014232	LOX	lysyl oxidase [Source:VGNC Symbol;Acc:VGNC:99785]	62	-19.27	1	1	2
ssc-miR-206	ENSSSCG00000014283	KIF3A	kinesin family member 3A [Source:VGNC Symbol;Acc:VGNC:89470]	72	-19.38	1	1	2
ssc-miR-206	ENSSSCG00000014343	ENSSSCG00000014343	matrin 3 [Source:NCBI gene (formerly Entrezgene);Acc:100521716]	80	-16.1	1	1	2
ssc-miR-206	ENSSSCG00000014377	PCDHB1	protocadherin beta-1 [Source:NCBI gene (formerly Entrezgene);Acc:100521438]	89	-40.17	1	1	2
ssc-miR-206	ENSSSCG00000014394	RNF14	ring finger protein 14 [Source:VGNC Symbol;Acc:VGNC:92357]	60	-32.82	1	1	2
ssc-miR-206	ENSSSCG00000014410	SH3RF2	SH3 domain containing ring finger 2 [Source:VGNC Symbol;Acc:VGNC:92831]	66	-17.94	1	1	2
ssc-miR-206	ENSSSCG00000022741	PDGFRB	platelet derived growth factor receptor beta [Source:VGNC Symbol;Acc:VGNC:91268]	73	-20.18	1	1	2
ssc-miR-206	ENSSSCG00000032723	ACER3	alkaline ceramidase 3 [Source:NCBI gene (formerly Entrezgene);Acc:100524160]	77	-17.38	1	1	2
ssc-miR-206	ENSSSCG00000014924	CTSC	cathepsin C [Source:VGNC Symbol;Acc:VGNC:87075]	71	-19.09	1	1	2
ssc-miR-206	ENSSSCG00000014989	DCUN1D5	defective in cullin neddylation 1 domain containing 5 [Source:VGNC Symbol;Acc:VGNC:87198]	78	-15.87	1	1	2
ssc-miR-206	ENSSSCG00000014999	KBTBD3	kelch repeat and BTB domain containing 3 [Source:VGNC Symbol;Acc:VGNC:89318]	84	-23.65	1	1	2
ssc-miR-206	ENSSSCG00000015050	ZW10	zw10 kinetochore protein [Source:VGNC Symbol;Acc:VGNC:95340]	82	-15.65	1	1	2
ssc-miR-206	ENSSSCG00000046892	ATP5MG	ATP synthase membrane subunit g [Source:NCBI gene (formerly Entrezgene);Acc:396956]	60	-22	1	1	2
ssc-miR-206	ENSSSCG00000015135	SORL1	sortilin related receptor 1 [Source:NCBI gene (formerly Entrezgene);Acc:100626812]	70	-35.73	1	1	2
ssc-miR-206	ENSSSCG00000015201	MSANTD2	Myb/SANT DNA binding domain containing 2 [Source:VGNC Symbol;Acc:VGNC:90414]	97	-15.04	1	1	2
ssc-miR-206	ENSSSCG00000015235	ETS1	ETS proto-oncogene 1, transcription factor [Source:VGNC Symbol;Acc:VGNC:87808]	95	-35.01	1	1	2
ssc-miR-206	ENSSSCG00000015243	PRDM10	PR/SET domain 10 [Source:VGNC Symbol;Acc:VGNC:91773]	79	-15.83	1	1	2
ssc-miR-206	ENSSSCG00000015298	SRI	sorcin [Source:VGNC Symbol;Acc:VGNC:93457]	98	-16.48	1	1	2
ssc-miR-206	ENSSSCG00000015307	CDK14	cyclin dependent kinase 14 [Source:VGNC Symbol;Acc:VGNC:86498]	89	-38.42	1	1	2
ssc-miR-206	ENSSSCG00000015345	GLCCI1	glucocorticoid induced 1 [Source:VGNC Symbol;Acc:VGNC:88476]	93	-18.4	1	1	2
ssc-miR-206	ENSSSCG00000015357	MEOX2	mesenchyme homeobox 2 [Source:VGNC Symbol;Acc:VGNC:90142]	95	-33.23	1	1	2
ssc-miR-206	ENSSSCG00000015360	ANKMY2	ankyrin repeat and MYND domain containing 2 [Source:VGNC Symbol;Acc:VGNC:85319]	78	-15.37	1	1	2
ssc-miR-206	ENSSSCG00000015386	FAM126A	family with sequence similarity 126 member A [Source:VGNC Symbol;Acc:VGNC:87899]	92	-15.09	1	1	2
ssc-miR-206	ENSSSCG00000015396	SEMA3D	semaphorin 3D [Source:VGNC Symbol;Acc:VGNC:92696]	60	-34.09	1	1	2
ssc-miR-206	ENSSSCG00000015406	GNAT3	G protein subunit alpha transducin 3 [Source:VGNC Symbol;Acc:VGNC:88527]	68	-21.24	1	1	2
ssc-miR-206	ENSSSCG00000015504	CACYBP	calcyclin binding protein [Source:VGNC Symbol;Acc:VGNC:86133]	79	-34.12	1	1	2
ssc-miR-206	ENSSSCG00000015527	TDRD5	tudor domain containing 5 [Source:VGNC Symbol;Acc:VGNC:93849]	63	-15.42	1	1	2
ssc-miR-206	ENSSSCG00000015556	LAMC2	laminin subunit gamma 2 [Source:VGNC Symbol;Acc:VGNC:89625]	71	-52.54	1	1	2
ssc-miR-206	ENSSSCG00000015558	SMG7	SMG7 nonsense mediated mRNA decay factor [Source:VGNC Symbol;Acc:VGNC:93250]	90	-17.08	1	1	2
ssc-miR-206	ENSSSCG00000015581	CENPF	centromere protein F [Source:VGNC Symbol;Acc:VGNC:86548]	76	-17.44	1	1	2
ssc-miR-206	ENSSSCG00000015582	PTPN14	protein tyrosine phosphatase non-receptor type 14 [Source:VGNC Symbol;Acc:VGNC:91975]	65	-15.26	1	1	2
ssc-miR-206	ENSSSCG00000015743	PTPN4	protein tyrosine phosphatase non-receptor type 4 [Source:VGNC Symbol;Acc:VGNC:96521]	85	-15.09	1	1	2
ssc-miR-206	ENSSSCG00000015843	UBXN8	UBX domain protein 8 [Source:VGNC Symbol;Acc:VGNC:96239]	93	-15.29	1	1	2
ssc-miR-206	ENSSSCG00000015866	FMNL2	formin like 2 [Source:VGNC Symbol;Acc:VGNC:95879]	61	-32.7	1	1	2
ssc-miR-206	ENSSSCG00000015985	HOXD3	homeobox D3 [Source:VGNC Symbol;Acc:VGNC:96355]	94	-19.09	1	1	2
ssc-miR-206	ENSSSCG00000015988	ENSSSCG00000015988	heterogeneous nuclear ribonucleoprotein A3 [Source:NCBI gene (formerly Entrezgene);Acc:100516520]	80	-35.82	1	1	2
ssc-miR-206	ENSSSCG00000016002	CCDC141	coiled-coil domain containing 141 [Source:NCBI gene (formerly Entrezgene);Acc:100520053]	65	-39.07	1	1	2
ssc-miR-206	ENSSSCG00000016011	NEUROD1	neuronal differentiation 1 [Source:VGNC Symbol;Acc:VGNC:96439]	71	-21.58	1	1	2
ssc-miR-206	ENSSSCG00000016017	DNAJC10	DnaJ heat shock protein family (Hsp40) member C10 [Source:NCBI gene (formerly Entrezgene);Acc:100523288]	91	-18.39	1	1	2
ssc-miR-206	ENSSSCG00000016019	NCKAP1	NCK associated protein 1 [Source:VGNC Symbol;Acc:VGNC:96432]	92	-15.95	1	1	2
ssc-miR-206	ENSSSCG00000016070	GTF3C3	general transcription factor IIIC subunit 3 [Source:VGNC Symbol;Acc:VGNC:96339]	91	-18.02	1	1	2
ssc-miR-206	ENSSSCG00000016174	FN1	fibronectin 1 [Source:VGNC Symbol;Acc:VGNC:96305]	99	-15.05	1	1	2
ssc-miR-206	ENSSSCG00000016275	NCL	nucleolin [Source:VGNC Symbol;Acc:VGNC:96433]	86	-19.99	1	1	2
ssc-miR-206	ENSSSCG00000016319	GBX2	gastrulation brain homeobox 2 [Source:VGNC Symbol;Acc:VGNC:96316]	86	-20.41	1	1	2
ssc-miR-206	ENSSSCG00000016451	ENSSSCG00000016451	GTPase IMAP family member 1 [Source:NCBI gene (formerly Entrezgene);Acc:100519177]	70	-15.51	1	1	2
ssc-miR-206	ENSSSCG00000016512	ZC3HAV1	zinc finger CCCH-type containing, antiviral 1 [Source:VGNC Symbol;Acc:VGNC:95102]	97	-20.16	1	1	2
ssc-miR-206	ENSSSCG00000016555	CPA4	carboxypeptidase A4 [Source:NCBI gene (formerly Entrezgene);Acc:100516122]	64	-16.63	1	1	2
ssc-miR-206	ENSSSCG00000016564	UBE2H	ubiquitin conjugating enzyme E2 H [Source:VGNC Symbol;Acc:VGNC:94643]	92	-19.63	1	1	2
ssc-miR-206	ENSSSCG00000016605	LMOD2	leiomodin 2 [Source:VGNC Symbol;Acc:VGNC:89768]	66	-16.22	1	1	2
ssc-miR-206	ENSSSCG00000016968	BDP1	B double prime 1, subunit of RNA polymerase III transcription initiation factor IIIB [Source:VGNC Symbol;Acc:VGNC:85796]	66	-36.68	1	1	2
ssc-miR-206	ENSSSCG00000016983	STC2	stanniocalcin 2 [Source:VGNC Symbol;Acc:VGNC:93543]	93	-19.14	1	1	2
ssc-miR-206	ENSSSCG00000017072	GALNT10	polypeptide N-acetylgalactosaminyltransferase 10 [Source:VGNC Symbol;Acc:VGNC:88327]	89	-16.27	1	1	2
ssc-miR-206	ENSSSCG00000017230	TMEM104	transmembrane protein 104 [Source:VGNC Symbol;Acc:VGNC:94062]	86	-19.28	1	1	2
ssc-miR-206	ENSSSCG00000017251	SOX9	SRY-box transcription factor 9 [Source:VGNC Symbol;Acc:VGNC:99053]	89	-16.06	1	1	2
ssc-miR-206	ENSSSCG00000017325	PLEKHM1	pleckstrin homology and RUN domain containing M1 [Source:VGNC Symbol;Acc:VGNC:91552]	86	-20.53	1	1	2
ssc-miR-206	ENSSSCG00000017470	TNS4	tensin 4 [Source:VGNC Symbol;Acc:VGNC:94297]	95	-24.68	1	1	2
ssc-miR-206	ENSSSCG00000017502	PGAP3	post-GPI attachment to proteins phospholipase 3 [Source:VGNC Symbol;Acc:VGNC:91343]	61	-21.12	1	1	2
ssc-miR-206	ENSSSCG00000017516	ENSSSCG00000017516	Sp2 transcription factor [Source:VGNC Symbol;Acc:VGNC:93361]	69	-15.5	1	1	2
ssc-miR-206	ENSSSCG00000017561	ABCC3	ATP binding cassette subfamily C member 3 [Source:VGNC Symbol;Acc:VGNC:84957]	73	-16.62	1	1	2
ssc-miR-206	ENSSSCG00000017605	MMD	monocyte to macrophage differentiation associated [Source:VGNC Symbol;Acc:VGNC:90264]	92	-15.18	1	1	2
ssc-miR-206	ENSSSCG00000017733	C17orf75	chromosome 12 C17orf75 homolog [Source:VGNC Symbol;Acc:VGNC:85925]	70	-15.05	1	1	2
ssc-miR-206	ENSSSCG00000017749	ENSSSCG00000017749	ecotropic viral integration site 2A [Source:NCBI gene (formerly Entrezgene);Acc:100525302]	70	-18	1	1	2
ssc-miR-206	ENSSSCG00000017787	GIT1	GIT ArfGAP 1 [Source:VGNC Symbol;Acc:VGNC:88457]	72	-15.28	1	1	2
ssc-miR-206	ENSSSCG00000017789	ABHD15	abhydrolase domain containing 15 [Source:VGNC Symbol;Acc:VGNC:84974]	79	-16.79	1	1	2
ssc-miR-206	ENSSSCG00000017810	TLCD3A	TLC domain containing 3A [Source:VGNC Symbol;Acc:VGNC:94012]	82	-17.58	1	1	2
ssc-miR-206	ENSSSCG00000017819	SMYD4	SET and MYND domain containing 4 [Source:VGNC Symbol;Acc:VGNC:93274]	62	-16.86	1	1	2
ssc-miR-206	ENSSSCG00000002921	CLIP3	CAP-Gly domain containing linker protein 3 [Source:VGNC Symbol;Acc:VGNC:97931]	76	-15.56	1	1	2
ssc-miR-206	ENSSSCG00000024111	SCGB3A2	secretoglobin family 3A member 2 [Source:VGNC Symbol;Acc:VGNC:92623]	66	-20.76	1	1	2
ssc-miR-206	ENSSSCG00000024131	MINDY2	MINDY lysine 48 deubiquitinase 2 [Source:VGNC Symbol;Acc:VGNC:90231]	80	-43.77	1	1	2
ssc-miR-206	ENSSSCG00000028101	SLC9B2	solute carrier family 9 member B2 [Source:VGNC Symbol;Acc:VGNC:93191]	91	-18.29	1	1	2
ssc-miR-206	ENSSSCG00000020694	DSG1	desmoglein 1 [Source:VGNC Symbol;Acc:VGNC:87455]	73	-19	1	1	2
ssc-miR-206	ENSSSCG00000024311	CCR2	C-C motif chemokine receptor 2 [Source:VGNC Symbol;Acc:VGNC:86370]	92	-16	1	1	2
ssc-miR-206	ENSSSCG00000023351	PLA2G4A	phospholipase A2 group IVA [Source:VGNC Symbol;Acc:VGNC:91495]	76	-19.13	1	1	2
ssc-miR-206	ENSSSCG00000028036	MAP3K10	mitogen-activated protein kinase kinase kinase 10 [Source:VGNC Symbol;Acc:VGNC:89981]	84	-20.38	1	1	2
ssc-miR-206	ENSSSCG00000028922	GABRA2	gamma-aminobutyric acid type A receptor subunit alpha2 [Source:VGNC Symbol;Acc:VGNC:88301]	90	-16.21	1	1	2
ssc-miR-206	ENSSSCG00000025010	UNC50	unc-50 inner nuclear membrane RNA binding protein [Source:VGNC Symbol;Acc:VGNC:94706]	93	-17.33	1	1	2
ssc-miR-206	ENSSSCG00000027935	FHOD3	formin homology 2 domain containing 3 [Source:VGNC Symbol;Acc:VGNC:88132]	74	-31.26	1	1	2
ssc-miR-206	ENSSSCG00000001484	TINAG	tubulointerstitial nephritis antigen [Source:VGNC Symbol;Acc:VGNC:93998]	94	-18.64	1	1	2
ssc-miR-206	ENSSSCG00000026746	ENSSSCG00000026746	centrosomal protein 70 [Source:NCBI gene (formerly Entrezgene);Acc:100621655]	99	-17.51	1	1	2
ssc-miR-206	ENSSSCG00000026502	LIX1L	limb and CNS expressed 1 like [Source:VGNC Symbol;Acc:VGNC:89744]	92	-39.79	1	1	2
ssc-miR-206	ENSSSCG00000006870	ENSSSCG00000006870	major facilitator superfamily domain containing 14A [Source:VGNC Symbol;Acc:VGNC:90187]	95	-19.82	1	1	2
ssc-miR-206	ENSSSCG00000028019	LRRC59	leucine rich repeat containing 59 [Source:VGNC Symbol;Acc:VGNC:98082]	76	-18.67	1	1	2
ssc-miR-206	ENSSSCG00000023533	ZNF236	zinc finger protein 236 [Source:VGNC Symbol;Acc:VGNC:95209]	92	-21.13	1	1	2
ssc-miR-206	ENSSSCG00000010607	COL17A1	collagen type XVII alpha 1 chain [Source:VGNC Symbol;Acc:VGNC:86868]	73	-17.38	1	1	2
ssc-miR-206	ENSSSCG00000015355	DGKB	diacylglycerol kinase beta [Source:VGNC Symbol;Acc:VGNC:87270]	74	-17.17	1	1	2
ssc-miR-206	ENSSSCG00000032377	RALGAPA1	Ral GTPase activating protein catalytic subunit alpha 1 [Source:VGNC Symbol;Acc:VGNC:92071]	95	-20.28	1	1	2
ssc-miR-206	ENSSSCG00000025629	COLEC11	collectin subfamily member 11 [Source:VGNC Symbol;Acc:VGNC:86883]	94	-16.85	1	1	2
ssc-miR-206	ENSSSCG00000027361	OVOL1	ovo like transcriptional repressor 1 [Source:VGNC Symbol;Acc:VGNC:91111]	84	-18.29	1	1	2
ssc-miR-206	ENSSSCG00000028475	KPNA1	karyopherin subunit alpha 1 [Source:VGNC Symbol;Acc:VGNC:89560]	65	-19.22	1	1	2
ssc-miR-206	ENSSSCG00000028974	UST	uronyl 2-sulfotransferase [Source:VGNC Symbol;Acc:VGNC:94780]	93	-17.03	1	1	2
ssc-miR-206	ENSSSCG00000029567	SLC8A2	solute carrier family 8 member A2 [Source:VGNC Symbol;Acc:VGNC:93179]	69	-17.68	1	1	2
ssc-miR-206	ENSSSCG00000023873	AZIN1	antizyme inhibitor 1 [Source:VGNC Symbol;Acc:VGNC:85712]	96	-15.37	1	1	2
ssc-miR-206	ENSSSCG00000024563	CEP83	centrosomal protein 83 [Source:VGNC Symbol;Acc:VGNC:86578]	99	-17.73	1	1	2
ssc-miR-206	ENSSSCG00000030154	RSBN1	round spermatid basic protein 1 [Source:VGNC Symbol;Acc:VGNC:92473]	96	-17.04	1	1	2
ssc-miR-206	ENSSSCG00000023371	EHD2	EH domain containing 2 [Source:VGNC Symbol;Acc:VGNC:87596]	78	-15.45	1	1	2
ssc-miR-206	ENSSSCG00000027558	GABBR2	gamma-aminobutyric acid type B receptor subunit 2 [Source:VGNC Symbol;Acc:VGNC:88298]	69	-34.06	1	1	2
ssc-miR-206	ENSSSCG00000027207	GPATCH2	G-patch domain containing 2 [Source:VGNC Symbol;Acc:VGNC:96089]	70	-20.73	1	1	2
ssc-miR-206	ENSSSCG00000013314	QSER1	glutamine and serine rich 1 [Source:VGNC Symbol;Acc:VGNC:92032]	82	-18.67	1	1	2
ssc-miR-206	ENSSSCG00000027443	MRAS	muscle RAS oncogene homolog [Source:VGNC Symbol;Acc:VGNC:90340]	72	-38.21	1	1	2
ssc-miR-206	ENSSSCG00000022159	FNDC3A	fibronectin type III domain containing 3A [Source:VGNC Symbol;Acc:VGNC:88182]	99	-51.95	1	1	2
ssc-miR-206	ENSSSCG00000022105	SUCNR1	succinate receptor 1 [Source:VGNC Symbol;Acc:VGNC:93605]	61	-23.33	1	1	2
ssc-miR-206	ENSSSCG00000024067	KRT23	keratin 23 [Source:VGNC Symbol;Acc:VGNC:89582]	94	-19.7	1	1	2
ssc-miR-206	ENSSSCG00000024692	RRBP1	ribosome binding protein 1 [Source:VGNC Symbol;Acc:VGNC:95474]	88	-16.08	1	1	2
ssc-miR-206	ENSSSCG00000029257	ENSSSCG00000029257	acrosin inhibitor [Source:NCBI gene (formerly Entrezgene);Acc:396905]	70	-18.07	1	1	2
ssc-miR-206	ENSSSCG00000029200	ENSSSCG00000029200	tripartite motif containing 2 [Source:VGNC Symbol;Acc:VGNC:94397]	98	-17.09	1	1	2
ssc-miR-206	ENSSSCG00000014081	CERT1	ceramide transporter 1 [Source:VGNC Symbol;Acc:VGNC:86590]	94	-15.59	1	1	2
ssc-miR-206	ENSSSCG00000015810	ENSSSCG00000015810	HtrA serine peptidase 4 [Source:VGNC Symbol;Acc:VGNC:96147]	87	-18.83	1	1	2
ssc-miR-206	ENSSSCG00000027266	PNPLA3	patatin like phospholipase domain containing 3 [Source:NCBI gene (formerly Entrezgene);Acc:100049690]	79	-15.44	1	1	2
ssc-miR-206	ENSSSCG00000030325	C1QTNF6	C1q and TNF related 6 [Source:VGNC Symbol;Acc:VGNC:85985]	90	-18.21	1	1	2
ssc-miR-206	ENSSSCG00000024529	TRMT5	tRNA methyltransferase 5 [Source:VGNC Symbol;Acc:VGNC:94451]	98	-18.53	1	1	2
ssc-miR-206	ENSSSCG00000030262	ENSSSCG00000030262	glycerophosphodiester phosphodiesterase domain containing 1 [Source:NCBI gene (formerly Entrezgene);Acc:100626512]	85	-17.32	1	1	2
ssc-miR-206	ENSSSCG00000035448	SS18L1	SS18L1 subunit of BAF chromatin remodeling complex [Source:VGNC Symbol;Acc:VGNC:98342]	63	-17.32	1	1	2
ssc-miR-206	ENSSSCG00000023596	ENSSSCG00000023596	zinc finger protein 33B [Source:NCBI gene (formerly Entrezgene);Acc:100738050]	95	-15.79	1	1	2
ssc-miR-206	ENSSSCG00000028711	CASP1	caspase 1, apoptosis-related cysteine peptidase [Source:NCBI gene (formerly Entrezgene);Acc:397319]	99	-22.98	1	1	2
ssc-miR-206	ENSSSCG00000026297	KLB	klotho beta [Source:VGNC Symbol;Acc:VGNC:89485]	82	-19.1	1	1	2
ssc-miR-206	ENSSSCG00000030125	SELENOF	selenoprotein F [Source:VGNC Symbol;Acc:VGNC:98854]	90	-15.38	1	1	2
ssc-miR-206	ENSSSCG00000021793	SMIM14	small integral membrane protein 14 [Source:VGNC Symbol;Acc:VGNC:93252]	95	-31.35	1	1	2
ssc-miR-206	ENSSSCG00000024219	TIGAR	TP53 induced glycolysis regulatory phosphatase [Source:VGNC Symbol;Acc:VGNC:93980]	72	-21.6	1	1	2
ssc-miR-206	ENSSSCG00000028287	C2orf68	chromosome 3 C2orf68 homolog [Source:VGNC Symbol;Acc:VGNC:86023]	68	-15.55	1	1	2
ssc-miR-206	ENSSSCG00000026233	ENSSSCG00000026233	RNA polymerase III subunit G [Source:VGNC Symbol;Acc:VGNC:100335]	78	-16.25	1	1	2
ssc-miR-206	ENSSSCG00000024954	FGF1	fibroblast growth factor 1 [Source:VGNC Symbol;Acc:VGNC:88100]	77	-17.04	1	1	2
ssc-miR-206	ENSSSCG00000026473	ABCA8	ATP-binding cassette sub-family A member 8 [Source:NCBI gene (formerly Entrezgene);Acc:100520512]	64	-16.73	1	1	2
ssc-miR-206	ENSSSCG00000020720	IRAG1	inositol 1,4,5-triphosphate receptor associated 1 [Source:VGNC Symbol;Acc:VGNC:98801]	70	-23.65	1	1	2
ssc-miR-206	ENSSSCG00000028288	PRPF38A	pre-mRNA processing factor 38A [Source:HGNC Symbol;Acc:HGNC:25930]	77	-17.21	1	1	2
ssc-miR-206	ENSSSCG00000011593	TMCC1	transmembrane and coiled-coil domain family 1 [Source:VGNC Symbol;Acc:VGNC:94046]	86	-15.63	1	1	2
ssc-miR-206	ENSSSCG00000003861	ORC1	origin recognition complex subunit 1 [Source:VGNC Symbol;Acc:VGNC:91060]	64	-17.81	1	1	2
ssc-miR-206	ENSSSCG00000024761	SNX13	sorting nexin 13 [Source:VGNC Symbol;Acc:VGNC:93306]	84	-19.66	1	1	2
ssc-miR-206	ENSSSCG00000028345	ENSSSCG00000028345	zinc finger protein 33B [Source:NCBI gene (formerly Entrezgene);Acc:100627762]	99	-17.79	1	1	2
ssc-miR-206	ENSSSCG00000028694	ATP6V1B2	ATPase H+ transporting V1 subunit B2 [Source:VGNC Symbol;Acc:VGNC:85671]	75	-20.99	1	1	2
ssc-miR-206	ENSSSCG00000026318	NETO2	neuropilin and tolloid like 2 [Source:VGNC Symbol;Acc:VGNC:90691]	86	-18.08	1	1	2
ssc-miR-206	ENSSSCG00000023776	CCSAP	centriole, cilia and spindle associated protein [Source:VGNC Symbol;Acc:VGNC:86377]	68	-20.67	1	1	2
ssc-miR-206	ENSSSCG00000023934	KCNIP4	potassium voltage-gated channel interacting protein 4 [Source:VGNC Symbol;Acc:VGNC:89351]	85	-17.92	1	1	2
ssc-miR-206	ENSSSCG00000023091	ENSSSCG00000023091	peroxisomal biogenesis factor 19 [Source:NCBI gene (formerly Entrezgene);Acc:100154884]	95	-18.86	1	1	2
ssc-miR-206	ENSSSCG00000020964	SEC22B	vesicle-trafficking protein SEC22b [Source:NCBI gene (formerly Entrezgene);Acc:100157002]	85	-32.73	1	1	2
ssc-miR-206	ENSSSCG00000031940	GAS2	growth arrest specific 2 [Source:VGNC Symbol;Acc:VGNC:88354]	63	-16.59	1	1	2
ssc-miR-206	ENSSSCG00000021764	ARHGEF38	Rho guanine nucleotide exchange factor 38 [Source:VGNC Symbol;Acc:VGNC:85499]	96	-20.66	1	1	2
ssc-miR-206	ENSSSCG00000022705	SALL2	spalt like transcription factor 2 [Source:VGNC Symbol;Acc:VGNC:92562]	66	-15.12	1	1	2
ssc-miR-206	ENSSSCG00000029226	UBC	ubiquitin C [Source:VGNC Symbol;Acc:VGNC:94638]	79	-15.3	1	1	2
ssc-miR-206	ENSSSCG00000022668	ZFP1	ZFP1 zinc finger protein [Source:VGNC Symbol;Acc:VGNC:95143]	61	-16.48	1	1	2
ssc-miR-206	ENSSSCG00000026294	GMFB	glia maturation factor beta [Source:VGNC Symbol;Acc:VGNC:88509]	86	-17.06	1	1	2
ssc-miR-206	ENSSSCG00000017274	NOL11	nucleolar protein 11 [Source:NCBI gene (formerly Entrezgene);Acc:106504086]	73	-17.43	1	1	2
ssc-miR-206	ENSSSCG00000028420	EIF4E	eukaryotic translation initiation factor 4E [Source:VGNC Symbol;Acc:VGNC:87626]	90	-15.94	1	1	2
ssc-miR-206	ENSSSCG00000012591	AMOT	angiomotin [Source:VGNC Symbol;Acc:VGNC:85283]	77	-16.65	1	1	2
ssc-miR-206	ENSSSCG00000022659	CLTC	clathrin heavy chain [Source:VGNC Symbol;Acc:VGNC:86789]	88	-15.34	1	1	2
ssc-miR-206	ENSSSCG00000007521	NELFCD	negative elongation factor complex member C/D [Source:VGNC Symbol;Acc:VGNC:98153]	91	-16.77	1	1	2
ssc-miR-206	ENSSSCG00000003520	CDC42	cell division cycle 42 [Source:NCBI gene (formerly Entrezgene);Acc:780428]	85	-17.3	1	1	2
ssc-miR-206	ENSSSCG00000005122	TEK	TEK receptor tyrosine kinase [Source:VGNC Symbol;Acc:VGNC:93866]	64	-36.94	1	1	2
ssc-miR-206	ENSSSCG00000005425	SLC44A1	solute carrier family 44 member 1 [Source:VGNC Symbol;Acc:VGNC:93118]	98	-15.05	1	1	2
ssc-miR-206	ENSSSCG00000016657	AOAH	acyloxyacyl hydrolase [Source:VGNC Symbol;Acc:VGNC:85374]	74	-18.56	1	1	2
ssc-miR-206	ENSSSCG00000012332	WNK3	WNK lysine deficient protein kinase 3 [Source:VGNC Symbol;Acc:VGNC:94964]	71	-37.15	1	1	2
ssc-miR-206	ENSSSCG00000011102	NRP1	neuropilin 1 [Source:NCBI gene (formerly Entrezgene);Acc:100286859]	99	-15.82	1	1	2
ssc-miR-206	ENSSSCG00000011695	AGTR1	angiotensin II receptor type 1 [Source:VGNC Symbol;Acc:VGNC:85191]	82	-34.51	1	1	2
ssc-miR-206	ENSSSCG00000025822	SFRP1	secreted frizzled related protein 1 [Source:VGNC Symbol;Acc:VGNC:95493]	99	-16.47	1	1	2
ssc-miR-206	ENSSSCG00000012253	CASK	calcium/calmodulin dependent serine protein kinase [Source:NCBI gene (formerly Entrezgene);Acc:100152881]	70	-16.31	1	1	2
ssc-miR-206	ENSSSCG00000007484	ZNF217	zinc finger protein 217 [Source:VGNC Symbol;Acc:VGNC:95573]	76	-16.44	1	1	2
ssc-miR-206	ENSSSCG00000013297	CD44	CD44 molecule [Source:VGNC Symbol;Acc:VGNC:99614]	60	-19.47	1	1	2
ssc-miR-206	ENSSSCG00000012119	TMSB4X	thymosin beta 4 X-linked [Source:NCBI gene (formerly Entrezgene);Acc:733606]	97	-20.68	1	1	2
ssc-miR-206	ENSSSCG00000036246	GP91-PHOX	NADPH oxidase heavy chain subunit [Source:NCBI gene (formerly Entrezgene);Acc:397108]	92	-17.2	1	1	2
ssc-miR-206	ENSSSCG00000004353	CCNC	cyclin C [Source:NCBI gene (formerly Entrezgene);Acc:100153639]	86	-15.17	1	1	2
ssc-miR-206	ENSSSCG00000016057	STAT1	signal transducer and activator of transcription 1 [Source:VGNC Symbol;Acc:VGNC:95523]	74	-18.12	1	1	2
ssc-miR-206	ENSSSCG00000034139	EYA4	EYA transcriptional coactivator and phosphatase 4 [Source:VGNC Symbol;Acc:VGNC:87853]	78	-34.74	1	1	2
ssc-miR-206	ENSSSCG00000021738	PTPN2	protein tyrosine phosphatase non-receptor type 2 [Source:VGNC Symbol;Acc:VGNC:98545]	69	-17.03	1	1	2
ssc-miR-206	ENSSSCG00000037706	PRKAR2B	protein kinase cAMP-dependent type II regulatory subunit beta [Source:VGNC Symbol;Acc:VGNC:91805]	71	-33.59	1	1	2
ssc-miR-206	ENSSSCG00000034468	BAG4	BAG cochaperone 4 [Source:VGNC Symbol;Acc:VGNC:96503]	99	-16.49	1	1	2
ssc-miR-206	ENSSSCG00000011942	CD47	CD47 molecule [Source:NCBI gene (formerly Entrezgene);Acc:397042]	75	-20.48	1	1	2
ssc-miR-206	ENSSSCG00000006729	TENT5C	terminal nucleotidyltransferase 5C [Source:VGNC Symbol;Acc:VGNC:93875]	69	-15.2	1	1	2
ssc-miR-206	ENSSSCG00000008498	HEATR5B	HEAT repeat containing 5B [Source:VGNC Symbol;Acc:VGNC:88827]	90	-17.91	1	1	2
ssc-miR-206	ENSSSCG00000010877	HNRNPU	heterogeneous nuclear ribonucleoprotein U [Source:HGNC Symbol;Acc:HGNC:5048]	98	-16.47	1	1	2
ssc-miR-206	ENSSSCG00000001641	UBR2	ubiquitin protein ligase E3 component n-recognin 2 [Source:VGNC Symbol;Acc:VGNC:94669]	76	-18.97	1	1	2
ssc-miR-206	ENSSSCG00000009077	PLK4	polo like kinase 4 [Source:NCBI gene (formerly Entrezgene);Acc:100517044]	68	-16.33	1	1	2
ssc-miR-206	ENSSSCG00000032838	MYOZ2	myozenin 2 [Source:VGNC Symbol;Acc:VGNC:90543]	82	-17.11	1	1	2
ssc-miR-206	ENSSSCG00000004825	CHSY1	chondroitin sulfate synthase 1 [Source:VGNC Symbol;Acc:VGNC:86684]	91	-15.3	1	1	2
ssc-miR-206	ENSSSCG00000001400	DDX39B	DExD-box helicase 39B [Source:NCBI gene (formerly Entrezgene);Acc:448813]	60	-16.78	1	1	2
ssc-miR-206	ENSSSCG00000035432	HDGFL3	HDGF like 3 [Source:NCBI gene (formerly Entrezgene);Acc:110261546]	74	-30.87	1	1	2
ssc-miR-206	ENSSSCG00000038080	EMCN	endomucin [Source:VGNC Symbol;Acc:VGNC:87674]	67	-33.72	1	1	2
ssc-miR-206	ENSSSCG00000027763	ENSSSCG00000027763	NADH:ubiquinone oxidoreductase complex assembly factor 2 [Source:VGNC Symbol;Acc:VGNC:90639]	93	-15.1	1	1	2
ssc-miR-206	ENSSSCG00000008518	SLC30A6	solute carrier family 30 member 6 [Source:VGNC Symbol;Acc:VGNC:93060]	99	-41.81	1	1	2
ssc-miR-206	ENSSSCG00000039707	RTKN2	rhotekin 2 [Source:VGNC Symbol;Acc:VGNC:92495]	74	-16.66	1	1	2
ssc-miR-206	ENSSSCG00000032092	DDX5	DEAD-box helicase 5 [Source:VGNC Symbol;Acc:VGNC:87226]	89	-20.29	1	1	2
ssc-miR-206	ENSSSCG00000035859	WNT5A	Wnt family member 5A [Source:VGNC Symbol;Acc:VGNC:94973]	92	-21.94	1	1	2
ssc-miR-206	ENSSSCG00000029662	RASSF4	Ras association domain family member 4 [Source:NCBI gene (formerly Entrezgene);Acc:100152580]	73	-15.07	1	1	2
ssc-miR-206	ENSSSCG00000036322	SPRY4	sprouty RTK signaling antagonist 4 [Source:VGNC Symbol;Acc:VGNC:93427]	79	-15.45	1	1	2
ssc-miR-206	ENSSSCG00000015670	GTDC1	glycosyltransferase like domain containing 1 [Source:VGNC Symbol;Acc:VGNC:95955]	95	-17.85	1	1	2
ssc-miR-206	ENSSSCG00000037803	MARCKS	myristoylated alanine rich protein kinase C substrate [Source:VGNC Symbol;Acc:VGNC:90024]	82	-15.31	1	1	2
ssc-miR-206	ENSSSCG00000000559	RASSF8	Ras association domain family member 8 [Source:VGNC Symbol;Acc:VGNC:92128]	66	-17.97	1	1	2
ssc-miR-206	ENSSSCG00000015710	ACTR3	actin related protein 3 [Source:NCBI gene (formerly Entrezgene);Acc:396738]	61	-32.47	1	1	2
ssc-miR-206	ENSSSCG00000036501	WDR1	WD repeat domain 1 [Source:VGNC Symbol;Acc:VGNC:94905]	70	-17.33	1	1	2
ssc-miR-206	ENSSSCG00000022790	SNX2	sorting nexin 2 [Source:VGNC Symbol;Acc:VGNC:93312]	94	-16.49	1	1	2
ssc-miR-206	ENSSSCG00000016370	SEPTIN2	septin 2 [Source:NCBI gene (formerly Entrezgene);Acc:100510936]	68	-18.59	1	1	2
ssc-miR-206	ENSSSCG00000026819	NID1	nidogen 1 [Source:VGNC Symbol;Acc:VGNC:90742]	86	-35.41	1	1	2
ssc-miR-206	ENSSSCG00000035778	NEUROD4	neuronal differentiation 4 [Source:VGNC Symbol;Acc:VGNC:90698]	94	-57.81	1	1	2
ssc-miR-206	ENSSSCG00000035028	GRK6	G protein-coupled receptor kinase 6 [Source:VGNC Symbol;Acc:VGNC:88698]	93	-15.51	1	1	2
ssc-miR-206	ENSSSCG00000038031	CPSF6	cleavage and polyadenylation specific factor 6 [Source:VGNC Symbol;Acc:VGNC:86962]	80	-69	1	1	2
ssc-miR-206	ENSSSCG00000007541	PDGFA	platelet derived growth factor subunit A [Source:VGNC Symbol;Acc:VGNC:91265]	76	-18.13	1	1	2
ssc-miR-206	ENSSSCG00000006873	FRRS1	ferric chelate reductase 1 [Source:VGNC Symbol;Acc:VGNC:88244]	65	-34.68	1	1	2
ssc-miR-206	ENSSSCG00000009408	LRCH1	leucine rich repeats and calponin homology domain containing 1 [Source:VGNC Symbol;Acc:VGNC:89801]	78	-42.71	1	1	2
ssc-miR-206	ENSSSCG00000009924	ANKRD13A	ankyrin repeat domain 13A [Source:VGNC Symbol;Acc:VGNC:85324]	61	-17.54	1	1	2
ssc-miR-206	ENSSSCG00000016260	SLC16A14	solute carrier family 16 member 14 [Source:VGNC Symbol;Acc:VGNC:96129]	97	-33.03	1	1	2
ssc-miR-206	ENSSSCG00000008188	MGAT4A	alpha-1,3-mannosyl-glycoprotein 4-beta-N-acetylglucosaminyltransferase A [Source:NCBI gene (formerly Entrezgene);Acc:100524079]	91	-20.22	1	1	2
ssc-miR-206	ENSSSCG00000006108	TMEM67	transmembrane protein 67 [Source:VGNC Symbol;Acc:VGNC:94201]	66	-16.99	1	1	2
ssc-miR-206	ENSSSCG00000036855	SLC25A36	solute carrier family 25 member 36 [Source:VGNC Symbol;Acc:VGNC:93012]	60	-33.7	1	1	2
ssc-miR-206	ENSSSCG00000009801	BCL7A	BAF chromatin remodeling complex subunit BCL7A [Source:VGNC Symbol;Acc:VGNC:85784]	86	-18.54	1	1	2
ssc-miR-206	ENSSSCG00000032216	ATMIN	ATM interactor [Source:NCBI gene (formerly Entrezgene);Acc:110255220]	73	-20.2	1	1	2
ssc-miR-206	ENSSSCG00000009010	ARFIP1	ADP ribosylation factor interacting protein 1 [Source:VGNC Symbol;Acc:VGNC:85453]	84	-16.58	1	1	2
ssc-miR-206	ENSSSCG00000015115	CBL	Cbl proto-oncogene [Source:VGNC Symbol;Acc:VGNC:86222]	88	-18.38	1	1	2
ssc-miR-206	ENSSSCG00000034627	PAX7	paired box 7 [Source:VGNC Symbol;Acc:VGNC:91196]	78	-15.4	1	1	2
ssc-miR-206	ENSSSCG00000015271	PRELP	proline and arginine rich end leucine rich repeat protein [Source:VGNC Symbol;Acc:VGNC:91789]	97	-18.51	1	1	2
ssc-miR-206	ENSSSCG00000016943	ADAMTS6	ADAM metallopeptidase with thrombospondin type 1 motif 6 [Source:VGNC Symbol;Acc:VGNC:85086]	64	-18.35	1	1	2
ssc-miR-206	ENSSSCG00000032595	RAP1B	RAP1B, member of RAS oncogene family [Source:NCBI gene (formerly Entrezgene);Acc:100152555]	91	-16.7	1	1	2
ssc-miR-206	ENSSSCG00000011750	PLD1	phospholipase D1 [Source:VGNC Symbol;Acc:VGNC:91525]	91	-36.06	1	1	2
ssc-miR-206	ENSSSCG00000038138	TFEC	transcription factor EC [Source:VGNC Symbol;Acc:VGNC:93918]	92	-16.93	1	1	2
ssc-miR-206	ENSSSCG00000006338	DDR2	discoidin domain receptor tyrosine kinase 2 [Source:VGNC Symbol;Acc:VGNC:87212]	84	-15.28	1	1	2
ssc-miR-206	ENSSSCG00000031424	NECAB1	N-terminal EF-hand calcium binding protein 1 [Source:VGNC Symbol;Acc:VGNC:90659]	96	-19.9	1	1	2
ssc-miR-206	ENSSSCG00000003807	DNAJC6	DnaJ heat shock protein family (Hsp40) member C6 [Source:VGNC Symbol;Acc:VGNC:96625]	77	-34.28	1	1	2
ssc-miR-206	ENSSSCG00000002387	GPATCH2L	G-patch domain containing 2 like [Source:VGNC Symbol;Acc:VGNC:88575]	85	-17.24	1	1	2
ssc-miR-206	ENSSSCG00000031489	DUSP22	dual specificity phosphatase 22 [Source:VGNC Symbol;Acc:VGNC:87482]	92	-16.63	1	1	2
ssc-miR-206	ENSSSCG00000014244	PHAX	phosphorylated adaptor for RNA export [Source:VGNC Symbol;Acc:VGNC:91367]	99	-15.76	1	1	2
ssc-miR-206	ENSSSCG00000038990	PTPRT	protein tyrosine phosphatase receptor type T [Source:VGNC Symbol;Acc:VGNC:96524]	73	-18.86	1	1	2
ssc-miR-206	ENSSSCG00000033993	PLCXD3	phosphatidylinositol specific phospholipase C X domain containing 3 [Source:VGNC Symbol;Acc:VGNC:91524]	74	-20.66	1	1	2
ssc-miR-206	ENSSSCG00000029710	GCNT4	glucosaminyl (N-acetyl) transferase 4 [Source:VGNC Symbol;Acc:VGNC:96616]	80	-19.47	1	1	2
ssc-miR-206	ENSSSCG00000016618	CPED1	cadherin like and PC-esterase domain containing 1 [Source:VGNC Symbol;Acc:VGNC:86940]	73	-18.78	1	1	2
ssc-miR-206	ENSSSCG00000028905	TNIK	TRAF2 and NCK interacting kinase [Source:VGNC Symbol;Acc:VGNC:98381]	81	-17.04	1	1	2
ssc-miR-206	ENSSSCG00000024205	ARHGEF26	Rho guanine nucleotide exchange factor 26 [Source:VGNC Symbol;Acc:VGNC:85494]	84	-17.69	1	1	2
ssc-miR-206	ENSSSCG00000006644	CERS2	ceramide synthase 2 [Source:VGNC Symbol;Acc:VGNC:86587]	90	-16.27	1	1	2
ssc-miR-206	ENSSSCG00000007253	MAPRE1	microtubule associated protein RP/EB family member 1 [Source:VGNC Symbol;Acc:VGNC:96410]	82	-15.79	1	1	2
ssc-miR-206	ENSSSCG00000002235	LPCAT4	lysophosphatidylcholine acyltransferase 4 [Source:VGNC Symbol;Acc:VGNC:89791]	67	-16.45	1	1	2
ssc-miR-206	ENSSSCG00000038156	TMED7	transmembrane p24 trafficking protein 7 [Source:NCBI gene (formerly Entrezgene);Acc:100522183]	70	-36.28	1	1	2
ssc-miR-206	ENSSSCG00000023727	TRIM37	tripartite motif containing 37 [Source:VGNC Symbol;Acc:VGNC:94410]	82	-25	1	1	2
ssc-miR-206	ENSSSCG00000006066	RNF19A	ring finger protein 19A, RBR E3 ubiquitin protein ligase [Source:VGNC Symbol;Acc:VGNC:92375]	72	-22.96	1	1	2
ssc-miR-206	ENSSSCG00000033175	SASH1	SAM and SH3 domain containing 1 [Source:VGNC Symbol;Acc:VGNC:92583]	81	-18.92	1	1	2
ssc-miR-206	ENSSSCG00000028804	CCDC181	coiled-coil domain containing 181 [Source:VGNC Symbol;Acc:VGNC:86278]	89	-18.7	1	1	2
ssc-miR-206	ENSSSCG00000035586	KLK13	kallikrein related peptidase 13 [Source:VGNC Symbol;Acc:VGNC:98488]	83	-38.53	1	1	2
ssc-miR-206	ENSSSCG00000032080	ZNF35	zinc finger protein 35 [Source:VGNC Symbol;Acc:VGNC:95228]	83	-15.58	1	1	2
ssc-miR-206	ENSSSCG00000031378	KBTBD6	kelch repeat and BTB domain-containing protein 6 [Source:NCBI gene (formerly Entrezgene);Acc:100154105]	77	-20.95	1	1	2
ssc-miR-206	ENSSSCG00000040977	SNX8	sorting nexin 8 [Source:VGNC Symbol;Acc:VGNC:93325]	80	-15.39	1	1	2
ssc-miR-206	ENSSSCG00000004347	FBXL4	F-box and leucine rich repeat protein 4 [Source:VGNC Symbol;Acc:VGNC:98007]	80	-21.27	1	1	2
ssc-miR-206	ENSSSCG00000013878	PGLS	6-phosphogluconolactonase [Source:VGNC Symbol;Acc:VGNC:91352]	79	-21.14	1	1	2
ssc-miR-206	ENSSSCG00000035689	NEXMIF	neurite extension and migration factor [Source:VGNC Symbol;Acc:VGNC:90703]	96	-19.35	1	1	2
ssc-miR-206	ENSSSCG00000000941	METTL25	methyltransferase like 25 [Source:VGNC Symbol;Acc:VGNC:90162]	94	-16.45	1	1	2
ssc-miR-206	ENSSSCG00000035690	SFPQ	splicing factor proline and glutamine rich [Source:VGNC Symbol;Acc:VGNC:98314]	74	-19.14	1	1	2
ssc-miR-206	ENSSSCG00000015097	DDX6	DEAD-box helicase 6 [Source:VGNC Symbol;Acc:VGNC:87233]	81	-24.19	1	1	2
ssc-miR-206	ENSSSCG00000008850	ENSSSCG00000008850	NA	68	-56	1	1	2
ssc-miR-206	ENSSSCG00000038917	ATXN1L	ataxin 1 like [Source:VGNC Symbol;Acc:VGNC:85689]	96	-17.13	1	1	2
ssc-miR-206	ENSSSCG00000008487	ATL2	atlastin GTPase 2 [Source:VGNC Symbol;Acc:VGNC:85628]	75	-16.41	1	1	2
ssc-miR-206	ENSSSCG00000038006	SLC25A33	solute carrier family 25 member 33 [Source:VGNC Symbol;Acc:VGNC:93009]	67	-16.44	1	1	2
ssc-miR-206	ENSSSCG00000011676	ENSSSCG00000011676	ATPase Na+/K+ transporting subunit beta 3 [Source:NCBI gene (formerly Entrezgene);Acc:100514493]	77	-22.22	1	1	2
ssc-miR-206	ENSSSCG00000039714	MIPOL1	mirror-image polydactyly 1 [Source:VGNC Symbol;Acc:VGNC:90237]	92	-19.7	1	1	2
ssc-miR-206	ENSSSCG00000039843	IPO9	importin 9 [Source:VGNC Symbol;Acc:VGNC:95913]	90	-21.27	1	1	2
ssc-miR-206	ENSSSCG00000037232	SNX29	sorting nexin 29 [Source:VGNC Symbol;Acc:VGNC:98331]	63	-16.26	1	1	2
ssc-miR-206	ENSSSCG00000031590	SYT13	synaptotagmin 13 [Source:VGNC Symbol;Acc:VGNC:93682]	69	-17.08	1	1	2
ssc-miR-206	ENSSSCG00000017615	DGKE	diacylglycerol kinase epsilon [Source:VGNC Symbol;Acc:VGNC:87271]	64	-32.08	1	1	2
ssc-miR-206	ENSSSCG00000033383	AVPR1A	arginine vasopressin receptor 1A [Source:VGNC Symbol;Acc:VGNC:85703]	96	-20.29	1	1	2
ssc-miR-206	ENSSSCG00000032517	DMXL2	Dmx like 2 [Source:VGNC Symbol;Acc:VGNC:87360]	87	-38.49	1	1	2
ssc-miR-206	ENSSSCG00000004120	SHPRH	SNF2 histone linker PHD RING helicase [Source:VGNC Symbol;Acc:VGNC:92858]	87	-34.07	1	1	2
ssc-miR-206	ENSSSCG00000037653	RAB5A	RAB5A, member RAS oncogene family [Source:NCBI gene (formerly Entrezgene);Acc:100144499]	98	-16.11	1	1	2
ssc-miR-206	ENSSSCG00000032266	SLC37A3	solute carrier family 37 member 3 [Source:VGNC Symbol;Acc:VGNC:98324]	83	-20.29	1	1	2
ssc-miR-206	ENSSSCG00000016164	IKZF2	IKAROS family zinc finger 2 [Source:VGNC Symbol;Acc:VGNC:95576]	85	-34.06	1	1	2
ssc-miR-206	ENSSSCG00000032698	TPPP	tubulin polymerization promoting protein [Source:VGNC Symbol;Acc:VGNC:94344]	88	-32.17	1	1	2
ssc-miR-206	ENSSSCG00000042874	ZNF22	zinc finger protein 22 [Source:NCBI gene (formerly Entrezgene);Acc:100739398]	68	-16.08	1	1	2
ssc-miR-206	ENSSSCG00000037534	OPCML	opioid binding protein/cell adhesion molecule like [Source:VGNC Symbol;Acc:VGNC:91047]	94	-18.94	1	1	2
ssc-miR-206	ENSSSCG00000039318	HS3ST3B1	heparan sulfate-glucosamine 3-sulfotransferase 3B1 [Source:VGNC Symbol;Acc:VGNC:99003]	99	-16.52	1	1	2
ssc-miR-206	ENSSSCG00000023738	COG3	solute carrier family 25 member 30 [Source:NCBI gene (formerly Entrezgene);Acc:100626629]	92	-15.23	1	1	2
ssc-miR-206	ENSSSCG00000039663	TWSG1	twisted gastrulation BMP signaling modulator 1 [Source:VGNC Symbol;Acc:VGNC:94598]	93	-20.42	1	1	2
ssc-miR-206	ENSSSCG00000040154	MRPL36	mitochondrial ribosomal protein L36 [Source:HGNC Symbol;Acc:HGNC:14490]	96	-32.49	1	1	2
ssc-miR-206	ENSSSCG00000039397	ETNK1	ethanolamine kinase 1 [Source:VGNC Symbol;Acc:VGNC:87806]	68	-17.12	1	1	2
ssc-miR-206	ENSSSCG00000032660	TMEM35B	transmembrane protein 35B [Source:VGNC Symbol;Acc:VGNC:94173]	93	-20.43	1	1	2
ssc-miR-206	ENSSSCG00000016406	ESYT2	extended synaptotagmin 2 [Source:VGNC Symbol;Acc:VGNC:87797]	63	-18.24	1	1	2
ssc-miR-206	ENSSSCG00000004505	SMAD2	SMAD family member 2 [Source:VGNC Symbol;Acc:VGNC:98329]	70	-16.13	1	1	2
ssc-miR-206	ENSSSCG00000039240	ENSSSCG00000039240	ribonuclease A family member 9 (inactive) [Source:NCBI gene (formerly Entrezgene);Acc:100626159]	87	-15.72	1	1	2
ssc-miR-206	ENSSSCG00000036920	SELENOT	selenoprotein T [Source:NCBI gene (formerly Entrezgene);Acc:100302502]	77	-17.44	1	1	2
ssc-miR-206	ENSSSCG00000006016	EIF3H	eukaryotic translation initiation factor 3 subunit H [Source:VGNC Symbol;Acc:VGNC:87620]	89	-16.48	1	1	2
ssc-miR-206	ENSSSCG00000036607	NKAIN2	sodium/potassium transporting ATPase interacting 2 [Source:NCBI gene (formerly Entrezgene);Acc:100624679]	74	-16.01	1	1	2
ssc-miR-206	ENSSSCG00000000665	RIMKLB	ribosomal modification protein rimK like family member B [Source:VGNC Symbol;Acc:VGNC:92308]	76	-20.28	1	1	2
ssc-miR-206	ENSSSCG00000036828	SNX4	sorting nexin 4 [Source:VGNC Symbol;Acc:VGNC:93322]	97	-15.39	1	1	2
ssc-miR-206	ENSSSCG00000040323	RGS21	regulator of G protein signaling 21 [Source:VGNC Symbol;Acc:VGNC:96144]	98	-15.55	1	1	2
ssc-miR-206	ENSSSCG00000010605	STN1	STN1 subunit of CST complex [Source:VGNC Symbol;Acc:VGNC:93564]	60	-16.58	1	1	2
ssc-miR-206	ENSSSCG00000006987	SLC7A2	solute carrier family 7 member 2 [Source:VGNC Symbol;Acc:VGNC:95506]	63	-34.87	1	1	2
ssc-miR-206	ENSSSCG00000037213	TRAPPC3	trafficking protein particle complex 3 [Source:VGNC Symbol;Acc:VGNC:94374]	86	-16.94	1	1	2
ssc-miR-206	ENSSSCG00000038085	LEPROTL1	leptin receptor overlapping transcript like 1 [Source:VGNC Symbol;Acc:VGNC:96404]	82	-16.02	1	1	2
ssc-miR-206	ENSSSCG00000004832	UBE3A	ubiquitin protein ligase E3A [Source:VGNC Symbol;Acc:VGNC:94652]	98	-21.26	1	1	2
ssc-miR-206	ENSSSCG00000035619	TMEM135	transmembrane protein 135 [Source:VGNC Symbol;Acc:VGNC:94085]	73	-18.17	1	1	2
ssc-miR-206	ENSSSCG00000004752	EXD1	exonuclease 3'-5' domain containing 1 [Source:VGNC Symbol;Acc:VGNC:87823]	78	-17.93	1	1	2
ssc-miR-206	ENSSSCG00000008909	CLOCK	clock circadian regulator [Source:VGNC Symbol;Acc:VGNC:86774]	75	-15.76	1	1	2
ssc-miR-206	ENSSSCG00000037116	ZNRF2	zinc and ring finger 2 [Source:VGNC Symbol;Acc:VGNC:95317]	88	-38.64	1	1	2
ssc-miR-206	ENSSSCG00000007309	RBM39	RNA binding motif protein 39 [Source:VGNC Symbol;Acc:VGNC:95711]	60	-18.14	1	1	2
ssc-miR-206	ENSSSCG00000010232	LRRTM3	leucine rich repeat transmembrane neuronal 3 [Source:NCBI gene (formerly Entrezgene);Acc:100154787]	95	-16.56	1	1	2
ssc-miR-206	ENSSSCG00000007495	CASS4	Cas scaffold protein family member 4 [Source:NCBI gene (formerly Entrezgene);Acc:100126293]	83	-15.31	1	1	2
ssc-miR-206	ENSSSCG00000033777	GPR152	G protein-coupled receptor 152 [Source:VGNC Symbol;Acc:VGNC:99752]	80	-22.4	1	1	2
ssc-miR-206	ENSSSCG00000038172	PIP4P1	phosphatidylinositol-4,5-bisphosphate 4-phosphatase 1 [Source:VGNC Symbol;Acc:VGNC:91456]	73	-17.04	1	1	2
ssc-miR-206	ENSSSCG00000034219	ENSSSCG00000034219	NA	79	-17.02	1	1	2
ssc-miR-206	ENSSSCG00000031147	ACAP2	ArfGAP with coiled-coil, ankyrin repeat and PH domains 2 [Source:VGNC Symbol;Acc:VGNC:85002]	97	-19.44	1	1	2
ssc-miR-206	ENSSSCG00000033373	COMMD8	COMM domain containing 8 [Source:VGNC Symbol;Acc:VGNC:86890]	64	-36.08	1	1	2
ssc-miR-206	ENSSSCG00000006781	CTTNBP2NL	CTTNBP2 N-terminal like [Source:VGNC Symbol;Acc:VGNC:87082]	97	-19.71	1	1	2
ssc-miR-206	ENSSSCG00000006309	CD247	CD247 molecule [Source:VGNC Symbol;Acc:VGNC:86401]	60	-16.08	1	1	2
ssc-miR-206	ENSSSCG00000033538	SMLR1	small leucine rich protein 1 [Source:HGNC Symbol;Acc:HGNC:44670]	66	-21.08	1	1	2
ssc-miR-206	ENSSSCG00000009373	SLC25A15	solute carrier family 25 member 15 [Source:VGNC Symbol;Acc:VGNC:92994]	69	-21.89	1	1	2
ssc-miR-206	ENSSSCG00000033183	ENSSSCG00000033183	mast cell expressed membrane protein 1 [Source:VGNC Symbol;Acc:VGNC:98119]	61	-23.57	1	1	2
ssc-miR-206	ENSSSCG00000001033	SLC35B3	solute carrier family 35 member B3 [Source:VGNC Symbol;Acc:VGNC:93073]	80	-21.93	1	1	2
ssc-miR-206	ENSSSCG00000000866	MYBPC1	myosin binding protein C1 [Source:VGNC Symbol;Acc:VGNC:90499]	77	-15.65	1	1	2
ssc-miR-206	ENSSSCG00000004628	TMOD2	tropomodulin 2 [Source:VGNC Symbol;Acc:VGNC:94227]	85	-16.82	1	1	2
ssc-miR-206	ENSSSCG00000014432	GRPEL2	GrpE like 2, mitochondrial [Source:VGNC Symbol;Acc:VGNC:88708]	87	-17.6	1	1	2
ssc-miR-206	ENSSSCG00000039813	COL25A1	collagen type XXV alpha 1 chain [Source:NCBI gene (formerly Entrezgene);Acc:102160320]	97	-16.02	1	1	2
ssc-miR-206	ENSSSCG00000008796	RBM47	RNA binding motif protein 47 [Source:VGNC Symbol;Acc:VGNC:92158]	89	-19.3	1	1	2
ssc-miR-206	ENSSSCG00000016780	CTNND2	catenin delta 2 [Source:VGNC Symbol;Acc:VGNC:87068]	76	-19.52	1	1	2
ssc-miR-206	ENSSSCG00000009713	CLCN3	chloride voltage-gated channel 3 [Source:VGNC Symbol;Acc:VGNC:86727]	96	-22.83	1	1	2
ssc-miR-206	ENSSSCG00000021306	GJC1	gap junction protein gamma 1 [Source:VGNC Symbol;Acc:VGNC:88468]	95	-31.28	1	1	2
ssc-miR-206	ENSSSCG00000009111	SYNPO2	synaptopodin 2 [Source:VGNC Symbol;Acc:VGNC:93672]	98	-36.48	1	1	2
ssc-miR-206	ENSSSCG00000039370	ENSSSCG00000039370	family with sequence similarity 72 member A [Source:NCBI gene (formerly Entrezgene);Acc:106504942]	90	-31.7	1	1	2
ssc-miR-206	ENSSSCG00000039309	YIPF5	Yip1 domain family member 5 [Source:VGNC Symbol;Acc:VGNC:95031]	87	-17.5	1	1	2
ssc-miR-206	ENSSSCG00000038164	RAI1	retinoic acid induced 1 [Source:VGNC Symbol;Acc:VGNC:92067]	81	-15.38	1	1	2
ssc-miR-206	ENSSSCG00000011811	LPP	LIM domain containing preferred translocation partner in lipoma [Source:NCBI gene (formerly Entrezgene);Acc:100626969]	97	-44.37	1	1	2
ssc-miR-206	ENSSSCG00000010638	TCF7L2	transcription factor 7 like 2 [Source:VGNC Symbol;Acc:VGNC:93825]	84	-27.19	1	1	2
ssc-miR-206	ENSSSCG00000011441	TNNC1	troponin C1, slow skeletal and cardiac type [Source:VGNC Symbol;Acc:VGNC:94282]	76	-17.23	1	1	2
ssc-miR-206	ENSSSCG00000039947	KCNJ2	potassium inwardly rectifying channel subfamily J member 2 [Source:VGNC Symbol;Acc:VGNC:89357]	80	-18.1	1	1	2
ssc-miR-206	ENSSSCG00000005975	MTSS1	MTSS I-BAR domain containing 1 [Source:VGNC Symbol;Acc:VGNC:90474]	66	-15.46	1	1	2
ssc-miR-206	ENSSSCG00000007642	ENSSSCG00000007642	alpha-2-glycoprotein 1, zinc-binding [Source:VGNC Symbol;Acc:VGNC:85710]	87	-21.13	1	1	2
ssc-miR-206	ENSSSCG00000015023	ENSSSCG00000015023	ALG9 alpha-1,2-mannosyltransferase [Source:NCBI gene (formerly Entrezgene);Acc:100519965]	99	-16.83	1	1	2
ssc-miR-206	ENSSSCG00000034027	ZNF544	zinc finger protein 544 [Source:HGNC Symbol;Acc:HGNC:16759]	72	-19.46	1	1	2
ssc-miR-206	ENSSSCG00000032658	TRAF4	TNF receptor associated factor 4 [Source:VGNC Symbol;Acc:VGNC:94363]	65	-15.9	1	1	2
ssc-miR-206	ENSSSCG00000036125	PCDH10	protocadherin 10 [Source:NCBI gene (formerly Entrezgene);Acc:100620123]	96	-20.5	1	1	2
ssc-miR-206	ENSSSCG00000011195	GALNT15	polypeptide N-acetylgalactosaminyltransferase 15 [Source:VGNC Symbol;Acc:VGNC:88331]	87	-19.44	1	1	2
ssc-miR-206	ENSSSCG00000036722	MALSU1	mitochondrial assembly of ribosomal large subunit 1 [Source:VGNC Symbol;Acc:VGNC:89960]	96	-18.42	1	1	2
ssc-miR-206	ENSSSCG00000024300	TMEM254	transmembrane protein 254 [Source:VGNC Symbol;Acc:VGNC:94160]	61	-15.39	1	1	2
ssc-miR-206	ENSSSCG00000032202	ENSSSCG00000032202	NA	73	-16.22	1	1	2
ssc-miR-206	ENSSSCG00000040855	C5orf51	chromosome 16 C5orf51 homolog [Source:VGNC Symbol;Acc:VGNC:85954]	83	-22.83	1	1	2
ssc-miR-206	ENSSSCG00000035730	ZDHHC21	zinc finger DHHC-type palmitoyltransferase 21 [Source:VGNC Symbol;Acc:VGNC:95123]	89	-21.18	1	1	2
ssc-miR-206	ENSSSCG00000031476	ENSSSCG00000031476	kelch like family member 6 [Source:NCBI gene (formerly Entrezgene);Acc:100625137]	64	-16.9	1	1	2
ssc-miR-206	ENSSSCG00000005040	GNPNAT1	glucosamine-phosphate N-acetyltransferase 1 [Source:NCBI gene (formerly Entrezgene);Acc:100152942]	81	-23.12	1	1	2
ssc-miR-206	ENSSSCG00000006319	POGK	pogo transposable element derived with KRAB domain [Source:VGNC Symbol;Acc:VGNC:91622]	61	-16.48	1	1	2
ssc-miR-206	ENSSSCG00000029094	PIK3R4	phosphoinositide-3-kinase regulatory subunit 4 [Source:VGNC Symbol;Acc:VGNC:91446]	63	-60.99	1	1	2
ssc-miR-206	ENSSSCG00000015872	GPD2	glycerol-3-phosphate dehydrogenase 2 [Source:VGNC Symbol;Acc:VGNC:96330]	98	-33.36	1	1	2
ssc-miR-206	ENSSSCG00000027293	TNPO1	transportin 1 [Source:VGNC Symbol;Acc:VGNC:94287]	71	-37.71	1	1	2
ssc-miR-206	ENSSSCG00000040313	PSKH1	protein serine kinase H1 [Source:VGNC Symbol;Acc:VGNC:91899]	60	-15.99	1	1	2
ssc-miR-206	ENSSSCG00000035639	TERB1	telomere repeat binding bouquet formation protein 1 [Source:NCBI gene (formerly Entrezgene);Acc:110260937]	61	-27.24	1	1	2
ssc-miR-206	ENSSSCG00000029082	KMT2E	lysine methyltransferase 2E (inactive) [Source:VGNC Symbol;Acc:VGNC:89551]	96	-18.29	1	1	2
ssc-miR-206	ENSSSCG00000006331	PBX1	PBX homeobox 1 [Source:VGNC Symbol;Acc:VGNC:91203]	89	-16.88	1	1	2
ssc-miR-206	ENSSSCG00000031118	PREX1	phosphatidylinositol-3,4,5-trisphosphate dependent Rac exchange factor 1 [Source:VGNC Symbol;Acc:VGNC:96264]	71	-16.35	1	1	2
ssc-miR-206	ENSSSCG00000010594	NT5C2	5'-nucleotidase, cytosolic II [Source:VGNC Symbol;Acc:VGNC:90920]	77	-16.65	1	1	2
ssc-miR-206	ENSSSCG00000004311	RNGTT	RNA guanylyltransferase and 5'-phosphatase [Source:VGNC Symbol;Acc:VGNC:92400]	65	-20.02	1	1	2
ssc-miR-206	ENSSSCG00000026180	NRXN1	neurexin 1 [Source:NCBI gene (formerly Entrezgene);Acc:100519087]	63	-15.78	1	1	2
ssc-miR-206	ENSSSCG00000033833	DUSP18	dual specificity phosphatase 18 [Source:NCBI gene (formerly Entrezgene);Acc:100156909]	77	-16.1	1	1	2
ssc-miR-206	ENSSSCG00000012181	PDK3	pyruvate dehydrogenase kinase 3 [Source:VGNC Symbol;Acc:VGNC:91279]	66	-19.06	1	1	2
ssc-miR-206	ENSSSCG00000035564	MCM6	minichromosome maintenance complex component 6 [Source:VGNC Symbol;Acc:VGNC:96416]	82	-15.95	1	1	2
ssc-miR-206	ENSSSCG00000033104	ENSSSCG00000033104	uncharacterized LOC106504483 [Source:NCBI gene (formerly Entrezgene);Acc:106504483]	82	-15.18	1	1	2
ssc-miR-206	ENSSSCG00000040157	AP3D1	adaptor related protein complex 3 subunit delta 1 [Source:VGNC Symbol;Acc:VGNC:85389]	72	-15.34	1	1	2
ssc-miR-206	ENSSSCG00000034137	PPIB	peptidylprolyl isomerase B [Source:VGNC Symbol;Acc:VGNC:98210]	63	-34.68	1	1	2
ssc-miR-206	ENSSSCG00000006342	UHMK1	U2AF homology motif kinase 1 [Source:VGNC Symbol;Acc:VGNC:94688]	89	-17.28	1	1	2
ssc-miR-206	ENSSSCG00000003485	RCC2	regulator of chromosome condensation 2 [Source:VGNC Symbol;Acc:VGNC:98547]	87	-36.33	1	1	2
ssc-miR-206	ENSSSCG00000015701	MGAT5	alpha-1,6-mannosylglycoprotein 6-beta-N-acetylglucosaminyltransferase [Source:VGNC Symbol;Acc:VGNC:96741]	72	-16.35	1	1	2
ssc-miR-206	ENSSSCG00000039393	SPRED1	sprouty related EVH1 domain containing 1 [Source:VGNC Symbol;Acc:VGNC:93420]	94	-35.3	1	1	2
ssc-miR-206	ENSSSCG00000033623	ENSSSCG00000033623	apolipoprotein B receptor [Source:VGNC Symbol;Acc:VGNC:85420]	72	-15.88	1	1	2
ssc-miR-206	ENSSSCG00000015314	ANKIB1	ankyrin repeat and IBR domain containing 1 [Source:VGNC Symbol;Acc:VGNC:85316]	93	-35.25	1	1	2
ssc-miR-206	ENSSSCG00000036364	EGR4	early growth response 4 [Source:VGNC Symbol;Acc:VGNC:87592]	69	-18.91	1	1	2
ssc-miR-206	ENSSSCG00000033245	GLYATL3	glycine-N-acyltransferase like 3 [Source:VGNC Symbol;Acc:VGNC:88503]	79	-17.99	1	1	2
ssc-miR-206	ENSSSCG00000032607	ALPL	alkaline phosphatase, biomineralization associated [Source:VGNC Symbol;Acc:VGNC:85269]	92	-15.37	1	1	2
ssc-miR-206	ENSSSCG00000038158	THAP5	THAP domain containing 5 [Source:VGNC Symbol;Acc:VGNC:93943]	98	-18.16	1	1	2
ssc-miR-206	ENSSSCG00000038095	ENSSSCG00000038095	NA	74	-54.17	1	1	2
ssc-miR-206	ENSSSCG00000008606	OSR1	odd-skipped related transcription factor 1 [Source:VGNC Symbol;Acc:VGNC:91083]	73	-17.87	1	1	2
ssc-miR-206	ENSSSCG00000033734	ENSSSCG00000033734	thymosin beta-4-like [Source:NCBI gene (formerly Entrezgene);Acc:110257905]	84	-20.06	1	1	2
ssc-miR-206	ENSSSCG00000015094	CD3G	CD3g molecule [Source:VGNC Symbol;Acc:VGNC:86416]	97	-15.52	1	1	2
ssc-miR-206	ENSSSCG00000035209	ENSSSCG00000035209	acidic nuclear phosphoprotein 32 family member E [Source:NCBI gene (formerly Entrezgene);Acc:100153768]	78	-17.67	1	1	2
ssc-miR-206	ENSSSCG00000037179	PIRT	phosphoinositide interacting regulator of transient receptor potential channels [Source:VGNC Symbol;Acc:VGNC:91461]	93	-18.11	1	1	2
ssc-miR-206	ENSSSCG00000002386	ENSSSCG00000002386	intraflagellar transport 43 [Source:VGNC Symbol;Acc:VGNC:89047]	65	-17.24	1	1	2
ssc-miR-206	ENSSSCG00000033013	MARCHF9	membrane associated ring-CH-type finger 9 [Source:VGNC Symbol;Acc:VGNC:90023]	82	-19	1	1	2
ssc-miR-206	ENSSSCG00000008334	MXD1	MAX dimerization protein 1 [Source:VGNC Symbol;Acc:VGNC:90492]	95	-15.83	1	1	2
ssc-miR-206	ENSSSCG00000009852	VSIG10	V-set and immunoglobulin domain containing 10 [Source:NCBI gene (formerly Entrezgene);Acc:100153531]	62	-16.79	1	1	2
ssc-miR-206	ENSSSCG00000031593	NUDT3	nudix hydrolase 3 [Source:NCBI gene (formerly Entrezgene);Acc:100737442]	62	-15.38	1	1	2
ssc-miR-206	ENSSSCG00000012426	ZDHHC15	zinc finger DHHC-type palmitoyltransferase 15 [Source:VGNC Symbol;Acc:VGNC:95118]	81	-38.81	1	1	2
ssc-miR-206	ENSSSCG00000036515	DACH2	dachshund family transcription factor 2 [Source:NCBI gene (formerly Entrezgene);Acc:102164540]	86	-17.85	1	1	2
ssc-miR-206	ENSSSCG00000010433	SGMS1	sphingomyelin synthase 1 [Source:VGNC Symbol;Acc:VGNC:92794]	86	-18.37	1	1	2
ssc-miR-206	ENSSSCG00000032223	EIF1AX	eukaryotic translation initiation factor 1A X-linked [Source:NCBI gene (formerly Entrezgene);Acc:100522912]	97	-50.71	1	1	2
ssc-miR-206	ENSSSCG00000022306	ROPN1L	rhophilin associated tail protein 1 like [Source:VGNC Symbol;Acc:VGNC:92406]	72	-21.15	1	1	2
ssc-miR-206	ENSSSCG00000023276	ZNF24	zinc finger protein 24 [Source:VGNC Symbol;Acc:VGNC:98422]	64	-32.34	1	1	2
ssc-miR-206	ENSSSCG00000016912	PLPP1	phospholipid phosphatase 1 [Source:VGNC Symbol;Acc:VGNC:91570]	71	-15.41	1	1	2
ssc-miR-206	ENSSSCG00000014063	SFXN1	sideroflexin 1 [Source:VGNC Symbol;Acc:VGNC:92783]	76	-17.07	1	1	2
ssc-miR-206	ENSSSCG00000004276	SMAP1	small ArfGAP 1 [Source:VGNC Symbol;Acc:VGNC:93223]	97	-16.68	1	1	2
ssc-miR-206	ENSSSCG00000027652	KLHL15	kelch like family member 15 [Source:VGNC Symbol;Acc:VGNC:89516]	76	-33.31	1	1	2
ssc-miR-206	ENSSSCG00000004576	RORA	RAR related orphan receptor A [Source:VGNC Symbol;Acc:VGNC:92408]	91	-15.74	1	1	2
ssc-miR-206	ENSSSCG00000016243	RHBDD1	rhomboid domain containing 1 [Source:VGNC Symbol;Acc:VGNC:95989]	62	-17.18	1	1	2
ssc-miR-206	ENSSSCG00000017014	PANK3	pantothenate kinase 3 [Source:VGNC Symbol;Acc:VGNC:91165]	88	-15.45	1	1	2
ssc-miR-206	ENSSSCG00000032288	SLC20A1	solute carrier family 20 member 1 [Source:VGNC Symbol;Acc:VGNC:92970]	72	-15.26	1	1	2
ssc-miR-206	ENSSSCG00000031272	FGF5	fibroblast growth factor 5 [Source:VGNC Symbol;Acc:VGNC:88114]	61	-31.73	1	1	2
ssc-miR-206	ENSSSCG00000012062	TTC3	tetratricopeptide repeat domain 3 [Source:VGNC Symbol;Acc:VGNC:94545]	90	-19.64	1	1	2
ssc-miR-206	ENSSSCG00000038099	ENSSSCG00000038099	NA	89	-17.18	1	1	2
ssc-miR-206	ENSSSCG00000001835	ABHD2	abhydrolase domain containing 2, acylglycerol lipase [Source:VGNC Symbol;Acc:VGNC:84980]	86	-37.77	1	1	2
ssc-miR-206	ENSSSCG00000006032	EMC2	ER membrane protein complex subunit 2 [Source:VGNC Symbol;Acc:VGNC:87670]	67	-19.9	1	1	2
ssc-miR-206	ENSSSCG00000015332	PON1	paraoxonase 1 [Source:VGNC Symbol;Acc:VGNC:91661]	76	-16.95	1	1	2
ssc-miR-206	ENSSSCG00000000580	RECQL	RecQ like helicase [Source:VGNC Symbol;Acc:VGNC:92195]	86	-19.19	1	1	2
ssc-miR-206	ENSSSCG00000030642	PCNA	proliferating cell nuclear antigen [Source:NCBI gene (formerly Entrezgene);Acc:692192]	72	-15.59	1	1	2
ssc-miR-206	ENSSSCG00000005614	NIBAN2	niban apoptosis regulator 2 [Source:VGNC Symbol;Acc:VGNC:90741]	72	-15.07	1	1	2
ssc-miR-206	ENSSSCG00000029606	AOX1	aldehyde oxidase 1 [Source:NCBI gene (formerly Entrezgene);Acc:100523701]	76	-25.23	1	1	2
ssc-miR-206	ENSSSCG00000004279	OGFRL1	opioid growth factor receptor like 1 [Source:VGNC Symbol;Acc:VGNC:91026]	75	-31.99	1	1	2
ssc-miR-206	ENSSSCG00000031639	ZCCHC17	zinc finger CCHC-type containing 17 [Source:VGNC Symbol;Acc:VGNC:95108]	80	-16.04	1	1	2
ssc-miR-206	ENSSSCG00000004169	HBS1L	HBS1 like translational GTPase [Source:VGNC Symbol;Acc:VGNC:88796]	90	-15.51	1	1	2
ssc-miR-206	ENSSSCG00000034213	ACER2	alkaline ceramidase 2 [Source:VGNC Symbol;Acc:VGNC:85010]	90	-18.79	1	1	2
ssc-miR-206	ENSSSCG00000038187	ENSSSCG00000038187	core 1 synthase, glycoprotein-N-acetylgalactosamine 3-beta-galactosyltransferase 1 [Source:NCBI gene (formerly Entrezgene);Acc:100525767]	68	-16.59	1	1	2
ssc-miR-206	ENSSSCG00000035598	EDN1	endothelin 1 [Source:NCBI gene (formerly Entrezgene);Acc:396915]	91	-21.8	1	1	2
ssc-miR-206	ENSSSCG00000032488	ZADH2	zinc binding alcohol dehydrogenase domain containing 2 [Source:VGNC Symbol;Acc:VGNC:95049]	93	-43.03	1	1	2
ssc-miR-206	ENSSSCG00000028423	ENSSSCG00000028423	RB binding protein 4, chromatin remodeling factor [Source:VGNC Symbol;Acc:VGNC:98598]	82	-36.59	1	1	2
ssc-miR-206	ENSSSCG00000034919	GDA	guanine deaminase [Source:VGNC Symbol;Acc:VGNC:88393]	70	-17.22	1	1	2
ssc-miR-206	ENSSSCG00000015937	KLHL23	kelch like family member 23 [Source:VGNC Symbol;Acc:VGNC:96158]	85	-17.55	1	1	2
ssc-miR-206	ENSSSCG00000037452	HTR2A	5-hydroxytryptamine receptor 2A [Source:NCBI gene (formerly Entrezgene);Acc:397432]	72	-18.28	1	1	2
ssc-miR-206	ENSSSCG00000028536	LHFPL2	LHFPL tetraspan subfamily member 2 [Source:VGNC Symbol;Acc:VGNC:89705]	81	-16.51	1	1	2
ssc-miR-206	ENSSSCG00000040922	IP6K2	inositol hexakisphosphate kinase 2 [Source:VGNC Symbol;Acc:VGNC:89173]	99	-18.65	1	1	2
ssc-miR-206	ENSSSCG00000039261	WSCD2	WSC domain containing 2 [Source:NCBI gene (formerly Entrezgene);Acc:100154616]	72	-32.74	1	1	2
ssc-miR-206	ENSSSCG00000015297	ADAM22	ADAM metallopeptidase domain 22 [Source:VGNC Symbol;Acc:VGNC:85067]	76	-20.69	1	1	2
ssc-miR-206	ENSSSCG00000034146	CBX8	chromobox 8 [Source:VGNC Symbol;Acc:VGNC:86233]	71	-16.11	1	1	2
ssc-miR-206	ENSSSCG00000013305	CAPRIN1	cell cycle associated protein 1 [Source:VGNC Symbol;Acc:VGNC:86178]	97	-17.84	1	1	2
ssc-miR-206	ENSSSCG00000031518	STARD4	StAR related lipid transfer domain containing 4 [Source:VGNC Symbol;Acc:VGNC:93534]	94	-24.55	1	1	2
ssc-miR-206	ENSSSCG00000002930	ZNF260	zinc finger protein 260 [Source:VGNC Symbol;Acc:VGNC:98750]	81	-15.5	1	1	2
ssc-miR-206	ENSSSCG00000036418	SLC8A1	solute carrier family 8 member A1 [Source:VGNC Symbol;Acc:VGNC:93178]	70	-15.3	1	1	2
ssc-miR-206	ENSSSCG00000024975	NR5A2	nuclear receptor subfamily 5 group A member 2 [Source:VGNC Symbol;Acc:VGNC:96452]	69	-18.25	1	1	2
ssc-miR-206	ENSSSCG00000016077	HSPD1	heat shock protein family D (Hsp60) member 1 [Source:NCBI gene (formerly Entrezgene);Acc:492279]	87	-16.27	1	1	2
ssc-miR-206	ENSSSCG00000029413	DNMT3A	DNA methyltransferase 3 alpha [Source:VGNC Symbol;Acc:VGNC:87384]	70	-18.82	1	1	2
ssc-miR-206	ENSSSCG00000006353	NR1I3	nuclear receptor subfamily 1 group I member 3 [Source:VGNC Symbol;Acc:VGNC:90874]	66	-15.3	1	1	2
ssc-miR-206	ENSSSCG00000004332	BACH2	BTB domain and CNC homolog 2 [Source:VGNC Symbol;Acc:VGNC:85742]	78	-15.71	1	1	2
ssc-miR-206	ENSSSCG00000005054	MAPK1IP1L	mitogen-activated protein kinase 1 interacting protein 1 like [Source:VGNC Symbol;Acc:VGNC:90002]	82	-15.19	1	1	2
ssc-miR-206	ENSSSCG00000034427	MEX3C	mex-3 RNA binding family member C [Source:VGNC Symbol;Acc:VGNC:90170]	91	-20.64	1	1	2
ssc-miR-206	ENSSSCG00000024359	FRA10AC1	FRA10A associated CGG repeat 1 [Source:VGNC Symbol;Acc:VGNC:96732]	78	-19.74	1	1	2
ssc-miR-206	ENSSSCG00000035762	ENSSSCG00000035762	CDGSH iron sulfur domain 1 [Source:NCBI gene (formerly Entrezgene);Acc:110256737]	61	-19.64	1	1	2
ssc-miR-206	ENSSSCG00000003788	PTGER3	prostaglandin E receptor 3 [Source:VGNC Symbol;Acc:VGNC:98225]	68	-22.68	1	1	2
ssc-miR-206	ENSSSCG00000040719	ENSSSCG00000040719	KIAA0040 [Source:VGNC Symbol;Acc:VGNC:98059]	71	-16.39	1	1	2
ssc-miR-206	ENSSSCG00000005455	SVEP1	sushi, von Willebrand factor type A, EGF and pentraxin domain containing 1 [Source:VGNC Symbol;Acc:VGNC:93642]	94	-36.97	1	1	2
ssc-miR-206	ENSSSCG00000011238	ARPP21	cAMP regulated phosphoprotein 21 [Source:VGNC Symbol;Acc:VGNC:85541]	79	-19.25	1	1	2
ssc-miR-206	ENSSSCG00000000800	PUS7L	pseudouridine synthase 7 like [Source:VGNC Symbol;Acc:VGNC:92006]	99	-35.64	1	1	2
ssc-miR-206	ENSSSCG00000010795	NDUFAB1	NADH:ubiquinone oxidoreductase subunit AB1 [Source:NCBI gene (formerly Entrezgene);Acc:100312976]	63	-19.24	1	1	2
ssc-miR-206	ENSSSCG00000017797	SLC6A4	solute carrier family 6 member 4 [Source:VGNC Symbol;Acc:VGNC:93164]	88	-16.23	1	1	2
ssc-miR-206	ENSSSCG00000039555	JOSD1	Josephin domain containing 1 [Source:VGNC Symbol;Acc:VGNC:89290]	83	-15.97	1	1	2
ssc-miR-206	ENSSSCG00000032430	ANKRD34C	ankyrin repeat domain 34C [Source:NCBI gene (formerly Entrezgene);Acc:100156422]	94	-18.33	1	1	2
ssc-miR-206	ENSSSCG00000031329	ST8SIA1	ST8 alpha-N-acetyl-neuraminide alpha-2,8-sialyltransferase 1 [Source:VGNC Symbol;Acc:VGNC:93516]	68	-17.38	1	1	2
ssc-miR-206	ENSSSCG00000024685	GRIA2	glutamate ionotropic receptor AMPA type subunit 2 [Source:VGNC Symbol;Acc:VGNC:88671]	96	-19.51	1	1	2
ssc-miR-206	ENSSSCG00000037551	ENSSSCG00000037551	NA	83	-16.11	1	1	2
ssc-miR-206	ENSSSCG00000011128	ITIH2	inter-alpha-trypsin inhibitor heavy chain 2 [Source:VGNC Symbol;Acc:VGNC:96382]	83	-16.85	1	1	2
ssc-miR-206	ENSSSCG00000041982	ENSSSCG00000041982	NA	77	-34.49	1	1	2
ssc-miR-206	ENSSSCG00000015346	ICA1	islet cell autoantigen 1 [Source:VGNC Symbol;Acc:VGNC:89018]	97	-15.64	1	1	2
ssc-miR-206	ENSSSCG00000033733	ENSSSCG00000033733	high mobility group nucleosome binding domain 1 [Source:NCBI gene (formerly Entrezgene);Acc:100625838]	96	-15.49	1	1	2
ssc-miR-206	ENSSSCG00000032996	SLC7A5	solute carrier family 7 member 5 [Source:HGNC Symbol;Acc:HGNC:11063]	82	-20.22	1	1	2
ssc-miR-206	ENSSSCG00000013629	SMARCA4	SWI/SNF related, matrix associated, actin dependent regulator of chromatin, subfamily a, member 4 [Source:VGNC Symbol;Acc:VGNC:93227]	68	-17.87	1	1	2
ssc-miR-206	ENSSSCG00000025013	RTN1	reticulon 1 [Source:NCBI gene (formerly Entrezgene);Acc:100152394]	92	-38.99	1	1	2
ssc-miR-206	ENSSSCG00000017676	BCAS3	BCAS3 microtubule associated cell migration factor [Source:VGNC Symbol;Acc:VGNC:85772]	65	-32.36	1	1	2
ssc-miR-206	ENSSSCG00000000579	GOLT1B	golgi transport 1B [Source:VGNC Symbol;Acc:VGNC:88557]	71	-17.34	1	1	2
ssc-miR-206	ENSSSCG00000024814	PFKFB1	6-phosphofructo-2-kinase/fructose-2,6-biphosphatase 1 [Source:VGNC Symbol;Acc:VGNC:91334]	84	-18.54	1	1	2
ssc-miR-206	ENSSSCG00000008803	ATP8A1	ATPase phospholipid transporting 8A1 [Source:VGNC Symbol;Acc:VGNC:97894]	90	-17.39	1	1	2
ssc-miR-206	ENSSSCG00000045948	ENSSSCG00000045948	NA	84	-15.63	1	1	2
ssc-miR-206	ENSSSCG00000030197	CD2AP	CD2 associated protein [Source:VGNC Symbol;Acc:VGNC:86406]	60	-72.28	1	1	2
ssc-miR-206	ENSSSCG00000000169	POLR3B	RNA polymerase III subunit B [Source:NCBI gene (formerly Entrezgene);Acc:102159905]	68	-33.01	1	1	2
ssc-miR-206	ENSSSCG00000006423	OR6N2	olfactory receptor 6N2 [Source:NCBI gene (formerly Entrezgene);Acc:100157689]	99	-33.56	1	1	2
ssc-miR-206	ENSSSCG00000047927	ENSSSCG00000047927	NA	87	-23.18	1	1	2
ssc-miR-206	ENSSSCG00000013119	STX3	syntaxin 3 [Source:VGNC Symbol;Acc:VGNC:93591]	81	-18.77	1	1	2
ssc-miR-206	ENSSSCG00000016114	FAM117B	family with sequence similarity 117 member B [Source:VGNC Symbol;Acc:VGNC:95616]	96	-31.4	1	1	2
ssc-miR-206	ENSSSCG00000026718	PLCH1	phospholipase C eta 1 [Source:VGNC Symbol;Acc:VGNC:91521]	91	-20.71	1	1	2
ssc-miR-206	ENSSSCG00000026863	FARP1	FERM, ARH/RhoGEF and pleckstrin domain protein 1 [Source:VGNC Symbol;Acc:VGNC:88012]	67	-34.75	1	1	2
ssc-miR-206	ENSSSCG00000006917	LRRC8C	leucine rich repeat containing 8 VRAC subunit C [Source:VGNC Symbol;Acc:VGNC:98087]	64	-17.96	1	1	2
ssc-miR-206	ENSSSCG00000028169	NCAPG2	non-SMC condensin II complex subunit G2 [Source:VGNC Symbol;Acc:VGNC:90600]	83	-16.25	1	1	2
ssc-miR-206	ENSSSCG00000003825	CYP2J34	cytochrome P450 2J2 [Source:NCBI gene (formerly Entrezgene);Acc:100524940]	95	-17.26	1	1	2
ssc-miR-206	ENSSSCG00000027863	OPN5	opsin 5 [Source:VGNC Symbol;Acc:VGNC:91052]	88	-18.42	1	1	2
ssc-miR-206	ENSSSCG00000046080	ENSSSCG00000046080	NA	91	-17.63	1	1	2
ssc-miR-206	ENSSSCG00000043146	ENSSSCG00000043146	NA	81	-38.25	1	1	2
ssc-miR-206	ENSSSCG00000004561	HERC1	HECT and RLD domain containing E3 ubiquitin protein ligase family member 1 [Source:VGNC Symbol;Acc:VGNC:88849]	88	-15.6	1	1	2
ssc-miR-206	ENSSSCG00000048752	ENSSSCG00000048752	NA	89	-15.11	1	1	2
ssc-miR-206	ENSSSCG00000025564	GAS2L1	growth arrest specific 2 like 1 [Source:VGNC Symbol;Acc:VGNC:88355]	68	-21	1	1	2
ssc-miR-206	ENSSSCG00000029227	LDB2	LIM domain binding 2 [Source:VGNC Symbol;Acc:VGNC:89668]	81	-19.45	1	1	2
ssc-miR-206	ENSSSCG00000009971	ZNRF3	zinc and ring finger 3 [Source:VGNC Symbol;Acc:VGNC:95318]	66	-17.07	1	1	2
ssc-miR-206	ENSSSCG00000023818	MRPS27	mitochondrial ribosomal protein S27 [Source:NCBI gene (formerly Entrezgene);Acc:100519229]	72	-16.32	1	1	2
ssc-miR-206	ENSSSCG00000005636	SLC25A25	solute carrier family 25 member 25 [Source:VGNC Symbol;Acc:VGNC:93002]	78	-18.65	1	1	2
ssc-miR-206	ENSSSCG00000003738	MAPRE2	microtubule associated protein RP/EB family member 2 [Source:VGNC Symbol;Acc:VGNC:98117]	96	-18.08	1	1	2
ssc-miR-206	ENSSSCG00000016086	C2orf69	chromosome 2 open reading frame 69 [Source:HGNC Symbol;Acc:HGNC:26799]	74	-38.74	1	1	2
ssc-miR-206	ENSSSCG00000048357	ENSSSCG00000048357	NA	87	-17.86	1	1	2
ssc-miR-206	ENSSSCG00000027063	DPY19L1	dpy-19 like C-mannosyltransferase 1 [Source:VGNC Symbol;Acc:VGNC:99712]	83	-16.43	1	1	2
ssc-miR-206	ENSSSCG00000022671	GALNT13	polypeptide N-acetylgalactosaminyltransferase 13 [Source:VGNC Symbol;Acc:VGNC:95992]	65	-15.12	1	1	2
ssc-miR-206	ENSSSCG00000005467	HSDL2	hydroxysteroid dehydrogenase like 2 [Source:VGNC Symbol;Acc:VGNC:88992]	87	-34.5	1	1	2
ssc-miR-206	ENSSSCG00000005576	ZBTB6	zinc finger and BTB domain containing 6 [Source:VGNC Symbol;Acc:VGNC:95080]	72	-15.15	1	1	2
ssc-miR-206	ENSSSCG00000006263	ATP6V1H	ATPase H+ transporting V1 subunit H [Source:VGNC Symbol;Acc:VGNC:85677]	88	-34.74	1	1	2
ssc-miR-206	ENSSSCG00000048081	ENSSSCG00000048081	NA	93	-16.32	1	1	2
ssc-miR-206	ENSSSCG00000012518	ARMCX5	armadillo repeat containing X-linked 5 [Source:HGNC Symbol;Acc:HGNC:25772]	70	-20.27	1	1	2
ssc-miR-206	ENSSSCG00000010654	ATRNL1	attractin like 1 [Source:VGNC Symbol;Acc:VGNC:85685]	62	-35.08	1	1	2
ssc-miR-206	ENSSSCG00000035136	SDCCAG8	SHH signaling and ciliogenesis regulator SDCCAG8 [Source:VGNC Symbol;Acc:VGNC:96596]	92	-32.54	1	1	2
ssc-miR-206	ENSSSCG00000002633	GAS8	growth arrest specific 8 [Source:VGNC Symbol;Acc:VGNC:88360]	83	-21.47	1	1	2
ssc-miR-206	ENSSSCG00000011201	SATB1	SATB homeobox 1 [Source:VGNC Symbol;Acc:VGNC:92587]	98	-18.11	1	1	2
ssc-miR-206	ENSSSCG00000001075	DEK	DEK proto-oncogene [Source:NCBI gene (formerly Entrezgene);Acc:100156871]	98	-19.88	1	1	2
ssc-miR-206	ENSSSCG00000016095	CLK1	CDC like kinase 1 [Source:VGNC Symbol;Acc:VGNC:95942]	63	-20.66	1	1	2
ssc-miR-206	ENSSSCG00000016650	IMMP2L	inner mitochondrial membrane peptidase subunit 2 [Source:NCBI gene (formerly Entrezgene);Acc:100521052]	67	-21.34	1	1	2
ssc-miR-206	ENSSSCG00000004388	ARMC2	armadillo repeat containing 2 [Source:NCBI gene (formerly Entrezgene);Acc:100523341]	96	-20.77	1	1	2
ssc-miR-206	ENSSSCG00000048813	ENSSSCG00000048813	NA	65	-18.94	1	1	2
ssc-miR-206	ENSSSCG00000045421	ENSSSCG00000045421	NA	62	-62.97	1	1	2
ssc-miR-206	ENSSSCG00000044120	ENSSSCG00000044120	NA	88	-20.45	1	1	2
ssc-miR-206	ENSSSCG00000011070	MPP7	membrane palmitoylated protein 7 [Source:VGNC Symbol;Acc:VGNC:98138]	64	-15.06	1	1	2
ssc-miR-206	ENSSSCG00000044354	ENSSSCG00000044354	NA	95	-15.4	1	1	2
ssc-miR-206	ENSSSCG00000016974	MAP1B	microtubule associated protein 1B [Source:VGNC Symbol;Acc:VGNC:89979]	64	-23.03	1	1	2
ssc-miR-206	ENSSSCG00000014905	TMEM126B	transmembrane protein 126B [Source:NCBI gene (formerly Entrezgene);Acc:100626990]	82	-17.28	1	1	2
ssc-miR-206	ENSSSCG00000014098	WDR41	WD repeat domain 41 [Source:VGNC Symbol;Acc:VGNC:94920]	66	-15.01	1	1	2
ssc-miR-206	ENSSSCG00000035254	DPH6	diphthamine biosynthesis 6 [Source:VGNC Symbol;Acc:VGNC:87417]	75	-17.35	1	1	2
ssc-miR-206	ENSSSCG00000050967	ENSSSCG00000050967	NA	62	-16.86	1	1	2
ssc-miR-206	ENSSSCG00000042038	ENSSSCG00000042038	NA	82	-54.48	1	1	2
ssc-miR-206	ENSSSCG00000012165	ENSSSCG00000012165	membrane bound transcription factor peptidase, site 2 [Source:NCBI gene (formerly Entrezgene);Acc:102165056]	63	-20.43	1	1	2
ssc-miR-206	ENSSSCG00000011313	LIMD1	LIM domains containing 1 [Source:VGNC Symbol;Acc:VGNC:89725]	66	-37.51	1	1	2
ssc-miR-206	ENSSSCG00000038073	NOD2	nucleotide binding oligomerization domain containing 2 [Source:VGNC Symbol;Acc:VGNC:98520]	81	-15.18	1	1	2
ssc-miR-206	ENSSSCG00000001048	ADTRP	androgen dependent TFPI regulating protein [Source:VGNC Symbol;Acc:VGNC:85161]	92	-18.69	1	1	2
ssc-miR-206	ENSSSCG00000008754	GBA3	glucosylceramidase beta 3 [Source:VGNC Symbol;Acc:VGNC:98931]	63	-15.14	1	1	2
ssc-miR-206	ENSSSCG00000003749	PIK3C3	phosphatidylinositol 3-kinase catalytic subunit type 3 [Source:VGNC Symbol;Acc:VGNC:91439]	62	-17.34	1	1	2
ssc-miR-206	ENSSSCG00000009681	INTS9	integrator complex subunit 9 [Source:VGNC Symbol;Acc:VGNC:89169]	89	-61.5	1	1	2
ssc-miR-206	ENSSSCG00000047378	ENSSSCG00000047378	NA	92	-16.37	1	1	2
ssc-miR-206	ENSSSCG00000014577	TMEM9B	TMEM9 domain family member B [Source:VGNC Symbol;Acc:VGNC:94222]	84	-15.37	1	1	2
ssc-miR-206	ENSSSCG00000041955	ENSSSCG00000041955	NA	98	-55.23	1	1	2
ssc-miR-206	ENSSSCG00000016846	WDR70	WD repeat domain 70 [Source:VGNC Symbol;Acc:VGNC:94937]	97	-31.25	1	1	2
ssc-miR-206	ENSSSCG00000030225	TRA2B	transformer 2 beta homolog [Source:VGNC Symbol;Acc:VGNC:94354]	93	-15.13	1	1	2
ssc-miR-206	ENSSSCG00000017638	TSPOAP1	TSPO associated protein 1 [Source:VGNC Symbol;Acc:VGNC:94518]	78	-18.69	1	1	2
ssc-miR-206	ENSSSCG00000041558	ENSSSCG00000041558	NA	96	-35.84	1	1	2
ssc-miR-206	ENSSSCG00000045270	ENSSSCG00000045270	NA	72	-18.35	1	1	2
ssc-miR-206	ENSSSCG00000048973	ENSSSCG00000048973	NA	71	-20.6	1	1	2
ssc-miR-206	ENSSSCG00000015356	AGMO	alkylglycerol monooxygenase [Source:VGNC Symbol;Acc:VGNC:85182]	63	-17.73	1	1	2
ssc-miR-206	ENSSSCG00000004370	ATG5	autophagy related 5 [Source:NCBI gene (formerly Entrezgene);Acc:100739102]	72	-19.2	1	1	2
ssc-miR-206	ENSSSCG00000031598	CDADC1	cytidine and dCMP deaminase domain containing 1 [Source:VGNC Symbol;Acc:VGNC:86440]	93	-17.26	1	1	2
ssc-miR-206	ENSSSCG00000039658	ENSSSCG00000039658	cerebral dopamine neurotrophic factor [Source:NCBI gene (formerly Entrezgene);Acc:100511096]	83	-74.85	1	1	2
ssc-miR-206	ENSSSCG00000006346	ATF6	activating transcription factor 6 [Source:VGNC Symbol;Acc:VGNC:85609]	98	-16.08	1	1	2
ssc-miR-206	ENSSSCG00000041813	CMC1	C-X9-C motif containing 1 [Source:NCBI gene (formerly Entrezgene);Acc:102164646]	74	-15.65	1	1	2
ssc-miR-206	ENSSSCG00000046207	ENSSSCG00000046207	NA	83	-15.62	1	1	2
ssc-miR-206	ENSSSCG00000044367	ENSSSCG00000044367	NA	89	-16.7	1	1	2
ssc-miR-206	ENSSSCG00000042482	ENSSSCG00000042482	NA	64	-15.09	1	1	2
ssc-miR-206	ENSSSCG00000044542	ENSSSCG00000044542	NA	65	-32.89	1	1	2
ssc-miR-206	ENSSSCG00000012487	XKRX	XK related X-linked [Source:NCBI gene (formerly Entrezgene);Acc:100518168]	97	-44.53	1	1	2
ssc-miR-206	ENSSSCG00000004829	CACHD1	cache domain containing 1 [Source:VGNC Symbol;Acc:VGNC:86116]	62	-17.75	1	1	2
ssc-miR-206	ENSSSCG00000011743	MECOM	MDS1 and EVI1 complex locus [Source:VGNC Symbol;Acc:VGNC:90100]	62	-30.97	1	1	2
ssc-miR-206	ENSSSCG00000009123	CAMK2D	calcium/calmodulin dependent protein kinase II delta [Source:VGNC Symbol;Acc:VGNC:97911]	81	-16.1	1	1	2
ssc-miR-206	ENSSSCG00000045890	UFM1	ubiquitin fold modifier 1 [Source:NCBI gene (formerly Entrezgene);Acc:100522509]	93	-40.87	1	1	2
ssc-miR-206	ENSSSCG00000044475	ENSSSCG00000044475	NA	93	-33.33	1	1	2
ssc-miR-206	ENSSSCG00000047465	SERTM2	serine rich and transmembrane domain containing 2 [Source:NCBI gene (formerly Entrezgene);Acc:106507011]	92	-30.61	1	1	2
ssc-miR-206	ENSSSCG00000038144	ENSSSCG00000038144	myosin heavy chain 10 [Source:NCBI gene (formerly Entrezgene);Acc:396903]	72	-42.73	1	1	2
ssc-miR-206	ENSSSCG00000016827	BRIX1	biogenesis of ribosomes BRX1 [Source:NCBI gene (formerly Entrezgene);Acc:100513502]	84	-15.04	1	1	2
ssc-miR-206	ENSSSCG00000044968	ENSSSCG00000044968	NA	69	-20.29	1	1	2
ssc-miR-206	ENSSSCG00000021305	ENSSSCG00000021305	probable ubiquitin carboxyl-terminal hydrolase FAF-X [Source:NCBI gene (formerly Entrezgene);Acc:102162178]	85	-18.93	1	1	2
ssc-miR-206	ENSSSCG00000002377	EIF2B2	eukaryotic translation initiation factor 2B subunit beta [Source:VGNC Symbol;Acc:VGNC:87610]	77	-21.53	1	1	2
ssc-miR-206	ENSSSCG00000051322	ENSSSCG00000051322	NA	92	-16.06	1	1	2
ssc-miR-206	ENSSSCG00000036115	ENSSSCG00000036115	protein phosphatase 3 regulatory subunit B, alpha [Source:NCBI gene (formerly Entrezgene);Acc:100627903]	88	-22.64	1	1	2
ssc-miR-206	ENSSSCG00000051243	ENSSSCG00000051243	NA	75	-35.36	1	1	2
ssc-miR-206	ENSSSCG00000009808	TMEM120B	transmembrane protein 120B [Source:VGNC Symbol;Acc:VGNC:94071]	89	-30.8	1	1	2
ssc-miR-215	ENSSSCG00000000295	NCKAP1L	NCK associated protein 1 like [Source:VGNC Symbol;Acc:VGNC:90610]	65	-18.07	1	1	2
ssc-miR-215	ENSSSCG00000000366	DNAJC14	DnaJ heat shock protein family (Hsp40) member C14 [Source:NCBI gene (formerly Entrezgene);Acc:100151876]	87	-19.01	1	1	2
ssc-miR-215	ENSSSCG00000000545	KLHL42	kelch like family member 42 [Source:VGNC Symbol;Acc:VGNC:89534]	82	-33.2	1	1	2
ssc-miR-215	ENSSSCG00000001463	PSMB9	proteasome 20S subunit beta 9 [Source:VGNC Symbol;Acc:VGNC:91911]	95	-20.35	1	1	2
ssc-miR-215	ENSSSCG00000001487	KLHL31	kelch like family member 31 [Source:VGNC Symbol;Acc:VGNC:89526]	86	-36.8	1	1	2
ssc-miR-215	ENSSSCG00000001646	BICRAL	BRD4 interacting chromatin remodeling complex associated protein like [Source:VGNC Symbol;Acc:VGNC:85823]	76	-15.39	1	1	2
ssc-miR-215	ENSSSCG00000001760	ACSBG1	acyl-CoA synthetase bubblegum family member 1 [Source:VGNC Symbol;Acc:VGNC:85030]	90	-15.98	1	1	2
ssc-miR-215	ENSSSCG00000002028	CMTM5	CKLF like MARVEL transmembrane domain containing 5 [Source:VGNC Symbol;Acc:VGNC:86805]	79	-54.74	1	1	2
ssc-miR-215	ENSSSCG00000002042	OXA1L	OXA1L mitochondrial inner membrane protein [Source:VGNC Symbol;Acc:VGNC:91112]	77	-16.8	1	1	2
ssc-miR-215	ENSSSCG00000002097	ENSSSCG00000002097	NA	98	-21.08	1	1	2
ssc-miR-215	ENSSSCG00000002140	KLHL33	kelch like family member 33 [Source:NCBI gene (formerly Entrezgene);Acc:100154698]	81	-15.44	1	1	2
ssc-miR-215	ENSSSCG00000002828	LPCAT2	lysophosphatidylcholine acyltransferase 2 [Source:VGNC Symbol;Acc:VGNC:89789]	79	-18.96	1	1	2
ssc-miR-215	ENSSSCG00000003651	RHBDL2	rhomboid like 2 [Source:VGNC Symbol;Acc:VGNC:92278]	79	-19.69	1	1	2
ssc-miR-215	ENSSSCG00000003652	AKIRIN1	akirin 1 [Source:VGNC Symbol;Acc:VGNC:85227]	60	-16.69	1	1	2
ssc-miR-215	ENSSSCG00000037514	ENSSSCG00000037514	bone morphogenetic protein 8b [Source:NCBI gene (formerly Entrezgene);Acc:100620374]	84	-18.39	1	1	2
ssc-miR-215	ENSSSCG00000003660	PABPC4	poly(A) binding protein cytoplasmic 4 [Source:VGNC Symbol;Acc:VGNC:98525]	83	-17.68	1	1	2
ssc-miR-215	ENSSSCG00000003781	ENSSSCG00000003781	NA	93	-19.64	1	1	2
ssc-miR-215	ENSSSCG00000003819	ANGPTL3	angiopoietin like 3 [Source:VGNC Symbol;Acc:VGNC:85305]	89	-16.34	1	1	2
ssc-miR-215	ENSSSCG00000003828	FGGY	FGGY carbohydrate kinase domain containing [Source:VGNC Symbol;Acc:VGNC:97059]	82	-15.44	1	1	2
ssc-miR-215	ENSSSCG00000003859	TUT4	terminal uridylyl transferase 4 [Source:VGNC Symbol;Acc:VGNC:94593]	73	-15.29	1	1	2
ssc-miR-215	ENSSSCG00000003989	ENSSSCG00000003989	NA	79	-16.08	1	1	2
ssc-miR-215	ENSSSCG00000004078	VIP	vasoactive intestinal peptide [Source:NCBI gene (formerly Entrezgene);Acc:100500718]	89	-19.1	1	1	2
ssc-miR-215	ENSSSCG00000004144	HECA	hdc homolog, cell cycle regulator [Source:VGNC Symbol;Acc:VGNC:88831]	72	-16.11	1	1	2
ssc-miR-215	ENSSSCG00000004247	ASF1A	anti-silencing function 1A histone chaperone [Source:VGNC Symbol;Acc:VGNC:85573]	83	-19.58	1	1	2
ssc-miR-215	ENSSSCG00000004249	CEP85L	centrosomal protein 85 like [Source:VGNC Symbol;Acc:VGNC:86580]	61	-15.21	1	1	2
ssc-miR-215	ENSSSCG00000004253	ENSSSCG00000004253	golgi associated PDZ and coiled-coil motif containing [Source:VGNC Symbol;Acc:VGNC:98024]	79	-16.1	1	1	2
ssc-miR-215	ENSSSCG00000004351	USP45	ubiquitin specific peptidase 45 [Source:VGNC Symbol;Acc:VGNC:94767]	79	-17.55	1	1	2
ssc-miR-215	ENSSSCG00000004414	CD164	CD164 molecule [Source:NCBI gene (formerly Entrezgene);Acc:100152548]	68	-15.85	1	1	2
ssc-miR-215	ENSSSCG00000004858	SALL3	spalt like transcription factor 3 [Source:VGNC Symbol;Acc:VGNC:92563]	94	-19.09	1	1	2
ssc-miR-215	ENSSSCG00000004951	AAGAB	alpha and gamma adaptin binding protein [Source:VGNC Symbol;Acc:VGNC:84939]	88	-16.03	1	1	2
ssc-miR-215	ENSSSCG00000005039	STYX	serine/threonine/tyrosine interacting protein [Source:VGNC Symbol;Acc:VGNC:93602]	66	-21.96	1	1	2
ssc-miR-215	ENSSSCG00000005211	CD274	CD274 molecule [Source:VGNC Symbol;Acc:VGNC:86404]	65	-18.33	1	1	2
ssc-miR-215	ENSSSCG00000005423	ABCA1	ATP binding cassette subfamily A member 1 [Source:VGNC Symbol;Acc:VGNC:84947]	77	-16.33	1	1	2
ssc-miR-215	ENSSSCG00000005441	ELP1	elongator acetyltransferase complex subunit 1 [Source:VGNC Symbol;Acc:VGNC:97976]	88	-16.83	1	1	2
ssc-miR-215	ENSSSCG00000005607	RALGPS1	Ral GEF with PH domain and SH3 binding motif 1 [Source:VGNC Symbol;Acc:VGNC:92072]	82	-15.96	1	1	2
ssc-miR-215	ENSSSCG00000005640	CIZ1	CDKN1A interacting zinc finger protein 1 [Source:VGNC Symbol;Acc:VGNC:86713]	86	-15.75	1	1	2
ssc-miR-215	ENSSSCG00000005727	CFAP77	cilia and flagella associated protein 77 [Source:VGNC Symbol;Acc:VGNC:86606]	75	-15.99	1	1	2
ssc-miR-215	ENSSSCG00000027480	KLF10	Kruppel like factor 10 [Source:VGNC Symbol;Acc:VGNC:89490]	74	-16.34	1	1	2
ssc-miR-215	ENSSSCG00000006136	RMDN1	regulator of microtubule dynamics 1 [Source:VGNC Symbol;Acc:VGNC:92331]	91	-15.02	1	1	2
ssc-miR-215	ENSSSCG00000006183	SBSPON	somatomedin B and thrombospondin type 1 domain containing [Source:VGNC Symbol;Acc:VGNC:92599]	92	-17.43	1	1	2
ssc-miR-215	ENSSSCG00000006290	SLC19A2	solute carrier family 19 member 2 [Source:VGNC Symbol;Acc:VGNC:92962]	85	-21.83	1	1	2
ssc-miR-215	ENSSSCG00000006894	FNBP1L	formin binding protein 1 like [Source:VGNC Symbol;Acc:VGNC:88179]	87	-15.78	1	1	2
ssc-miR-215	ENSSSCG00000007430	NEURL2	neuralized E3 ubiquitin protein ligase 2 [Source:VGNC Symbol;Acc:VGNC:95760]	69	-18.83	1	1	2
ssc-miR-215	ENSSSCG00000007485	BCAS1	brain enriched myelin associated protein 1 [Source:VGNC Symbol;Acc:VGNC:98872]	75	-17.47	1	1	2
ssc-miR-215	ENSSSCG00000007803	TUFM	Tu translation elongation factor, mitochondrial [Source:VGNC Symbol;Acc:VGNC:94588]	93	-16.55	1	1	2
ssc-miR-215	ENSSSCG00000008137	ENSSSCG00000008137	LIM zinc finger domain containing 1 [Source:NCBI gene (formerly Entrezgene);Acc:100511559]	61	-16.39	1	1	2
ssc-miR-215	ENSSSCG00000037620	ENSSSCG00000037620	lithostathine-like [Source:NCBI gene (formerly Entrezgene);Acc:100624628]	75	-21.26	1	1	2
ssc-miR-215	ENSSSCG00000008583	ITSN2	intersectin 2 [Source:VGNC Symbol;Acc:VGNC:89259]	60	-18.53	1	1	2
ssc-miR-215	ENSSSCG00000008648	RSAD2	radical S-adenosyl methionine domain containing 2 [Source:VGNC Symbol;Acc:VGNC:92472]	98	-19.25	1	1	2
ssc-miR-215	ENSSSCG00000009378	CKAP2	cytoskeleton associated protein 2 [Source:VGNC Symbol;Acc:VGNC:86714]	97	-18.29	1	1	2
ssc-miR-215	ENSSSCG00000009456	KLHL1	kelch like family member 1 [Source:VGNC Symbol;Acc:VGNC:89511]	82	-16.62	1	1	2
ssc-miR-215	ENSSSCG00000027851	ENSSSCG00000027851	NA	74	-17.02	1	1	2
ssc-miR-215	ENSSSCG00000009649	NEFL	neurofilament light [Source:VGNC Symbol;Acc:VGNC:90670]	89	-16.4	1	1	2
ssc-miR-215	ENSSSCG00000009698	GLRA3	glycine receptor alpha 3 [Source:VGNC Symbol;Acc:VGNC:88493]	96	-20.24	1	1	2
ssc-miR-215	ENSSSCG00000009796	LRRC43	leucine rich repeat containing 43 [Source:VGNC Symbol;Acc:VGNC:89842]	63	-38.35	1	1	2
ssc-miR-215	ENSSSCG00000010162	SLC35F3	solute carrier family 35 member F3 [Source:VGNC Symbol;Acc:VGNC:93083]	83	-15.54	1	1	2
ssc-miR-215	ENSSSCG00000010163	KCNK1	potassium two pore domain channel subfamily K member 1 [Source:VGNC Symbol;Acc:VGNC:89363]	85	-31.1	1	1	2
ssc-miR-215	ENSSSCG00000010181	C1orf198	chromosome 14 C1orf198 homolog [Source:VGNC Symbol;Acc:VGNC:85947]	92	-32.73	1	1	2
ssc-miR-215	ENSSSCG00000010291	PLA2G12B	phospholipase A2 group XIIB [Source:VGNC Symbol;Acc:VGNC:91489]	63	-15.62	1	1	2
ssc-miR-215	ENSSSCG00000010431	A1CF	APOBEC1 complementation factor [Source:VGNC Symbol;Acc:VGNC:84933]	68	-22.33	1	1	2
ssc-miR-215	ENSSSCG00000010508	TM9SF3	transmembrane 9 superfamily member 3 [Source:VGNC Symbol;Acc:VGNC:94037]	94	-18.2	1	1	2
ssc-miR-215	ENSSSCG00000010540	ENTPD7	ectonucleoside triphosphate diphosphohydrolase 7 [Source:VGNC Symbol;Acc:VGNC:87716]	70	-18.72	1	1	2
ssc-miR-215	ENSSSCG00000010541	COX15	cytochrome c oxidase assembly homolog COX15 [Source:VGNC Symbol;Acc:VGNC:86919]	66	-39.05	1	1	2
ssc-miR-215	ENSSSCG00000010645	NHLRC2	NHL repeat containing 2 [Source:VGNC Symbol;Acc:VGNC:90737]	76	-22.37	1	1	2
ssc-miR-215	ENSSSCG00000010765	INPP5A	inositol polyphosphate-5-phosphatase A [Source:VGNC Symbol;Acc:VGNC:89142]	76	-15.45	1	1	2
ssc-miR-215	ENSSSCG00000010801	CDC73	cell division cycle 73 [Source:VGNC Symbol;Acc:VGNC:95817]	71	-18.5	1	1	2
ssc-miR-215	ENSSSCG00000010835	AIDA	axin interactor, dorsalization associated [Source:VGNC Symbol;Acc:VGNC:96103]	79	-15.88	1	1	2
ssc-miR-215	ENSSSCG00000038188	ENSSSCG00000038188	left-right determination factor 2 [Source:NCBI gene (formerly Entrezgene);Acc:100524517]	99	-16.05	1	1	2
ssc-miR-215	ENSSSCG00000010882	CNST	consortin, connexin sorting protein [Source:VGNC Symbol;Acc:VGNC:96131]	83	-15.75	1	1	2
ssc-miR-215	ENSSSCG00000010959	NTRK2	neurotrophic receptor tyrosine kinase 2 [Source:VGNC Symbol;Acc:VGNC:96455]	96	-15.32	1	1	2
ssc-miR-215	ENSSSCG00000011169	PRXL2C	peroxiredoxin like 2C [Source:VGNC Symbol;Acc:VGNC:95821]	85	-16.17	1	1	2
ssc-miR-215	ENSSSCG00000011495	PRICKLE2	prickle planar cell polarity protein 2 [Source:VGNC Symbol;Acc:VGNC:91794]	62	-37.71	1	1	2
ssc-miR-215	ENSSSCG00000011511	FRMD4B	FERM domain containing 4B [Source:VGNC Symbol;Acc:VGNC:88237]	93	-15.75	1	1	2
ssc-miR-215	ENSSSCG00000011630	ACKR4	atypical chemokine receptor 4 [Source:VGNC Symbol;Acc:VGNC:85013]	91	-16.7	1	1	2
ssc-miR-215	ENSSSCG00000011752	FNDC3B	fibronectin type III domain containing 3B [Source:VGNC Symbol;Acc:VGNC:88183]	82	-15.23	1	1	2
ssc-miR-215	ENSSSCG00000011917	NAA50	N-alpha-acetyltransferase 50, NatE catalytic subunit [Source:NCBI gene (formerly Entrezgene);Acc:100513438]	84	-15.06	1	1	2
ssc-miR-215	ENSSSCG00000011977	DCBLD2	discoidin, CUB and LCCL domain containing 2 [Source:VGNC Symbol;Acc:VGNC:87180]	98	-15.75	1	1	2
ssc-miR-215	ENSSSCG00000011996	POU1F1	POU class 1 homeobox 1 [Source:NCBI gene (formerly Entrezgene);Acc:397325]	90	-15.64	1	1	2
ssc-miR-215	ENSSSCG00000012002	ROBO2	roundabout guidance receptor 2 [Source:NCBI gene (formerly Entrezgene);Acc:100517681]	80	-15.22	1	1	2
ssc-miR-215	ENSSSCG00000012020	NCAM2	neural cell adhesion molecule 2 [Source:VGNC Symbol;Acc:VGNC:90595]	96	-15.85	1	1	2
ssc-miR-215	ENSSSCG00000012112	ARHGAP6	Rho GTPase activating protein 6 [Source:VGNC Symbol;Acc:VGNC:85481]	95	-17.02	1	1	2
ssc-miR-215	ENSSSCG00000012365	MSN	moesin [Source:VGNC Symbol;Acc:VGNC:90426]	94	-22.65	1	1	2
ssc-miR-215	ENSSSCG00000012437	ATP7A	ATPase copper transporting alpha [Source:VGNC Symbol;Acc:VGNC:85678]	96	-15.55	1	1	2
ssc-miR-215	ENSSSCG00000012731	ENSSSCG00000012731	iduronate 2-sulfatase [Source:NCBI gene (formerly Entrezgene);Acc:100512880]	62	-34.37	1	1	2
ssc-miR-215	ENSSSCG00000013344	ANO5	anoctamin 5 [Source:VGNC Symbol;Acc:VGNC:85358]	98	-18.85	1	1	2
ssc-miR-215	ENSSSCG00000014080	HMGCR	3-hydroxy-3-methylglutaryl-CoA reductase [Source:VGNC Symbol;Acc:VGNC:88906]	96	-15.04	1	1	2
ssc-miR-215	ENSSSCG00000014443	CAMK2A	calcium/calmodulin dependent protein kinase II alpha [Source:VGNC Symbol;Acc:VGNC:86155]	80	-15.46	1	1	2
ssc-miR-215	ENSSSCG00000015002	ELMOD1	ELMO domain containing 1 [Source:VGNC Symbol;Acc:VGNC:87652]	88	-18.36	1	1	2
ssc-miR-215	ENSSSCG00000015136	UBASH3B	ubiquitin associated and SH3 domain containing B [Source:VGNC Symbol;Acc:VGNC:94637]	73	-15.34	1	1	2
ssc-miR-215	ENSSSCG00000015406	GNAT3	G protein subunit alpha transducin 3 [Source:VGNC Symbol;Acc:VGNC:88527]	88	-18.48	1	1	2
ssc-miR-215	ENSSSCG00000015442	GPR22	G protein-coupled receptor 22 [Source:VGNC Symbol;Acc:VGNC:88625]	97	-17.55	1	1	2
ssc-miR-215	ENSSSCG00000015512	PAPPA2	pappalysin 2 [Source:VGNC Symbol;Acc:VGNC:91171]	64	-15.06	1	1	2
ssc-miR-215	ENSSSCG00000015582	PTPN14	protein tyrosine phosphatase non-receptor type 14 [Source:VGNC Symbol;Acc:VGNC:91975]	74	-20.96	1	1	2
ssc-miR-215	ENSSSCG00000015931	KLHL41	kelch like family member 41 [Source:NCBI gene (formerly Entrezgene);Acc:100627572]	95	-16.15	1	1	2
ssc-miR-215	ENSSSCG00000015973	ATP5MC3	ATP synthase membrane subunit c locus 3 [Source:NCBI gene (formerly Entrezgene);Acc:100513629]	95	-15.94	1	1	2
ssc-miR-215	ENSSSCG00000016033	GULP1	GULP PTB domain containing engulfment adaptor 1 [Source:VGNC Symbol;Acc:VGNC:95893]	85	-18.13	1	1	2
ssc-miR-215	ENSSSCG00000016059	STAT4	signal transducer and activator of transcription 4 [Source:VGNC Symbol;Acc:VGNC:95524]	99	-16.17	1	1	2
ssc-miR-215	ENSSSCG00000016074	ANKRD44	ankyrin repeat domain 44 [Source:NCBI gene (formerly Entrezgene);Acc:100620944]	79	-36.88	1	1	2
ssc-miR-215	ENSSSCG00000016260	SLC16A14	solute carrier family 16 member 14 [Source:VGNC Symbol;Acc:VGNC:96129]	83	-32.36	1	1	2
ssc-miR-215	ENSSSCG00000016370	SEPTIN2	septin 2 [Source:NCBI gene (formerly Entrezgene);Acc:100510936]	65	-16.35	1	1	2
ssc-miR-215	ENSSSCG00000016555	CPA4	carboxypeptidase A4 [Source:NCBI gene (formerly Entrezgene);Acc:100516122]	85	-20.25	1	1	2
ssc-miR-215	ENSSSCG00000016826	RAD1	RAD1 checkpoint DNA exonuclease [Source:VGNC Symbol;Acc:VGNC:92051]	78	-17.09	1	1	2
ssc-miR-215	ENSSSCG00000016920	MIER3	MIER family member 3 [Source:VGNC Symbol;Acc:VGNC:90221]	98	-15.37	1	1	2
ssc-miR-215	ENSSSCG00000016929	PDE4D	phosphodiesterase 4D [Source:VGNC Symbol;Acc:VGNC:91256]	78	-31.63	1	1	2
ssc-miR-215	ENSSSCG00000017264	AMZ2	archaelysin family metallopeptidase 2 [Source:VGNC Symbol;Acc:VGNC:85292]	78	-15.94	1	1	2
ssc-miR-215	ENSSSCG00000023992	CEP112	centrosomal protein 112 [Source:VGNC Symbol;Acc:VGNC:86558]	75	-22.06	1	1	2
ssc-miR-215	ENSSSCG00000017285	ENSSSCG00000017285	intercellular adhesion molecule 5 [Source:NCBI gene (formerly Entrezgene);Acc:100512920]	95	-18.83	1	1	2
ssc-miR-215	ENSSSCG00000017678	APPBP2	amyloid beta precursor protein binding protein 2 [Source:VGNC Symbol;Acc:VGNC:85425]	73	-19.65	1	1	2
ssc-miR-215	ENSSSCG00000034858	RAP1GAP2	RAP1 GTPase activating protein 2 [Source:VGNC Symbol;Acc:VGNC:92086]	61	-22.71	1	1	2
ssc-miR-215	ENSSSCG00000026454	PMAIP1	phorbol-12-myristate-13-acetate-induced protein 1 [Source:NCBI gene (formerly Entrezgene);Acc:397278]	81	-19.2	1	1	2
ssc-miR-215	ENSSSCG00000027459	RNF13	ring finger protein 13 [Source:VGNC Symbol;Acc:VGNC:92355]	88	-15.75	1	1	2
ssc-miR-215	ENSSSCG00000000555	ITPR2	inositol 1,4,5-trisphosphate receptor type 2 [Source:NCBI gene (formerly Entrezgene);Acc:100517279]	72	-20.72	1	1	2
ssc-miR-215	ENSSSCG00000021464	SOAT1	sterol O-acyltransferase 1 [Source:VGNC Symbol;Acc:VGNC:93327]	94	-16.81	1	1	2
ssc-miR-215	ENSSSCG00000028475	KPNA1	karyopherin subunit alpha 1 [Source:VGNC Symbol;Acc:VGNC:89560]	62	-16.75	1	1	2
ssc-miR-215	ENSSSCG00000028886	IPO7	importin 7 [Source:VGNC Symbol;Acc:VGNC:89180]	74	-15.9	1	1	2
ssc-miR-215	ENSSSCG00000025038	KCNJ13	potassium inwardly rectifying channel subfamily J member 13 [Source:VGNC Symbol;Acc:VGNC:96389]	60	-34.4	1	1	2
ssc-miR-215	ENSSSCG00000022525	ARHGEF5	Rho guanine nucleotide exchange factor 5 [Source:NCBI gene (formerly Entrezgene);Acc:100627158]	88	-32.21	1	1	2
ssc-miR-215	ENSSSCG00000022073	ZBTB38	zinc finger and BTB domain containing 38 [Source:VGNC Symbol;Acc:VGNC:95072]	63	-17.28	1	1	2
ssc-miR-215	ENSSSCG00000027455	SLC39A6	solute carrier family 39 member 6 [Source:VGNC Symbol;Acc:VGNC:93107]	84	-15.83	1	1	2
ssc-miR-215	ENSSSCG00000024485	RUNDC3B	RUN domain containing 3B [Source:VGNC Symbol;Acc:VGNC:92515]	91	-17.03	1	1	2
ssc-miR-215	ENSSSCG00000024412	RNF139	tRNA methyltransferase 12 homolog [Source:NCBI gene (formerly Entrezgene);Acc:100155406]	93	-19.9	1	1	2
ssc-miR-215	ENSSSCG00000028227	RPN2	ribophorin II [Source:VGNC Symbol;Acc:VGNC:95471]	64	-19.95	1	1	2
ssc-miR-215	ENSSSCG00000026106	TXNDC15	thioredoxin domain containing 15 [Source:VGNC Symbol;Acc:VGNC:94605]	79	-15.39	1	1	2
ssc-miR-215	ENSSSCG00000026269	RAB29	RAB29, member RAS oncogene family [Source:VGNC Symbol;Acc:VGNC:98251]	82	-17.2	1	1	2
ssc-miR-215	ENSSSCG00000025783	ENTPD3	ectonucleoside triphosphate diphosphohydrolase 3 [Source:VGNC Symbol;Acc:VGNC:87715]	86	-18.96	1	1	2
ssc-miR-215	ENSSSCG00000026559	EML6	EMAP like 6 [Source:VGNC Symbol;Acc:VGNC:87687]	92	-16.31	1	1	2
ssc-miR-215	ENSSSCG00000030326	TCP11L1	t-complex 11 like 1 [Source:VGNC Symbol;Acc:VGNC:93834]	89	-36.69	1	1	2
ssc-miR-215	ENSSSCG00000025681	ENSSSCG00000025681	phosphatidylcholine transfer protein [Source:NCBI gene (formerly Entrezgene);Acc:100621260]	83	-19.78	1	1	2
ssc-miR-215	ENSSSCG00000027013	CYP4F8	cytochrome P450 4F6-like [Source:NCBI gene (formerly Entrezgene);Acc:110255237]	84	-33.27	1	1	2
ssc-miR-215	ENSSSCG00000029458	SLC16A2	solute carrier family 16 member 2 [Source:VGNC Symbol;Acc:VGNC:92942]	85	-17.99	1	1	2
ssc-miR-215	ENSSSCG00000028492	C4orf46	chromosome 8 C4orf46 homolog [Source:VGNC Symbol;Acc:VGNC:86081]	93	-18.45	1	1	2
ssc-miR-215	ENSSSCG00000022197	HS6ST1	heparan sulfate 6-O-sulfotransferase 1 [Source:VGNC Symbol;Acc:VGNC:96362]	97	-15.28	1	1	2
ssc-miR-215	ENSSSCG00000026752	BYSL	bystin like [Source:NCBI gene (formerly Entrezgene);Acc:100156292]	67	-16.22	1	1	2
ssc-miR-215	ENSSSCG00000026506	RALGAPA2	Ral GTPase activating protein catalytic subunit alpha 2 [Source:VGNC Symbol;Acc:VGNC:95454]	76	-19.67	1	1	2
ssc-miR-215	ENSSSCG00000022089	ADGRF4	adhesion G protein-coupled receptor F4 [Source:VGNC Symbol;Acc:VGNC:85128]	96	-33.44	1	1	2
ssc-miR-215	ENSSSCG00000028420	EIF4E	eukaryotic translation initiation factor 4E [Source:VGNC Symbol;Acc:VGNC:87626]	88	-24.8	1	1	2
ssc-miR-215	ENSSSCG00000026083	DNAJC24	DnaJ heat shock protein family (Hsp40) member C24 [Source:VGNC Symbol;Acc:VGNC:99634]	97	-16.8	1	1	2
ssc-miR-215	ENSSSCG00000028549	ECM2	extracellular matrix protein 2 [Source:VGNC Symbol;Acc:VGNC:87534]	67	-23.73	1	1	2
ssc-miR-215	ENSSSCG00000012165	ENSSSCG00000012165	membrane bound transcription factor peptidase, site 2 [Source:NCBI gene (formerly Entrezgene);Acc:102165056]	91	-16.22	1	1	2
ssc-miR-215	ENSSSCG00000012659	ZNF280C	zinc finger protein 280C [Source:VGNC Symbol;Acc:VGNC:95216]	89	-15.54	1	1	2
ssc-miR-215	ENSSSCG00000024813	MAP3K3	mitogen-activated protein kinase kinase kinase 3 [Source:VGNC Symbol;Acc:VGNC:98108]	66	-19.08	1	1	2
ssc-miR-215	ENSSSCG00000030996	XBP1	X-box binding protein 1 [Source:VGNC Symbol;Acc:VGNC:94993]	77	-20.32	1	1	2
ssc-miR-215	ENSSSCG00000013297	CD44	CD44 molecule [Source:VGNC Symbol;Acc:VGNC:99614]	95	-16.03	1	1	2
ssc-miR-215	ENSSSCG00000012459	APOOL	apolipoprotein O like [Source:NCBI gene (formerly Entrezgene);Acc:100153260]	87	-31.5	1	1	2
ssc-miR-215	ENSSSCG00000015567	NIBAN1	niban apoptosis regulator 1 [Source:VGNC Symbol;Acc:VGNC:90740]	70	-15.18	1	1	2
ssc-miR-215	ENSSSCG00000032297	ENSSSCG00000032297	centriolin [Source:NCBI gene (formerly Entrezgene);Acc:100153004]	72	-19.07	1	1	2
ssc-miR-215	ENSSSCG00000008498	HEATR5B	HEAT repeat containing 5B [Source:VGNC Symbol;Acc:VGNC:88827]	93	-22.73	1	1	2
ssc-miR-215	ENSSSCG00000035213	ZBTB18	zinc finger and BTB domain containing 18 [Source:VGNC Symbol;Acc:VGNC:95575]	75	-15.23	1	1	2
ssc-miR-215	ENSSSCG00000033453	BST2	bone marrow stromal cell antigen 2 [Source:VGNC Symbol;Acc:VGNC:85897]	81	-21.03	1	1	2
ssc-miR-215	ENSSSCG00000015247	ZBTB44	zinc finger and BTB domain containing 44 [Source:VGNC Symbol;Acc:VGNC:95076]	83	-15.1	1	1	2
ssc-miR-215	ENSSSCG00000035170	VSIG4	V-set and immunoglobulin domain containing 4 [Source:VGNC Symbol;Acc:VGNC:94869]	87	-18.33	1	1	2
ssc-miR-215	ENSSSCG00000001639	TRERF1	transcriptional regulating factor 1 [Source:VGNC Symbol;Acc:VGNC:94387]	76	-15.91	1	1	2
ssc-miR-215	ENSSSCG00000015284	MDM4	MDM4 regulator of p53 [Source:VGNC Symbol;Acc:VGNC:90094]	95	-15.41	1	1	2
ssc-miR-215	ENSSSCG00000037705	SLC6A5	solute carrier family 6 member 5 [Source:VGNC Symbol;Acc:VGNC:93165]	89	-16.21	1	1	2
ssc-miR-215	ENSSSCG00000037558	YY1	YY1 transcription factor [Source:NCBI gene (formerly Entrezgene);Acc:102162035]	81	-20.1	1	1	2
ssc-miR-215	ENSSSCG00000038615	TAF9	TATA-box binding protein associated factor 9 [Source:VGNC Symbol;Acc:VGNC:93724]	93	-17.83	1	1	2
ssc-miR-215	ENSSSCG00000038927	ZNF649	zinc finger protein 649 [Source:NCBI gene (formerly Entrezgene);Acc:100625694]	85	-17.43	1	1	2
ssc-miR-215	ENSSSCG00000038031	CPSF6	cleavage and polyadenylation specific factor 6 [Source:VGNC Symbol;Acc:VGNC:86962]	85	-19.44	1	1	2
ssc-miR-215	ENSSSCG00000009012	TMEM154	transmembrane protein 154 [Source:VGNC Symbol;Acc:VGNC:94098]	78	-35.65	1	1	2
ssc-miR-215	ENSSSCG00000024067	KRT23	keratin 23 [Source:VGNC Symbol;Acc:VGNC:89582]	65	-17.36	1	1	2
ssc-miR-215	ENSSSCG00000008387	PEX13	peroxisomal biogenesis factor 13 [Source:VGNC Symbol;Acc:VGNC:91324]	99	-16.18	1	1	2
ssc-miR-215	ENSSSCG00000033213	LYRM7	LYR motif containing 7 [Source:VGNC Symbol;Acc:VGNC:89916]	68	-63	1	1	2
ssc-miR-215	ENSSSCG00000015649	DYRK3	dual specificity tyrosine phosphorylation regulated kinase 3 [Source:VGNC Symbol;Acc:VGNC:87508]	84	-15.55	1	1	2
ssc-miR-215	ENSSSCG00000016853	RICTOR	RPTOR independent companion of MTOR complex 2 [Source:VGNC Symbol;Acc:VGNC:92303]	69	-17.88	1	1	2
ssc-miR-215	ENSSSCG00000015115	CBL	Cbl proto-oncogene [Source:VGNC Symbol;Acc:VGNC:86222]	68	-20.32	1	1	2
ssc-miR-215	ENSSSCG00000005022	NIN	ninein [Source:VGNC Symbol;Acc:VGNC:90745]	96	-36.16	1	1	2
ssc-miR-215	ENSSSCG00000004573	ENSSSCG00000004573	C2 calcium-dependent domain-containing protein 4A [Source:NCBI gene (formerly Entrezgene);Acc:100152206]	95	-15.75	1	1	2
ssc-miR-215	ENSSSCG00000038989	CRK	CRK proto-oncogene, adaptor protein [Source:NCBI gene (formerly Entrezgene);Acc:100192444]	92	-16.55	1	1	2
ssc-miR-215	ENSSSCG00000005184	SNAPC3	small nuclear RNA activating complex polypeptide 3 [Source:NCBI gene (formerly Entrezgene);Acc:100156386]	70	-70.75	1	1	2
ssc-miR-215	ENSSSCG00000002387	GPATCH2L	G-patch domain containing 2 like [Source:VGNC Symbol;Acc:VGNC:88575]	97	-19.92	1	1	2
ssc-miR-215	ENSSSCG00000031212	CHML	CHM like Rab escort protein [Source:VGNC Symbol;Acc:VGNC:95911]	67	-15.08	1	1	2
ssc-miR-215	ENSSSCG00000000519	GLIPR1	GLI pathogenesis related 1 [Source:VGNC Symbol;Acc:VGNC:98020]	90	-18.31	1	1	2
ssc-miR-215	ENSSSCG00000006504	KHDC4	KH domain containing 4, pre-mRNA splicing factor [Source:VGNC Symbol;Acc:VGNC:89421]	80	-15.91	1	1	2
ssc-miR-215	ENSSSCG00000037821	RGS5	regulator of G protein signaling 5 [Source:VGNC Symbol;Acc:VGNC:98844]	78	-24.8	1	1	2
ssc-miR-215	ENSSSCG00000036224	ENSSSCG00000036224	NA	93	-15.65	1	1	2
ssc-miR-215	ENSSSCG00000016009	ITGA4	integrin subunit alpha 4 [Source:VGNC Symbol;Acc:VGNC:96377]	84	-17.79	1	1	2
ssc-miR-215	ENSSSCG00000008386	KIAA1841	KIAA1841 [Source:VGNC Symbol;Acc:VGNC:89447]	85	-20.96	1	1	2
ssc-miR-215	ENSSSCG00000031373	LIPN	lipase member N [Source:NCBI gene (formerly Entrezgene);Acc:100156277]	80	-20.62	1	1	2
ssc-miR-215	ENSSSCG00000032669	ENSSSCG00000032669	NA	63	-16.61	1	1	2
ssc-miR-215	ENSSSCG00000004029	QKI	QKI, KH domain containing RNA binding [Source:VGNC Symbol;Acc:VGNC:92025]	82	-15.62	1	1	2
ssc-miR-215	ENSSSCG00000023118	BZW2	basic leucine zipper and W2 domains 2 [Source:VGNC Symbol;Acc:VGNC:85922]	90	-15.94	1	1	2
ssc-miR-215	ENSSSCG00000032080	ZNF35	zinc finger protein 35 [Source:VGNC Symbol;Acc:VGNC:95228]	64	-15.17	1	1	2
ssc-miR-215	ENSSSCG00000034465	LRP10	LDL receptor related protein 10 [Source:VGNC Symbol;Acc:VGNC:89816]	62	-16.35	1	1	2
ssc-miR-215	ENSSSCG00000038873	SLMAP	sarcolemma associated protein [Source:VGNC Symbol;Acc:VGNC:93212]	79	-15.52	1	1	2
ssc-miR-215	ENSSSCG00000006346	ATF6	activating transcription factor 6 [Source:VGNC Symbol;Acc:VGNC:85609]	62	-19.97	1	1	2
ssc-miR-215	ENSSSCG00000031492	PPP1R18	protein phosphatase 1 regulatory subunit 18 [Source:NCBI gene (formerly Entrezgene);Acc:100151743]	91	-34.89	1	1	2
ssc-miR-215	ENSSSCG00000032365	GPR87	G protein-coupled receptor 87 [Source:VGNC Symbol;Acc:VGNC:88639]	75	-15.75	1	1	2
ssc-miR-215	ENSSSCG00000032086	ZNF583	zinc finger protein 583 [Source:VGNC Symbol;Acc:VGNC:98731]	89	-15.78	1	1	2
ssc-miR-215	ENSSSCG00000009422	TSC22D1	TSC22 domain family member 1 [Source:VGNC Symbol;Acc:VGNC:94481]	62	-16.35	1	1	2
ssc-miR-215	ENSSSCG00000026686	PDZD9	PDZ domain containing 9 [Source:VGNC Symbol;Acc:VGNC:91297]	71	-17.62	1	1	2
ssc-miR-215	ENSSSCG00000016164	IKZF2	IKAROS family zinc finger 2 [Source:VGNC Symbol;Acc:VGNC:95576]	80	-36.93	1	1	2
ssc-miR-215	ENSSSCG00000016918	MAP3K1	mitogen-activated protein kinase kinase kinase 1 [Source:VGNC Symbol;Acc:VGNC:98104]	86	-15.28	1	1	2
ssc-miR-215	ENSSSCG00000035686	CS	citrate synthase [Source:NCBI gene (formerly Entrezgene);Acc:397519]	83	-36.33	1	1	2
ssc-miR-215	ENSSSCG00000004357	SIM1	SIM bHLH transcription factor 1 [Source:VGNC Symbol;Acc:VGNC:92876]	78	-17.57	1	1	2
ssc-miR-215	ENSSSCG00000025870	HEPACAM2	HEPACAM family member 2 [Source:VGNC Symbol;Acc:VGNC:88846]	64	-15.75	1	1	2
ssc-miR-215	ENSSSCG00000016052	MFSD6	major facilitator superfamily domain containing 6 [Source:VGNC Symbol;Acc:VGNC:96052]	80	-15.65	1	1	2
ssc-miR-215	ENSSSCG00000034973	CXCL12	C-X-C motif chemokine ligand 12 [Source:VGNC Symbol;Acc:VGNC:87103]	85	-16.18	1	1	2
ssc-miR-215	ENSSSCG00000009460	DIS3	DIS3 homolog, exosome endoribonuclease and 3'-5' exoribonuclease [Source:VGNC Symbol;Acc:VGNC:87315]	71	-15.52	1	1	2
ssc-miR-215	ENSSSCG00000037053	AK6	adenylate kinase 6 [Source:VGNC Symbol;Acc:VGNC:85211]	97	-15.75	1	1	2
ssc-miR-215	ENSSSCG00000001968	NUBPL	nucleotide binding protein like [Source:VGNC Symbol;Acc:VGNC:90945]	84	-16.11	1	1	2
ssc-miR-215	ENSSSCG00000036920	SELENOT	selenoprotein T [Source:NCBI gene (formerly Entrezgene);Acc:100302502]	87	-16.15	1	1	2
ssc-miR-215	ENSSSCG00000009466	UCHL3	ubiquitin C-terminal hydrolase L3 [Source:VGNC Symbol;Acc:VGNC:98398]	95	-19.93	1	1	2
ssc-miR-215	ENSSSCG00000037950	NIPAL1	NIPA like domain containing 1 [Source:VGNC Symbol;Acc:VGNC:90748]	98	-15.26	1	1	2
ssc-miR-215	ENSSSCG00000009100	TNIP3	TNFAIP3 interacting protein 3 [Source:VGNC Symbol;Acc:VGNC:94277]	88	-16.23	1	1	2
ssc-miR-215	ENSSSCG00000017000	RANBP17	RAN binding protein 17 [Source:VGNC Symbol;Acc:VGNC:92078]	91	-16.59	1	1	2
ssc-miR-215	ENSSSCG00000035935	C3orf80	chromosome 13 C3orf80 homolog [Source:VGNC Symbol;Acc:VGNC:85938]	66	-18.71	1	1	2
ssc-miR-215	ENSSSCG00000035741	TOR1AIP2	torsin 1A interacting protein 2 [Source:VGNC Symbol;Acc:VGNC:94318]	81	-23.76	1	1	2
ssc-miR-215	ENSSSCG00000009045	HHIP	hedgehog interacting protein [Source:VGNC Symbol;Acc:VGNC:88875]	70	-19.02	1	1	2
ssc-miR-215	ENSSSCG00000037556	COG5	component of oligomeric golgi complex 5 [Source:VGNC Symbol;Acc:VGNC:86857]	80	-15.42	1	1	2
ssc-miR-215	ENSSSCG00000036527	DNASE1	deoxyribonuclease 1 [Source:VGNC Symbol;Acc:VGNC:102564]	74	-15.76	1	1	2
ssc-miR-215	ENSSSCG00000037673	BFAR	bifunctional apoptosis regulator [Source:VGNC Symbol;Acc:VGNC:85809]	87	-17.48	1	1	2
ssc-miR-215	ENSSSCG00000005602	GAPVD1	GTPase activating protein and VPS9 domains 1 [Source:VGNC Symbol;Acc:VGNC:88347]	87	-38.21	1	1	2
ssc-miR-215	ENSSSCG00000031426	ZBTB34	zinc finger and BTB domain containing 34 [Source:VGNC Symbol;Acc:VGNC:95070]	71	-52.66	1	1	2
ssc-miR-215	ENSSSCG00000014051	TSPAN17	tetraspanin 17 [Source:VGNC Symbol;Acc:VGNC:94506]	64	-15.1	1	1	2
ssc-miR-215	ENSSSCG00000016893	NDUFS4	NADH:ubiquinone oxidoreductase subunit S4 [Source:VGNC Symbol;Acc:VGNC:90652]	90	-17.85	1	1	2
ssc-miR-215	ENSSSCG00000036039	RAB4A	RAB4A, member RAS oncogene family [Source:VGNC Symbol;Acc:VGNC:98270]	96	-34.2	1	1	2
ssc-miR-215	ENSSSCG00000037854	L3HYPDH	trans-L-3-hydroxyproline dehydratase [Source:VGNC Symbol;Acc:VGNC:89612]	81	-15.15	1	1	2
ssc-miR-215	ENSSSCG00000038872	GMEB1	glucocorticoid modulatory element binding protein 1 [Source:VGNC Symbol;Acc:VGNC:88508]	75	-17.95	1	1	2
ssc-miR-215	ENSSSCG00000034418	CREBL2	cAMP responsive element binding protein like 2 [Source:VGNC Symbol;Acc:VGNC:86986]	96	-15.77	1	1	2
ssc-miR-215	ENSSSCG00000014215	PGGT1B	protein geranylgeranyltransferase type I subunit beta [Source:VGNC Symbol;Acc:VGNC:91350]	60	-15.59	1	1	2
ssc-miR-215	ENSSSCG00000007955	CLUAP1	clusterin associated protein 1 [Source:VGNC Symbol;Acc:VGNC:86791]	64	-21.71	1	1	2
ssc-miR-215	ENSSSCG00000011914	ZDHHC23	zinc finger DHHC-type palmitoyltransferase 23 [Source:VGNC Symbol;Acc:VGNC:95125]	80	-15.33	1	1	2
ssc-miR-215	ENSSSCG00000001710	RUNX2	RUNX family transcription factor 2 [Source:VGNC Symbol;Acc:VGNC:92517]	66	-32.42	1	1	2
ssc-miR-215	ENSSSCG00000031917	KCNS2	potassium voltage-gated channel modifier subfamily S member 2 [Source:VGNC Symbol;Acc:VGNC:89386]	70	-15.62	1	1	2
ssc-miR-215	ENSSSCG00000032827	DNAH5	dynein axonemal heavy chain 5 [Source:NCBI gene (formerly Entrezgene);Acc:100623921]	82	-31.18	1	1	2
ssc-miR-215	ENSSSCG00000009193	SMARCAD1	SWI/SNF-related, matrix-associated actin-dependent regulator of chromatin, subfamily a, containing DEAD/H box 1 [Source:VGNC Symbol;Acc:VGNC:93229]	84	-17.96	1	1	2
ssc-miR-215	ENSSSCG00000040464	LEP	leptin [Source:VGNC Symbol;Acc:VGNC:89684]	80	-20.02	1	1	2
ssc-miR-215	ENSSSCG00000033816	ENSSSCG00000033816	zinc finger protein 177-like [Source:NCBI gene (formerly Entrezgene);Acc:100738906]	62	-18.77	1	1	2
ssc-miR-215	ENSSSCG00000034517	ZNF12	zinc finger protein 12 [Source:NCBI gene (formerly Entrezgene);Acc:100520374]	69	-18.64	1	1	2
ssc-miR-215	ENSSSCG00000000167	RIC8B	RIC8 guanine nucleotide exchange factor B [Source:VGNC Symbol;Acc:VGNC:92302]	78	-19.42	1	1	2
ssc-miR-215	ENSSSCG00000036457	TNFSF8	TNF superfamily member 8 [Source:VGNC Symbol;Acc:VGNC:94273]	65	-17.93	1	1	2
ssc-miR-215	ENSSSCG00000037263	SIAH1	siah E3 ubiquitin protein ligase 1 [Source:VGNC Symbol;Acc:VGNC:92865]	70	-15.9	1	1	2
ssc-miR-215	ENSSSCG00000002386	ENSSSCG00000002386	intraflagellar transport 43 [Source:VGNC Symbol;Acc:VGNC:89047]	88	-19.92	1	1	2
ssc-miR-215	ENSSSCG00000014093	CRHBP	corticotropin releasing hormone binding protein [Source:VGNC Symbol;Acc:VGNC:86993]	96	-19.32	1	1	2
ssc-miR-215	ENSSSCG00000035525	ENSSSCG00000035525	multiple epidermal growth factor-like domains protein 6 [Source:NCBI gene (formerly Entrezgene);Acc:100153543]	90	-15.85	1	1	2
ssc-miR-215	ENSSSCG00000027652	KLHL15	kelch like family member 15 [Source:VGNC Symbol;Acc:VGNC:89516]	74	-15.55	1	1	2
ssc-miR-215	ENSSSCG00000012700	ENSSSCG00000012700	MAP7 domain containing 3 [Source:VGNC Symbol;Acc:VGNC:89995]	77	-17.52	1	1	2
ssc-miR-215	ENSSSCG00000004645	GABPB1	GA binding protein transcription factor subunit beta 1 [Source:VGNC Symbol;Acc:VGNC:88299]	85	-16.29	1	1	2
ssc-miR-215	ENSSSCG00000038066	ENSSSCG00000038066	usherin [Source:VGNC Symbol;Acc:VGNC:95561]	63	-15.78	1	1	2
ssc-miR-215	ENSSSCG00000033156	CMTR2	cap methyltransferase 2 [Source:VGNC Symbol;Acc:VGNC:86808]	84	-18.35	1	1	2
ssc-miR-215	ENSSSCG00000032213	DBI	diazepam binding inhibitor, acyl-CoA binding protein [Source:HGNC Symbol;Acc:HGNC:2690]	99	-16.56	1	1	2
ssc-miR-215	ENSSSCG00000037869	NDUFA5	NADH:ubiquinone oxidoreductase subunit A5 [Source:NCBI gene (formerly Entrezgene);Acc:100525371]	93	-16.49	1	1	2
ssc-miR-215	ENSSSCG00000036639	STOM	stomatin [Source:VGNC Symbol;Acc:VGNC:93565]	90	-31.65	1	1	2
ssc-miR-215	ENSSSCG00000010245	STOX1	storkhead box 1 [Source:VGNC Symbol;Acc:VGNC:93569]	76	-18.98	1	1	2
ssc-miR-215	ENSSSCG00000012663	ENOX2	ecto-NOX disulfide-thiol exchanger 2 [Source:VGNC Symbol;Acc:VGNC:87707]	77	-17.09	1	1	2
ssc-miR-215	ENSSSCG00000037396	ENSSSCG00000037396	NA	61	-20.03	1	1	2
ssc-miR-215	ENSSSCG00000040066	TRIM58	tripartite motif containing 58 [Source:VGNC Symbol;Acc:VGNC:94422]	75	-17.7	1	1	2
ssc-miR-215	ENSSSCG00000005532	MRRF	mitochondrial ribosome recycling factor [Source:VGNC Symbol;Acc:VGNC:90402]	93	-16.04	1	1	2
ssc-miR-215	ENSSSCG00000017274	NOL11	nucleolar protein 11 [Source:NCBI gene (formerly Entrezgene);Acc:106504086]	78	-19.21	1	1	2
ssc-miR-215	ENSSSCG00000008942	MOB1B	MOB kinase activator 1B [Source:NCBI gene (formerly Entrezgene);Acc:100517174]	86	-58.24	1	1	2
ssc-miR-215	ENSSSCG00000036074	AP1S2	adaptor related protein complex 1 subunit sigma 2 [Source:VGNC Symbol;Acc:VGNC:85382]	83	-18.01	1	1	2
ssc-miR-215	ENSSSCG00000032595	RAP1B	RAP1B, member of RAS oncogene family [Source:NCBI gene (formerly Entrezgene);Acc:100152555]	89	-16.34	1	1	2
ssc-miR-215	ENSSSCG00000038540	ENSSSCG00000038540	olfactomedin like 1 [Source:NCBI gene (formerly Entrezgene);Acc:100622122]	94	-17.36	1	1	2
ssc-miR-215	ENSSSCG00000012400	SNX12	sorting nexin 12 [Source:VGNC Symbol;Acc:VGNC:93305]	75	-34.72	1	1	2
ssc-miR-215	ENSSSCG00000022195	ZKSCAN7	zinc finger with KRAB and SCAN domains 7 [Source:NCBI gene (formerly Entrezgene);Acc:100627632]	92	-18.99	1	1	2
ssc-miR-215	ENSSSCG00000026200	PROK2	prokineticin 2 [Source:VGNC Symbol;Acc:VGNC:91831]	81	-34.56	1	1	2
ssc-miR-215	ENSSSCG00000005282	VPS13A	vacuolar protein sorting 13 homolog A [Source:VGNC Symbol;Acc:VGNC:94838]	82	-15.38	1	1	2
ssc-miR-215	ENSSSCG00000041010	ENSSSCG00000041010	NA	78	-15.08	1	1	2
ssc-miR-215	ENSSSCG00000014223	COMMD10	COMM domain containing 10 [Source:VGNC Symbol;Acc:VGNC:86886]	87	-15.02	1	1	2
ssc-miR-215	ENSSSCG00000047547	OR51G1	olfactory receptor 51G1 [Source:NCBI gene (formerly Entrezgene);Acc:100737856]	72	-16.54	1	1	2
ssc-miR-215	ENSSSCG00000042079	ENSSSCG00000042079	NA	75	-18.96	1	1	2
ssc-miR-215	ENSSSCG00000006161	IL7	interleukin 7 [Source:VGNC Symbol;Acc:VGNC:98812]	64	-21.54	1	1	2
ssc-miR-215	ENSSSCG00000039370	ENSSSCG00000039370	family with sequence similarity 72 member A [Source:NCBI gene (formerly Entrezgene);Acc:106504942]	98	-17.22	1	1	2
ssc-miR-215	ENSSSCG00000015696	MAP3K19	mitogen-activated protein kinase kinase kinase 19 [Source:VGNC Symbol;Acc:VGNC:98106]	84	-15.94	1	1	2
ssc-miR-215	ENSSSCG00000046219	ENSSSCG00000046219	NA	71	-16.55	1	1	2
ssc-miR-215	ENSSSCG00000028113	CAPZA2	capping actin protein of muscle Z-line subunit alpha 2 [Source:NCBI gene (formerly Entrezgene);Acc:100037958]	77	-54.44	1	1	2
ssc-miR-215	ENSSSCG00000034811	QDPR	quinoid dihydropteridine reductase [Source:VGNC Symbol;Acc:VGNC:98232]	73	-17.19	1	1	2
ssc-miR-215	ENSSSCG00000006032	EMC2	ER membrane protein complex subunit 2 [Source:VGNC Symbol;Acc:VGNC:87670]	80	-17.11	1	1	2
ssc-miR-215	ENSSSCG00000013523	SAFB2	scaffold attachment factor B2 [Source:VGNC Symbol;Acc:VGNC:92560]	64	-51.11	1	1	2
ssc-miR-215	ENSSSCG00000004167	MYB	MYB proto-oncogene, transcription factor [Source:VGNC Symbol;Acc:VGNC:90496]	64	-19.81	1	1	2
ssc-miR-215	ENSSSCG00000005582	STRBP	spermatid perinuclear RNA binding protein [Source:VGNC Symbol;Acc:VGNC:93575]	76	-33.66	1	1	2
ssc-miR-215	ENSSSCG00000045627	ENSSSCG00000045627	NA	73	-21.99	1	1	2
ssc-miR-215	ENSSSCG00000006663	OTUD7B	OTU deubiquitinase 7B [Source:VGNC Symbol;Acc:VGNC:91105]	61	-15.75	1	1	2
ssc-miR-215	ENSSSCG00000011811	LPP	LIM domain containing preferred translocation partner in lipoma [Source:NCBI gene (formerly Entrezgene);Acc:100626969]	81	-15.59	1	1	2
ssc-miR-215	ENSSSCG00000017506	FBXL20	F-box and leucine rich repeat protein 20 [Source:VGNC Symbol;Acc:VGNC:98006]	65	-17	1	1	2
ssc-miR-215	ENSSSCG00000014101	AP3B1	adaptor related protein complex 3 subunit beta 1 [Source:VGNC Symbol;Acc:VGNC:85387]	94	-16.63	1	1	2
ssc-miR-215	ENSSSCG00000011619	EEFSEC	eukaryotic elongation factor, selenocysteine-tRNA specific [Source:VGNC Symbol;Acc:VGNC:87558]	76	-15.88	1	1	2
ssc-miR-215	ENSSSCG00000021988	TUSC3	tumor suppressor candidate 3 [Source:NCBI gene (formerly Entrezgene);Acc:106504082]	73	-15.38	1	1	2
ssc-miR-215	ENSSSCG00000031847	RBM28	RNA binding motif protein 28 [Source:VGNC Symbol;Acc:VGNC:92154]	76	-20.48	1	1	2
ssc-miR-215	ENSSSCG00000025651	GFM1	G elongation factor mitochondrial 1 [Source:VGNC Symbol;Acc:VGNC:88422]	70	-16.1	1	1	2
ssc-miR-215	ENSSSCG00000016863	OXCT1	3-oxoacid CoA-transferase 1 [Source:VGNC Symbol;Acc:VGNC:91113]	89	-15.9	1	1	2
ssc-miR-215	ENSSSCG00000004708	TUBGCP4	tubulin gamma complex associated protein 4 [Source:VGNC Symbol;Acc:VGNC:94586]	98	-18.58	1	1	2
ssc-miR-215	ENSSSCG00000035136	SDCCAG8	SHH signaling and ciliogenesis regulator SDCCAG8 [Source:VGNC Symbol;Acc:VGNC:96596]	98	-15.46	1	1	2
ssc-miR-215	ENSSSCG00000006082	MATN2	matrilin 2 [Source:VGNC Symbol;Acc:VGNC:90043]	87	-31.78	1	1	2
ssc-miR-215	ENSSSCG00000003839	ENSSSCG00000003839	phospholipid phosphatase 3 [Source:VGNC Symbol;Acc:VGNC:98533]	64	-19.73	1	1	2
ssc-miR-215	ENSSSCG00000009818	IFT81	intraflagellar transport 81 [Source:VGNC Symbol;Acc:VGNC:89051]	96	-16.09	1	1	2
ssc-miR-215	ENSSSCG00000017608	ENSSSCG00000017608	phosphatidylcholine transfer protein [Source:NCBI gene (formerly Entrezgene);Acc:110256031]	80	-19.78	1	1	2
ssc-miR-215	ENSSSCG00000001946	MBIP	MAP3K12 binding inhibitory protein 1 [Source:VGNC Symbol;Acc:VGNC:90052]	74	-16.98	1	1	2
ssc-miR-215	ENSSSCG00000015577	ODR4	odr-4 GPCR localization factor homolog [Source:VGNC Symbol;Acc:VGNC:91022]	93	-15.15	1	1	2
ssc-miR-215	ENSSSCG00000023993	CD96	CD96 molecule [Source:VGNC Symbol;Acc:VGNC:86437]	93	-15.25	1	1	2
ssc-miR-215	ENSSSCG00000020705	MAP3K8	mitogen-activated protein kinase kinase kinase 8 [Source:VGNC Symbol;Acc:VGNC:98110]	79	-19.07	1	1	2
ssc-miR-215	ENSSSCG00000036952	GTPBP8	GTP binding protein 8 (putative) [Source:NCBI gene (formerly Entrezgene);Acc:100515759]	91	-30.86	1	1	2
ssc-miR-215	ENSSSCG00000016557	CPA1	carboxypeptidase A1 [Source:VGNC Symbol;Acc:VGNC:86930]	72	-18.32	1	1	2
ssc-miR-215	ENSSSCG00000004730	TMEM87A	transmembrane protein 87A [Source:VGNC Symbol;Acc:VGNC:94212]	81	-35.63	1	1	2
ssc-miR-215	ENSSSCG00000025425	FCSK	fucose kinase [Source:VGNC Symbol;Acc:VGNC:88075]	78	-17.89	1	1	2
ssc-miR-215	ENSSSCG00000012980	KAT5	lysine acetyltransferase 5 [Source:VGNC Symbol;Acc:VGNC:89305]	83	-17.95	1	1	2
ssc-miR-215	ENSSSCG00000005173	HAUS6	HAUS augmin like complex subunit 6 [Source:VGNC Symbol;Acc:VGNC:88789]	67	-16.76	1	1	2
ssc-miR-215	ENSSSCG00000050864	ENSSSCG00000050864	NA	76	-17.08	1	1	2
ssc-miR-215	ENSSSCG00000051122	ENSSSCG00000051122	NA	93	-20.82	1	1	2
ssc-miR-215	ENSSSCG00000009380	NEK5	NIMA related kinase 5 [Source:VGNC Symbol;Acc:VGNC:90677]	62	-15.13	1	1	2
ssc-miR-215	ENSSSCG00000005472	SLC46A2	solute carrier family 46 member 2 [Source:VGNC Symbol;Acc:VGNC:93127]	87	-20.14	1	1	2
ssc-miR-215	ENSSSCG00000017789	ABHD15	abhydrolase domain containing 15 [Source:VGNC Symbol;Acc:VGNC:84974]	79	-15.77	1	1	2
ssc-miR-215	ENSSSCG00000046207	ENSSSCG00000046207	NA	64	-15.98	1	1	2
ssc-miR-215	ENSSSCG00000050153	ENSSSCG00000050153	NA	84	-19.71	1	1	2
ssc-miR-215	ENSSSCG00000032403	ENSSSCG00000032403	t-complex 10 like 2 [Source:NCBI gene (formerly Entrezgene);Acc:102162648]	73	-15.01	1	1	2
ssc-miR-215	ENSSSCG00000044367	ENSSSCG00000044367	NA	87	-33.27	1	1	2
ssc-miR-215	ENSSSCG00000016599	GPR37	G protein-coupled receptor 37 [Source:VGNC Symbol;Acc:VGNC:88630]	80	-15.71	1	1	2
ssc-miR-215	ENSSSCG00000009035	SLC10A7	solute carrier family 10 member 7 [Source:VGNC Symbol;Acc:VGNC:92919]	82	-17.57	1	1	2
ssc-miR-215	ENSSSCG00000045356	ENSSSCG00000045356	NA	62	-17.77	1	1	2
ssc-miR-215	ENSSSCG00000025060	ENSSSCG00000025060	mitochondrial ribosomal protein L32 [Source:NCBI gene (formerly Entrezgene);Acc:396626]	81	-18.93	1	1	2
ssc-miR-215	ENSSSCG00000001885	C15orf39	chromosome 7 C15orf39 homolog [Source:VGNC Symbol;Acc:VGNC:86070]	94	-16.1	1	1	2
ssc-miR-215	ENSSSCG00000024288	STUM	stum, mechanosensory transduction mediator homolog [Source:VGNC Symbol;Acc:VGNC:96243]	78	-16.27	1	1	2
ssc-miR-218	ENSSSCG00000000019	NUP50	nucleoporin 50 [Source:VGNC Symbol;Acc:VGNC:90983]	80	-17.41	1	1	2
ssc-miR-218	ENSSSCG00000000530	ENSSSCG00000000530	FYVE, RhoGEF and PH domain containing 4 [Source:VGNC Symbol;Acc:VGNC:88097]	60	-20.26	1	1	2
ssc-miR-218	ENSSSCG00000000531	BICD1	BICD cargo adaptor 1 [Source:VGNC Symbol;Acc:VGNC:85818]	66	-15.35	1	1	2
ssc-miR-218	ENSSSCG00000000601	PTPRO	protein tyrosine phosphatase receptor type O [Source:VGNC Symbol;Acc:VGNC:98226]	61	-15.48	1	1	2
ssc-miR-218	ENSSSCG00000000665	RIMKLB	ribosomal modification protein rimK like family member B [Source:VGNC Symbol;Acc:VGNC:92308]	75	-21.16	1	1	2
ssc-miR-218	ENSSSCG00000000907	PLXNC1	plexin C1 [Source:VGNC Symbol;Acc:VGNC:91584]	96	-16.09	1	1	2
ssc-miR-218	ENSSSCG00000001022	SSR1	signal sequence receptor subunit 1 [Source:VGNC Symbol;Acc:VGNC:93490]	81	-42.63	1	1	2
ssc-miR-218	ENSSSCG00000001075	DEK	DEK proto-oncogene [Source:NCBI gene (formerly Entrezgene);Acc:100156871]	85	-18.37	1	1	2
ssc-miR-218	ENSSSCG00000001100	CARMIL1	capping protein regulator and myosin 1 linker 1 [Source:VGNC Symbol;Acc:VGNC:86192]	80	-15.01	1	1	2
ssc-miR-218	ENSSSCG00000001702	SLC35B2	solute carrier family 35 member B2 [Source:VGNC Symbol;Acc:VGNC:93072]	72	-19.26	1	1	2
ssc-miR-218	ENSSSCG00000001718	CYP39A1	cytochrome P450, family 39, subfamily A, polypeptide 1 [Source:NCBI gene (formerly Entrezgene);Acc:100113410]	61	-16.05	1	1	2
ssc-miR-218	ENSSSCG00000001757	WDR61	WD repeat domain 61 [Source:VGNC Symbol;Acc:VGNC:94932]	68	-18.64	1	1	2
ssc-miR-218	ENSSSCG00000002016	THTPA	thiamine triphosphatase [Source:VGNC Symbol;Acc:VGNC:93969]	69	-34	1	1	2
ssc-miR-218	ENSSSCG00000002269	MTHFD1	methylenetetrahydrofolate dehydrogenase, cyclohydrolase and formyltetrahydrofolate synthetase 1 [Source:VGNC Symbol;Acc:VGNC:90450]	92	-21.3	1	1	2
ssc-miR-218	ENSSSCG00000002305	EXD2	exonuclease 3'-5' domain containing 2 [Source:VGNC Symbol;Acc:VGNC:97990]	86	-18.29	1	1	2
ssc-miR-218	ENSSSCG00000002450	SLC24A4	solute carrier family 24 member 4 [Source:VGNC Symbol;Acc:VGNC:92988]	82	-20.29	1	1	2
ssc-miR-218	ENSSSCG00000002469	OTUB2	OTU deubiquitinase, ubiquitin aldehyde binding 2 [Source:VGNC Symbol;Acc:VGNC:91098]	83	-16.31	1	1	2
ssc-miR-218	ENSSSCG00000002803	CCDC113	coiled-coil domain containing 113 [Source:VGNC Symbol;Acc:VGNC:86247]	93	-36.8	1	1	2
ssc-miR-218	ENSSSCG00000034192	GNAO1	G protein subunit alpha o1 [Source:VGNC Symbol;Acc:VGNC:88525]	64	-15.1	1	1	2
ssc-miR-218	ENSSSCG00000002867	CEBPG	CCAAT enhancer binding protein gamma [Source:VGNC Symbol;Acc:VGNC:86534]	76	-15.38	1	1	2
ssc-miR-218	ENSSSCG00000002972	ENSSSCG00000002972	seryl-tRNA synthetase 2, mitochondrial [Source:NCBI gene (formerly Entrezgene);Acc:100620899]	98	-15.55	1	1	2
ssc-miR-218	ENSSSCG00000003391	CA6	carbonic anhydrase 6 [Source:VGNC Symbol;Acc:VGNC:86103]	77	-16.32	1	1	2
ssc-miR-218	ENSSSCG00000003523	EPHA8	EPH receptor A8 [Source:VGNC Symbol;Acc:VGNC:87735]	82	-33.13	1	1	2
ssc-miR-218	ENSSSCG00000003561	ZDHHC18	zinc finger DHHC-type palmitoyltransferase 18 [Source:VGNC Symbol;Acc:VGNC:95120]	64	-15.88	1	1	2
ssc-miR-218	ENSSSCG00000003743	GALNT1	polypeptide N-acetylgalactosaminyltransferase 1 [Source:VGNC Symbol;Acc:VGNC:97062]	82	-16.3	1	1	2
ssc-miR-218	ENSSSCG00000003835	C8A	complement C8 alpha chain [Source:VGNC Symbol;Acc:VGNC:86076]	92	-15.36	1	1	2
ssc-miR-218	ENSSSCG00000003998	ZNF274	neurotrophin receptor-interacting factor homolog [Source:NCBI gene (formerly Entrezgene);Acc:100518738]	84	-17.05	1	1	2
ssc-miR-218	ENSSSCG00000004203	L3MBTL3	L3MBTL histone methyl-lysine binding protein 3 [Source:VGNC Symbol;Acc:VGNC:98066]	96	-15.45	1	1	2
ssc-miR-218	ENSSSCG00000004209	PTPRK	protein tyrosine phosphatase receptor type K [Source:VGNC Symbol;Acc:VGNC:91991]	82	-15.99	1	1	2
ssc-miR-218	ENSSSCG00000004249	CEP85L	centrosomal protein 85 like [Source:VGNC Symbol;Acc:VGNC:86580]	88	-19.06	1	1	2
ssc-miR-218	ENSSSCG00000004281	KCNQ5	potassium voltage-gated channel subfamily Q member 5 [Source:VGNC Symbol;Acc:VGNC:89384]	78	-17.3	1	1	2
ssc-miR-218	ENSSSCG00000004351	USP45	ubiquitin specific peptidase 45 [Source:VGNC Symbol;Acc:VGNC:94767]	69	-16.03	1	1	2
ssc-miR-218	ENSSSCG00000004479	FILIP1	filamin A interacting protein 1 [Source:VGNC Symbol;Acc:VGNC:88139]	85	-17.32	1	1	2
ssc-miR-218	ENSSSCG00000004540	ONECUT2	one cut homeobox 2 [Source:VGNC Symbol;Acc:VGNC:91043]	61	-48.78	1	1	2
ssc-miR-218	ENSSSCG00000004672	GATM	glycine amidinotransferase [Source:VGNC Symbol;Acc:VGNC:88372]	90	-15.14	1	1	2
ssc-miR-218	ENSSSCG00000004942	TIPIN	TIMELESS interacting protein [Source:VGNC Symbol;Acc:VGNC:94001]	81	-18.41	1	1	2
ssc-miR-218	ENSSSCG00000004966	NOX5	NADPH oxidase 5 [Source:VGNC Symbol;Acc:VGNC:90832]	77	-17.3	1	1	2
ssc-miR-218	ENSSSCG00000005066	EXOC5	exocyst complex component 5 [Source:VGNC Symbol;Acc:VGNC:87831]	80	-17.79	1	1	2
ssc-miR-218	ENSSSCG00000005346	ZCCHC7	zinc finger CCHC-type containing 7 [Source:VGNC Symbol;Acc:VGNC:95111]	87	-16.28	1	1	2
ssc-miR-218	ENSSSCG00000005456	MUSK	muscle associated receptor tyrosine kinase [Source:VGNC Symbol;Acc:VGNC:90486]	81	-18.02	1	1	2
ssc-miR-218	ENSSSCG00000006106	CDH17	cadherin 17 [Source:VGNC Symbol;Acc:VGNC:86480]	71	-16.62	1	1	2
ssc-miR-218	ENSSSCG00000006143	CA13	carbonic anhydrase 13 [Source:VGNC Symbol;Acc:VGNC:98745]	64	-18.78	1	1	2
ssc-miR-218	ENSSSCG00000006156	ENSSSCG00000006156	tumor protein D52 [Source:VGNC Symbol;Acc:VGNC:98383]	61	-31.78	1	1	2
ssc-miR-218	ENSSSCG00000006252	TMEM68	transmembrane protein 68 [Source:VGNC Symbol;Acc:VGNC:94202]	83	-15.1	1	1	2
ssc-miR-218	ENSSSCG00000006306	MPZL1	myelin protein zero like 1 [Source:VGNC Symbol;Acc:VGNC:90335]	72	-23.15	1	1	2
ssc-miR-218	ENSSSCG00000006320	ENSSSCG00000006320	dimethylaniline monooxygenase [N-oxide-forming] 5-like [Source:NCBI gene (formerly Entrezgene);Acc:100151788]	76	-15.72	1	1	2
[truncated: 6,929 more rows]

## Sheet: tsRNA
tsRNA ID	Target Gene ID	Target Gene Symbol	Gene Annoation	TargetScan_score	miranda_Energy	TargetScan	miRanda	Total
tiRNA-Ser-TGA-001	ENSSSCG00000000082	CACNA1I	calcium voltage-gated channel subunit alpha1 I [Source:VGNC Symbol;Acc:VGNC:97908]	77	-23.96	1	1	2
tiRNA-Ser-TGA-001	ENSSSCG00000040453	SYN3	synapsin III [Source:NCBI gene (formerly Entrezgene);Acc:100519024]	93	-125.44	1	1	2
tiRNA-Ser-TGA-001	ENSSSCG00000000160	PRDM4	PR/SET domain 4 [Source:VGNC Symbol;Acc:VGNC:91779]	78	-42.54	1	1	2
tiRNA-Ser-TGA-001	ENSSSCG00000000162	BTBD11	BTB domain containing 11 [Source:VGNC Symbol;Acc:VGNC:85901]	65	-38.98	1	1	2
tiRNA-Ser-TGA-001	ENSSSCG00000000169	POLR3B	RNA polymerase III subunit B [Source:NCBI gene (formerly Entrezgene);Acc:102159905]	92	-18.46	1	1	2
tiRNA-Ser-TGA-001	ENSSSCG00000000182	WNT10B	Wnt family member 10B [Source:VGNC Symbol;Acc:VGNC:94965]	68	-37.77	1	1	2
tiRNA-Ser-TGA-001	ENSSSCG00000000199	SPATS2	spermatogenesis associated serine rich 2 [Source:NCBI gene (formerly Entrezgene);Acc:100738620]	70	-16.84	1	1	2
tiRNA-Ser-TGA-001	ENSSSCG00000028516	LARP4	La ribonucleoprotein 4 [Source:VGNC Symbol;Acc:VGNC:89641]	71	-111.07	1	1	2
tiRNA-Ser-TGA-001	ENSSSCG00000000333	ENSSSCG00000000333	olfactory receptor 6C75-like [Source:NCBI gene (formerly Entrezgene);Acc:100736710]	62	-37.61	1	1	2
tiRNA-Ser-TGA-001	ENSSSCG00000000366	DNAJC14	DnaJ heat shock protein family (Hsp40) member C14 [Source:NCBI gene (formerly Entrezgene);Acc:100151876]	96	-57.94	1	1	2
tiRNA-Ser-TGA-001	ENSSSCG00000000377	ENSSSCG00000000377	proliferation-associated 2G4 [Source:NCBI gene (formerly Entrezgene);Acc:100737962]	75	-21.56	1	1	2
tiRNA-Ser-TGA-001	ENSSSCG00000000386	ANKRD52	ankyrin repeat domain 52 [Source:VGNC Symbol;Acc:VGNC:85342]	76	-43.14	1	1	2
tiRNA-Ser-TGA-001	ENSSSCG00000000400	MIP	major intrinsic protein of lens fiber [Source:VGNC Symbol;Acc:VGNC:90235]	98	-18.91	1	1	2
tiRNA-Ser-TGA-001	ENSSSCG00000000406	PTGES3	prostaglandin E synthase 3 [Source:VGNC Symbol;Acc:VGNC:91952]	99	-48.25	1	1	2
tiRNA-Ser-TGA-001	ENSSSCG00000000411	NAB2	NGFI-A binding protein 2 [Source:VGNC Symbol;Acc:VGNC:90560]	71	-19.78	1	1	2
tiRNA-Ser-TGA-001	ENSSSCG00000000437	ARHGAP9	Rho GTPase activating protein 9 [Source:VGNC Symbol;Acc:VGNC:85482]	70	-21.51	1	1	2
tiRNA-Ser-TGA-001	ENSSSCG00000028869	CAND1	cullin associated and neddylation dissociated 1 [Source:VGNC Symbol;Acc:VGNC:97912]	71	-92.85	1	1	2
tiRNA-Ser-TGA-001	ENSSSCG00000000487	SLC35E3	solute carrier family 35 member E3 [Source:VGNC Symbol;Acc:VGNC:93079]	69	-33.12	1	1	2
tiRNA-Ser-TGA-001	ENSSSCG00000000488	MDM2	MDM2 proto-oncogene [Source:VGNC Symbol;Acc:VGNC:90093]	94	-35.71	1	1	2
tiRNA-Ser-TGA-001	ENSSSCG00000000499	BEST3	bestrophin 3 [Source:VGNC Symbol;Acc:VGNC:85805]	76	-92.41	1	1	2
tiRNA-Ser-TGA-001	ENSSSCG00000000517	CAPS2	calcyphosine 2 [Source:VGNC Symbol;Acc:VGNC:86181]	94	-24.66	1	1	2
tiRNA-Ser-TGA-001	ENSSSCG00000000541	FAR2	fatty acyl-CoA reductase 2 [Source:VGNC Symbol;Acc:VGNC:88011]	66	-91.66	1	1	2
tiRNA-Ser-TGA-001	ENSSSCG00000000549	PPFIBP1	PPFIA binding protein 1 [Source:VGNC Symbol;Acc:VGNC:91695]	87	-29.68	1	1	2
tiRNA-Ser-TGA-001	ENSSSCG00000000551	ARNTL2	aryl hydrocarbon receptor nuclear translocator like 2 [Source:NCBI gene (formerly Entrezgene);Acc:100625791]	69	-60.22	1	1	2
tiRNA-Ser-TGA-001	ENSSSCG00000000584	SLCO1A2	solute carrier organic anion transporter family member 1A2 [Source:VGNC Symbol;Acc:VGNC:93193]	62	-25.68	1	1	2
tiRNA-Ser-TGA-001	ENSSSCG00000000602	RERG	RAS like estrogen regulated growth inhibitor [Source:VGNC Symbol;Acc:VGNC:92217]	76	-53.13	1	1	2
tiRNA-Ser-TGA-001	ENSSSCG00000000665	RIMKLB	ribosomal modification protein rimK like family member B [Source:VGNC Symbol;Acc:VGNC:92308]	78	-102.91	1	1	2
tiRNA-Ser-TGA-001	ENSSSCG00000000667	AICDA	activation induced cytidine deaminase [Source:VGNC Symbol;Acc:VGNC:85196]	85	-15.81	1	1	2
tiRNA-Ser-TGA-001	ENSSSCG00000000719	NDUFA9	NADH:ubiquinone oxidoreductase subunit A9 [Source:VGNC Symbol;Acc:VGNC:98149]	99	-18.58	1	1	2
tiRNA-Ser-TGA-001	ENSSSCG00000000723	C12orf4	chromosome 5 C12orf4 homolog [Source:VGNC Symbol;Acc:VGNC:86041]	93	-38.5	1	1	2
tiRNA-Ser-TGA-001	ENSSSCG00000000734	TSPAN11	tetraspanin 11 [Source:VGNC Symbol;Acc:VGNC:94500]	80	-16.43	1	1	2
tiRNA-Ser-TGA-001	ENSSSCG00000000736	TEAD4	TEA domain transcription factor 4 [Source:VGNC Symbol;Acc:VGNC:93856]	72	-84.2	1	1	2
tiRNA-Ser-TGA-001	ENSSSCG00000000749	SLC6A12	solute carrier family 6 member 12 [Source:VGNC Symbol;Acc:VGNC:93155]	94	-79.09	1	1	2
tiRNA-Ser-TGA-001	ENSSSCG00000000770	MICAL3	microtubule associated monooxygenase, calponin and LIM domain containing 3 [Source:VGNC Symbol;Acc:VGNC:90208]	65	-20.47	1	1	2
tiRNA-Ser-TGA-001	ENSSSCG00000000839	ALDH1L2	aldehyde dehydrogenase 1 family member L2 [Source:VGNC Symbol;Acc:VGNC:97882]	70	-41.76	1	1	2
tiRNA-Ser-TGA-001	ENSSSCG00000000843	TXNRD1	thioredoxin reductase 1 [Source:NCBI gene (formerly Entrezgene);Acc:396681]	62	-52.64	1	1	2
tiRNA-Ser-TGA-001	ENSSSCG00000000847	TDG	thymine DNA glycosylase [Source:VGNC Symbol;Acc:VGNC:93842]	71	-38.33	1	1	2
tiRNA-Ser-TGA-001	ENSSSCG00000000873	ANO4	anoctamin 4 [Source:VGNC Symbol;Acc:VGNC:85357]	80	-25.24	1	1	2
tiRNA-Ser-TGA-001	ENSSSCG00000000877	SCYL2	SCY1 like pseudokinase 2 [Source:VGNC Symbol;Acc:VGNC:98305]	68	-38.02	1	1	2
tiRNA-Ser-TGA-001	ENSSSCG00000000884	APAF1	apoptotic peptidase activating factor 1 [Source:VGNC Symbol;Acc:VGNC:85398]	78	-15.31	1	1	2
tiRNA-Ser-TGA-001	ENSSSCG00000000891	LTA4H	leukotriene A4 hydrolase [Source:VGNC Symbol;Acc:VGNC:89882]	94	-20.36	1	1	2
tiRNA-Ser-TGA-001	ENSSSCG00000000892	HAL	histidine ammonia-lyase [Source:VGNC Symbol;Acc:VGNC:88775]	85	-37.59	1	1	2
tiRNA-Ser-TGA-001	ENSSSCG00000000900	VEZT	vezatin, adherens junctions transmembrane protein [Source:VGNC Symbol;Acc:VGNC:94819]	79	-33.98	1	1	2
tiRNA-Ser-TGA-001	ENSSSCG00000000916	LUM	lumican [Source:VGNC Symbol;Acc:VGNC:89894]	63	-16.53	1	1	2
tiRNA-Ser-TGA-001	ENSSSCG00000000925	C12orf29	chromosome 5 C12orf29 homolog [Source:VGNC Symbol;Acc:VGNC:86040]	77	-33.91	1	1	2
tiRNA-Ser-TGA-001	ENSSSCG00000000936	SLC6A15	solute carrier family 6 member 15 [Source:VGNC Symbol;Acc:VGNC:93157]	89	-16.44	1	1	2
tiRNA-Ser-TGA-001	ENSSSCG00000000952	ZDHHC17	zinc finger DHHC-type palmitoyltransferase 17 [Source:VGNC Symbol;Acc:VGNC:95119]	76	-41.52	1	1	2
tiRNA-Ser-TGA-001	ENSSSCG00000026211	NRN1	neuritin 1 [Source:VGNC Symbol;Acc:VGNC:90900]	86	-35.49	1	1	2
tiRNA-Ser-TGA-001	ENSSSCG00000001038	ENSSSCG00000001038	transmembrane protein 14C [Source:NCBI gene (formerly Entrezgene);Acc:100517166]	76	-22.77	1	1	2
tiRNA-Ser-TGA-001	ENSSSCG00000001057	MCUR1	mitochondrial calcium uniporter regulator 1 [Source:VGNC Symbol;Acc:VGNC:90087]	90	-52.51	1	1	2
tiRNA-Ser-TGA-001	ENSSSCG00000001061	JARID2	jumonji and AT-rich interaction domain containing 2 [Source:VGNC Symbol;Acc:VGNC:89279]	88	-58.59	1	1	2
tiRNA-Ser-TGA-001	ENSSSCG00000001080	CDKAL1	CDK5 regulatory subunit associated protein 1 like 1 [Source:VGNC Symbol;Acc:VGNC:86509]	94	-16.56	1	1	2
tiRNA-Ser-TGA-001	ENSSSCG00000001089	GPLD1	glycosylphosphatidylinositol specific phospholipase D1 [Source:VGNC Symbol;Acc:VGNC:88590]	64	-67.74	1	1	2
tiRNA-Ser-TGA-001	ENSSSCG00000001206	ZSCAN26	zinc finger and SCAN domain containing 26 [Source:VGNC Symbol;Acc:VGNC:95330]	62	-19.15	1	1	2
tiRNA-Ser-TGA-001	ENSSSCG00000001213	GPX6	glutathione peroxidase 6 [Source:VGNC Symbol;Acc:VGNC:88654]	82	-21.29	1	1	2
tiRNA-Ser-TGA-001	ENSSSCG00000001214	GPX5	glutathione peroxidase 5 [Source:NCBI gene (formerly Entrezgene);Acc:396920]	92	-52.58	1	1	2
tiRNA-Ser-TGA-001	ENSSSCG00000025071	BTNL2	butyrophilin like 2 [Source:VGNC Symbol;Acc:VGNC:85916]	68	-53.32	1	1	2
tiRNA-Ser-TGA-001	ENSSSCG00000025593	ENSSSCG00000025593	transporter 2, ATP binding cassette subfamily B member [Source:NCBI gene (formerly Entrezgene);Acc:733650]	91	-60.95	1	1	2
tiRNA-Ser-TGA-001	ENSSSCG00000001463	PSMB9	proteasome 20S subunit beta 9 [Source:VGNC Symbol;Acc:VGNC:91911]	74	-15.47	1	1	2
tiRNA-Ser-TGA-001	ENSSSCG00000001483	FAM83B	family with sequence similarity 83 member B [Source:VGNC Symbol;Acc:VGNC:87989]	85	-93.26	1	1	2
tiRNA-Ser-TGA-001	ENSSSCG00000001533	TAF11	TATA-box binding protein associated factor 11 [Source:NCBI gene (formerly Entrezgene);Acc:100151814]	73	-46.36	1	1	2
tiRNA-Ser-TGA-001	ENSSSCG00000001553	LHFPL5	LHFPL tetraspan subfamily member 5 [Source:VGNC Symbol;Acc:VGNC:89708]	65	-59.36	1	1	2
tiRNA-Ser-TGA-001	ENSSSCG00000001554	SRPK1	SRSF protein kinase 1 [Source:VGNC Symbol;Acc:VGNC:93462]	99	-40.04	1	1	2
tiRNA-Ser-TGA-001	ENSSSCG00000001563	STK38	serine/threonine kinase 38 [Source:VGNC Symbol;Acc:VGNC:93556]	80	-19.01	1	1	2
tiRNA-Ser-TGA-001	ENSSSCG00000001646	BICRAL	BRD4 interacting chromatin remodeling complex associated protein like [Source:VGNC Symbol;Acc:VGNC:85823]	98	-37.81	1	1	2
tiRNA-Ser-TGA-001	ENSSSCG00000001705	TCTE1	t-complex-associated-testis-expressed 1 [Source:VGNC Symbol;Acc:VGNC:93836]	69	-42.56	1	1	2
tiRNA-Ser-TGA-001	ENSSSCG00000001708	CDC5L	cell division cycle 5 like [Source:VGNC Symbol;Acc:VGNC:86463]	98	-56.37	1	1	2
tiRNA-Ser-TGA-001	ENSSSCG00000001746	PKHD1	PKHD1 ciliary IPT domain containing fibrocystin/polyductin [Source:VGNC Symbol;Acc:VGNC:91476]	85	-134.79	1	1	2
tiRNA-Ser-TGA-001	ENSSSCG00000001755	HYKK	hydroxylysine kinase [Source:VGNC Symbol;Acc:VGNC:89012]	96	-51.5	1	1	2
tiRNA-Ser-TGA-001	ENSSSCG00000001757	WDR61	WD repeat domain 61 [Source:VGNC Symbol;Acc:VGNC:94932]	69	-22.29	1	1	2
tiRNA-Ser-TGA-001	ENSSSCG00000001762	CIB2	calcium and integrin binding family member 2 [Source:NCBI gene (formerly Entrezgene);Acc:100156043]	61	-18.63	1	1	2
tiRNA-Ser-TGA-001	ENSSSCG00000001769	MORF4L1	mortality factor 4 like 1 [Source:VGNC Symbol;Acc:VGNC:90306]	74	-33.24	1	1	2
tiRNA-Ser-TGA-001	ENSSSCG00000001786	CFAP161	cilia and flagella associated protein 161 [Source:VGNC Symbol;Acc:VGNC:86596]	78	-20.57	1	1	2
tiRNA-Ser-TGA-001	ENSSSCG00000001793	ADAMTSL3	ADAMTS like 3 [Source:VGNC Symbol;Acc:VGNC:85092]	83	-21.49	1	1	2
tiRNA-Ser-TGA-001	ENSSSCG00000001805	WHAMM	WASP homolog associated with actin, golgi membranes and microtubules [Source:VGNC Symbol;Acc:VGNC:98414]	98	-16.71	1	1	2
tiRNA-Ser-TGA-001	ENSSSCG00000001806	FSD2	fibronectin type III and SPRY domain containing 2 [Source:VGNC Symbol;Acc:VGNC:88253]	94	-15.86	1	1	2
tiRNA-Ser-TGA-001	ENSSSCG00000001871	HMG20A	high mobility group 20A [Source:VGNC Symbol;Acc:VGNC:88900]	83	-33.95	1	1	2
tiRNA-Ser-TGA-001	ENSSSCG00000001918	NPTN	neuroplastin [Source:VGNC Symbol;Acc:VGNC:90861]	84	-18.46	1	1	2
tiRNA-Ser-TGA-001	ENSSSCG00000001942	PAX9	paired box 9 [Source:NCBI gene (formerly Entrezgene);Acc:100156821]	90	-52.09	1	1	2
tiRNA-Ser-TGA-001	ENSSSCG00000001963	EGLN3	egl-9 family hypoxia inducible factor 3 [Source:VGNC Symbol;Acc:VGNC:87589]	64	-19.04	1	1	2
tiRNA-Ser-TGA-001	ENSSSCG00000001972	AP4S1	adaptor related protein complex 4 subunit sigma 1 [Source:VGNC Symbol;Acc:VGNC:85394]	68	-54.22	1	1	2
tiRNA-Ser-TGA-001	ENSSSCG00000002135	PNP	purine nucleoside phosphorylase [Source:VGNC Symbol;Acc:VGNC:91605]	87	-66.72	1	1	2
tiRNA-Ser-TGA-001	ENSSSCG00000002140	KLHL33	kelch like family member 33 [Source:NCBI gene (formerly Entrezgene);Acc:100154698]	70	-39.51	1	1	2
tiRNA-Ser-TGA-001	ENSSSCG00000002145	TTC5	tetratricopeptide repeat domain 5 [Source:VGNC Symbol;Acc:VGNC:94555]	82	-125.22	1	1	2
tiRNA-Ser-TGA-001	ENSSSCG00000002245	KATNBL1	katanin regulatory subunit B1 like 1 [Source:VGNC Symbol;Acc:VGNC:89313]	60	-68.36	1	1	2
tiRNA-Ser-TGA-001	ENSSSCG00000002254	NR2F2	nuclear receptor subfamily 2 group F member 2 [Source:VGNC Symbol;Acc:VGNC:90881]	78	-61.24	1	1	2
tiRNA-Ser-TGA-001	ENSSSCG00000002287	MPP5	membrane palmitoylated protein 5 [Source:VGNC Symbol;Acc:VGNC:98136]	73	-53.2	1	1	2
tiRNA-Ser-TGA-001	ENSSSCG00000002292	PLEKHH1	pleckstrin homology, MyTH4 and FERM domain containing H1 [Source:HGNC Symbol;Acc:HGNC:17733]	61	-18.24	1	1	2
tiRNA-Ser-TGA-001	ENSSSCG00000002330	PCNX1	pecanex 1 [Source:VGNC Symbol;Acc:VGNC:91224]	87	-35.99	1	1	2
tiRNA-Ser-TGA-001	ENSSSCG00000002340	PSEN1	presenilin 1 [Source:VGNC Symbol;Acc:VGNC:91897]	81	-18.51	1	1	2
tiRNA-Ser-TGA-001	ENSSSCG00000002357	ALDH6A1	aldehyde dehydrogenase 6 family member A1 [Source:VGNC Symbol;Acc:VGNC:85242]	87	-131.7	1	1	2
tiRNA-Ser-TGA-001	ENSSSCG00000002411	GTF2A1	general transcription factor IIA subunit 1 [Source:VGNC Symbol;Acc:VGNC:88730]	92	-74.08	1	1	2
tiRNA-Ser-TGA-001	ENSSSCG00000002426	ZC3H14	zinc finger CCCH-type containing 14 [Source:VGNC Symbol;Acc:VGNC:95094]	60	-17.64	1	1	2
tiRNA-Ser-TGA-001	ENSSSCG00000002440	CCDC88C	coiled-coil domain containing 88C [Source:VGNC Symbol;Acc:VGNC:97917]	78	-15.83	1	1	2
tiRNA-Ser-TGA-001	ENSSSCG00000002443	TC2N	tandem C2 domains, nuclear [Source:VGNC Symbol;Acc:VGNC:93808]	74	-40.31	1	1	2
tiRNA-Ser-TGA-001	ENSSSCG00000002460	ENSSSCG00000002460	ubiquitin protein ligase E3 component n-recognin 7 [Source:NCBI gene (formerly Entrezgene);Acc:100153874]	91	-23.74	1	1	2
tiRNA-Ser-TGA-001	ENSSSCG00000002478	SERPINA12	serpin A12 [Source:NCBI gene (formerly Entrezgene);Acc:106504546]	64	-34.15	1	1	2
tiRNA-Ser-TGA-001	ENSSSCG00000002655	MAP1LC3B	microtubule associated protein 1 light chain 3 beta [Source:NCBI gene (formerly Entrezgene);Acc:100462754]	66	-59.06	1	1	2
tiRNA-Ser-TGA-001	ENSSSCG00000002664	GSE1	Gse1 coiled-coil protein [Source:VGNC Symbol;Acc:VGNC:88720]	62	-26.54	1	1	2
tiRNA-Ser-TGA-001	ENSSSCG00000002708	TMEM231	transmembrane protein 231 [Source:VGNC Symbol;Acc:VGNC:98377]	73	-66.36	1	1	2
tiRNA-Ser-TGA-001	ENSSSCG00000002709	ENSSSCG00000002709	carbohydrate sulfotransferase 6 [Source:NCBI gene (formerly Entrezgene);Acc:100522551]	93	-19.29	1	1	2
tiRNA-Ser-TGA-001	ENSSSCG00000002729	VAC14	VAC14 component of PIKFYVE complex [Source:VGNC Symbol;Acc:VGNC:98405]	94	-17.48	1	1	2
tiRNA-Ser-TGA-001	ENSSSCG00000002740	AP1G1	adaptor related protein complex 1 subunit gamma 1 [Source:VGNC Symbol;Acc:VGNC:85378]	87	-76.48	1	1	2
tiRNA-Ser-TGA-001	ENSSSCG00000002808	ZNF319	zinc finger protein 319 [Source:VGNC Symbol;Acc:VGNC:95223]	60	-20.82	1	1	2
tiRNA-Ser-TGA-001	ENSSSCG00000034192	GNAO1	G protein subunit alpha o1 [Source:VGNC Symbol;Acc:VGNC:88525]	74	-64.61	1	1	2
tiRNA-Ser-TGA-001	ENSSSCG00000002841	N4BP1	NEDD4 binding protein 1 [Source:VGNC Symbol;Acc:VGNC:90553]	68	-15.38	1	1	2
tiRNA-Ser-TGA-001	ENSSSCG00000002847	GPT2	glutamic--pyruvic transaminase 2 [Source:VGNC Symbol;Acc:VGNC:88651]	70	-22.41	1	1	2
tiRNA-Ser-TGA-001	ENSSSCG00000002849	SHCBP1	SHC binding and spindle associated 1 [Source:VGNC Symbol;Acc:VGNC:92839]	65	-17.67	1	1	2
tiRNA-Ser-TGA-001	ENSSSCG00000029170	ZNF566	zinc finger protein 566 [Source:VGNC Symbol;Acc:VGNC:98427]	87	-37.15	1	1	2
tiRNA-Ser-TGA-001	ENSSSCG00000003000	ITPKC	inositol-trisphosphate 3-kinase C [Source:VGNC Symbol;Acc:VGNC:89252]	87	-23.08	1	1	2
tiRNA-Ser-TGA-001	ENSSSCG00000015131	GRIK4	glutamate ionotropic receptor kainate type subunit 4 [Source:VGNC Symbol;Acc:VGNC:88680]	71	-34.32	1	1	2
tiRNA-Ser-TGA-001	ENSSSCG00000003071	ZNF404	zinc finger protein 404 [Source:VGNC Symbol;Acc:VGNC:95237]	99	-76.65	1	1	2
tiRNA-Ser-TGA-001	ENSSSCG00000003101	HIF3A	hypoxia inducible factor 3 subunit alpha [Source:VGNC Symbol;Acc:VGNC:88881]	87	-128	1	1	2
tiRNA-Ser-TGA-001	ENSSSCG00000003115	MEIS3	Meis homeobox 3 [Source:VGNC Symbol;Acc:VGNC:98500]	86	-17.02	1	1	2
tiRNA-Ser-TGA-001	ENSSSCG00000003132	ENSSSCG00000003132	KDEL endoplasmic reticulum protein retention receptor 1 [Source:VGNC Symbol;Acc:VGNC:98483]	74	-19.05	1	1	2
tiRNA-Ser-TGA-001	ENSSSCG00000003187	FCGRT	Fc fragment of IgG receptor and transporter [Source:VGNC Symbol;Acc:VGNC:88064]	62	-65.9	1	1	2
tiRNA-Ser-TGA-001	ENSSSCG00000003194	AKT1S1	AKT1 substrate 1 [Source:VGNC Symbol;Acc:VGNC:85231]	95	-19.63	1	1	2
tiRNA-Ser-TGA-001	ENSSSCG00000003227	ENSSSCG00000003227	igLON family member 5 [Source:NCBI gene (formerly Entrezgene);Acc:100512905]	94	-19.03	1	1	2
tiRNA-Ser-TGA-001	ENSSSCG00000003377	ACOT7	acyl-CoA thioesterase 7 [Source:VGNC Symbol;Acc:VGNC:96893]	98	-16.77	1	1	2
tiRNA-Ser-TGA-001	ENSSSCG00000003383	ZBTB48	zinc finger and BTB domain containing 48 [Source:VGNC Symbol;Acc:VGNC:98738]	73	-21.22	1	1	2
tiRNA-Ser-TGA-001	ENSSSCG00000003401	KIF1B	kinesin family member 1B [Source:VGNC Symbol;Acc:VGNC:89460]	92	-86.33	1	1	2
tiRNA-Ser-TGA-001	ENSSSCG00000003434	MFN2	mitofusin 2 [Source:VGNC Symbol;Acc:VGNC:90179]	77	-18.07	1	1	2
tiRNA-Ser-TGA-001	ENSSSCG00000003451	ENSSSCG00000003451	podoplanin [Source:VGNC Symbol;Acc:VGNC:91288]	72	-35.04	1	1	2
tiRNA-Ser-TGA-001	ENSSSCG00000003514	HSPG2	heparan sulfate proteoglycan 2 [Source:VGNC Symbol;Acc:VGNC:97099]	85	-15.67	1	1	2
tiRNA-Ser-TGA-001	ENSSSCG00000003575	CD164L2	CD164 molecule like 2 [Source:VGNC Symbol;Acc:VGNC:86390]	61	-22.35	1	1	2
tiRNA-Ser-TGA-001	ENSSSCG00000003586	EPB41	erythrocyte membrane protein band 4.1 [Source:VGNC Symbol;Acc:VGNC:87722]	62	-15.02	1	1	2
tiRNA-Ser-TGA-001	ENSSSCG00000003596	SNRNP40	small nuclear ribonucleoprotein U5 subunit 40 [Source:VGNC Symbol;Acc:VGNC:93294]	90	-40.78	1	1	2
tiRNA-Ser-TGA-001	ENSSSCG00000003620	TRIM62	tripartite motif containing 62 [Source:VGNC Symbol;Acc:VGNC:94423]	88	-19.92	1	1	2
tiRNA-Ser-TGA-001	ENSSSCG00000003630	AGO1	argonaute RISC component 1 [Source:NCBI gene (formerly Entrezgene);Acc:100499510]	85	-100.78	1	1	2
tiRNA-Ser-TGA-001	ENSSSCG00000003640	GRIK3	glutamate ionotropic receptor kainate type subunit 3 [Source:VGNC Symbol;Acc:VGNC:88679]	72	-46.38	1	1	2
tiRNA-Ser-TGA-001	ENSSSCG00000003652	AKIRIN1	akirin 1 [Source:VGNC Symbol;Acc:VGNC:85227]	91	-39.43	1	1	2
tiRNA-Ser-TGA-001	ENSSSCG00000003672	CAP1	cyclase associated actin cytoskeleton regulatory protein 1 [Source:VGNC Symbol;Acc:VGNC:96936]	89	-42.11	1	1	2
tiRNA-Ser-TGA-001	ENSSSCG00000003680	RALBP1	ralA binding protein 1 [Source:VGNC Symbol;Acc:VGNC:92070]	85	-37.62	1	1	2
tiRNA-Ser-TGA-001	ENSSSCG00000003700	ESCO1	establishment of sister chromatid cohesion N-acetyltransferase 1 [Source:VGNC Symbol;Acc:VGNC:87786]	64	-63.6	1	1	2
tiRNA-Ser-TGA-001	ENSSSCG00000003713	HRH4	histamine receptor H4 [Source:NCBI gene (formerly Entrezgene);Acc:397224]	98	-42.49	1	1	2
tiRNA-Ser-TGA-001	ENSSSCG00000003738	MAPRE2	microtubule associated protein RP/EB family member 2 [Source:VGNC Symbol;Acc:VGNC:98117]	81	-40.06	1	1	2
tiRNA-Ser-TGA-001	ENSSSCG00000003756	LPAR3	lysophosphatidic acid receptor 3 [Source:VGNC Symbol;Acc:VGNC:89785]	92	-52.25	1	1	2
tiRNA-Ser-TGA-001	ENSSSCG00000003760	TTLL7	tubulin tyrosine ligase like 7 [Source:VGNC Symbol;Acc:VGNC:94571]	83	-89.36	1	1	2
tiRNA-Ser-TGA-001	ENSSSCG00000003771	FUBP1	far upstream element binding protein 1 [Source:VGNC Symbol;Acc:VGNC:96781]	95	-53.37	1	1	2
tiRNA-Ser-TGA-001	ENSSSCG00000003770	MIGA1	mitoguardin 1 [Source:VGNC Symbol;Acc:VGNC:90224]	90	-19.77	1	1	2
tiRNA-Ser-TGA-001	ENSSSCG00000003781	ENSSSCG00000003781	NA	95	-146.5	1	1	2
tiRNA-Ser-TGA-001	ENSSSCG00000003790	ANKRD13C	ankyrin repeat domain 13C [Source:VGNC Symbol;Acc:VGNC:85326]	83	-70.1	1	1	2
tiRNA-Ser-TGA-001	ENSSSCG00000003806	LEPROT	leptin receptor overlapping transcript [Source:VGNC Symbol;Acc:VGNC:89686]	87	-20.29	1	1	2
tiRNA-Ser-TGA-001	ENSSSCG00000003821	KANK4	KN motif and ankyrin repeat domains 4 [Source:VGNC Symbol;Acc:VGNC:89298]	74	-16.37	1	1	2
tiRNA-Ser-TGA-001	ENSSSCG00000003876	CDKN2C	cyclin dependent kinase inhibitor 2C [Source:VGNC Symbol;Acc:VGNC:96942]	77	-31.91	1	1	2
tiRNA-Ser-TGA-001	ENSSSCG00000003909	PIK3R3	phosphatidylinositol 3-kinase regulatory subunit gamma [Source:NCBI gene (formerly Entrezgene);Acc:100511937]	95	-59.84	1	1	2
tiRNA-Ser-TGA-001	ENSSSCG00000003930	RPS8	ribosomal protein S8 [Source:VGNC Symbol;Acc:VGNC:98607]	70	-36.09	1	1	2
tiRNA-Ser-TGA-001	ENSSSCG00000003968	RIMKLA	ribosomal modification protein rimK like family member A [Source:VGNC Symbol;Acc:VGNC:92307]	94	-42.9	1	1	2
tiRNA-Ser-TGA-001	ENSSSCG00000004023	CEP43	centrosomal protein 43 [Source:VGNC Symbol;Acc:VGNC:86570]	72	-24.48	1	1	2
tiRNA-Ser-TGA-001	ENSSSCG00000004041	SLC22A1	solute carrier family 22 member 1 [Source:NCBI gene (formerly Entrezgene);Acc:397049]	70	-17.51	1	1	2
tiRNA-Ser-TGA-001	ENSSSCG00000004045	MAS1	MAS1 proto-oncogene, G protein-coupled receptor [Source:VGNC Symbol;Acc:VGNC:90031]	69	-22.89	1	1	2
tiRNA-Ser-TGA-001	ENSSSCG00000004050	WTAP	WT1 associated protein [Source:VGNC Symbol;Acc:VGNC:94984]	89	-18.97	1	1	2
tiRNA-Ser-TGA-001	ENSSSCG00000004087	CCDC170	coiled-coil domain containing 170 [Source:VGNC Symbol;Acc:VGNC:86271]	87	-57.28	1	1	2
tiRNA-Ser-TGA-001	ENSSSCG00000026042	ULBP1	UL16 binding protein 1 [Source:NCBI gene (formerly Entrezgene);Acc:445523]	63	-18.22	1	1	2
tiRNA-Ser-TGA-001	ENSSSCG00000004106	LATS1	large tumor suppressor kinase 1 [Source:VGNC Symbol;Acc:VGNC:89648]	88	-61.9	1	1	2
tiRNA-Ser-TGA-001	ENSSSCG00000004139	ADGRG6	adhesion G protein-coupled receptor G6 [Source:VGNC Symbol;Acc:VGNC:85133]	66	-32.22	1	1	2
tiRNA-Ser-TGA-001	ENSSSCG00000004165	PDE7B	phosphodiesterase 7B [Source:VGNC Symbol;Acc:VGNC:91262]	68	-69.81	1	1	2
tiRNA-Ser-TGA-001	ENSSSCG00000004166	AHI1	Abelson helper integration site 1 [Source:NCBI gene (formerly Entrezgene);Acc:100514806]	62	-16.72	1	1	2
tiRNA-Ser-TGA-001	ENSSSCG00000004172	SLC2A12	solute carrier family 2 member 12 [Source:VGNC Symbol;Acc:VGNC:93046]	89	-79.42	1	1	2
tiRNA-Ser-TGA-001	ENSSSCG00000004199	EPB41L2	erythrocyte membrane protein band 4.1 like 2 [Source:VGNC Symbol;Acc:VGNC:87723]	86	-38.06	1	1	2
tiRNA-Ser-TGA-001	ENSSSCG00000004218	RSPO3	R-spondin 3 [Source:VGNC Symbol;Acc:VGNC:92485]	87	-42.25	1	1	2
tiRNA-Ser-TGA-001	ENSSSCG00000004220	TRMT11	tRNA methyltransferase 11 homolog [Source:VGNC Symbol;Acc:VGNC:94444]	91	-31.14	1	1	2
tiRNA-Ser-TGA-001	ENSSSCG00000004234	FABP7	fatty acid binding protein 7 [Source:VGNC Symbol;Acc:VGNC:87873]	76	-30.65	1	1	2
tiRNA-Ser-TGA-001	ENSSSCG00000004238	HSF2	heat shock transcription factor 2 [Source:VGNC Symbol;Acc:VGNC:88994]	68	-83.23	1	1	2
tiRNA-Ser-TGA-001	ENSSSCG00000004242	TBC1D32	TBC1 domain family member 32 [Source:VGNC Symbol;Acc:VGNC:93777]	70	-49.78	1	1	2
tiRNA-Ser-TGA-001	ENSSSCG00000004244	MAN1A1	mannosidase alpha class 1A member 1 [Source:VGNC Symbol;Acc:VGNC:89966]	76	-67.77	1	1	2
tiRNA-Ser-TGA-001	ENSSSCG00000004262	KPNA5	karyopherin subunit alpha 5 [Source:VGNC Symbol;Acc:VGNC:89564]	77	-76.9	1	1	2
tiRNA-Ser-TGA-001	ENSSSCG00000004275	FAM135A	family with sequence similarity 135 member A [Source:VGNC Symbol;Acc:VGNC:87904]	61	-17.88	1	1	2
tiRNA-Ser-TGA-001	ENSSSCG00000004281	KCNQ5	potassium voltage-gated channel subfamily Q member 5 [Source:VGNC Symbol;Acc:VGNC:89384]	63	-76.63	1	1	2
tiRNA-Ser-TGA-001	ENSSSCG00000004290	TBX18	T-box transcription factor 18 [Source:NCBI gene (formerly Entrezgene);Acc:100152747]	61	-38.38	1	1	2
tiRNA-Ser-TGA-001	ENSSSCG00000004309	CNR1	cannabinoid receptor 1 [Source:VGNC Symbol;Acc:VGNC:86843]	73	-42.29	1	1	2
tiRNA-Ser-TGA-001	ENSSSCG00000004311	RNGTT	RNA guanylyltransferase and 5'-phosphatase [Source:VGNC Symbol;Acc:VGNC:92400]	84	-17.54	1	1	2
tiRNA-Ser-TGA-001	ENSSSCG00000004317	UBE2J1	ubiquitin conjugating enzyme E2 J1 [Source:VGNC Symbol;Acc:VGNC:94644]	94	-53.97	1	1	2
tiRNA-Ser-TGA-001	ENSSSCG00000004334	MAP3K7	mitogen-activated protein kinase kinase kinase 7 [Source:VGNC Symbol;Acc:VGNC:89987]	80	-50.84	1	1	2
tiRNA-Ser-TGA-001	ENSSSCG00000004340	FHL5	four and a half LIM domains 5 [Source:VGNC Symbol;Acc:VGNC:88130]	65	-56.43	1	1	2
tiRNA-Ser-TGA-001	ENSSSCG00000004342	NDUFAF4	NADH:ubiquinone oxidoreductase complex assembly factor 4 [Source:VGNC Symbol;Acc:VGNC:90641]	60	-65.96	1	1	2
tiRNA-Ser-TGA-001	ENSSSCG00000004369	PRDM1	PR/SET domain 1 [Source:VGNC Symbol;Acc:VGNC:91772]	61	-30.43	1	1	2
tiRNA-Ser-TGA-001	ENSSSCG00000004387	ENSSSCG00000004387	forkhead box O3 [Source:VGNC Symbol;Acc:VGNC:99715]	91	-119.02	1	1	2
tiRNA-Ser-TGA-001	ENSSSCG00000037424	CDK19	cyclin dependent kinase 19 [Source:VGNC Symbol;Acc:VGNC:86502]	83	-34.19	1	1	2
tiRNA-Ser-TGA-001	ENSSSCG00000004413	PPIL6	peptidylprolyl isomerase like 6 [Source:VGNC Symbol;Acc:VGNC:98216]	77	-38.16	1	1	2
tiRNA-Ser-TGA-001	ENSSSCG00000004423	TUBE1	tubulin epsilon 1 [Source:VGNC Symbol;Acc:VGNC:94583]	69	-31.92	1	1	2
tiRNA-Ser-TGA-001	ENSSSCG00000004434	FRK	fyn related Src family tyrosine kinase [Source:VGNC Symbol;Acc:VGNC:88235]	97	-56.09	1	1	2
tiRNA-Ser-TGA-001	ENSSSCG00000004436	COL10A1	collagen type X alpha 1 chain [Source:VGNC Symbol;Acc:VGNC:86861]	75	-16.34	1	1	2
tiRNA-Ser-TGA-001	ENSSSCG00000004464	TENT5A	terminal nucleotidyltransferase 5A [Source:VGNC Symbol;Acc:VGNC:93873]	89	-15.45	1	1	2
tiRNA-Ser-TGA-001	ENSSSCG00000004472	IRAK1BP1	interleukin 1 receptor associated kinase 1 binding protein 1 [Source:VGNC Symbol;Acc:VGNC:89199]	78	-18.89	1	1	2
tiRNA-Ser-TGA-001	ENSSSCG00000004490	SETBP1	SET binding protein 1 [Source:VGNC Symbol;Acc:VGNC:92756]	67	-49.18	1	1	2
tiRNA-Ser-TGA-001	ENSSSCG00000004528	MBD2	methyl-CpG binding domain protein 2 [Source:VGNC Symbol;Acc:VGNC:90048]	79	-70.59	1	1	2
tiRNA-Ser-TGA-001	ENSSSCG00000004534	CCDC68	coiled-coil domain containing 68 [Source:VGNC Symbol;Acc:VGNC:86308]	74	-15.85	1	1	2
tiRNA-Ser-TGA-001	ENSSSCG00000004542	NARS1	asparaginyl-tRNA synthetase 1 [Source:VGNC Symbol;Acc:VGNC:90583]	77	-15.39	1	1	2
tiRNA-Ser-TGA-001	ENSSSCG00000004544	SPG21	SPG21 abhydrolase domain containing, maspardin [Source:VGNC Symbol;Acc:VGNC:93403]	94	-42.94	1	1	2
tiRNA-Ser-TGA-001	ENSSSCG00000004561	HERC1	HECT and RLD domain containing E3 ubiquitin protein ligase family member 1 [Source:VGNC Symbol;Acc:VGNC:88849]	94	-22.46	1	1	2
tiRNA-Ser-TGA-001	ENSSSCG00000004600	TCF12	transcription factor 12 [Source:VGNC Symbol;Acc:VGNC:93817]	66	-108.54	1	1	2
tiRNA-Ser-TGA-001	ENSSSCG00000004620	MYO5A	myosin VA [Source:NCBI gene (formerly Entrezgene);Acc:594849]	93	-17.55	1	1	2
tiRNA-Ser-TGA-001	ENSSSCG00000004622	GNB5	G protein subunit beta 5 [Source:VGNC Symbol;Acc:VGNC:88534]	75	-24.88	1	1	2
tiRNA-Ser-TGA-001	ENSSSCG00000004626	TMOD3	tropomodulin 3 [Source:VGNC Symbol;Acc:VGNC:94228]	64	-85.82	1	1	2
tiRNA-Ser-TGA-001	ENSSSCG00000004635	SPPL2A	signal peptide peptidase like 2A [Source:VGNC Symbol;Acc:VGNC:98337]	65	-39.7	1	1	2
tiRNA-Ser-TGA-001	ENSSSCG00000004653	SECISBP2L	SECIS binding protein 2 like [Source:VGNC Symbol;Acc:VGNC:92686]	95	-39.43	1	1	2
tiRNA-Ser-TGA-001	ENSSSCG00000004661	MYEF2	myelin expression factor 2 [Source:VGNC Symbol;Acc:VGNC:90507]	72	-89.21	1	1	2
tiRNA-Ser-TGA-001	ENSSSCG00000004676	DUOXA2	dual oxidase maturation factor 2 [Source:VGNC Symbol;Acc:VGNC:87472]	89	-51.18	1	1	2
tiRNA-Ser-TGA-001	ENSSSCG00000004678	DUOX2	dual oxidase 2 [Source:NCBI gene (formerly Entrezgene);Acc:397060]	61	-21.13	1	1	2
tiRNA-Ser-TGA-001	ENSSSCG00000004691	EIF3J	eukaryotic translation initiation factor 3 subunit J [Source:VGNC Symbol;Acc:VGNC:87621]	87	-23.19	1	1	2
tiRNA-Ser-TGA-001	ENSSSCG00000004731	VPS39	VPS39 subunit of HOPS complex [Source:VGNC Symbol;Acc:VGNC:94854]	85	-31.45	1	1	2
tiRNA-Ser-TGA-001	ENSSSCG00000004751	CHP1	calcineurin like EF-hand protein 1 [Source:VGNC Symbol;Acc:VGNC:86657]	70	-43.23	1	1	2
tiRNA-Ser-TGA-001	ENSSSCG00000004779	PLCB2	phospholipase C beta 2 [Source:VGNC Symbol;Acc:VGNC:91515]	61	-20.22	1	1	2
tiRNA-Ser-TGA-001	ENSSSCG00000004799	ZNF770	zinc finger protein 770 [Source:VGNC Symbol;Acc:VGNC:95300]	94	-40.84	1	1	2
tiRNA-Ser-TGA-001	ENSSSCG00000004819	CERS3	ceramide synthase 3 [Source:VGNC Symbol;Acc:VGNC:86588]	85	-15.14	1	1	2
tiRNA-Ser-TGA-001	ENSSSCG00000004821	ASB7	ankyrin repeat and SOCS box containing 7 [Source:VGNC Symbol;Acc:VGNC:85566]	63	-49.3	1	1	2
tiRNA-Ser-TGA-001	ENSSSCG00000004827	GABRA5	gamma-aminobutyric acid type A receptor subunit alpha5 [Source:VGNC Symbol;Acc:VGNC:88304]	62	-19.47	1	1	2
tiRNA-Ser-TGA-001	ENSSSCG00000004829	CACHD1	cache domain containing 1 [Source:VGNC Symbol;Acc:VGNC:86116]	65	-35.1	1	1	2
tiRNA-Ser-TGA-001	ENSSSCG00000004839	ENSSSCG00000004839	cholinergic receptor nicotinic alpha 7 subunit [Source:NCBI gene (formerly Entrezgene);Acc:100415931]	66	-103.04	1	1	2
tiRNA-Ser-TGA-001	ENSSSCG00000004857	ATP9B	ATPase phospholipid transporting 9B (putative) [Source:NCBI gene (formerly Entrezgene);Acc:100154901]	93	-15.83	1	1	2
tiRNA-Ser-TGA-001	ENSSSCG00000004875	CYB5A	cytochrome b5 type A [Source:VGNC Symbol;Acc:VGNC:96727]	97	-60.13	1	1	2
tiRNA-Ser-TGA-001	ENSSSCG00000004890	SERPINB2	serpin family B member 2 [Source:VGNC Symbol;Acc:VGNC:92737]	95	-24.91	1	1	2
tiRNA-Ser-TGA-001	ENSSSCG00000004891	SERPINB7	serpin family B member 7 [Source:VGNC Symbol;Acc:VGNC:92739]	95	-18.93	1	1	2
tiRNA-Ser-TGA-001	ENSSSCG00000004893	VPS4B	vacuolar protein sorting 4 homolog B [Source:VGNC Symbol;Acc:VGNC:94857]	91	-18.69	1	1	2
tiRNA-Ser-TGA-001	ENSSSCG00000004894	SERPINB5	serpin family B member 5 [Source:VGNC Symbol;Acc:VGNC:92738]	60	-39.47	1	1	2
tiRNA-Ser-TGA-001	ENSSSCG00000004908	LMAN1	lectin, mannose binding 1 [Source:VGNC Symbol;Acc:VGNC:89748]	87	-82.88	1	1	2
tiRNA-Ser-TGA-001	ENSSSCG00000004919	NEDD4L	NEDD4 like E3 ubiquitin protein ligase [Source:VGNC Symbol;Acc:VGNC:90667]	97	-80.64	1	1	2
tiRNA-Ser-TGA-001	ENSSSCG00000004938	DENND4A	DENN domain containing 4A [Source:VGNC Symbol;Acc:VGNC:87251]	92	-23.15	1	1	2
tiRNA-Ser-TGA-001	ENSSSCG00000004966	NOX5	NADPH oxidase 5 [Source:VGNC Symbol;Acc:VGNC:90832]	90	-40.66	1	1	2
tiRNA-Ser-TGA-001	ENSSSCG00000004986	TRAPPC6B	trafficking protein particle complex 6B [Source:VGNC Symbol;Acc:VGNC:94378]	69	-19.56	1	1	2
tiRNA-Ser-TGA-001	ENSSSCG00000004996	KLHL28	kelch like family member 28 [Source:VGNC Symbol;Acc:VGNC:89523]	64	-110.6	1	1	2
tiRNA-Ser-TGA-001	ENSSSCG00000005027	FRMD6	FERM domain containing 6 [Source:VGNC Symbol;Acc:VGNC:88239]	85	-16.75	1	1	2
tiRNA-Ser-TGA-001	ENSSSCG00000005060	KTN1	kinectin 1 [Source:VGNC Symbol;Acc:VGNC:89608]	73	-50.6	1	1	2
tiRNA-Ser-TGA-001	ENSSSCG00000005084	PPM1A	protein phosphatase, Mg2+/Mn2+ dependent 1A [Source:VGNC Symbol;Acc:VGNC:91703]	98	-39.07	1	1	2
tiRNA-Ser-TGA-001	ENSSSCG00000005097	SNAPC1	small nuclear RNA activating complex polypeptide 1 [Source:VGNC Symbol;Acc:VGNC:93280]	82	-15.35	1	1	2
tiRNA-Ser-TGA-001	ENSSSCG00000005103	ENSSSCG00000005103	DET1 partner of COP1 E3 ubiquitin ligase [Source:NCBI gene (formerly Entrezgene);Acc:100521834]	97	-16.28	1	1	2
tiRNA-Ser-TGA-001	ENSSSCG00000034120	CDKN2B	cyclin dependent kinase inhibitor 2B [Source:NCBI gene (formerly Entrezgene);Acc:397227]	96	-37.68	1	1	2
tiRNA-Ser-TGA-001	ENSSSCG00000005150	KLHL9	kelch like family member 9 [Source:VGNC Symbol;Acc:VGNC:89537]	78	-89.67	1	1	2
tiRNA-Ser-TGA-001	ENSSSCG00000005173	HAUS6	HAUS augmin like complex subunit 6 [Source:VGNC Symbol;Acc:VGNC:88789]	79	-82.28	1	1	2
tiRNA-Ser-TGA-001	ENSSSCG00000005186	TTC39B	tetratricopeptide repeat domain 39B [Source:VGNC Symbol;Acc:VGNC:94552]	85	-137.64	1	1	2
tiRNA-Ser-TGA-001	ENSSSCG00000005191	MPDZ	multiple PDZ domain crumbs cell polarity complex component [Source:VGNC Symbol;Acc:VGNC:90320]	60	-39.25	1	1	2
tiRNA-Ser-TGA-001	ENSSSCG00000005196	DMAC1	distal membrane arm assembly complex 1 [Source:VGNC Symbol;Acc:VGNC:87343]	65	-72.59	1	1	2
tiRNA-Ser-TGA-001	ENSSSCG00000005222	SLC1A1	solute carrier family 1 member 1 [Source:VGNC Symbol;Acc:VGNC:92963]	76	-17.29	1	1	2
tiRNA-Ser-TGA-001	ENSSSCG00000005250	APBA1	amyloid beta precursor protein binding family A member 1 [Source:VGNC Symbol;Acc:VGNC:85399]	80	-16.4	1	1	2
tiRNA-Ser-TGA-001	ENSSSCG00000005252	PTAR1	protein prenyltransferase alpha subunit repeat containing 1 [Source:VGNC Symbol;Acc:VGNC:91936]	80	-118.22	1	1	2
tiRNA-Ser-TGA-001	ENSSSCG00000005319	GBA2	glucosylceramidase beta 2 [Source:VGNC Symbol;Acc:VGNC:88373]	83	-22.46	1	1	2
tiRNA-Ser-TGA-001	ENSSSCG00000005338	RECK	reversion inducing cysteine rich protein with kazal motifs [Source:VGNC Symbol;Acc:VGNC:92194]	77	-71.3	1	1	2
tiRNA-Ser-TGA-001	ENSSSCG00000005343	RNF38	ring finger protein 38 [Source:VGNC Symbol;Acc:VGNC:92390]	66	-21.82	1	1	2
tiRNA-Ser-TGA-001	ENSSSCG00000005344	MELK	maternal embryonic leucine zipper kinase [Source:VGNC Symbol;Acc:VGNC:90137]	91	-38.45	1	1	2
tiRNA-Ser-TGA-001	ENSSSCG00000005356	DCAF10	DDB1 and CUL4 associated factor 10 [Source:VGNC Symbol;Acc:VGNC:87173]	64	-47.37	1	1	2
tiRNA-Ser-TGA-001	ENSSSCG00000005378	ANKS6	ankyrin repeat and sterile alpha motif domain containing 6 [Source:VGNC Symbol;Acc:VGNC:85351]	73	-76.15	1	1	2
tiRNA-Ser-TGA-001	ENSSSCG00000038914	SEC61B	SEC61 translocon subunit beta [Source:VGNC Symbol;Acc:VGNC:92683]	84	-70.47	1	1	2
tiRNA-Ser-TGA-001	ENSSSCG00000005388	INVS	inversin [Source:VGNC Symbol;Acc:VGNC:89171]	78	-21.49	1	1	2
tiRNA-Ser-TGA-001	ENSSSCG00000005393	PLPPR1	phospholipid phosphatase related 1 [Source:NCBI gene (formerly Entrezgene);Acc:100154648]	69	-53.4	1	1	2
tiRNA-Ser-TGA-001	ENSSSCG00000005403	SMC2	structural maintenance of chromosomes 2 [Source:VGNC Symbol;Acc:VGNC:93238]	87	-156.14	1	1	2
tiRNA-Ser-TGA-001	ENSSSCG00000005426	FSD1L	fibronectin type III and SPRY domain containing 1 like [Source:VGNC Symbol;Acc:VGNC:88252]	79	-24.02	1	1	2
tiRNA-Ser-TGA-001	ENSSSCG00000015368	HDAC9	histone deacetylase 9 [Source:NCBI gene (formerly Entrezgene);Acc:100523163]	91	-42.64	1	1	2
tiRNA-Ser-TGA-001	ENSSSCG00000005452	C9orf152	chromosome 1 C9orf152 homolog [Source:VGNC Symbol;Acc:VGNC:85972]	82	-41.52	1	1	2
tiRNA-Ser-TGA-001	ENSSSCG00000005456	MUSK	muscle associated receptor tyrosine kinase [Source:VGNC Symbol;Acc:VGNC:90486]	81	-16.64	1	1	2
tiRNA-Ser-TGA-001	ENSSSCG00000005478	ENSSSCG00000005478	DNA polymerase epsilon 3, accessory subunit [Source:NCBI gene (formerly Entrezgene);Acc:100517450]	83	-51.12	1	1	2
tiRNA-Ser-TGA-001	ENSSSCG00000005502	ASTN2	astrotactin 2 [Source:VGNC Symbol;Acc:VGNC:85594]	62	-21.09	1	1	2
tiRNA-Ser-TGA-001	ENSSSCG00000005576	ZBTB6	zinc finger and BTB domain containing 6 [Source:VGNC Symbol;Acc:VGNC:95080]	96	-23.73	1	1	2
tiRNA-Ser-TGA-001	ENSSSCG00000005604	PBX3	PBX homeobox 3 [Source:VGNC Symbol;Acc:VGNC:91205]	71	-19.15	1	1	2
tiRNA-Ser-TGA-001	ENSSSCG00000005706	ABL1	ABL proto-oncogene 1, non-receptor tyrosine kinase [Source:VGNC Symbol;Acc:VGNC:84984]	69	-38.26	1	1	2
tiRNA-Ser-TGA-001	ENSSSCG00000005716	POMT1	protein O-mannosyltransferase 1 [Source:NCBI gene (formerly Entrezgene);Acc:100525803]	80	-21.64	1	1	2
tiRNA-Ser-TGA-001	ENSSSCG00000005768	ENSSSCG00000005768	immediate early response 3 interacting protein 1 [Source:NCBI gene (formerly Entrezgene);Acc:100521060]	89	-58.42	1	1	2
tiRNA-Ser-TGA-001	ENSSSCG00000005975	MTSS1	MTSS I-BAR domain containing 1 [Source:VGNC Symbol;Acc:VGNC:90474]	79	-42.73	1	1	2
tiRNA-Ser-TGA-001	ENSSSCG00000005984	ZHX1	zinc fingers and homeoboxes 1 [Source:VGNC Symbol;Acc:VGNC:95164]	91	-35.24	1	1	2
tiRNA-Ser-TGA-001	ENSSSCG00000005992	SHAS2	hyaluronan synthase 2 [Source:NCBI gene (formerly Entrezgene);Acc:397120]	70	-36.87	1	1	2
tiRNA-Ser-TGA-001	ENSSSCG00000005997	COL14A1	collagen type XIV alpha 1 chain [Source:VGNC Symbol;Acc:VGNC:97936]	71	-73.19	1	1	2
tiRNA-Ser-TGA-001	ENSSSCG00000006003	MAL2	mal, T cell differentiation protein 2 [Source:VGNC Symbol;Acc:VGNC:98818]	60	-40.45	1	1	2
tiRNA-Ser-TGA-001	ENSSSCG00000006016	EIF3H	eukaryotic translation initiation factor 3 subunit H [Source:VGNC Symbol;Acc:VGNC:87620]	97	-16.34	1	1	2
tiRNA-Ser-TGA-001	ENSSSCG00000006032	EMC2	ER membrane protein complex subunit 2 [Source:VGNC Symbol;Acc:VGNC:87670]	78	-23.19	1	1	2
tiRNA-Ser-TGA-001	ENSSSCG00000006033	EIF3E	eukaryotic translation initiation factor 3 subunit E [Source:VGNC Symbol;Acc:VGNC:87617]	99	-37.84	1	1	2
tiRNA-Ser-TGA-001	ENSSSCG00000006049	ENSSSCG00000006049	solute carrier family 25 member 32 [Source:VGNC Symbol;Acc:VGNC:98859]	88	-96.99	1	1	2
tiRNA-Ser-TGA-001	ENSSSCG00000006062	YWHAZ	tyrosine 3-monooxygenase/tryptophan 5-monooxygenase activation protein zeta [Source:VGNC Symbol;Acc:VGNC:95047]	93	-58.29	1	1	2
tiRNA-Ser-TGA-001	ENSSSCG00000006105	GEM	GTP binding protein overexpressed in skeletal muscle [Source:VGNC Symbol;Acc:VGNC:88410]	63	-37.1	1	1	2
tiRNA-Ser-TGA-001	ENSSSCG00000006120	OTUD6B	OTU deubiquitinase 6B [Source:VGNC Symbol;Acc:VGNC:91103]	63	-37.2	1	1	2
tiRNA-Ser-TGA-001	ENSSSCG00000006126	DECR1	2,4-dienoyl-CoA reductase 1 [Source:VGNC Symbol;Acc:VGNC:97961]	68	-35.34	1	1	2
tiRNA-Ser-TGA-001	ENSSSCG00000006132	MMP16	matrix metallopeptidase 16 [Source:VGNC Symbol;Acc:VGNC:90271]	73	-58.2	1	1	2
tiRNA-Ser-TGA-001	ENSSSCG00000006135	CPNE3	copine 3 [Source:VGNC Symbol;Acc:VGNC:86951]	68	-17.99	1	1	2
tiRNA-Ser-TGA-001	ENSSSCG00000006138	ATP6V0D2	ATPase H+ transporting V0 subunit d2 [Source:VGNC Symbol;Acc:VGNC:85668]	78	-35.82	1	1	2
tiRNA-Ser-TGA-001	ENSSSCG00000006146	LRRCC1	leucine rich repeat and coiled-coil centrosomal protein 1 [Source:VGNC Symbol;Acc:VGNC:98816]	96	-19.63	1	1	2
tiRNA-Ser-TGA-001	ENSSSCG00000006153	FABP5	fatty acid binding protein 5 [Source:VGNC Symbol;Acc:VGNC:98794]	99	-35.03	1	1	2
tiRNA-Ser-TGA-001	ENSSSCG00000006155	ZBTB10	zinc finger and BTB domain containing 10 [Source:VGNC Symbol;Acc:VGNC:95058]	87	-124.21	1	1	2
tiRNA-Ser-TGA-001	ENSSSCG00000006162	ZC2HC1A	zinc finger C2HC-type containing 1A [Source:VGNC Symbol;Acc:VGNC:95085]	64	-59.92	1	1	2
tiRNA-Ser-TGA-001	ENSSSCG00000006174	JPH1	junctophilin 1 [Source:VGNC Symbol;Acc:VGNC:89291]	93	-112.74	1	1	2
tiRNA-Ser-TGA-001	ENSSSCG00000006183	SBSPON	somatomedin B and thrombospondin type 1 domain containing [Source:VGNC Symbol;Acc:VGNC:92599]	97	-17.84	1	1	2
tiRNA-Ser-TGA-001	ENSSSCG00000006187	MSC	musculin [Source:VGNC Symbol;Acc:VGNC:90416]	81	-15.68	1	1	2
tiRNA-Ser-TGA-001	ENSSSCG00000006192	LACTB2	lactamase beta 2 [Source:VGNC Symbol;Acc:VGNC:89615]	92	-45.56	1	1	2
tiRNA-Ser-TGA-001	ENSSSCG00000006194	NCOA2	nuclear receptor coactivator 2 [Source:VGNC Symbol;Acc:VGNC:90616]	84	-16.56	1	1	2
tiRNA-Ser-TGA-001	ENSSSCG00000006202	CSPP1	centrosome and spindle pole associated protein 1 [Source:VGNC Symbol;Acc:VGNC:87045]	60	-20.28	1	1	2
tiRNA-Ser-TGA-001	ENSSSCG00000006209	VCPIP1	valosin containing protein interacting protein 1 [Source:VGNC Symbol;Acc:VGNC:94813]	77	-41.09	1	1	2
tiRNA-Ser-TGA-001	ENSSSCG00000037637	GGH	gamma-glutamyl hydrolase [Source:NCBI gene (formerly Entrezgene);Acc:100154232]	83	-41.72	1	1	2
tiRNA-Ser-TGA-001	ENSSSCG00000025087	ASPH	aspartate beta-hydroxylase [Source:VGNC Symbol;Acc:VGNC:85584]	72	-19.27	1	1	2
tiRNA-Ser-TGA-001	ENSSSCG00000006233	CA8	carbonic anhydrase 8 [Source:VGNC Symbol;Acc:VGNC:86105]	98	-17.36	1	1	2
tiRNA-Ser-TGA-001	ENSSSCG00000006235	TOX	thymocyte selection associated high mobility group box [Source:VGNC Symbol;Acc:VGNC:94322]	70	-70.32	1	1	2
tiRNA-Ser-TGA-001	ENSSSCG00000006237	SDCBP	syndecan binding protein [Source:VGNC Symbol;Acc:VGNC:92657]	74	-22.06	1	1	2
tiRNA-Ser-TGA-001	ENSSSCG00000006260	LYPLA1	lysophospholipase 1 [Source:VGNC Symbol;Acc:VGNC:98817]	73	-89.45	1	1	2
tiRNA-Ser-TGA-001	ENSSSCG00000006280	GORAB	golgin, RAB6 interacting [Source:VGNC Symbol;Acc:VGNC:88558]	97	-38.63	1	1	2
tiRNA-Ser-TGA-001	ENSSSCG00000006286	ENSSSCG00000006286	selectin E [Source:NCBI gene (formerly Entrezgene);Acc:397508]	90	-32.91	1	1	2
tiRNA-Ser-TGA-001	ENSSSCG00000006290	SLC19A2	solute carrier family 19 member 2 [Source:VGNC Symbol;Acc:VGNC:92962]	60	-99.29	1	1	2
tiRNA-Ser-TGA-001	ENSSSCG00000006307	RCSD1	RCSD domain containing 1 [Source:VGNC Symbol;Acc:VGNC:92186]	73	-56.21	1	1	2
tiRNA-Ser-TGA-001	ENSSSCG00000006378	SLAMF7	SLAM family member 7 [Source:NCBI gene (formerly Entrezgene);Acc:100154053]	68	-34.81	1	1	2
tiRNA-Ser-TGA-001	ENSSSCG00000006381	CD84	CD84 molecule [Source:VGNC Symbol;Acc:VGNC:86434]	92	-170.99	1	1	2
tiRNA-Ser-TGA-001	ENSSSCG00000006386	COPA	COPI coat complex subunit alpha [Source:VGNC Symbol;Acc:VGNC:86895]	94	-31.38	1	1	2
tiRNA-Ser-TGA-001	ENSSSCG00000006390	CASQ1	calsequestrin 1 [Source:VGNC Symbol;Acc:VGNC:86205]	65	-15.95	1	1	2
tiRNA-Ser-TGA-001	ENSSSCG00000006391	ATP1A4	ATPase Na+/K+ transporting subunit alpha 2 [Source:NCBI gene (formerly Entrezgene);Acc:396828]	71	-89.36	1	1	2
tiRNA-Ser-TGA-001	ENSSSCG00000006415	CADM3	cell adhesion molecule 3 [Source:VGNC Symbol;Acc:VGNC:86135]	99	-42.4	1	1	2
tiRNA-Ser-TGA-001	ENSSSCG00000006452	ENSSSCG00000006452	CD1d molecule [Source:NCBI gene (formerly Entrezgene);Acc:100124526]	69	-77.97	1	1	2
tiRNA-Ser-TGA-001	ENSSSCG00000006458	FCRL4	Fc receptor like 4 [Source:VGNC Symbol;Acc:VGNC:88070]	88	-16.65	1	1	2
tiRNA-Ser-TGA-001	ENSSSCG00000006468	HDGF	heparin binding growth factor [Source:VGNC Symbol;Acc:VGNC:88819]	81	-39.71	1	1	2
tiRNA-Ser-TGA-001	ENSSSCG00000006475	IQGAP3	IQ motif containing GTPase activating protein 3 [Source:VGNC Symbol;Acc:VGNC:89193]	65	-65.44	1	1	2
tiRNA-Ser-TGA-001	ENSSSCG00000006503	RXFP4	relaxin family peptide/INSL5 receptor 4 [Source:VGNC Symbol;Acc:VGNC:92527]	67	-23.6	1	1	2
tiRNA-Ser-TGA-001	ENSSSCG00000023991	RIT1	Ras like without CAAX 1 [Source:VGNC Symbol;Acc:VGNC:92325]	81	-58.71	1	1	2
tiRNA-Ser-TGA-001	ENSSSCG00000006508	ASH1L	ASH1 like histone lysine methyltransferase [Source:VGNC Symbol;Acc:VGNC:85577]	90	-59.02	1	1	2
tiRNA-Ser-TGA-001	ENSSSCG00000006522	GBA	glucosylceramidase beta [Source:VGNC Symbol;Acc:VGNC:98802]	61	-64.63	1	1	2
tiRNA-Ser-TGA-001	ENSSSCG00000006535	PMVK	phosphomevalonate kinase [Source:VGNC Symbol;Acc:VGNC:98835]	87	-155.25	1	1	2
tiRNA-Ser-TGA-001	ENSSSCG00000006551	AQP10	aquaporin 10 [Source:VGNC Symbol;Acc:VGNC:85429]	76	-19.39	1	1	2
tiRNA-Ser-TGA-001	ENSSSCG00000006552	HAX1	HCLS1 associated protein X-1 [Source:VGNC Symbol;Acc:VGNC:88791]	72	-20.03	1	1	2
tiRNA-Ser-TGA-001	ENSSSCG00000006554	C1orf43	chromosome 4 C1orf43 homolog [Source:VGNC Symbol;Acc:VGNC:86031]	80	-15.99	1	1	2
tiRNA-Ser-TGA-001	ENSSSCG00000006564	ENSSSCG00000006564	RAB13, member RAS oncogene family [Source:VGNC Symbol;Acc:VGNC:98842]	62	-40.68	1	1	2
tiRNA-Ser-TGA-001	ENSSSCG00000006567	CRTC2	CREB regulated transcription coactivator 2 [Source:VGNC Symbol;Acc:VGNC:87008]	87	-16.95	1	1	2
tiRNA-Ser-TGA-001	ENSSSCG00000030547	PIP5K1A	phosphatidylinositol-4-phosphate 5-kinase type 1 alpha [Source:VGNC Symbol;Acc:VGNC:98834]	62	-21.6	1	1	2
tiRNA-Ser-TGA-001	ENSSSCG00000006636	GABPB2	GA binding protein transcription factor subunit beta 2 [Source:VGNC Symbol;Acc:VGNC:98796]	64	-23.78	1	1	2
tiRNA-Ser-TGA-001	ENSSSCG00000006643	ANXA9	annexin A9 [Source:VGNC Symbol;Acc:VGNC:85373]	86	-40.26	1	1	2
tiRNA-Ser-TGA-001	ENSSSCG00000038558	GOLPH3L	golgi phosphoprotein 3 like [Source:VGNC Symbol;Acc:VGNC:88556]	97	-42.69	1	1	2
tiRNA-Ser-TGA-001	ENSSSCG00000006678	FCGR1A	Fc fragment of IgG, high affinity Ia, receptor (CD64) [Source:NCBI gene (formerly Entrezgene);Acc:613130]	78	-20.08	1	1	2
tiRNA-Ser-TGA-001	ENSSSCG00000006682	ENSSSCG00000006682	RNA polymerase III subunit GL [Source:VGNC Symbol;Acc:VGNC:98837]	81	-17.5	1	1	2
tiRNA-Ser-TGA-001	ENSSSCG00000006691	POLR3C	RNA polymerase III subunit C [Source:VGNC Symbol;Acc:VGNC:91655]	97	-18.74	1	1	2
tiRNA-Ser-TGA-001	ENSSSCG00000006696	GJA5	gap junction protein alpha 5 [Source:VGNC Symbol;Acc:VGNC:88460]	70	-53.41	1	1	2
tiRNA-Ser-TGA-001	ENSSSCG00000006701	CHD1L	chromodomain helicase DNA binding protein 1 like [Source:VGNC Symbol;Acc:VGNC:86630]	89	-59.85	1	1	2
tiRNA-Ser-TGA-001	ENSSSCG00000006703	PRKAB2	protein kinase AMP-activated non-catalytic subunit beta 2 [Source:VGNC Symbol;Acc:VGNC:91799]	92	-17.37	1	1	2
tiRNA-Ser-TGA-001	ENSSSCG00000006745	CASQ2	calsequestrin 2 [Source:VGNC Symbol;Acc:VGNC:86206]	64	-16.14	1	1	2
tiRNA-Ser-TGA-001	ENSSSCG00000006748	TSPAN2	tetraspanin 2 [Source:VGNC Symbol;Acc:VGNC:94509]	87	-17.22	1	1	2
tiRNA-Ser-TGA-001	ENSSSCG00000006760	HIPK1	homeodomain interacting protein kinase 1 [Source:VGNC Symbol;Acc:VGNC:88887]	86	-47.11	1	1	2
tiRNA-Ser-TGA-001	ENSSSCG00000006775	CAPZA1	capping actin protein of muscle Z-line subunit alpha 1 [Source:VGNC Symbol;Acc:VGNC:86183]	96	-51.84	1	1	2
tiRNA-Ser-TGA-001	ENSSSCG00000026680	KCND3	potassium voltage-gated channel subfamily D member 3 [Source:VGNC Symbol;Acc:VGNC:98814]	64	-84.93	1	1	2
tiRNA-Ser-TGA-001	ENSSSCG00000006788	ADORA3	transmembrane and immunoglobulin domain containing 3 [Source:NCBI gene (formerly Entrezgene);Acc:104564308]	78	-51.51	1	1	2
tiRNA-Ser-TGA-001	ENSSSCG00000006791	OVGP1	oviductal glycoprotein 1 [Source:VGNC Symbol;Acc:VGNC:91110]	68	-17.1	1	1	2
tiRNA-Ser-TGA-001	ENSSSCG00000006792	ENSSSCG00000006792	pepsinogen B [Source:NCBI gene (formerly Entrezgene);Acc:100620249]	73	-16.29	1	1	2
tiRNA-Ser-TGA-001	ENSSSCG00000006809	RBM15	RNA binding motif protein 15 [Source:VGNC Symbol;Acc:VGNC:92148]	74	-15.38	1	1	2
tiRNA-Ser-TGA-001	ENSSSCG00000006811	SLC6A17	solute carrier family 6 member 17 [Source:VGNC Symbol;Acc:VGNC:93158]	84	-18.64	1	1	2
tiRNA-Ser-TGA-001	ENSSSCG00000006812	ALX3	ALX homeobox 3 [Source:VGNC Symbol;Acc:VGNC:85272]	62	-20.15	1	1	2
tiRNA-Ser-TGA-001	ENSSSCG00000006816	AHCYL1	adenosylhomocysteinase like 1 [Source:VGNC Symbol;Acc:VGNC:97873]	75	-16.45	1	1	2
tiRNA-Ser-TGA-001	ENSSSCG00000006848	SLC25A24	solute carrier family 25 member 24 [Source:VGNC Symbol;Acc:VGNC:93001]	85	-72.97	1	1	2
tiRNA-Ser-TGA-001	ENSSSCG00000006859	DPH5	diphthamide biosynthesis 5 [Source:VGNC Symbol;Acc:VGNC:87416]	84	-37.24	1	1	2
tiRNA-Ser-TGA-001	ENSSSCG00000006871	SLC35A3	solute carrier family 35 member A3 [Source:VGNC Symbol;Acc:VGNC:98860]	76	-33.46	1	1	2
tiRNA-Ser-TGA-001	ENSSSCG00000006875	PLPPR4	phospholipid phosphatase related 4 [Source:VGNC Symbol;Acc:VGNC:98203]	82	-65.08	1	1	2
tiRNA-Ser-TGA-001	ENSSSCG00000006878	DPYD	dihydropyrimidine dehydrogenase [Source:VGNC Symbol;Acc:VGNC:98787]	79	-37.88	1	1	2
tiRNA-Ser-TGA-001	ENSSSCG00000006879	PTBP2	polypyrimidine tract binding protein 2 [Source:VGNC Symbol;Acc:VGNC:91937]	99	-15.84	1	1	2
tiRNA-Ser-TGA-001	ENSSSCG00000006898	MTF2	metal response element binding transcription factor 2 [Source:VGNC Symbol;Acc:VGNC:90444]	95	-61.47	1	1	2
tiRNA-Ser-TGA-001	ENSSSCG00000006930	SH3GLB1	SH3 domain containing GRB2 like, endophilin B1 [Source:VGNC Symbol;Acc:VGNC:92826]	96	-19.4	1	1	2
tiRNA-Ser-TGA-001	ENSSSCG00000006947	SYDE2	synapse defective Rho GTPase homolog 2 [Source:VGNC Symbol;Acc:VGNC:98874]	69	-42.17	1	1	2
tiRNA-Ser-TGA-001	ENSSSCG00000007010	ZMAT4	zinc finger matrin-type 4 [Source:VGNC Symbol;Acc:VGNC:96109]	68	-67.13	1	1	2
tiRNA-Ser-TGA-001	ENSSSCG00000007039	PRNP	prion protein [Source:NCBI gene (formerly Entrezgene);Acc:494014]	76	-15.9	1	1	2
tiRNA-Ser-TGA-001	ENSSSCG00000007043	GPCPD1	glycerophosphocholine phosphodiesterase 1 [Source:VGNC Symbol;Acc:VGNC:96148]	93	-32.77	1	1	2
tiRNA-Ser-TGA-001	ENSSSCG00000007072	SPTLC3	serine palmitoyltransferase long chain base subunit 3 [Source:VGNC Symbol;Acc:VGNC:95801]	82	-38.11	1	1	2
tiRNA-Ser-TGA-001	ENSSSCG00000007073	ISM1	isthmin 1 [Source:VGNC Symbol;Acc:VGNC:95787]	79	-22.85	1	1	2
tiRNA-Ser-TGA-001	ENSSSCG00000007079	FLRT3	fibronectin leucine rich transmembrane protein 3 [Source:VGNC Symbol;Acc:VGNC:96304]	66	-51.5	1	1	2
tiRNA-Ser-TGA-001	ENSSSCG00000007109	XRN2	5'-3' exoribonuclease 2 [Source:VGNC Symbol;Acc:VGNC:95571]	85	-15.66	1	1	2
tiRNA-Ser-TGA-001	ENSSSCG00000007146	SIGLEC1	sialic acid binding Ig like lectin 1 [Source:NCBI gene (formerly Entrezgene);Acc:397623]	72	-69.44	1	1	2
tiRNA-Ser-TGA-001	ENSSSCG00000007239	CCM2L	CCM2 like scaffold protein [Source:VGNC Symbol;Acc:VGNC:95757]	93	-17.19	1	1	2
tiRNA-Ser-TGA-001	ENSSSCG00000007280	ITCH	itchy E3 ubiquitin protein ligase [Source:HGNC Symbol;Acc:HGNC:13890]	60	-58.55	1	1	2
tiRNA-Ser-TGA-001	ENSSSCG00000007309	RBM39	RNA binding motif protein 39 [Source:VGNC Symbol;Acc:VGNC:95711]	91	-21.69	1	1	2
tiRNA-Ser-TGA-001	ENSSSCG00000007369	ENSSSCG00000007369	junctophilin 2 [Source:NCBI gene (formerly Entrezgene);Acc:100155350]	87	-35.8	1	1	2
tiRNA-Ser-TGA-001	ENSSSCG00000007463	PTGIS	prostaglandin I2 synthase [Source:VGNC Symbol;Acc:VGNC:96515]	93	-89.45	1	1	2
tiRNA-Ser-TGA-001	ENSSSCG00000034952	DPM1	dolichyl-phosphate mannosyltransferase subunit 1, catalytic [Source:VGNC Symbol;Acc:VGNC:96235]	68	-122.17	1	1	2
tiRNA-Ser-TGA-001	ENSSSCG00000007505	CTCFL	CCCTC-binding factor like [Source:VGNC Symbol;Acc:VGNC:95795]	89	-75.15	1	1	2
tiRNA-Ser-TGA-001	ENSSSCG00000007516	ENSSSCG00000007516	syntaxin 16 [Source:NCBI gene (formerly Entrezgene);Acc:100144526]	68	-41.23	1	1	2
tiRNA-Ser-TGA-001	ENSSSCG00000007541	PDGFA	platelet derived growth factor subunit A [Source:VGNC Symbol;Acc:VGNC:91265]	74	-22.03	1	1	2
tiRNA-Ser-TGA-001	ENSSSCG00000007572	LFNG	LFNG O-fucosylpeptide 3-beta-N-acetylglucosaminyltransferase [Source:VGNC Symbol;Acc:VGNC:89690]	73	-26.57	1	1	2
tiRNA-Ser-TGA-001	ENSSSCG00000007664	AGFG2	ArfGAP with FG repeats 2 [Source:VGNC Symbol;Acc:VGNC:85179]	97	-44.39	1	1	2
tiRNA-Ser-TGA-001	ENSSSCG00000007732	SBDS	SBDS ribosome maturation factor [Source:VGNC Symbol;Acc:VGNC:92592]	80	-32.86	1	1	2
tiRNA-Ser-TGA-001	ENSSSCG00000007774	CTF1	cardiotrophin 1 [Source:VGNC Symbol;Acc:VGNC:102561]	94	-39.85	1	1	2
tiRNA-Ser-TGA-001	ENSSSCG00000007807	CD19	CD19 molecule [Source:VGNC Symbol;Acc:VGNC:86393]	88	-16.54	1	1	2
tiRNA-Ser-TGA-001	ENSSSCG00000007842	SDR42E2	short chain dehydrogenase/reductase family 42E, member 2 [Source:VGNC Symbol;Acc:VGNC:92663]	60	-35.68	1	1	2
tiRNA-Ser-TGA-001	ENSSSCG00000007854	DCUN1D3	defective in cullin neddylation 1 domain containing 3 [Source:VGNC Symbol;Acc:VGNC:87196]	75	-15.87	1	1	2
tiRNA-Ser-TGA-001	ENSSSCG00000007881	ERCC4	ERCC excision repair 4, endonuclease catalytic subunit [Source:VGNC Symbol;Acc:VGNC:87764]	74	-56.92	1	1	2
tiRNA-Ser-TGA-001	ENSSSCG00000007919	ENSSSCG00000007919	ALG1 chitobiosyldiphosphodolichol beta-mannosyltransferase [Source:NCBI gene (formerly Entrezgene);Acc:100524193]	95	-32.97	1	1	2
tiRNA-Ser-TGA-001	ENSSSCG00000007992	PIGQ	phosphatidylinositol glycan anchor biosynthesis class Q [Source:VGNC Symbol;Acc:VGNC:91428]	70	-43.81	1	1	2
tiRNA-Ser-TGA-001	ENSSSCG00000008019	JPT2	Jupiter microtubule associated homolog 2 [Source:NCBI gene (formerly Entrezgene);Acc:474165]	66	-41.9	1	1	2
tiRNA-Ser-TGA-001	ENSSSCG00000008072	ASPN	asporin [Source:VGNC Symbol;Acc:VGNC:85586]	84	-69.32	1	1	2
tiRNA-Ser-TGA-001	ENSSSCG00000008079	FAM120A	family with sequence similarity 120A [Source:VGNC Symbol;Acc:VGNC:99713]	95	-39.58	1	1	2
tiRNA-Ser-TGA-001	ENSSSCG00000008080	PHF2	PHD finger protein 2 [Source:VGNC Symbol;Acc:VGNC:91382]	96	-17.03	1	1	2
tiRNA-Ser-TGA-001	ENSSSCG00000026954	TMEM87B	transmembrane protein 87B [Source:VGNC Symbol;Acc:VGNC:94213]	79	-22.67	1	1	2
tiRNA-Ser-TGA-001	ENSSSCG00000008103	MERTK	MER proto-oncogene, tyrosine kinase [Source:VGNC Symbol;Acc:VGNC:90146]	74	-42.18	1	1	2
tiRNA-Ser-TGA-001	ENSSSCG00000008105	ANAPC1	anaphase promoting complex subunit 1 [Source:VGNC Symbol;Acc:VGNC:85293]	68	-51.21	1	1	2
tiRNA-Ser-TGA-001	ENSSSCG00000032795	IL1RL1	interleukin 1 receptor like 1 [Source:NCBI gene (formerly Entrezgene);Acc:100127134]	61	-61.39	1	1	2
tiRNA-Ser-TGA-001	ENSSSCG00000008168	RNF149	ring finger protein 149 [Source:VGNC Symbol;Acc:VGNC:92362]	80	-64.12	1	1	2
tiRNA-Ser-TGA-001	ENSSSCG00000008171	NPAS2	neuronal PAS domain protein 2 [Source:VGNC Symbol;Acc:VGNC:90837]	92	-46.83	1	1	2
tiRNA-Ser-TGA-001	ENSSSCG00000008180	EIF5B	eukaryotic translation initiation factor 5B [Source:VGNC Symbol;Acc:VGNC:87634]	90	-71.84	1	1	2
tiRNA-Ser-TGA-001	ENSSSCG00000008186	TSGA10	testis specific 10 [Source:VGNC Symbol;Acc:VGNC:94487]	95	-17.94	1	1	2
tiRNA-Ser-TGA-001	ENSSSCG00000008192	TMEM131	transmembrane protein 131 [Source:VGNC Symbol;Acc:VGNC:94078]	96	-23.42	1	1	2
tiRNA-Ser-TGA-001	ENSSSCG00000008195	COX5B	mitochondrial cytochrome c oxidase subunit Vb [Source:NCBI gene (formerly Entrezgene);Acc:492822]	64	-33.71	1	1	2
tiRNA-Ser-TGA-001	ENSSSCG00000008225	PTCD3	pentatricopeptide repeat domain 3 [Source:VGNC Symbol;Acc:VGNC:91940]	79	-36.84	1	1	2
tiRNA-Ser-TGA-001	ENSSSCG00000008250	ENSSSCG00000008250	catenin alpha 2 [Source:NCBI gene (formerly Entrezgene);Acc:100525337]	70	-17.43	1	1	2
tiRNA-Ser-TGA-001	ENSSSCG00000008389	PAPOLG	poly(A) polymerase gamma [Source:NCBI gene (formerly Entrezgene);Acc:100523547]	66	-77.24	1	1	2
tiRNA-Ser-TGA-001	ENSSSCG00000008398	PPP4R3B	protein phosphatase 4 regulatory subunit 3B [Source:VGNC Symbol;Acc:VGNC:91758]	91	-34.54	1	1	2
tiRNA-Ser-TGA-001	ENSSSCG00000008410	C2orf73	chromosome 3 C2orf73 homolog [Source:VGNC Symbol;Acc:VGNC:86024]	74	-22.07	1	1	2
tiRNA-Ser-TGA-001	ENSSSCG00000008414	ERLEC1	endoplasmic reticulum lectin 1 [Source:VGNC Symbol;Acc:VGNC:87775]	84	-17.06	1	1	2
tiRNA-Ser-TGA-001	ENSSSCG00000008427	KCNK12	potassium two pore domain channel subfamily K member 12 [Source:VGNC Symbol;Acc:VGNC:89365]	66	-17.86	1	1	2
tiRNA-Ser-TGA-001	ENSSSCG00000008441	ATP6V1E2	ATPase H+ transporting V1 subunit E2 [Source:VGNC Symbol;Acc:VGNC:85675]	81	-16.59	1	1	2
tiRNA-Ser-TGA-001	ENSSSCG00000008444	PRKCE	protein kinase C epsilon [Source:VGNC Symbol;Acc:VGNC:91807]	83	-54.99	1	1	2
tiRNA-Ser-TGA-001	ENSSSCG00000008466	COX7A2L	cytochrome c oxidase subunit 7A2 like [Source:VGNC Symbol;Acc:VGNC:86929]	89	-34.41	1	1	2
tiRNA-Ser-TGA-001	ENSSSCG00000008478	SOS1	SOS Ras/Rac guanine nucleotide exchange factor 1 [Source:NCBI gene (formerly Entrezgene);Acc:100520187]	66	-16.06	1	1	2
tiRNA-Ser-TGA-001	ENSSSCG00000008488	RMDN2	regulator of microtubule dynamics 2 [Source:VGNC Symbol;Acc:VGNC:92332]	78	-23.96	1	1	2
tiRNA-Ser-TGA-001	ENSSSCG00000008509	RASGRP3	RAS guanyl releasing protein 3 [Source:VGNC Symbol;Acc:VGNC:92115]	79	-42.05	1	1	2
tiRNA-Ser-TGA-001	ENSSSCG00000008515	MEMO1	mediator of cell motility 1 [Source:VGNC Symbol;Acc:VGNC:90139]	90	-50.18	1	1	2
tiRNA-Ser-TGA-001	ENSSSCG00000008545	ZNF512	zinc finger protein 512 [Source:VGNC Symbol;Acc:VGNC:95254]	61	-64.11	1	1	2
tiRNA-Ser-TGA-001	ENSSSCG00000008548	SUPT7L	SPT7 like, STAGA complex subunit gamma [Source:VGNC Symbol;Acc:VGNC:93627]	62	-26.28	1	1	2
tiRNA-Ser-TGA-001	ENSSSCG00000008559	TMEM214	transmembrane protein 214 [Source:VGNC Symbol;Acc:VGNC:94139]	75	-26.47	1	1	2
tiRNA-Ser-TGA-001	ENSSSCG00000008573	RAB10	RAB10, member RAS oncogene family [Source:VGNC Symbol;Acc:VGNC:98235]	68	-42.83	1	1	2
tiRNA-Ser-TGA-001	ENSSSCG00000008583	ITSN2	intersectin 2 [Source:VGNC Symbol;Acc:VGNC:89259]	72	-93.44	1	1	2
tiRNA-Ser-TGA-001	ENSSSCG00000008617	CYRIA	CYFIP related Rac1 interactor A [Source:VGNC Symbol;Acc:VGNC:87131]	69	-19.22	1	1	2
tiRNA-Ser-TGA-001	ENSSSCG00000029334	MYT1L	myelin transcription factor 1 like [Source:VGNC Symbol;Acc:VGNC:90549]	89	-55.25	1	1	2
tiRNA-Ser-TGA-001	ENSSSCG00000008742	CD38	CD38 molecule [Source:VGNC Symbol;Acc:VGNC:86412]	75	-86.72	1	1	2
tiRNA-Ser-TGA-001	ENSSSCG00000008792	N4BP2	NEDD4 binding protein 2 [Source:VGNC Symbol;Acc:VGNC:90554]	75	-85.38	1	1	2
tiRNA-Ser-TGA-001	ENSSSCG00000008809	GABRG1	gamma-aminobutyric acid type A receptor subunit gamma1 [Source:VGNC Symbol;Acc:VGNC:88311]	98	-44.54	1	1	2
tiRNA-Ser-TGA-001	ENSSSCG00000008821	SLAIN2	SLAIN motif family member 2 [Source:VGNC Symbol;Acc:VGNC:92910]	95	-53.39	1	1	2
tiRNA-Ser-TGA-001	ENSSSCG00000008844	KDR	kinase insert domain receptor [Source:VGNC Symbol;Acc:VGNC:89418]	94	-21.83	1	1	2
tiRNA-Ser-TGA-001	ENSSSCG00000008858	KLHL2	kelch like family member 2 [Source:VGNC Symbol;Acc:VGNC:89518]	92	-43.54	1	1	2
tiRNA-Ser-TGA-001	ENSSSCG00000008870	GUCY1B1	guanylate cyclase 1 soluble subunit beta 1 [Source:VGNC Symbol;Acc:VGNC:88752]	93	-20.77	1	1	2
tiRNA-Ser-TGA-001	ENSSSCG00000008890	TMA16	translation machinery associated 16 homolog [Source:VGNC Symbol;Acc:VGNC:94038]	74	-90.04	1	1	2
tiRNA-Ser-TGA-001	ENSSSCG00000023357	REST	RE1-silencing transcription factor-like [Source:NCBI gene (formerly Entrezgene);Acc:100621006]	87	-33.68	1	1	2
tiRNA-Ser-TGA-001	ENSSSCG00000008900	SRP72	signal recognition particle 72 [Source:VGNC Symbol;Acc:VGNC:93461]	93	-35.34	1	1	2
tiRNA-Ser-TGA-001	ENSSSCG00000008940	GRSF1	G-rich RNA sequence binding factor 1 [Source:VGNC Symbol;Acc:VGNC:88710]	82	-86.24	1	1	2
tiRNA-Ser-TGA-001	ENSSSCG00000008943	SLC4A4	solute carrier family 4 member 4 [Source:VGNC Symbol;Acc:VGNC:93133]	73	-21.3	1	1	2
tiRNA-Ser-TGA-001	ENSSSCG00000008944	NPFFR2	neuropeptide FF receptor 2 [Source:VGNC Symbol;Acc:VGNC:90847]	95	-17	1	1	2
tiRNA-Ser-TGA-001	ENSSSCG00000008957	AMCF-II	alveolar macrophage-derived chemotactic factor-II [Source:NCBI gene (formerly Entrezgene);Acc:396900]	98	-37.6	1	1	2
tiRNA-Ser-TGA-001	ENSSSCG00000008980	SCARB2	scavenger receptor class B member 2 [Source:VGNC Symbol;Acc:VGNC:92614]	70	-79.94	1	1	2
tiRNA-Ser-TGA-001	ENSSSCG00000008986	SEPTIN11	septin 11 [Source:VGNC Symbol;Acc:VGNC:92720]	81	-50.96	1	1	2
tiRNA-Ser-TGA-001	ENSSSCG00000008995	LRAT	lecithin retinol acyltransferase [Source:VGNC Symbol;Acc:VGNC:89798]	93	-66.1	1	1	2
tiRNA-Ser-TGA-001	ENSSSCG00000009031	EDNRA	endothelin receptor type A [Source:VGNC Symbol;Acc:VGNC:87549]	94	-55.71	1	1	2
tiRNA-Ser-TGA-001	ENSSSCG00000009043	ABCE1	ATP binding cassette subfamily E member 1 [Source:VGNC Symbol;Acc:VGNC:84965]	93	-35.29	1	1	2
tiRNA-Ser-TGA-001	ENSSSCG00000009052	ZNF330	zinc finger protein 330 [Source:VGNC Symbol;Acc:VGNC:98969]	82	-17.67	1	1	2
tiRNA-Ser-TGA-001	ENSSSCG00000009097	ANXA5	annexin A5 [Source:VGNC Symbol;Acc:VGNC:85370]	80	-153.44	1	1	2
tiRNA-Ser-TGA-001	ENSSSCG00000009098	QRFPR	pyroglutamylated RFamide peptide receptor [Source:VGNC Symbol;Acc:VGNC:92029]	70	-91.31	1	1	2
tiRNA-Ser-TGA-001	ENSSSCG00000009128	AP1AR	family with sequence similarity 241 member A [Source:NCBI gene (formerly Entrezgene);Acc:102158861]	95	-96.99	1	1	2
tiRNA-Ser-TGA-001	ENSSSCG00000009138	ENSSSCG00000009138	complement factor I [Source:NCBI gene (formerly Entrezgene);Acc:100516921]	79	-18.46	1	1	2
tiRNA-Ser-TGA-001	ENSSSCG00000009172	PPP3CA	protein phosphatase 3 catalytic subunit alpha [Source:VGNC Symbol;Acc:VGNC:98218]	88	-83.36	1	1	2
tiRNA-Ser-TGA-001	ENSSSCG00000009192	PDLIM5	PDZ and LIM domain 5 [Source:VGNC Symbol;Acc:VGNC:91284]	78	-47.29	1	1	2
tiRNA-Ser-TGA-001	ENSSSCG00000009225	HSD17B11	estradiol 17-beta-dehydrogenase 11 [Source:NCBI gene (formerly Entrezgene);Acc:100520923]	81	-83.58	1	1	2
tiRNA-Ser-TGA-001	ENSSSCG00000009229	ARHGAP24	Rho GTPase activating protein 24 [Source:VGNC Symbol;Acc:VGNC:85463]	80	-76.95	1	1	2
tiRNA-Ser-TGA-001	ENSSSCG00000009238	COQ2	coenzyme Q2, polyprenyltransferase [Source:VGNC Symbol;Acc:VGNC:86906]	82	-58.18	1	1	2
tiRNA-Ser-TGA-001	ENSSSCG00000009259	PAQR3	progestin and adipoQ receptor family member 3 [Source:VGNC Symbol;Acc:VGNC:91174]	98	-43.65	1	1	2
tiRNA-Ser-TGA-001	ENSSSCG00000009345	PDS5B	PDS5 cohesin associated factor B [Source:VGNC Symbol;Acc:VGNC:91290]	77	-39.75	1	1	2
tiRNA-Ser-TGA-001	ENSSSCG00000009378	CKAP2	cytoskeleton associated protein 2 [Source:VGNC Symbol;Acc:VGNC:86714]	66	-41.61	1	1	2
tiRNA-Ser-TGA-001	ENSSSCG00000009400	RCBTB2	RCC1 and BTB domain containing protein 2 [Source:VGNC Symbol;Acc:VGNC:92174]	93	-61.96	1	1	2
tiRNA-Ser-TGA-001	ENSSSCG00000009401	RB1	RB transcriptional corepressor 1 [Source:VGNC Symbol;Acc:VGNC:92132]	81	-46.03	1	1	2
tiRNA-Ser-TGA-001	ENSSSCG00000009425	ENSSSCG00000009425	laccase domain containing 1 [Source:NCBI gene (formerly Entrezgene);Acc:100153856]	74	-55.51	1	1	2
tiRNA-Ser-TGA-001	ENSSSCG00000009448	DIAPH3	diaphanous related formin 3 [Source:VGNC Symbol;Acc:VGNC:87301]	80	-88.74	1	1	2
tiRNA-Ser-TGA-001	ENSSSCG00000009472	FBXL3	F-box and leucine rich repeat protein 3 [Source:VGNC Symbol;Acc:VGNC:88030]	97	-15.05	1	1	2
tiRNA-Ser-TGA-001	ENSSSCG00000009477	EDNRB	endothelin receptor type B [Source:VGNC Symbol;Acc:VGNC:87550]	88	-79.94	1	1	2
tiRNA-Ser-TGA-001	ENSSSCG00000009497	ENSSSCG00000009497	multidrug resistance-associated protein 4-like [Source:NCBI gene (formerly Entrezgene);Acc:102167784]	61	-36.13	1	1	2
tiRNA-Ser-TGA-001	ENSSSCG00000009509	IPO5	importin 5 [Source:VGNC Symbol;Acc:VGNC:89179]	70	-19.96	1	1	2
tiRNA-Ser-TGA-001	ENSSSCG00000009520	ZIC2	Zic family member 2 [Source:VGNC Symbol;Acc:VGNC:95167]	96	-101.79	1	1	2
tiRNA-Ser-TGA-001	ENSSSCG00000009524	TMTC4	transmembrane O-mannosyltransferase targeting cadherins 4 [Source:VGNC Symbol;Acc:VGNC:94244]	83	-50.74	1	1	2
tiRNA-Ser-TGA-001	ENSSSCG00000009565	GAS6	growth arrest specific 6 [Source:VGNC Symbol;Acc:VGNC:88358]	89	-17.33	1	1	2
tiRNA-Ser-TGA-001	ENSSSCG00000009584	SEMA4D	semaphorin 4D [Source:VGNC Symbol;Acc:VGNC:92703]	63	-22.81	1	1	2
tiRNA-Ser-TGA-001	ENSSSCG00000009627	ENSSSCG00000009627	NA	61	-38.27	1	1	2
tiRNA-Ser-TGA-001	ENSSSCG00000009650	DOCK5	dedicator of cytokinesis 5 [Source:VGNC Symbol;Acc:VGNC:87395]	67	-34.27	1	1	2
tiRNA-Ser-TGA-001	ENSSSCG00000009652	KCTD9	potassium channel tetramerization domain containing 9 [Source:VGNC Symbol;Acc:VGNC:89404]	92	-24.93	1	1	2
tiRNA-Ser-TGA-001	ENSSSCG00000009655	EBF2	EBF transcription factor 2 [Source:VGNC Symbol;Acc:VGNC:87526]	63	-98.56	1	1	2
tiRNA-Ser-TGA-001	ENSSSCG00000009659	PNMA2	PNMA family member 2 [Source:VGNC Symbol;Acc:VGNC:91600]	99	-53.31	1	1	2
tiRNA-Ser-TGA-001	ENSSSCG00000009671	PBK	PDZ binding kinase [Source:VGNC Symbol;Acc:VGNC:91200]	60	-37.29	1	1	2
tiRNA-Ser-TGA-001	ENSSSCG00000009699	HPGD	15-hydroxyprostaglandin dehydrogenase [Source:VGNC Symbol;Acc:VGNC:88961]	77	-34.27	1	1	2
tiRNA-Ser-TGA-001	ENSSSCG00000009753	TMEM132C	transmembrane protein 132C [Source:VGNC Symbol;Acc:VGNC:94081]	78	-107.42	1	1	2
tiRNA-Ser-TGA-001	ENSSSCG00000009772	ENSSSCG00000009772	transmembrane p24 trafficking protein 2 [Source:NCBI gene (formerly Entrezgene);Acc:100625917]	73	-47.37	1	1	2
tiRNA-Ser-TGA-001	ENSSSCG00000009789	HCAR1	hydroxycarboxylic acid receptor 1 [Source:VGNC Symbol;Acc:VGNC:88797]	77	-34.48	1	1	2
tiRNA-Ser-TGA-001	ENSSSCG00000009793	CLIP1	CAP-Gly domain containing linker protein 1 [Source:VGNC Symbol;Acc:VGNC:86766]	77	-41.27	1	1	2
tiRNA-Ser-TGA-001	ENSSSCG00000029803	KDM2B	lysine demethylase 2B [Source:VGNC Symbol;Acc:VGNC:98057]	80	-44.96	1	1	2
tiRNA-Ser-TGA-001	ENSSSCG00000009822	FAM216A	family with sequence similarity 216 member A [Source:VGNC Symbol;Acc:VGNC:87954]	79	-52.26	1	1	2
tiRNA-Ser-TGA-001	ENSSSCG00000009831	CUX2	cut like homeobox 2 [Source:VGNC Symbol;Acc:VGNC:87094]	64	-45.36	1	1	2
tiRNA-Ser-TGA-001	ENSSSCG00000009842	CCDC60	coiled-coil domain containing 60 [Source:NCBI gene (formerly Entrezgene);Acc:110255219]	63	-16.27	1	1	2
tiRNA-Ser-TGA-001	ENSSSCG00000009844	HSPB8	heat shock protein family B (small) member 8 [Source:VGNC Symbol;Acc:VGNC:96685]	71	-17.93	1	1	2
tiRNA-Ser-TGA-001	ENSSSCG00000009845	SRRM4	serine/arginine repetitive matrix 4 [Source:VGNC Symbol;Acc:VGNC:93470]	64	-38.42	1	1	2
tiRNA-Ser-TGA-001	ENSSSCG00000009858	FBXO21	F-box protein 21 [Source:VGNC Symbol;Acc:VGNC:88035]	76	-101.21	1	1	2
tiRNA-Ser-TGA-001	ENSSSCG00000009925	GIT2	GIT ArfGAP 2 [Source:VGNC Symbol;Acc:VGNC:88458]	63	-140.45	1	1	2
tiRNA-Ser-TGA-001	ENSSSCG00000009956	GRK3	G protein-coupled receptor kinase 3 [Source:VGNC Symbol;Acc:VGNC:88695]	86	-16.88	1	1	2
tiRNA-Ser-TGA-001	ENSSSCG00000009958	SEZ6L	seizure related 6 homolog like [Source:VGNC Symbol;Acc:VGNC:92768]	97	-37.19	1	1	2
tiRNA-Ser-TGA-001	ENSSSCG00000009988	THOC5	THO complex 5 [Source:HGNC Symbol;Acc:HGNC:19074]	73	-16.34	1	1	2
tiRNA-Ser-TGA-001	ENSSSCG00000010029	DRG1	developmentally regulated GTP binding protein 1 [Source:VGNC Symbol;Acc:VGNC:87448]	94	-91.84	1	1	2
tiRNA-Ser-TGA-001	ENSSSCG00000010083	PPIL2	peptidylprolyl isomerase like 2 [Source:VGNC Symbol;Acc:VGNC:91698]	94	-43.03	1	1	2
tiRNA-Ser-TGA-001	ENSSSCG00000010095	CRKL	CRK like proto-oncogene, adaptor protein [Source:VGNC Symbol;Acc:VGNC:86997]	76	-17.36	1	1	2
tiRNA-Ser-TGA-001	ENSSSCG00000010121	UFD1	ubiquitin recognition factor in ER associated degradation 1 [Source:VGNC Symbol;Acc:VGNC:94683]	65	-18.79	1	1	2
tiRNA-Ser-TGA-001	ENSSSCG00000010177	TRIM67	tripartite motif containing 67 [Source:VGNC Symbol;Acc:VGNC:94427]	65	-66.84	1	1	2
tiRNA-Ser-TGA-001	ENSSSCG00000010188	ABCB10	ATP binding cassette subfamily B member 10 [Source:NCBI gene (formerly Entrezgene);Acc:100153026]	67	-31.63	1	1	2
tiRNA-Ser-TGA-001	ENSSSCG00000010204	BICC1	BicC family RNA binding protein 1 [Source:VGNC Symbol;Acc:VGNC:85817]	61	-22.3	1	1	2
tiRNA-Ser-TGA-001	ENSSSCG00000010209	FAM13C	family with sequence similarity 13 member C [Source:VGNC Symbol;Acc:VGNC:87907]	73	-38.86	1	1	2
tiRNA-Ser-TGA-001	ENSSSCG00000010241	TET1	tet methylcytosine dioxygenase 1 [Source:VGNC Symbol;Acc:VGNC:93888]	62	-73.52	1	1	2
tiRNA-Ser-TGA-001	ENSSSCG00000010247	DDX21	DExD-box helicase 21 [Source:VGNC Symbol;Acc:VGNC:87215]	91	-66.34	1	1	2
tiRNA-Ser-TGA-001	ENSSSCG00000010290	MCU	mitochondrial calcium uniporter [Source:VGNC Symbol;Acc:VGNC:90085]	64	-62.62	1	1	2
tiRNA-Ser-TGA-001	ENSSSCG00000010304	MYOZ1	myozenin 1 [Source:VGNC Symbol;Acc:VGNC:90542]	80	-16.97	1	1	2
tiRNA-Ser-TGA-001	ENSSSCG00000010314	AP3M1	adaptor related protein complex 3 subunit mu 1 [Source:VGNC Symbol;Acc:VGNC:85390]	83	-32.37	1	1	2
tiRNA-Ser-TGA-001	ENSSSCG00000010325	KCNMA1	potassium calcium-activated channel subfamily M alpha 1 [Source:NCBI gene (formerly Entrezgene);Acc:397434]	81	-18.95	1	1	2
tiRNA-Ser-TGA-001	ENSSSCG00000010351	CCSER2	coiled-coil serine rich protein 2 [Source:VGNC Symbol;Acc:VGNC:86379]	68	-42.18	1	1	2
tiRNA-Ser-TGA-001	ENSSSCG00000010368	GLUD1	glutamate dehydrogenase 1 [Source:NCBI gene (formerly Entrezgene);Acc:100157162]	90	-43.36	1	1	2
tiRNA-Ser-TGA-001	ENSSSCG00000010377	PTPN20	protein tyrosine phosphatase non-receptor type 20 [Source:VGNC Symbol;Acc:VGNC:91976]	71	-17.26	1	1	2
tiRNA-Ser-TGA-001	ENSSSCG00000010401	ENSSSCG00000010401	WASH complex subunit 2A [Source:NCBI gene (formerly Entrezgene);Acc:100522401]	77	-23.8	1	1	2
tiRNA-Ser-TGA-001	ENSSSCG00000029662	RASSF4	Ras association domain family member 4 [Source:NCBI gene (formerly Entrezgene);Acc:100152580]	65	-16.82	1	1	2
tiRNA-Ser-TGA-001	ENSSSCG00000010432	ENSSSCG00000010432	N-acylsphingosine amidohydrolase 2 [Source:VGNC Symbol;Acc:VGNC:97888]	99	-22.94	1	1	2
tiRNA-Ser-TGA-001	ENSSSCG00000010435	MINPP1	multiple inositol-polyphosphate phosphatase 1 [Source:VGNC Symbol;Acc:VGNC:90233]	72	-102.53	1	1	2
tiRNA-Ser-TGA-001	ENSSSCG00000010450	LIPA	lipase A, lysosomal acid type [Source:VGNC Symbol;Acc:VGNC:89737]	84	-174.99	1	1	2
tiRNA-Ser-TGA-001	ENSSSCG00000010464	PPP1R3C	protein phosphatase 1 regulatory subunit 3C [Source:VGNC Symbol;Acc:VGNC:91737]	96	-56.19	1	1	2
tiRNA-Ser-TGA-001	ENSSSCG00000010470	IDE	insulin degrading enzyme [Source:VGNC Symbol;Acc:VGNC:89025]	70	-90.02	1	1	2
tiRNA-Ser-TGA-001	ENSSSCG00000010486	HELLS	helicase, lymphoid specific [Source:VGNC Symbol;Acc:VGNC:88838]	68	-22.39	1	1	2
tiRNA-Ser-TGA-001	ENSSSCG00000035347	CYP2C42	cytochrome P450 C42 [Source:NCBI gene (formerly Entrezgene);Acc:403111]	97	-16.31	1	1	2
tiRNA-Ser-TGA-001	ENSSSCG00000010513	LCOR	ligand-dependent corepressor [Source:NCBI gene (formerly Entrezgene);Acc:100627422]	83	-163.54	1	1	2
tiRNA-Ser-TGA-001	ENSSSCG00000010518	EXOSC1	exosome component 1 [Source:VGNC Symbol;Acc:VGNC:87836]	86	-107.66	1	1	2
tiRNA-Ser-TGA-001	ENSSSCG00000010532	LOXL4	lysyl oxidase like 4 [Source:VGNC Symbol;Acc:VGNC:89783]	68	-70	1	1	2
tiRNA-Ser-TGA-001	ENSSSCG00000010541	COX15	cytochrome c oxidase assembly homolog COX15 [Source:VGNC Symbol;Acc:VGNC:86919]	68	-38.39	1	1	2
tiRNA-Ser-TGA-001	ENSSSCG00000010544	DNMBP	dynamin-binding protein [Source:NCBI gene (formerly Entrezgene);Acc:100152738]	81	-58.31	1	1	2
tiRNA-Ser-TGA-001	ENSSSCG00000010551	BLOC1S2	biogenesis of lysosomal organelles complex 1 subunit 2 [Source:VGNC Symbol;Acc:VGNC:85830]	94	-57.3	1	1	2
tiRNA-Ser-TGA-001	ENSSSCG00000010554	SCD	stearoyl-CoA desaturase [Source:NCBI gene (formerly Entrezgene);Acc:396670]	94	-120.33	1	1	2
tiRNA-Ser-TGA-001	ENSSSCG00000010577	ELOVL3	ELOVL fatty acid elongase 3 [Source:VGNC Symbol;Acc:VGNC:87659]	69	-47.61	1	1	2
tiRNA-Ser-TGA-001	ENSSSCG00000010595	INA	internexin neuronal intermediate filament protein alpha [Source:VGNC Symbol;Acc:VGNC:89128]	84	-58.57	1	1	2
tiRNA-Ser-TGA-001	ENSSSCG00000010599	PDCD11	programmed cell death 11 [Source:VGNC Symbol;Acc:VGNC:91242]	82	-18.13	1	1	2
tiRNA-Ser-TGA-001	ENSSSCG00000010617	SORCS3	sortilin related VPS10 domain containing receptor 3 [Source:VGNC Symbol;Acc:VGNC:93341]	94	-64.2	1	1	2
tiRNA-Ser-TGA-001	ENSSSCG00000010628	SHOC2	SHOC2 leucine rich repeat scaffold protein [Source:VGNC Symbol;Acc:VGNC:98318]	86	-120.61	1	1	2
tiRNA-Ser-TGA-001	ENSSSCG00000010648	CCDC186	coiled-coil domain containing 186 [Source:VGNC Symbol;Acc:VGNC:86280]	74	-84.96	1	1	2
tiRNA-Ser-TGA-001	ENSSSCG00000010685	TIAL1	TIA1 cytotoxic granule associated RNA binding protein like 1 [Source:NCBI gene (formerly Entrezgene);Acc:100158186]	67	-122.5	1	1	2
tiRNA-Ser-TGA-001	ENSSSCG00000010699	ATE1	arginyltransferase 1 [Source:VGNC Symbol;Acc:VGNC:85604]	78	-59.12	1	1	2
tiRNA-Ser-TGA-001	ENSSSCG00000010702	PLEKHA1	pleckstrin homology domain containing A1 [Source:VGNC Symbol;Acc:VGNC:91533]	88	-21.9	1	1	2
tiRNA-Ser-TGA-001	ENSSSCG00000010726	BUB3	BUB3 mitotic checkpoint protein [Source:VGNC Symbol;Acc:VGNC:97905]	65	-87.72	1	1	2
tiRNA-Ser-TGA-001	ENSSSCG00000010737	ABRAXAS2	abraxas 2, BRISC complex subunit [Source:VGNC Symbol;Acc:VGNC:84991]	94	-52.63	1	1	2
tiRNA-Ser-TGA-001	ENSSSCG00000010755	PTPRE	protein tyrosine phosphatase receptor type E [Source:VGNC Symbol;Acc:VGNC:91986]	71	-99.12	1	1	2
tiRNA-Ser-TGA-001	ENSSSCG00000010801	CDC73	cell division cycle 73 [Source:VGNC Symbol;Acc:VGNC:95817]	83	-52.05	1	1	2
tiRNA-Ser-TGA-001	ENSSSCG00000010822	BPNT1	3'(2'), 5'-bisphosphate nucleotidase 1 [Source:VGNC Symbol;Acc:VGNC:96673]	91	-22.7	1	1	2
tiRNA-Ser-TGA-001	ENSSSCG00000010840	RGS7	regulator of G protein signaling 7 [Source:VGNC Symbol;Acc:VGNC:95468]	64	-15.09	1	1	2
tiRNA-Ser-TGA-001	ENSSSCG00000021132	PLD5	phospholipase D family member 5 [Source:VGNC Symbol;Acc:VGNC:96145]	97	-39.38	1	1	2
tiRNA-Ser-TGA-001	ENSSSCG00000035136	SDCCAG8	SHH signaling and ciliogenesis regulator SDCCAG8 [Source:VGNC Symbol;Acc:VGNC:96596]	92	-115.53	1	1	2
tiRNA-Ser-TGA-001	ENSSSCG00000010877	HNRNPU	heterogeneous nuclear ribonucleoprotein U [Source:HGNC Symbol;Acc:HGNC:5048]	96	-41.61	1	1	2
tiRNA-Ser-TGA-001	ENSSSCG00000010908	PTPRC	protein tyrosine phosphatase receptor type C [Source:NCBI gene (formerly Entrezgene);Acc:100522631]	91	-21.13	1	1	2
tiRNA-Ser-TGA-001	ENSSSCG00000010931	ENSSSCG00000010931	adiponectin receptor 1 [Source:NCBI gene (formerly Entrezgene);Acc:404695]	84	-16.78	1	1	2
tiRNA-Ser-TGA-001	ENSSSCG00000010959	NTRK2	neurotrophic receptor tyrosine kinase 2 [Source:VGNC Symbol;Acc:VGNC:96455]	95	-49.32	1	1	2
tiRNA-Ser-TGA-001	ENSSSCG00000011001	APTX	aprataxin [Source:VGNC Symbol;Acc:VGNC:95724]	75	-18.41	1	1	2
tiRNA-Ser-TGA-001	ENSSSCG00000011020	JCAD	junctional cadherin 5 associated [Source:VGNC Symbol;Acc:VGNC:96212]	85	-113.5	1	1	2
tiRNA-Ser-TGA-001	ENSSSCG00000011034	ST8SIA6	ST8 alpha-N-acetyl-neuraminide alpha-2,8-sialyltransferase 6 [Source:VGNC Symbol;Acc:VGNC:95994]	60	-73.82	1	1	2
tiRNA-Ser-TGA-001	ENSSSCG00000011060	GAD2	glutamate decarboxylase 2 [Source:NCBI gene (formerly Entrezgene);Acc:396929]	82	-52.2	1	1	2
tiRNA-Ser-TGA-001	ENSSSCG00000011064	ACBD5	acyl-CoA binding domain containing 5 [Source:VGNC Symbol;Acc:VGNC:95997]	67	-72.13	1	1	2
tiRNA-Ser-TGA-001	ENSSSCG00000011070	MPP7	membrane palmitoylated protein 7 [Source:VGNC Symbol;Acc:VGNC:98138]	85	-15.26	1	1	2
tiRNA-Ser-TGA-001	ENSSSCG00000011119	ECHDC3	enoyl-CoA hydratase domain containing 3 [Source:VGNC Symbol;Acc:VGNC:96009]	90	-16.53	1	1	2
tiRNA-Ser-TGA-001	ENSSSCG00000011121	ENSSSCG00000011121	CUGBP Elav-like family member 2 [Source:VGNC Symbol;Acc:VGNC:95461]	92	-26.06	1	1	2
tiRNA-Ser-TGA-001	ENSSSCG00000011163	DIP2C	disco interacting protein 2 homolog C [Source:VGNC Symbol;Acc:VGNC:96201]	93	-40.33	1	1	2
tiRNA-Ser-TGA-001	ENSSSCG00000011198	RFTN1	raftlin, lipid raft linker 1 [Source:VGNC Symbol;Acc:VGNC:92241]	74	-30.51	1	1	2
tiRNA-Ser-TGA-001	ENSSSCG00000011239	TRANK1	tetratricopeptide repeat and ankyrin repeat containing 1 [Source:VGNC Symbol;Acc:VGNC:94370]	97	-16.58	1	1	2
tiRNA-Ser-TGA-001	ENSSSCG00000011261	WDR48	WD repeat domain 48 [Source:VGNC Symbol;Acc:VGNC:94925]	94	-49.82	1	1	2
tiRNA-Ser-TGA-001	ENSSSCG00000011290	HIGD1A	HIG1 hypoxia inducible domain family member 1A [Source:NCBI gene (formerly Entrezgene);Acc:100524219]	84	-17.86	1	1	2
tiRNA-Ser-TGA-001	ENSSSCG00000011297	ABHD5	abhydrolase domain containing 5, lysophosphatidic acid acyltransferase [Source:VGNC Symbol;Acc:VGNC:97860]	85	-33.42	1	1	2
tiRNA-Ser-TGA-001	ENSSSCG00000011298	CDCP1	CUB domain containing protein 1 [Source:VGNC Symbol;Acc:VGNC:86471]	92	-46.88	1	1	2
tiRNA-Ser-TGA-001	ENSSSCG00000011300	EXOSC7	exosome component 7 [Source:VGNC Symbol;Acc:VGNC:87843]	71	-129.7	1	1	2
tiRNA-Ser-TGA-001	ENSSSCG00000011301	ZDHHC3	zinc finger DHHC-type palmitoyltransferase 3 [Source:VGNC Symbol;Acc:VGNC:95126]	79	-35.79	1	1	2
tiRNA-Ser-TGA-001	ENSSSCG00000011329	CCDC12	coiled-coil domain containing 12 [Source:NCBI gene (formerly Entrezgene);Acc:100515924]	78	-36.6	1	1	2
tiRNA-Ser-TGA-001	ENSSSCG00000011371	NDUFAF3	NADH:ubiquinone oxidoreductase complex assembly factor 3 [Source:VGNC Symbol;Acc:VGNC:90640]	94	-22.66	1	1	2
tiRNA-Ser-TGA-001	ENSSSCG00000011382	USP4	ubiquitin specific peptidase 4 [Source:VGNC Symbol;Acc:VGNC:94764]	99	-18.51	1	1	2
tiRNA-Ser-TGA-001	ENSSSCG00000011410	CYB561D2	cytochrome b561 domain-containing protein 2 [Source:NCBI gene (formerly Entrezgene);Acc:100517372]	70	-16.1	1	1	2
tiRNA-Ser-TGA-001	ENSSSCG00000011415	MAPKAPK3	MAPK activated protein kinase 3 [Source:VGNC Symbol;Acc:VGNC:90012]	81	-23.57	1	1	2
tiRNA-Ser-TGA-001	ENSSSCG00000011426	POC1A	POC1 centriolar protein A [Source:VGNC Symbol;Acc:VGNC:91615]	64	-63.67	1	1	2
tiRNA-Ser-TGA-001	ENSSSCG00000011485	PTPRG	protein tyrosine phosphatase receptor type G [Source:VGNC Symbol;Acc:VGNC:91988]	84	-49.26	1	1	2
tiRNA-Ser-TGA-001	ENSSSCG00000011495	PRICKLE2	prickle planar cell polarity protein 2 [Source:VGNC Symbol;Acc:VGNC:91794]	96	-121.08	1	1	2
tiRNA-Ser-TGA-001	ENSSSCG00000011510	TMF1	TATA element modulatory factor 1 [Source:VGNC Symbol;Acc:VGNC:94223]	87	-53.6	1	1	2
tiRNA-Ser-TGA-001	ENSSSCG00000011511	FRMD4B	FERM domain containing 4B [Source:VGNC Symbol;Acc:VGNC:88237]	90	-32.86	1	1	2
tiRNA-Ser-TGA-001	ENSSSCG00000011514	MITF	melanocyte inducing transcription factor [Source:VGNC Symbol;Acc:VGNC:90243]	83	-56.7	1	1	2
tiRNA-Ser-TGA-001	ENSSSCG00000011530	CRBN	cereblon [Source:VGNC Symbol;Acc:VGNC:86978]	88	-55	1	1	2
tiRNA-Ser-TGA-001	ENSSSCG00000011531	ENSSSCG00000011531	histone-lysine N-methyltransferase SETMAR [Source:NCBI gene (formerly Entrezgene);Acc:100514009]	79	-47.36	1	1	2
tiRNA-Ser-TGA-001	ENSSSCG00000011562	EMC3	ER membrane protein complex subunit 3 [Source:VGNC Symbol;Acc:VGNC:87671]	64	-15.26	1	1	2
tiRNA-Ser-TGA-001	ENSSSCG00000011602	XPC	XPC complex subunit, DNA damage recognition and repair factor [Source:VGNC Symbol;Acc:VGNC:94999]	99	-15.54	1	1	2
tiRNA-Ser-TGA-001	ENSSSCG00000011704	WWTR1	WW domain containing transcription regulator 1 [Source:VGNC Symbol;Acc:VGNC:94991]	89	-84.64	1	1	2
tiRNA-Ser-TGA-001	ENSSSCG00000011706	ANKUB1	ankyrin repeat and ubiquitin domain containing 1 [Source:VGNC Symbol;Acc:VGNC:85352]	68	-39.16	1	1	2
tiRNA-Ser-TGA-001	ENSSSCG00000011746	SKIL	SKI like proto-oncogene [Source:VGNC Symbol;Acc:VGNC:92903]	68	-86.73	1	1	2
tiRNA-Ser-TGA-001	ENSSSCG00000011752	FNDC3B	fibronectin type III domain containing 3B [Source:VGNC Symbol;Acc:VGNC:88183]	92	-107.46	1	1	2
tiRNA-Ser-TGA-001	ENSSSCG00000011756	NLGN1	neuroligin 1 [Source:VGNC Symbol;Acc:VGNC:90777]	65	-118.6	1	1	2
tiRNA-Ser-TGA-001	ENSSSCG00000011762	ACTL6A	actin like 6A [Source:VGNC Symbol;Acc:VGNC:85042]	72	-22.45	1	1	2
tiRNA-Ser-TGA-001	ENSSSCG00000011763	MRPL47	mitochondrial ribosomal protein L47 [Source:VGNC Symbol;Acc:VGNC:90371]	95	-23.05	1	1	2
tiRNA-Ser-TGA-001	ENSSSCG00000011787	MAGEF1	MAGE family member F1 [Source:NCBI gene (formerly Entrezgene);Acc:100737653]	80	-52.48	1	1	2
tiRNA-Ser-TGA-001	ENSSSCG00000011795	IGF2BP2	insulin like growth factor 2 mRNA binding protein 2 [Source:VGNC Symbol;Acc:VGNC:89055]	91	-56.71	1	1	2
tiRNA-Ser-TGA-001	ENSSSCG00000011803	EIF4A2	eukaryotic translation initiation factor 4A2 [Source:VGNC Symbol;Acc:VGNC:87624]	78	-22.92	1	1	2
tiRNA-Ser-TGA-001	ENSSSCG00000011822	OPA1	OPA1 mitochondrial dynamin like GTPase [Source:VGNC Symbol;Acc:VGNC:91045]	69	-55.62	1	1	2
tiRNA-Ser-TGA-001	ENSSSCG00000011831	APOD	apolipoprotein D [Source:VGNC Symbol;Acc:VGNC:85422]	69	-17.07	1	1	2
tiRNA-Ser-TGA-001	ENSSSCG00000011853	RUBCN	rubicon autophagy regulator [Source:VGNC Symbol;Acc:VGNC:92509]	99	-18.17	1	1	2
tiRNA-Ser-TGA-001	ENSSSCG00000011854	LRCH3	leucine rich repeats and calponin homology domain containing 3 [Source:VGNC Symbol;Acc:VGNC:89803]	73	-17.84	1	1	2
tiRNA-Ser-TGA-001	ENSSSCG00000011905	ENSSSCG00000011905	testis expressed 55 [Source:NCBI gene (formerly Entrezgene);Acc:100511595]	70	-104.88	1	1	2
tiRNA-Ser-TGA-001	ENSSSCG00000011906	IGSF11	immunoglobulin superfamily member 11 [Source:VGNC Symbol;Acc:VGNC:89064]	99	-19.91	1	1	2
tiRNA-Ser-TGA-001	ENSSSCG00000011918	USF3	upstream transcription factor family member 3 [Source:NCBI gene (formerly Entrezgene);Acc:100513627]	61	-32.81	1	1	2
tiRNA-Ser-TGA-001	ENSSSCG00000011929	SLC35A5	solute carrier family 35 member A5 [Source:VGNC Symbol;Acc:VGNC:93070]	78	-89.43	1	1	2
tiRNA-Ser-TGA-001	ENSSSCG00000011956	TRMT10C	tRNA methyltransferase 10C, mitochondrial RNase P subunit [Source:NCBI gene (formerly Entrezgene);Acc:100522163]	85	-16.81	1	1	2
tiRNA-Ser-TGA-001	ENSSSCG00000011959	ABI3BP	ABI family member 3 binding protein [Source:NCBI gene (formerly Entrezgene);Acc:100154641]	70	-39.32	1	1	2
tiRNA-Ser-TGA-001	ENSSSCG00000011962	ADGRG7	adhesion G protein-coupled receptor G7 [Source:VGNC Symbol;Acc:VGNC:85134]	94	-16.3	1	1	2
tiRNA-Ser-TGA-001	ENSSSCG00000011965	TMEM45A	transmembrane protein 45A [Source:VGNC Symbol;Acc:VGNC:94182]	78	-21.47	1	1	2
tiRNA-Ser-TGA-001	ENSSSCG00000011968	NIT2	nitrilase family member 2 [Source:NCBI gene (formerly Entrezgene);Acc:100625406]	63	-19.18	1	1	2
tiRNA-Ser-TGA-001	ENSSSCG00000011978	CPOX	coproporphyrinogen oxidase [Source:VGNC Symbol;Acc:VGNC:86956]	86	-43.32	1	1	2
tiRNA-Ser-TGA-001	ENSSSCG00000011980	CLDND1	claudin domain containing 1 [Source:VGNC Symbol;Acc:VGNC:86742]	74	-57.83	1	1	2
tiRNA-Ser-TGA-001	ENSSSCG00000011996	POU1F1	POU class 1 homeobox 1 [Source:NCBI gene (formerly Entrezgene);Acc:397325]	63	-41.97	1	1	2
tiRNA-Ser-TGA-001	ENSSSCG00000012001	ROBO1	roundabout guidance receptor 1 [Source:NCBI gene (formerly Entrezgene);Acc:100517310]	98	-33.7	1	1	2
tiRNA-Ser-TGA-001	ENSSSCG00000012002	ROBO2	roundabout guidance receptor 2 [Source:NCBI gene (formerly Entrezgene);Acc:100517681]	83	-109.66	1	1	2
tiRNA-Ser-TGA-001	ENSSSCG00000012007	HSPA13	heat shock protein family A (Hsp70) member 13 [Source:NCBI gene (formerly Entrezgene);Acc:100152073]	98	-41.76	1	1	2
tiRNA-Ser-TGA-001	ENSSSCG00000012021	MRPL39	mitochondrial ribosomal protein L39 [Source:VGNC Symbol;Acc:VGNC:90364]	94	-20.22	1	1	2
tiRNA-Ser-TGA-001	ENSSSCG00000012026	ADAMTS1	ADAM metallopeptidase with thrombospondin type 1 motif 1 [Source:VGNC Symbol;Acc:VGNC:85072]	99	-21.77	1	1	2
tiRNA-Ser-TGA-001	ENSSSCG00000035537	RUNX1	RUNX family transcription factor 1 [Source:VGNC Symbol;Acc:VGNC:92516]	64	-54.92	1	1	2
tiRNA-Ser-TGA-001	ENSSSCG00000030480	DYRK1A	dual specificity tyrosine phosphorylation regulated kinase 1A [Source:VGNC Symbol;Acc:VGNC:87505]	95	-22.77	1	1	2
tiRNA-Ser-TGA-001	ENSSSCG00000012122	TCEANC	transcription elongation factor A N-terminal and central domain containing [Source:VGNC Symbol;Acc:VGNC:93814]	78	-18.01	1	1	2
tiRNA-Ser-TGA-001	ENSSSCG00000012135	VEGFD	vascular endothelial growth factor D [Source:VGNC Symbol;Acc:VGNC:94816]	86	-17.35	1	1	2
tiRNA-Ser-TGA-001	ENSSSCG00000012155	SCML2	Scm polycomb group protein like 2 [Source:VGNC Symbol;Acc:VGNC:92628]	69	-56.75	1	1	2
tiRNA-Ser-TGA-001	ENSSSCG00000012157	PHKA2	phosphorylase kinase regulatory subunit alpha 2 [Source:VGNC Symbol;Acc:VGNC:91394]	60	-34.7	1	1	2
tiRNA-Ser-TGA-001	ENSSSCG00000012163	RPS6KA3	ribosomal protein S6 kinase A3 [Source:VGNC Symbol;Acc:VGNC:92442]	82	-26.81	1	1	2
tiRNA-Ser-TGA-001	ENSSSCG00000012234	SRPX	sushi repeat containing protein X-linked [Source:NCBI gene (formerly Entrezgene);Acc:100156108]	91	-18.29	1	1	2
tiRNA-Ser-TGA-001	ENSSSCG00000012277	TIMP1	TIMP metallopeptidase inhibitor 1 [Source:NCBI gene (formerly Entrezgene);Acc:396862]	66	-23.46	1	1	2
tiRNA-Ser-TGA-001	ENSSSCG00000012285	SPACA5	sperm acrosome associated 5 [Source:NCBI gene (formerly Entrezgene);Acc:100415934]	88	-16.06	1	1	2
tiRNA-Ser-TGA-001	ENSSSCG00000012297	CCDC22	coiled-coil domain containing 22 [Source:VGNC Symbol;Acc:VGNC:86286]	61	-39.61	1	1	2
tiRNA-Ser-TGA-001	ENSSSCG00000024814	PFKFB1	6-phosphofructo-2-kinase/fructose-2,6-biphosphatase 1 [Source:VGNC Symbol;Acc:VGNC:91334]	93	-75	1	1	2
tiRNA-Ser-TGA-001	ENSSSCG00000012377	KIF4A	kinesin family member 4A [Source:NCBI gene (formerly Entrezgene);Acc:100152604]	84	-16.44	1	1	2
tiRNA-Ser-TGA-001	ENSSSCG00000012380	P2RY4	pyrimidinergic receptor P2Y4 [Source:VGNC Symbol;Acc:VGNC:91127]	68	-164.27	1	1	2
tiRNA-Ser-TGA-001	ENSSSCG00000012434	ATRX	ATRX chromatin remodeler [Source:VGNC Symbol;Acc:VGNC:85686]	60	-59.6	1	1	2
tiRNA-Ser-TGA-001	ENSSSCG00000012440	PGK1	phosphoglycerate kinase 1 [Source:NCBI gene (formerly Entrezgene);Acc:407608]	77	-81.4	1	1	2
tiRNA-Ser-TGA-001	ENSSSCG00000012456	RPS6KA6	ribosomal protein S6 kinase A6 [Source:VGNC Symbol;Acc:VGNC:92445]	99	-49.63	1	1	2
tiRNA-Ser-TGA-001	ENSSSCG00000012459	APOOL	apolipoprotein O like [Source:NCBI gene (formerly Entrezgene);Acc:100153260]	85	-155.17	1	1	2
tiRNA-Ser-TGA-001	ENSSSCG00000012462	POF1B	POF1B actin binding protein [Source:VGNC Symbol;Acc:VGNC:91620]	77	-33.87	1	1	2
tiRNA-Ser-TGA-001	ENSSSCG00000012474	DIAPH2	diaphanous related formin 2 [Source:VGNC Symbol;Acc:VGNC:87300]	67	-52.97	1	1	2
tiRNA-Ser-TGA-001	ENSSSCG00000012517	ENSSSCG00000012517	thymosin beta 15B [Source:NCBI gene (formerly Entrezgene);Acc:100525848]	69	-20.21	1	1	2
tiRNA-Ser-TGA-001	ENSSSCG00000012523	ENSSSCG00000012523	transcription elongation factor A like 8 [Source:NCBI gene (formerly Entrezgene);Acc:100523765]	77	-17.37	1	1	2
tiRNA-Ser-TGA-001	ENSSSCG00000012541	ENSSSCG00000012541	zinc finger CCHC-type containing 18 [Source:NCBI gene (formerly Entrezgene);Acc:100526028]	98	-15.36	1	1	2
tiRNA-Ser-TGA-001	ENSSSCG00000012543	ENSSSCG00000012543	NA	84	-15.62	1	1	2
tiRNA-Ser-TGA-001	ENSSSCG00000012549	RADX	RPA1 related single stranded DNA binding protein, X-linked [Source:NCBI gene (formerly Entrezgene);Acc:100627173]	98	-17.93	1	1	2
tiRNA-Ser-TGA-001	ENSSSCG00000012551	RNF128	ring finger protein 128 [Source:VGNC Symbol;Acc:VGNC:92354]	91	-39.86	1	1	2
tiRNA-Ser-TGA-001	ENSSSCG00000012556	RBM41	RNA binding motif protein 41 [Source:VGNC Symbol;Acc:VGNC:92155]	94	-35.79	1	1	2
tiRNA-Ser-TGA-001	ENSSSCG00000012602	ENSSSCG00000012602	C1GALT1 specific chaperone 1 [Source:NCBI gene (formerly Entrezgene);Acc:100511613]	86	-19.19	1	1	2
tiRNA-Ser-TGA-001	ENSSSCG00000012621	UBE2A	ubiquitin conjugating enzyme E2 A [Source:VGNC Symbol;Acc:VGNC:94639]	76	-59.15	1	1	2
tiRNA-Ser-TGA-001	ENSSSCG00000012622	CXorf56	chromosome X CXorf56 homolog [Source:VGNC Symbol;Acc:VGNC:87113]	75	-15.95	1	1	2
tiRNA-Ser-TGA-001	ENSSSCG00000012639	THOC2	THO complex 2 [Source:VGNC Symbol;Acc:VGNC:93957]	67	-111.21	1	1	2
tiRNA-Ser-TGA-001	ENSSSCG00000012650	OCRL	OCRL inositol polyphosphate-5-phosphatase [Source:VGNC Symbol;Acc:VGNC:91014]	60	-44.93	1	1	2
tiRNA-Ser-TGA-001	ENSSSCG00000012676	MBNL3	muscleblind like splicing regulator 3 [Source:VGNC Symbol;Acc:VGNC:90056]	60	-37.44	1	1	2
tiRNA-Ser-TGA-001	ENSSSCG00000012679	GPC4	glypican 4 [Source:VGNC Symbol;Acc:VGNC:88581]	90	-36.82	1	1	2
tiRNA-Ser-TGA-001	ENSSSCG00000012685	FAM122B	PABIR family member 2 [Source:VGNC Symbol;Acc:VGNC:87897]	75	-49.42	1	1	2
tiRNA-Ser-TGA-001	ENSSSCG00000012711	F9	coagulation factor IX [Source:NCBI gene (formerly Entrezgene);Acc:397518]	73	-103.65	1	1	2
tiRNA-Ser-TGA-001	ENSSSCG00000012731	ENSSSCG00000012731	iduronate 2-sulfatase [Source:NCBI gene (formerly Entrezgene);Acc:100512880]	96	-155.99	1	1	2
tiRNA-Ser-TGA-001	ENSSSCG00000012780	PLXNB3	plexin B3 [Source:VGNC Symbol;Acc:VGNC:91583]	94	-37.89	1	1	2
tiRNA-Ser-TGA-001	ENSSSCG00000039926	ENSSSCG00000039926	matrix-remodeling-associated protein 5-like [Source:NCBI gene (formerly Entrezgene);Acc:110257935]	98	-20.65	1	1	2
tiRNA-Ser-TGA-001	ENSSSCG00000038304	ENSSSCG00000038304	RNA binding motif protein 4B [Source:NCBI gene (formerly Entrezgene);Acc:100144418]	95	-22.32	1	1	2
tiRNA-Ser-TGA-001	ENSSSCG00000012966	C11orf68	chromosome 2 C11orf68 homolog [Source:VGNC Symbol;Acc:VGNC:85999]	68	-18.33	1	1	2
tiRNA-Ser-TGA-001	ENSSSCG00000013017	EHD1	EH domain containing 1 [Source:VGNC Symbol;Acc:VGNC:87595]	68	-24.73	1	1	2
tiRNA-Ser-TGA-001	ENSSSCG00000013034	PLCB3	phospholipase C beta 3 [Source:VGNC Symbol;Acc:VGNC:91516]	76	-17.53	1	1	2
tiRNA-Ser-TGA-001	ENSSSCG00000013052	ENSSSCG00000013052	reticulon 3 [Source:VGNC Symbol;Acc:VGNC:92501]	96	-39.55	1	1	2
tiRNA-Ser-TGA-001	ENSSSCG00000013054	ATL3	atlastin GTPase 3 [Source:VGNC Symbol;Acc:VGNC:85629]	89	-87.05	1	1	2
tiRNA-Ser-TGA-001	ENSSSCG00000013173	ENSSSCG00000013173	olfactory receptor 1052-like [Source:NCBI gene (formerly Entrezgene);Acc:100514032]	74	-80.18	1	1	2
tiRNA-Ser-TGA-001	ENSSSCG00000013174	CTNND1	catenin delta 1 [Source:VGNC Symbol;Acc:VGNC:87067]	86	-34.47	1	1	2
tiRNA-Ser-TGA-001	ENSSSCG00000013332	KIF18A	kinesin family member 18A [Source:VGNC Symbol;Acc:VGNC:89457]	69	-85.63	1	1	2
tiRNA-Ser-TGA-001	ENSSSCG00000013337	BBOX1	gamma-butyrobetaine hydroxylase 1 [Source:VGNC Symbol;Acc:VGNC:85765]	88	-38.54	1	1	2
tiRNA-Ser-TGA-001	ENSSSCG00000013344	ANO5	anoctamin 5 [Source:VGNC Symbol;Acc:VGNC:85358]	97	-41.09	1	1	2
tiRNA-Ser-TGA-001	ENSSSCG00000013360	TMEM86A	transmembrane protein 86A [Source:VGNC Symbol;Acc:VGNC:94210]	72	-53.84	1	1	2
tiRNA-Ser-TGA-001	ENSSSCG00000035393	SAAL1	tryptophan hydroxylase 1 [Source:NCBI gene (formerly Entrezgene);Acc:100511002]	91	-16.13	1	1	2
tiRNA-Ser-TGA-001	ENSSSCG00000013393	SPON1	spondin 1 [Source:VGNC Symbol;Acc:VGNC:93415]	71	-36.59	1	1	2
tiRNA-Ser-TGA-001	ENSSSCG00000013410	SWAP70	switching B cell complex subunit SWAP70 [Source:VGNC Symbol;Acc:VGNC:93645]	61	-18.96	1	1	2
tiRNA-Ser-TGA-001	ENSSSCG00000013433	ADAMTSL5	ADAMTS like 5 [Source:VGNC Symbol;Acc:VGNC:85094]	67	-44.57	1	1	2
tiRNA-Ser-TGA-001	ENSSSCG00000013523	SAFB2	scaffold attachment factor B2 [Source:VGNC Symbol;Acc:VGNC:92560]	82	-60.64	1	1	2
tiRNA-Ser-TGA-001	ENSSSCG00000013571	TEX45	testis expressed 45 [Source:NCBI gene (formerly Entrezgene);Acc:102167073]	74	-19.11	1	1	2
tiRNA-Ser-TGA-001	ENSSSCG00000027434	OLFM2	olfactomedin 2 [Source:VGNC Symbol;Acc:VGNC:91032]	90	-81.65	1	1	2
tiRNA-Ser-TGA-001	ENSSSCG00000021757	ENSSSCG00000021757	NA	63	-17.54	1	1	2
tiRNA-Ser-TGA-001	ENSSSCG00000041142	ENSSSCG00000041142	zinc finger protein 14-like [Source:NCBI gene (formerly Entrezgene);Acc:100520720]	77	-52.65	1	1	2
tiRNA-Ser-TGA-001	ENSSSCG00000013746	CALR	calreticulin [Source:VGNC Symbol;Acc:VGNC:86149]	74	-18.78	1	1	2
tiRNA-Ser-TGA-001	ENSSSCG00000013764	RFX1	regulatory factor X1 [Source:VGNC Symbol;Acc:VGNC:92243]	85	-49.95	1	1	2
tiRNA-Ser-TGA-001	ENSSSCG00000013772	ASF1B	anti-silencing function 1B histone chaperone [Source:VGNC Symbol;Acc:VGNC:85574]	71	-56.22	1	1	2
tiRNA-Ser-TGA-001	ENSSSCG00000013776	DDX39A	DExD-box helicase 39A [Source:NCBI gene (formerly Entrezgene);Acc:100515361]	92	-18.44	1	1	2
tiRNA-Ser-TGA-001	ENSSSCG00000013788	ENSSSCG00000013788	adhesion G protein-coupled receptor E2-like [Source:NCBI gene (formerly Entrezgene);Acc:100516957]	88	-33.08	1	1	2
tiRNA-Ser-TGA-001	ENSSSCG00000013835	CASP14	caspase 14 [Source:VGNC Symbol;Acc:VGNC:86201]	88	-67.1	1	1	2
tiRNA-Ser-TGA-001	ENSSSCG00000013837	AKAP8	A-kinase anchoring protein 8 [Source:VGNC Symbol;Acc:VGNC:85223]	87	-43.25	1	1	2
tiRNA-Ser-TGA-001	ENSSSCG00000013861	SLC35E1	solute carrier family 35 member E1 [Source:VGNC Symbol;Acc:VGNC:93077]	70	-34.5	1	1	2
tiRNA-Ser-TGA-001	ENSSSCG00000013893	ARRDC2	arrestin domain containing 2 [Source:VGNC Symbol;Acc:VGNC:85545]	63	-32.63	1	1	2
tiRNA-Ser-TGA-001	ENSSSCG00000013952	ENSSSCG00000013952	NA	93	-16.52	1	1	2
tiRNA-Ser-TGA-001	ENSSSCG00000021640	ZNF879	zinc finger protein 879 [Source:HGNC Symbol;Acc:HGNC:37273]	82	-41.11	1	1	2
tiRNA-Ser-TGA-001	ENSSSCG00000014058	CLTB	clathrin light chain B [Source:VGNC Symbol;Acc:VGNC:86788]	83	-20.64	1	1	2
tiRNA-Ser-TGA-001	ENSSSCG00000014068	UTP15	UTP15 small subunit processome component [Source:VGNC Symbol;Acc:VGNC:94782]	68	-44.31	1	1	2
tiRNA-Ser-TGA-001	ENSSSCG00000014074	GFM2	GTP dependent ribosome recycling factor mitochondrial 2 [Source:VGNC Symbol;Acc:VGNC:88423]	69	-52.49	1	1	2
tiRNA-Ser-TGA-001	ENSSSCG00000014083	ANKDD1B	ankyrin repeat and death domain containing 1B [Source:VGNC Symbol;Acc:VGNC:85312]	64	-47.95	1	1	2
tiRNA-Ser-TGA-001	ENSSSCG00000014112	JMY	junction mediating and regulatory protein, p53 cofactor [Source:VGNC Symbol;Acc:VGNC:89289]	65	-23.32	1	1	2
tiRNA-Ser-TGA-001	ENSSSCG00000014139	ARSK	arylsulfatase family member K [Source:VGNC Symbol;Acc:VGNC:85550]	62	-41.27	1	1	2
tiRNA-Ser-TGA-001	ENSSSCG00000014149	MEF2C	myocyte enhancer factor 2C [Source:VGNC Symbol;Acc:VGNC:90127]	89	-106.05	1	1	2
tiRNA-Ser-TGA-001	ENSSSCG00000014156	ARRDC3	arrestin domain containing 3 [Source:VGNC Symbol;Acc:VGNC:85546]	66	-19.58	1	1	2
tiRNA-Ser-TGA-001	ENSSSCG00000025286	MCTP1	multiple C2 and transmembrane domain containing 1 [Source:VGNC Symbol;Acc:VGNC:90083]	93	-36.18	1	1	2
tiRNA-Ser-TGA-001	ENSSSCG00000014177	CHD1	chromodomain helicase DNA binding protein 1 [Source:VGNC Symbol;Acc:VGNC:86629]	91	-15.9	1	1	2
tiRNA-Ser-TGA-001	ENSSSCG00000014190	FBXL17	F-box and leucine rich repeat protein 17 [Source:VGNC Symbol;Acc:VGNC:99650]	91	-50.1	1	1	2
tiRNA-Ser-TGA-001	ENSSSCG00000027074	FER	FER tyrosine kinase [Source:VGNC Symbol;Acc:VGNC:99651]	62	-73.88	1	1	2
tiRNA-Ser-TGA-001	ENSSSCG00000014199	WDR36	WD repeat domain 36 [Source:VGNC Symbol;Acc:VGNC:94917]	68	-59.5	1	1	2
tiRNA-Ser-TGA-001	ENSSSCG00000014203	MCC	MCC regulator of WNT signaling pathway [Source:VGNC Symbol;Acc:VGNC:96588]	94	-99.83	1	1	2
tiRNA-Ser-TGA-001	ENSSSCG00000014214	TRIM36	tripartite motif containing 36 [Source:VGNC Symbol;Acc:VGNC:94409]	65	-40.27	1	1	2
tiRNA-Ser-TGA-001	ENSSSCG00000014217	FEM1C	fem-1 homolog C [Source:VGNC Symbol;Acc:VGNC:88084]	69	-81.44	1	1	2
tiRNA-Ser-TGA-001	ENSSSCG00000014223	COMMD10	COMM domain containing 10 [Source:VGNC Symbol;Acc:VGNC:86886]	95	-83.49	1	1	2
tiRNA-Ser-TGA-001	ENSSSCG00000014240	CSNK1G3	casein kinase 1 gamma 3 [Source:VGNC Symbol;Acc:VGNC:97951]	94	-24.35	1	1	2
tiRNA-Ser-TGA-001	ENSSSCG00000014252	PRRC1	proline rich coiled-coil 1 [Source:VGNC Symbol;Acc:VGNC:91864]	71	-79.29	1	1	2
tiRNA-Ser-TGA-001	ENSSSCG00000014267	ENSSSCG00000014267	Rap guanine nucleotide exchange factor 6 [Source:NCBI gene (formerly Entrezgene);Acc:100521255]	91	-88.15	1	1	2
tiRNA-Ser-TGA-001	ENSSSCG00000014272	ENSSSCG00000014272	acyl-CoA synthetase long chain family member 6 [Source:VGNC Symbol;Acc:VGNC:99581]	72	-89.55	1	1	2
tiRNA-Ser-TGA-001	ENSSSCG00000014283	KIF3A	kinesin family member 3A [Source:VGNC Symbol;Acc:VGNC:89470]	97	-99.86	1	1	2
tiRNA-Ser-TGA-001	ENSSSCG00000014310	CXCL14	C-X-C motif chemokine ligand 14 [Source:VGNC Symbol;Acc:VGNC:87105]	98	-36.88	1	1	2
tiRNA-Ser-TGA-001	ENSSSCG00000014314	ENSSSCG00000014314	F-box and leucine rich repeat protein 21, pseudogene [Source:NCBI gene (formerly Entrezgene);Acc:100517085]	76	-35.22	1	1	2
tiRNA-Ser-TGA-001	ENSSSCG00000014315	LECT2	leukocyte cell derived chemotaxin 2 [Source:VGNC Symbol;Acc:VGNC:89675]	74	-17.18	1	1	2
tiRNA-Ser-TGA-001	ENSSSCG00000014331	ENSSSCG00000014331	lysine demethylase 3B [Source:VGNC Symbol;Acc:VGNC:89412]	96	-18.94	1	1	2
tiRNA-Ser-TGA-001	ENSSSCG00000014414	ENSSSCG00000014414	RNA binding motif protein 27 [Source:NCBI gene (formerly Entrezgene);Acc:100526159]	94	-103.71	1	1	2
tiRNA-Ser-TGA-001	ENSSSCG00000014416	TCERG1	transcription elongation regulator 1 [Source:VGNC Symbol;Acc:VGNC:93815]	87	-20.47	1	1	2
tiRNA-Ser-TGA-001	ENSSSCG00000014430	ABLIM3	actin binding LIM protein family member 3 [Source:VGNC Symbol;Acc:VGNC:84988]	86	-47.08	1	1	2
tiRNA-Ser-TGA-001	ENSSSCG00000014761	ENSSSCG00000014761	olfactory receptor 51F2-like [Source:NCBI gene (formerly Entrezgene);Acc:102165149]	95	-19.16	1	1	2
tiRNA-Ser-TGA-001	ENSSSCG00000029388	PDE2A	phosphodiesterase 2A [Source:VGNC Symbol;Acc:VGNC:91251]	99	-16.32	1	1	2
tiRNA-Ser-TGA-001	ENSSSCG00000014838	PGM2L1	phosphoglucomutase 2 like 1 [Source:VGNC Symbol;Acc:VGNC:91357]	90	-58.09	1	1	2
tiRNA-Ser-TGA-001	ENSSSCG00000014868	EMSY	EMSY transcriptional repressor, BRCA2 interacting [Source:VGNC Symbol;Acc:VGNC:87691]	79	-23.76	1	1	2
tiRNA-Ser-TGA-001	ENSSSCG00000032723	ACER3	alkaline ceramidase 3 [Source:NCBI gene (formerly Entrezgene);Acc:100524160]	61	-111.94	1	1	2
tiRNA-Ser-TGA-001	ENSSSCG00000014882	RSF1	remodeling and spacing factor 1 [Source:VGNC Symbol;Acc:VGNC:92476]	73	-112.76	1	1	2
tiRNA-Ser-TGA-001	ENSSSCG00000014884	ENSSSCG00000014884	integrator complex subunit 4 [Source:VGNC Symbol;Acc:VGNC:89164]	65	-97.83	1	1	2
tiRNA-Ser-TGA-001	ENSSSCG00000014913	PICALM	phosphatidylinositol binding clathrin assembly protein [Source:VGNC Symbol;Acc:VGNC:91415]	82	-16.98	1	1	2
tiRNA-Ser-TGA-001	ENSSSCG00000014933	NAALAD2	N-acetylated alpha-linked acidic dipeptidase 2 [Source:VGNC Symbol;Acc:VGNC:90557]	90	-18.56	1	1	2
tiRNA-Ser-TGA-001	ENSSSCG00000014948	C11orf54	chromosome 9 C11orf54 homolog [Source:VGNC Symbol;Acc:VGNC:86087]	96	-15.65	1	1	2
tiRNA-Ser-TGA-001	ENSSSCG00000014950	VSTM5	V-set and transmembrane domain containing 5 [Source:VGNC Symbol;Acc:VGNC:94875]	86	-76.8	1	1	2
tiRNA-Ser-TGA-001	ENSSSCG00000014956	ANKRD49	ankyrin repeat domain 49 [Source:VGNC Symbol;Acc:VGNC:85340]	61	-17.35	1	1	2
tiRNA-Ser-TGA-001	ENSSSCG00000014967	FAM76B	family with sequence similarity 76 member B [Source:VGNC Symbol;Acc:VGNC:87983]	93	-35.06	1	1	2
tiRNA-Ser-TGA-001	ENSSSCG00000014983	MMP20	matrix metallopeptidase 20 [Source:VGNC Symbol;Acc:VGNC:90275]	82	-50.02	1	1	2
tiRNA-Ser-TGA-001	ENSSSCG00000014997	ENSSSCG00000014997	caspase-13 [Source:NCBI gene (formerly Entrezgene);Acc:100522887]	74	-86.3	1	1	2
tiRNA-Ser-TGA-001	ENSSSCG00000015031	PIH1D2	PIH1 domain containing 2 [Source:VGNC Symbol;Acc:VGNC:91434]	81	-16.84	1	1	2
tiRNA-Ser-TGA-001	ENSSSCG00000015044	NKAPD1	NKAP domain containing 1 [Source:VGNC Symbol;Acc:VGNC:90757]	60	-33.77	1	1	2
tiRNA-Ser-TGA-001	ENSSSCG00000015050	ZW10	zw10 kinetochore protein [Source:VGNC Symbol;Acc:VGNC:95340]	66	-78.47	1	1	2
tiRNA-Ser-TGA-001	ENSSSCG00000015077	RNF214	ring finger protein 214 [Source:VGNC Symbol;Acc:VGNC:92382]	70	-60.33	1	1	2
tiRNA-Ser-TGA-001	ENSSSCG00000015137	CRTAM	cytotoxic and regulatory T cell molecule [Source:VGNC Symbol;Acc:VGNC:87005]	81	-18.32	1	1	2
tiRNA-Ser-TGA-001	ENSSSCG00000015138	JHY	junctional cadherin complex regulator [Source:VGNC Symbol;Acc:VGNC:89283]	90	-45.02	1	1	2
tiRNA-Ser-TGA-001	ENSSSCG00000015196	SIAE	sialic acid acetylesterase [Source:VGNC Symbol;Acc:VGNC:92864]	81	-20.94	1	1	2
tiRNA-Ser-TGA-001	ENSSSCG00000015206	CCDC15	coiled-coil domain containing 15 [Source:VGNC Symbol;Acc:VGNC:86263]	96	-37.12	1	1	2
tiRNA-Ser-TGA-001	ENSSSCG00000015253	NTM	neurotrimin [Source:VGNC Symbol;Acc:VGNC:98164]	81	-51.22	1	1	2
tiRNA-Ser-TGA-001	ENSSSCG00000015256	JAM3	junctional adhesion molecule 3 [Source:VGNC Symbol;Acc:VGNC:89277]	94	-20.05	1	1	2
tiRNA-Ser-TGA-001	ENSSSCG00000015286	DSTYK	dual serine/threonine and tyrosine protein kinase [Source:VGNC Symbol;Acc:VGNC:87460]	82	-50.02	1	1	2
tiRNA-Ser-TGA-001	ENSSSCG00000015288	RBBP5	RB binding protein 5, histone lysine methyltransferase complex subunit [Source:VGNC Symbol;Acc:VGNC:92135]	83	-48.05	1	1	2
tiRNA-Ser-TGA-001	ENSSSCG00000015327	CASD1	CAS1 domain containing 1 [Source:VGNC Symbol;Acc:VGNC:86199]	68	-67.51	1	1	2
tiRNA-Ser-TGA-001	ENSSSCG00000015333	ASB4	ankyrin repeat and SOCS box containing 4 [Source:VGNC Symbol;Acc:VGNC:97891]	79	-19.18	1	1	2
tiRNA-Ser-TGA-001	ENSSSCG00000015373	TMEM196	transmembrane protein 196 [Source:VGNC Symbol;Acc:VGNC:94127]	92	-19	1	1	2
tiRNA-Ser-TGA-001	ENSSSCG00000015379	DNAH11	dynein axonemal heavy chain 11 [Source:VGNC Symbol;Acc:VGNC:87368]	99	-17.11	1	1	2
tiRNA-Ser-TGA-001	ENSSSCG00000015383	RAPGEF5	Rap guanine nucleotide exchange factor 5 [Source:VGNC Symbol;Acc:VGNC:92094]	88	-74.53	1	1	2
tiRNA-Ser-TGA-001	ENSSSCG00000015386	FAM126A	family with sequence similarity 126 member A [Source:VGNC Symbol;Acc:VGNC:87899]	68	-144.98	1	1	2
tiRNA-Ser-TGA-001	ENSSSCG00000015391	CROT	carnitine O-octanoyltransferase [Source:VGNC Symbol;Acc:VGNC:87002]	65	-33.64	1	1	2
tiRNA-Ser-TGA-001	ENSSSCG00000015398	SEMA3A	semaphorin 3A [Source:VGNC Symbol;Acc:VGNC:92693]	74	-39.68	1	1	2
tiRNA-Ser-TGA-001	ENSSSCG00000015401	PCLO	piccolo presynaptic cytomatrix protein [Source:NCBI gene (formerly Entrezgene);Acc:100524640]	72	-72.16	1	1	2
tiRNA-Ser-TGA-001	ENSSSCG00000015405	CD36	CD36 molecule [Source:NCBI gene (formerly Entrezgene);Acc:733702]	86	-60.19	1	1	2
tiRNA-Ser-TGA-001	ENSSSCG00000015446	PNPLA8	patatin like phospholipase domain containing 8 [Source:VGNC Symbol;Acc:VGNC:91610]	91	-70.81	1	1	2
tiRNA-Ser-TGA-001	ENSSSCG00000015473	TMEM183A	transmembrane protein 183A [Source:NCBI gene (formerly Entrezgene);Acc:100512006]	90	-15.19	1	1	2
tiRNA-Ser-TGA-001	ENSSSCG00000015483	EEF1AKNMT	eEF1A lysine and N-terminal methyltransferase [Source:VGNC Symbol;Acc:VGNC:87554]	83	-19.55	1	1	2
tiRNA-Ser-TGA-001	ENSSSCG00000015494	ZBTB37	zinc finger and BTB domain containing 37 [Source:VGNC Symbol;Acc:VGNC:95071]	78	-110.06	1	1	2
tiRNA-Ser-TGA-001	ENSSSCG00000015496	CENPL	centromere protein L [Source:VGNC Symbol;Acc:VGNC:86552]	94	-51.55	1	1	2
tiRNA-Ser-TGA-001	ENSSSCG00000015519	RASAL2	RAS protein activator like 2 [Source:VGNC Symbol;Acc:VGNC:92105]	68	-18.92	1	1	2
tiRNA-Ser-TGA-001	ENSSSCG00000015526	NPHS2	NPHS2 stomatin family member, podocin [Source:VGNC Symbol;Acc:VGNC:90850]	87	-21.72	1	1	2
tiRNA-Ser-TGA-001	ENSSSCG00000015537	XPR1	xenotropic and polytropic retrovirus receptor 1 [Source:NCBI gene (formerly Entrezgene);Acc:100526125]	76	-74.93	1	1	2
tiRNA-Ser-TGA-001	ENSSSCG00000015566	EDEM3	ER degradation enhancing alpha-mannosidase like protein 3 [Source:VGNC Symbol;Acc:VGNC:87546]	93	-43.6	1	1	2
tiRNA-Ser-TGA-001	ENSSSCG00000015568	RNF2	ring finger protein 2 [Source:VGNC Symbol;Acc:VGNC:92377]	78	-77.83	1	1	2
tiRNA-Ser-TGA-001	ENSSSCG00000015579	PTGS2	prostaglandin-endoperoxide synthase 2 [Source:VGNC Symbol;Acc:VGNC:91959]	96	-104.57	1	1	2
tiRNA-Ser-TGA-001	ENSSSCG00000015589	VASH2	vasohibin 2 [Source:VGNC Symbol;Acc:VGNC:94802]	82	-85	1	1	2
tiRNA-Ser-TGA-001	ENSSSCG00000015604	NEK2	NIMA related kinase 2 [Source:VGNC Symbol;Acc:VGNC:90675]	75	-55.3	1	1	2
tiRNA-Ser-TGA-001	ENSSSCG00000015610	SYT14	synaptotagmin 14 [Source:NCBI gene (formerly Entrezgene);Acc:100512917]	65	-87.35	1	1	2
tiRNA-Ser-TGA-001	ENSSSCG00000015638	RHEX	regulator of hemoglobinization and erythroid cell expansion [Source:VGNC Symbol;Acc:VGNC:92281]	87	-36.05	1	1	2
tiRNA-Ser-TGA-001	ENSSSCG00000015659	YOD1	YOD1 deubiquitinase [Source:VGNC Symbol;Acc:VGNC:95035]	82	-104.74	1	1	2
tiRNA-Ser-TGA-001	ENSSSCG00000015670	GTDC1	glycosyltransferase like domain containing 1 [Source:VGNC Symbol;Acc:VGNC:95955]	72	-33.91	1	1	2
tiRNA-Ser-TGA-001	ENSSSCG00000015695	RAB3GAP1	RAB3 GTPase activating protein catalytic subunit 1 [Source:VGNC Symbol;Acc:VGNC:98267]	75	-54.59	1	1	2
tiRNA-Ser-TGA-001	ENSSSCG00000015710	ACTR3	actin related protein 3 [Source:NCBI gene (formerly Entrezgene);Acc:396738]	67	-44.18	1	1	2
tiRNA-Ser-TGA-001	ENSSSCG00000015776	RWDD4	RWD domain containing 4 [Source:VGNC Symbol;Acc:VGNC:96022]	73	-38.66	1	1	2
tiRNA-Ser-TGA-001	ENSSSCG00000015779	CDKN2AIP	CDKN2A interacting protein [Source:NCBI gene (formerly Entrezgene);Acc:100513762]	72	-54.39	1	1	2
tiRNA-Ser-TGA-001	ENSSSCG00000015780	STOX2	storkhead box 2 [Source:VGNC Symbol;Acc:VGNC:96082]	90	-40.53	1	1	2
tiRNA-Ser-TGA-001	ENSSSCG00000015798	ANKRD37	ankyrin repeat domain 37 [Source:VGNC Symbol;Acc:VGNC:96223]	78	-21.04	1	1	2
tiRNA-Ser-TGA-001	ENSSSCG00000015801	TLR3	toll like receptor 3 [Source:NCBI gene (formerly Entrezgene);Acc:100037937]	80	-54.55	1	1	2
tiRNA-Ser-TGA-001	ENSSSCG00000015830	UNC5D	unc-5 netrin receptor D [Source:VGNC Symbol;Acc:VGNC:95892]	66	-32.72	1	1	2
tiRNA-Ser-TGA-001	ENSSSCG00000015845	GTF2E2	general transcription factor IIE subunit 2 [Source:NCBI gene (formerly Entrezgene);Acc:100513628]	92	-116.97	1	1	2
tiRNA-Ser-TGA-001	ENSSSCG00000015867	PRPF40A	pre-mRNA processing factor 40 homolog A [Source:VGNC Symbol;Acc:VGNC:98222]	84	-66.82	1	1	2
tiRNA-Ser-TGA-001	ENSSSCG00000015878	PKP4	plakophilin 4 [Source:VGNC Symbol;Acc:VGNC:96488]	91	-44.36	1	1	2
tiRNA-Ser-TGA-001	ENSSSCG00000025598	COBLL1	cordon-bleu WH2 repeat protein like 1 [Source:VGNC Symbol;Acc:VGNC:96013]	86	-33.16	1	1	2
tiRNA-Ser-TGA-001	ENSSSCG00000015907	GALNT3	polypeptide N-acetylgalactosaminyltransferase 3 [Source:VGNC Symbol;Acc:VGNC:96313]	88	-17.3	1	1	2
tiRNA-Ser-TGA-001	ENSSSCG00000015924	SPC25	SPC25 component of NDC80 kinetochore complex [Source:VGNC Symbol;Acc:VGNC:96028]	86	-51.95	1	1	2
tiRNA-Ser-TGA-001	ENSSSCG00000015949	SLC25A12	solute carrier family 25 member 12 [Source:VGNC Symbol;Acc:VGNC:95502]	99	-18.74	1	1	2
tiRNA-Ser-TGA-001	ENSSSCG00000015958	PDK1	pyruvate dehydrogenase kinase 1 [Source:VGNC Symbol;Acc:VGNC:98180]	62	-73.55	1	1	2
tiRNA-Ser-TGA-001	ENSSSCG00000015979	HOXD13	homeobox D13 [Source:VGNC Symbol;Acc:VGNC:96354]	74	-72.99	1	1	2
tiRNA-Ser-TGA-001	ENSSSCG00000015985	HOXD3	homeobox D3 [Source:VGNC Symbol;Acc:VGNC:96355]	95	-48.28	1	1	2
tiRNA-Ser-TGA-001	ENSSSCG00000015986	HOXD1	homeobox D1 [Source:VGNC Symbol;Acc:VGNC:96350]	72	-15.63	1	1	2
tiRNA-Ser-TGA-001	ENSSSCG00000016002	CCDC141	coiled-coil domain containing 141 [Source:NCBI gene (formerly Entrezgene);Acc:100520053]	67	-73.95	1	1	2
tiRNA-Ser-TGA-001	ENSSSCG00000016005	SESTD1	SEC14 and spectrin domain containing 1 [Source:VGNC Symbol;Acc:VGNC:95884]	94	-72.45	1	1	2
tiRNA-Ser-TGA-001	ENSSSCG00000016009	ITGA4	integrin subunit alpha 4 [Source:VGNC Symbol;Acc:VGNC:96377]	81	-56.45	1	1	2
tiRNA-Ser-TGA-001	ENSSSCG00000016020	DUSP19	dual specificity phosphatase 19 [Source:VGNC Symbol;Acc:VGNC:95899]	66	-55.77	1	1	2
tiRNA-Ser-TGA-001	ENSSSCG00000016044	ORMDL1	ORMDL sphingolipid biosynthesis regulator 1 [Source:NCBI gene (formerly Entrezgene);Acc:100155491]	70	-36.49	1	1	2
tiRNA-Ser-TGA-001	ENSSSCG00000016079	MOBKL3	MOB family member 4, phocein [Source:NCBI gene (formerly Entrezgene);Acc:613127]	98	-17.7	1	1	2
tiRNA-Ser-TGA-001	ENSSSCG00000016133	MDH1B	malate dehydrogenase 1B [Source:VGNC Symbol;Acc:VGNC:95861]	67	-32.19	1	1	2
tiRNA-Ser-TGA-001	ENSSSCG00000016147	PIKFYVE	phosphoinositide kinase, FYVE-type zinc finger containing [Source:VGNC Symbol;Acc:VGNC:96023]	92	-88.88	1	1	2
tiRNA-Ser-TGA-001	ENSSSCG00000016160	ERBB4	erb-b2 receptor tyrosine kinase 4 [Source:VGNC Symbol;Acc:VGNC:96284]	69	-75.83	1	1	2
tiRNA-Ser-TGA-001	ENSSSCG00000016166	SPAG16	sperm associated antigen 16 [Source:NCBI gene (formerly Entrezgene);Acc:102162936]	78	-17.3	1	1	2
tiRNA-Ser-TGA-001	ENSSSCG00000016168	VWC2L	von Willebrand factor C domain containing 2 like [Source:VGNC Symbol;Acc:VGNC:96301]	81	-22.73	1	1	2
tiRNA-Ser-TGA-001	ENSSSCG00000016170	BARD1	BRCA1 associated RING domain 1 [Source:VGNC Symbol;Acc:VGNC:96509]	97	-80.42	1	1	2
tiRNA-Ser-TGA-001	ENSSSCG00000016174	FN1	fibronectin 1 [Source:VGNC Symbol;Acc:VGNC:96305]	89	-35.62	1	1	2
tiRNA-Ser-TGA-001	ENSSSCG00000016185	ARPC2	actin related protein 2/3 complex subunit 2 [Source:VGNC Symbol;Acc:VGNC:96420]	98	-17.21	1	1	2
tiRNA-Ser-TGA-001	ENSSSCG00000016194	USP37	ubiquitin specific peptidase 37 [Source:VGNC Symbol;Acc:VGNC:98404]	73	-35.84	1	1	2
tiRNA-Ser-TGA-001	ENSSSCG00000016232	MRPL44	mitochondrial ribosomal protein L44 [Source:VGNC Symbol;Acc:VGNC:95815]	98	-37.87	1	1	2
tiRNA-Ser-TGA-001	ENSSSCG00000016258	DNER	delta/notch like EGF repeat containing [Source:VGNC Symbol;Acc:VGNC:96041]	65	-33.84	1	1	2
tiRNA-Ser-TGA-001	ENSSSCG00000016261	SP110	SP110 nuclear body protein [Source:VGNC Symbol;Acc:VGNC:96367]	74	-27.96	1	1	2
tiRNA-Ser-TGA-001	ENSSSCG00000016266	CAB39	calcium binding protein 39 [Source:VGNC Symbol;Acc:VGNC:95936]	79	-36.34	1	1	2
tiRNA-Ser-TGA-001	ENSSSCG00000016270	C2orf72	chromosome 15 C2orf72 homolog [Source:VGNC Symbol;Acc:VGNC:96157]	78	-18.73	1	1	2
tiRNA-Ser-TGA-001	ENSSSCG00000036274	ENSSSCG00000036274	UDP glucuronosyltransferase 1 family, polypeptide A6 [Source:NCBI gene (formerly Entrezgene);Acc:100152603]	70	-36.97	1	1	2
tiRNA-Ser-TGA-001	ENSSSCG00000016370	SEPTIN2	septin 2 [Source:NCBI gene (formerly Entrezgene);Acc:100510936]	84	-16.22	1	1	2
tiRNA-Ser-TGA-001	ENSSSCG00000016479	TRBV19	T cell receptor beta variable 19 [Source:HGNC Symbol;Acc:HGNC:12194]	86	-18.67	1	1	2
tiRNA-Ser-TGA-001	ENSSSCG00000016509	LUC7L2	putative RNA-binding protein Luc7-like 2 [Source:NCBI gene (formerly Entrezgene);Acc:102162486]	72	-58.89	1	1	2
tiRNA-Ser-TGA-001	ENSSSCG00000016512	ZC3HAV1	zinc finger CCCH-type containing, antiviral 1 [Source:VGNC Symbol;Acc:VGNC:95102]	92	-18.91	1	1	2
tiRNA-Ser-TGA-001	ENSSSCG00000016520	CREB3L2	cAMP responsive element binding protein 3 like 2 [Source:VGNC Symbol;Acc:VGNC:86981]	95	-90.61	1	1	2
tiRNA-Ser-TGA-001	ENSSSCG00000016527	ENSSSCG00000016527	solute carrier family 13 member 4 [Source:VGNC Symbol;Acc:VGNC:92931]	70	-104.87	1	1	2
tiRNA-Ser-TGA-001	ENSSSCG00000021354	CNOT4	CCR4-NOT transcription complex subunit 4 [Source:VGNC Symbol;Acc:VGNC:86836]	72	-77.93	1	1	2
tiRNA-Ser-TGA-001	ENSSSCG00000016567	STRIP2	striatin interacting protein 2 [Source:VGNC Symbol;Acc:VGNC:93577]	76	-39.96	1	1	2
tiRNA-Ser-TGA-001	ENSSSCG00000016568	AHCYL2	adenosylhomocysteinase like 2 [Source:VGNC Symbol;Acc:VGNC:97874]	86	-113.02	1	1	2
tiRNA-Ser-TGA-001	ENSSSCG00000016581	CALU	calumenin [Source:VGNC Symbol;Acc:VGNC:86151]	73	-125	1	1	2
tiRNA-Ser-TGA-001	ENSSSCG00000016589	LRRC4	leucine rich repeat containing 4 [Source:VGNC Symbol;Acc:VGNC:89839]	75	-18.18	1	1	2
tiRNA-Ser-TGA-001	ENSSSCG00000016614	PTPRZ1	protein tyrosine phosphatase receptor type Z1 [Source:VGNC Symbol;Acc:VGNC:91996]	96	-17.69	1	1	2
tiRNA-Ser-TGA-001	ENSSSCG00000016616	FAM3C	FAM3 metabolism regulating signaling molecule C [Source:VGNC Symbol;Acc:VGNC:87969]	98	-55.95	1	1	2
tiRNA-Ser-TGA-001	ENSSSCG00000016625	CTTNBP2	cortactin binding protein 2 [Source:NCBI gene (formerly Entrezgene);Acc:100517505]	92	-32.31	1	1	2
tiRNA-Ser-TGA-001	ENSSSCG00000028113	CAPZA2	capping actin protein of muscle Z-line subunit alpha 2 [Source:NCBI gene (formerly Entrezgene);Acc:100037958]	84	-15.87	1	1	2
tiRNA-Ser-TGA-001	ENSSSCG00000016668	PDE1C	phosphodiesterase 1C [Source:VGNC Symbol;Acc:VGNC:91250]	99	-36.25	1	1	2
tiRNA-Ser-TGA-001	ENSSSCG00000016687	ENSSSCG00000016687	chimerin 2 [Source:NCBI gene (formerly Entrezgene);Acc:100514933]	91	-99.87	1	1	2
tiRNA-Ser-TGA-001	ENSSSCG00000016690	CREB5	cAMP responsive element binding protein 5 [Source:VGNC Symbol;Acc:VGNC:86984]	80	-19.24	1	1	2
tiRNA-Ser-TGA-001	ENSSSCG00000016708	SKAP2	src kinase associated phosphoprotein 2 [Source:VGNC Symbol;Acc:VGNC:92901]	81	-41.96	1	1	2
tiRNA-Ser-TGA-001	ENSSSCG00000016744	TMED4	transmembrane p24 trafficking protein 4 [Source:VGNC Symbol;Acc:VGNC:94056]	95	-56.52	1	1	2
tiRNA-Ser-TGA-001	ENSSSCG00000032931	CDH6	cadherin 6 [Source:NCBI gene (formerly Entrezgene);Acc:100627510]	99	-85.21	1	1	2
tiRNA-Ser-TGA-001	ENSSSCG00000016851	OSMR	oncostatin M receptor [Source:VGNC Symbol;Acc:VGNC:91082]	89	-74.77	1	1	2
tiRNA-Ser-TGA-001	ENSSSCG00000016859	C7	complement C7 [Source:VGNC Symbol;Acc:VGNC:86067]	77	-39.1	1	1	2
tiRNA-Ser-TGA-001	ENSSSCG00000016877	NNT	nicotinamide nucleotide transhydrogenase [Source:NCBI gene (formerly Entrezgene);Acc:100526144]	74	-70.01	1	1	2
tiRNA-Ser-TGA-001	ENSSSCG00000016878	FGF10	fibroblast growth factor 10 [Source:VGNC Symbol;Acc:VGNC:88101]	98	-20.29	1	1	2
tiRNA-Ser-TGA-001	ENSSSCG00000016882	PARP8	poly(ADP-ribose) polymerase family member 8 [Source:NCBI gene (formerly Entrezgene);Acc:100511108]	74	-20.97	1	1	2
tiRNA-Ser-TGA-001	ENSSSCG00000016920	MIER3	MIER family member 3 [Source:VGNC Symbol;Acc:VGNC:90221]	78	-65.91	1	1	2
tiRNA-Ser-TGA-001	ENSSSCG00000016938	IPO11	importin 11 [Source:VGNC Symbol;Acc:VGNC:89176]	99	-15.74	1	1	2
tiRNA-Ser-TGA-001	ENSSSCG00000016983	STC2	stanniocalcin 2 [Source:VGNC Symbol;Acc:VGNC:93543]	76	-62.52	1	1	2
tiRNA-Ser-TGA-001	ENSSSCG00000017000	RANBP17	RAN binding protein 17 [Source:VGNC Symbol;Acc:VGNC:92078]	97	-19.24	1	1	2
tiRNA-Ser-TGA-001	ENSSSCG00000017010	INSYN2B	inhibitory synaptic factor family member 2B [Source:VGNC Symbol;Acc:VGNC:89157]	63	-39.38	1	1	2
tiRNA-Ser-TGA-001	ENSSSCG00000017025	GABRG2	gamma-aminobutyric acid type A receptor subunit gamma2 [Source:VGNC Symbol;Acc:VGNC:88312]	61	-36.4	1	1	2
tiRNA-Ser-TGA-001	ENSSSCG00000023661	GABRA1	gamma-aminobutyric acid type A receptor subunit alpha1 [Source:VGNC Symbol;Acc:VGNC:88300]	70	-61.97	1	1	2
tiRNA-Ser-TGA-001	ENSSSCG00000038547	GABRB3	gamma-aminobutyric acid type A receptor subunit beta3 [Source:VGNC Symbol;Acc:VGNC:88308]	79	-58.49	1	1	2
tiRNA-Ser-TGA-001	ENSSSCG00000017033	SLU7	SLU7 homolog, splicing factor [Source:VGNC Symbol;Acc:VGNC:93214]	65	-88.64	1	1	2
tiRNA-Ser-TGA-001	ENSSSCG00000017073	FAM114A2	family with sequence similarity 114 member A2 [Source:VGNC Symbol;Acc:VGNC:87891]	82	-53.26	1	1	2
tiRNA-Ser-TGA-001	ENSSSCG00000017076	NMUR2	neuromedin U receptor 2 [Source:VGNC Symbol;Acc:VGNC:90804]	63	-39.15	1	1	2
tiRNA-Ser-TGA-001	ENSSSCG00000017109	ADAMTS16	ADAM metallopeptidase with thrombospondin type 1 motif 16 [Source:VGNC Symbol;Acc:VGNC:85078]	72	-18.85	1	1	2
tiRNA-Ser-TGA-001	ENSSSCG00000017125	FOXK2	forkhead box K2 [Source:VGNC Symbol;Acc:VGNC:88215]	85	-21.69	1	1	2
tiRNA-Ser-TGA-001	ENSSSCG00000017144	NPTX1	neuronal pentraxin 1 [Source:VGNC Symbol;Acc:VGNC:90862]	67	-59.27	1	1	2
tiRNA-Ser-TGA-001	ENSSSCG00000017152	SGSH	N-sulfoglucosamine sulfohydrolase [Source:VGNC Symbol;Acc:VGNC:92799]	73	-17.88	1	1	2
tiRNA-Ser-TGA-001	ENSSSCG00000017184	PRPSAP1	phosphoribosyl pyrophosphate synthetase associated protein 1 [Source:VGNC Symbol;Acc:VGNC:91849]	77	-19.75	1	1	2
tiRNA-Ser-TGA-001	ENSSSCG00000017198	ACOX1	acyl-CoA oxidase 1 [Source:VGNC Symbol;Acc:VGNC:85020]	97	-94.41	1	1	2
tiRNA-Ser-TGA-001	ENSSSCG00000017249	SSTR2	somatostatin receptor 2 [Source:VGNC Symbol;Acc:VGNC:99086]	97	-53.36	1	1	2
tiRNA-Ser-TGA-001	ENSSSCG00000017273	PSMD12	proteasome 26S subunit, non-ATPase 12 [Source:VGNC Symbol;Acc:VGNC:91920]	64	-24.54	1	1	2
tiRNA-Ser-TGA-001	ENSSSCG00000017277	PECAM1	platelet and endothelial cell adhesion molecule 1 [Source:VGNC Symbol;Acc:VGNC:91304]	68	-17.12	1	1	2
tiRNA-Ser-TGA-001	ENSSSCG00000017298	TANC2	tetratricopeptide repeat, ankyrin repeat and coiled-coil containing 2 [Source:VGNC Symbol;Acc:VGNC:93733]	66	-88.74	1	1	2
tiRNA-Ser-TGA-001	ENSSSCG00000017301	TLK2	tousled like kinase 2 [Source:VGNC Symbol;Acc:VGNC:94017]	70	-17.44	1	1	2
tiRNA-Ser-TGA-001	ENSSSCG00000036106	TUBG1	tubulin gamma 1 [Source:HGNC Symbol;Acc:HGNC:12417]	66	-21.34	1	1	2
tiRNA-Ser-TGA-001	ENSSSCG00000017459	KRT20	keratin 20 [Source:VGNC Symbol;Acc:VGNC:99009]	61	-40.04	1	1	2
tiRNA-Ser-TGA-001	ENSSSCG00000017464	KRT25	keratin 25 [Source:VGNC Symbol;Acc:VGNC:89584]	89	-36.86	1	1	2
tiRNA-Ser-TGA-001	ENSSSCG00000017466	CCR7	C-C motif chemokine receptor 7 [Source:VGNC Symbol;Acc:VGNC:86372]	96	-50.95	1	1	2
tiRNA-Ser-TGA-001	ENSSSCG00000017472	IGFBP4	insulin like growth factor binding protein 4 [Source:VGNC Symbol;Acc:VGNC:98045]	73	-46.62	1	1	2
tiRNA-Ser-TGA-001	ENSSSCG00000017476	MSL1	MSL complex subunit 1 [Source:VGNC Symbol;Acc:VGNC:90423]	92	-18.79	1	1	2
tiRNA-Ser-TGA-001	ENSSSCG00000017479	WIPF2	WAS/WASL interacting protein family member 2 [Source:VGNC Symbol;Acc:VGNC:99106]	84	-56.77	1	1	2
tiRNA-Ser-TGA-001	ENSSSCG00000017488	CSF3	colony stimulating factor 3 [Source:VGNC Symbol;Acc:VGNC:87034]	76	-23.75	1	1	2
tiRNA-Ser-TGA-001	ENSSSCG00000017510	CACNB1	calcium voltage-gated channel auxiliary subunit beta 1 [Source:VGNC Symbol;Acc:VGNC:97909]	70	-42.94	1	1	2
tiRNA-Ser-TGA-001	ENSSSCG00000017525	NFE2L1	nuclear factor, erythroid 2 like 1 [Source:VGNC Symbol;Acc:VGNC:90713]	68	-22.14	1	1	2
tiRNA-Ser-TGA-001	ENSSSCG00000017533	HOXB2	homeobox B2 [Source:VGNC Symbol;Acc:VGNC:88943]	96	-26.33	1	1	2
tiRNA-Ser-TGA-001	ENSSSCG00000017543	CALCOCO2	calcium binding and coiled-coil domain 2 [Source:VGNC Symbol;Acc:VGNC:86141]	70	-16.54	1	1	2
tiRNA-Ser-TGA-001	ENSSSCG00000031433	COX11	cytochrome c oxidase copper chaperone COX11 [Source:VGNC Symbol;Acc:VGNC:97939]	69	-152.34	1	1	2
tiRNA-Ser-TGA-001	ENSSSCG00000017626	SRSF1	serine and arginine rich splicing factor 1 [Source:VGNC Symbol;Acc:VGNC:99084]	63	-35.12	1	1	2
tiRNA-Ser-TGA-001	ENSSSCG00000017642	MTMR4	myotubularin related protein 4 [Source:VGNC Symbol;Acc:VGNC:90462]	63	-65.13	1	1	2
tiRNA-Ser-TGA-001	ENSSSCG00000017688	GGNBP2	gametogenetin binding protein 2 [Source:VGNC Symbol;Acc:VGNC:88437]	73	-36.58	1	1	2
tiRNA-Ser-TGA-001	ENSSSCG00000017731	PSMD11	proteasome 26S subunit, non-ATPase 11 [Source:VGNC Symbol;Acc:VGNC:91919]	84	-79.47	1	1	2
tiRNA-Ser-TGA-001	ENSSSCG00000017733	C17orf75	chromosome 12 C17orf75 homolog [Source:VGNC Symbol;Acc:VGNC:85925]	75	-79.23	1	1	2
tiRNA-Ser-TGA-001	ENSSSCG00000017734	ENSSSCG00000017734	rhomboid like 3 [Source:VGNC Symbol;Acc:VGNC:92279]	91	-37.52	1	1	2
tiRNA-Ser-TGA-001	ENSSSCG00000017743	CRLF3	cytokine receptor like factor 3 [Source:VGNC Symbol;Acc:VGNC:86999]	90	-42.39	1	1	2
tiRNA-Ser-TGA-001	ENSSSCG00000017753	KSR1	kinase suppressor of ras 1 [Source:VGNC Symbol;Acc:VGNC:89606]	91	-76.59	1	1	2
tiRNA-Ser-TGA-001	ENSSSCG00000017761	UNC119	unc-119 lipid binding chaperone [Source:VGNC Symbol;Acc:VGNC:94701]	64	-23.72	1	1	2
tiRNA-Ser-TGA-001	ENSSSCG00000017772	SDF2	stromal cell derived factor 2 [Source:VGNC Symbol;Acc:VGNC:98306]	85	-20	1	1	2
tiRNA-Ser-TGA-001	ENSSSCG00000017797	SLC6A4	solute carrier family 6 member 4 [Source:VGNC Symbol;Acc:VGNC:93164]	68	-19.98	1	1	2
tiRNA-Ser-TGA-001	ENSSSCG00000017799	CPD	carboxypeptidase D [Source:VGNC Symbol;Acc:VGNC:86935]	62	-41.53	1	1	2
tiRNA-Ser-TGA-001	ENSSSCG00000017822	RPA1	replication protein A1 [Source:VGNC Symbol;Acc:VGNC:92413]	82	-33.59	1	1	2
tiRNA-Ser-TGA-001	ENSSSCG00000017836	PAFAH1B1	platelet activating factor acetylhydrolase 1b regulatory subunit 1 [Source:VGNC Symbol;Acc:VGNC:99026]	73	-97.11	1	1	2
tiRNA-Ser-TGA-001	ENSSSCG00000017896	SCIMP	SLP adaptor and CSK interacting membrane protein [Source:VGNC Symbol;Acc:VGNC:92625]	74	-58.07	1	1	2
tiRNA-Ser-TGA-001	ENSSSCG00000017915	VMO1	vitelline membrane outer layer 1 homolog [Source:VGNC Symbol;Acc:VGNC:94833]	78	-40	1	1	2
tiRNA-Ser-TGA-001	ENSSSCG00000017927	BCL6B	BCL6B transcription repressor [Source:VGNC Symbol;Acc:VGNC:96566]	75	-22.04	1	1	2
tiRNA-Ser-TGA-001	ENSSSCG00000018057	SOCS7	suppressor of cytokine signaling 7 [Source:VGNC Symbol;Acc:VGNC:93334]	80	-139.71	1	1	2
tiRNA-Ser-TGA-001	ENSSSCG00000023525	TMEM26	transmembrane protein 26 [Source:VGNC Symbol;Acc:VGNC:94163]	90	-91.28	1	1	2
tiRNA-Ser-TGA-001	ENSSSCG00000021791	SENP7	SUMO specific peptidase 7 [Source:VGNC Symbol;Acc:VGNC:92716]	90	-78.29	1	1	2
tiRNA-Ser-TGA-001	ENSSSCG00000004999	MIS18BP1	MIS18 binding protein 1 [Source:VGNC Symbol;Acc:VGNC:90240]	88	-48.83	1	1	2
tiRNA-Ser-TGA-001	ENSSSCG00000027860	ERAP2	endoplasmic reticulum aminopeptidase 2 [Source:VGNC Symbol;Acc:VGNC:87758]	87	-33.77	1	1	2
tiRNA-Ser-TGA-001	ENSSSCG00000000439	KIF5A	kinesin family member 5A [Source:VGNC Symbol;Acc:VGNC:89472]	70	-72.79	1	1	2
tiRNA-Ser-TGA-001	ENSSSCG00000024131	MINDY2	MINDY lysine 48 deubiquitinase 2 [Source:VGNC Symbol;Acc:VGNC:90231]	64	-50.85	1	1	2
tiRNA-Ser-TGA-001	ENSSSCG00000023130	ASCC1	activating signal cointegrator 1 complex subunit 1 [Source:VGNC Symbol;Acc:VGNC:85569]	87	-91.14	1	1	2
tiRNA-Ser-TGA-001	ENSSSCG00000038854	PSMF1	proteasome inhibitor subunit 1 [Source:VGNC Symbol;Acc:VGNC:96512]	73	-76.59	1	1	2
tiRNA-Ser-TGA-001	ENSSSCG00000030108	ZNFX1	zinc finger NFX1-type containing 1 [Source:VGNC Symbol;Acc:VGNC:96210]	94	-36.44	1	1	2
tiRNA-Ser-TGA-001	ENSSSCG00000029967	PEX1	peroxisomal biogenesis factor 1 [Source:VGNC Symbol;Acc:VGNC:91319]	83	-19.1	1	1	2
tiRNA-Ser-TGA-001	ENSSSCG00000028108	ASAP3	ArfGAP with SH3 domain, ankyrin repeat and PH domain 3 [Source:VGNC Symbol;Acc:VGNC:85559]	60	-49.45	1	1	2
tiRNA-Ser-TGA-001	ENSSSCG00000026254	PRRG3	proline rich and Gla domain 3 [Source:VGNC Symbol;Acc:VGNC:91869]	60	-60.78	1	1	2
tiRNA-Ser-TGA-001	ENSSSCG00000020694	DSG1	desmoglein 1 [Source:VGNC Symbol;Acc:VGNC:87455]	75	-142.51	1	1	2
tiRNA-Ser-TGA-001	ENSSSCG00000026237	RNF212B	ring finger protein 212B [Source:VGNC Symbol;Acc:VGNC:92381]	73	-15.23	1	1	2
tiRNA-Ser-TGA-001	ENSSSCG00000028304	ZFP36L1	ZFP36 ring finger protein like 1 [Source:VGNC Symbol;Acc:VGNC:95146]	85	-58.4	1	1	2
tiRNA-Ser-TGA-001	ENSSSCG00000030697	CAPN7	calpain 7 [Source:NCBI gene (formerly Entrezgene);Acc:100037936]	84	-15.51	1	1	2
tiRNA-Ser-TGA-001	ENSSSCG00000026130	EPHA3	EPH receptor A3 [Source:VGNC Symbol;Acc:VGNC:87732]	95	-33.53	1	1	2
tiRNA-Ser-TGA-001	ENSSSCG00000030305	SLC15A2	solute carrier family 15 member 2 [Source:VGNC Symbol;Acc:VGNC:92935]	66	-16.23	1	1	2
tiRNA-Ser-TGA-001	ENSSSCG00000030677	GART	phosphoribosylglycinamide formyltransferase, phosphoribosylglycinamide synthetase, phosphoribosylaminoimidazole synthetase [Source:VGNC Symbol;Acc:VGNC:88353]	87	-61.25	1	1	2
tiRNA-Ser-TGA-001	ENSSSCG00000024043	ADAMTS2	ADAM metallopeptidase with thrombospondin type 1 motif 2 [Source:VGNC Symbol;Acc:VGNC:85081]	65	-39.07	1	1	2
tiRNA-Ser-TGA-001	ENSSSCG00000025013	RTN1	reticulon 1 [Source:NCBI gene (formerly Entrezgene);Acc:100152394]	87	-53.6	1	1	2
tiRNA-Ser-TGA-001	ENSSSCG00000022131	KCTD6	potassium channel tetramerization domain containing 6 [Source:VGNC Symbol;Acc:VGNC:89402]	96	-98.07	1	1	2
tiRNA-Ser-TGA-001	ENSSSCG00000030354	MAP3K2	mitogen-activated protein kinase kinase kinase 2 [Source:VGNC Symbol;Acc:VGNC:98107]	92	-86.75	1	1	2
tiRNA-Ser-TGA-001	ENSSSCG00000020671	SLC18A2	solute carrier family 18 member A2 [Source:VGNC Symbol;Acc:VGNC:92958]	92	-17.5	1	1	2
tiRNA-Ser-TGA-001	ENSSSCG00000021818	ENOX1	ecto-NOX disulfide-thiol exchanger 1 [Source:VGNC Symbol;Acc:VGNC:87706]	84	-23.21	1	1	2
tiRNA-Ser-TGA-001	ENSSSCG00000022616	DCP1A	decapping mRNA 1A [Source:VGNC Symbol;Acc:VGNC:97960]	78	-54.69	1	1	2
tiRNA-Ser-TGA-001	ENSSSCG00000023647	WNT8A	Wnt family member 8A [Source:VGNC Symbol;Acc:VGNC:94976]	74	-52.57	1	1	2
tiRNA-Ser-TGA-001	ENSSSCG00000022155	RBPJ	recombination signal binding protein for immunoglobulin kappa J region [Source:VGNC Symbol;Acc:VGNC:98956]	67	-102.97	1	1	2
tiRNA-Ser-TGA-001	ENSSSCG00000028771	MEF2A	myocyte enhancer factor 2A [Source:VGNC Symbol;Acc:VGNC:98123]	90	-31.26	1	1	2
tiRNA-Ser-TGA-001	ENSSSCG00000027854	HSD17B6	17-beta-hydroxysteroid dehydrogenase type 6 [Source:NCBI gene (formerly Entrezgene);Acc:100620470]	70	-56.26	1	1	2
tiRNA-Ser-TGA-001	ENSSSCG00000016073	PGAP1	post-GPI attachment to proteins inositol deacylase 1 [Source:VGNC Symbol;Acc:VGNC:96099]	82	-71.13	1	1	2
tiRNA-Ser-TGA-001	ENSSSCG00000008762	STIM2	stromal interaction molecule 2 [Source:VGNC Symbol;Acc:VGNC:98967]	99	-35.57	1	1	2
tiRNA-Ser-TGA-001	ENSSSCG00000028973	PHACTR4	phosphatase and actin regulator 4 [Source:VGNC Symbol;Acc:VGNC:98531]	61	-46.64	1	1	2
tiRNA-Ser-TGA-001	ENSSSCG00000026502	LIX1L	limb and CNS expressed 1 like [Source:VGNC Symbol;Acc:VGNC:89744]	68	-110.74	1	1	2
tiRNA-Ser-TGA-001	ENSSSCG00000022445	TEX12	testis expressed 12 [Source:VGNC Symbol;Acc:VGNC:93893]	63	-54.79	1	1	2
tiRNA-Ser-TGA-001	ENSSSCG00000010609	CFAP43	cilia and flagella associated protein 43 [Source:NCBI gene (formerly Entrezgene);Acc:100154215]	66	-16.14	1	1	2
tiRNA-Ser-TGA-001	ENSSSCG00000026707	XCR1	X-C motif chemokine receptor 1 [Source:VGNC Symbol;Acc:VGNC:94994]	71	-93.64	1	1	2
tiRNA-Ser-TGA-001	ENSSSCG00000013427	DAZAP1	cold inducible RNA binding protein [Source:NCBI gene (formerly Entrezgene);Acc:100522851]	88	-15.51	1	1	2
tiRNA-Ser-TGA-001	ENSSSCG00000020743	RABGAP1	RAB GTPase activating protein 1 [Source:NCBI gene (formerly Entrezgene);Acc:100155286]	65	-46.32	1	1	2
tiRNA-Ser-TGA-001	ENSSSCG00000030653	GANAB	glucosidase II alpha subunit [Source:VGNC Symbol;Acc:VGNC:88344]	80	-38.01	1	1	2
tiRNA-Ser-TGA-001	ENSSSCG00000024800	DSC2	desmocollin 2 [Source:NCBI gene (formerly Entrezgene);Acc:100623651]	67	-105.76	1	1	2
tiRNA-Ser-TGA-001	ENSSSCG00000024136	AMPH	amphiphysin [Source:VGNC Symbol;Acc:VGNC:85289]	95	-41	1	1	2
tiRNA-Ser-TGA-001	ENSSSCG00000016810	ENSSSCG00000016810	PDZ domain containing 2 [Source:NCBI gene (formerly Entrezgene);Acc:100525132]	90	-42.5	1	1	2
tiRNA-Ser-TGA-001	ENSSSCG00000030643	SELENOI	selenoprotein I [Source:VGNC Symbol;Acc:VGNC:92690]	86	-94.35	1	1	2
tiRNA-Ser-TGA-001	ENSSSCG00000027324	VPS35L	VPS35 endosomal protein sorting factor like [Source:VGNC Symbol;Acc:VGNC:94849]	77	-18.7	1	1	2
tiRNA-Ser-TGA-001	ENSSSCG00000029920	ELF2	E74 like ETS transcription factor 2 [Source:VGNC Symbol;Acc:VGNC:87642]	86	-17.56	1	1	2
tiRNA-Ser-TGA-001	ENSSSCG00000004509	LIPG	lipase G, endothelial type [Source:VGNC Symbol;Acc:VGNC:89739]	96	-90.51	1	1	2
tiRNA-Ser-TGA-001	ENSSSCG00000020711	RAB33B	RAB33B, member RAS oncogene family [Source:VGNC Symbol;Acc:VGNC:98257]	81	-37.47	1	1	2
tiRNA-Ser-TGA-001	ENSSSCG00000030123	CDS2	CDP-diacylglycerol synthase 2 [Source:VGNC Symbol;Acc:VGNC:95869]	66	-59.17	1	1	2
tiRNA-Ser-TGA-001	ENSSSCG00000000531	BICD1	BICD cargo adaptor 1 [Source:VGNC Symbol;Acc:VGNC:85818]	77	-58.58	1	1	2
tiRNA-Ser-TGA-001	ENSSSCG00000027865	GALC	galactosylceramidase [Source:VGNC Symbol;Acc:VGNC:88324]	90	-24.9	1	1	2
tiRNA-Ser-TGA-001	ENSSSCG00000028585	CBLL1	Cbl proto-oncogene like 1 [Source:NCBI gene (formerly Entrezgene);Acc:100623482]	94	-52.5	1	1	2
tiRNA-Ser-TGA-001	ENSSSCG00000030493	UTP23	UTP23 small subunit processome component [Source:VGNC Symbol;Acc:VGNC:94785]	65	-15.61	1	1	2
tiRNA-Ser-TGA-001	ENSSSCG00000031142	NMNAT3	nicotinamide nucleotide adenylyltransferase 3 [Source:NCBI gene (formerly Entrezgene);Acc:100623321]	99	-18.89	1	1	2
tiRNA-Ser-TGA-001	ENSSSCG00000026246	B3GAT2	beta-1,3-glucuronyltransferase 2 [Source:VGNC Symbol;Acc:VGNC:85720]	77	-58.16	1	1	2
tiRNA-Ser-TGA-001	ENSSSCG00000025621	CXXC4	CXXC finger protein 4 [Source:VGNC Symbol;Acc:VGNC:87117]	94	-15.7	1	1	2
tiRNA-Ser-TGA-001	ENSSSCG00000025701	NCK1	NCK adaptor protein 1 [Source:VGNC Symbol;Acc:VGNC:90609]	60	-78.43	1	1	2
tiRNA-Ser-TGA-001	ENSSSCG00000024064	RNF6	ring finger protein 6 [Source:VGNC Symbol;Acc:VGNC:92397]	73	-48.47	1	1	2
tiRNA-Ser-TGA-001	ENSSSCG00000022282	BDH2	3-hydroxybutyrate dehydrogenase 2 [Source:VGNC Symbol;Acc:VGNC:85793]	97	-31.76	1	1	2
tiRNA-Ser-TGA-001	ENSSSCG00000027571	ARL13B	ADP ribosylation factor like GTPase 13B [Source:VGNC Symbol;Acc:VGNC:85516]	73	-21.1	1	1	2
tiRNA-Ser-TGA-001	ENSSSCG00000027100	MED31	mediator complex subunit 31 [Source:VGNC Symbol;Acc:VGNC:90120]	82	-17.75	1	1	2
tiRNA-Ser-TGA-001	ENSSSCG00000028964	PIM2	Pim-2 proto-oncogene, serine/threonine kinase [Source:VGNC Symbol;Acc:VGNC:91449]	73	-23.39	1	1	2
tiRNA-Ser-TGA-001	ENSSSCG00000008464	MTA3	metastasis associated 1 family member 3 [Source:VGNC Symbol;Acc:VGNC:90436]	61	-20.83	1	1	2
tiRNA-Ser-TGA-001	ENSSSCG00000027294	CDV3	CDV3 homolog [Source:VGNC Symbol;Acc:VGNC:86525]	91	-124.51	1	1	2
tiRNA-Ser-TGA-001	ENSSSCG00000037499	NEDD4	NEDD4 E3 ubiquitin protein ligase [Source:VGNC Symbol;Acc:VGNC:90666]	89	-58.28	1	1	2
tiRNA-Ser-TGA-001	ENSSSCG00000025053	RYBP	RING1 and YY1 binding protein [Source:VGNC Symbol;Acc:VGNC:92532]	74	-59.85	1	1	2
tiRNA-Ser-TGA-001	ENSSSCG00000022636	DENND5B	DENN domain containing 5B [Source:VGNC Symbol;Acc:VGNC:87255]	91	-39.07	1	1	2
tiRNA-Ser-TGA-001	ENSSSCG00000029165	DOK4	docking protein 4 [Source:VGNC Symbol;Acc:VGNC:87403]	93	-17.95	1	1	2
tiRNA-Ser-TGA-001	ENSSSCG00000025374	DVL3	dishevelled segment polarity protein 3 [Source:VGNC Symbol;Acc:VGNC:87492]	81	-54.65	1	1	2
tiRNA-Ser-TGA-001	ENSSSCG00000025406	PIK3C2A	phosphatidylinositol-4-phosphate 3-kinase catalytic subunit type 2 alpha [Source:VGNC Symbol;Acc:VGNC:91436]	93	-16.11	1	1	2
tiRNA-Ser-TGA-001	ENSSSCG00000030246	FCRLA	Fc receptor like A [Source:VGNC Symbol;Acc:VGNC:88073]	75	-33.56	1	1	2
tiRNA-Ser-TGA-001	ENSSSCG00000022550	DGKG	diacylglycerol kinase gamma [Source:VGNC Symbol;Acc:VGNC:87272]	78	-15.12	1	1	2
tiRNA-Ser-TGA-001	ENSSSCG00000022671	GALNT13	polypeptide N-acetylgalactosaminyltransferase 13 [Source:VGNC Symbol;Acc:VGNC:95992]	89	-75.71	1	1	2
tiRNA-Ser-TGA-001	ENSSSCG00000023174	USP53	ubiquitin specific peptidase 53 [Source:VGNC Symbol;Acc:VGNC:94775]	89	-22.83	1	1	2
tiRNA-Ser-TGA-001	ENSSSCG00000025114	FMNL3	formin like 3 [Source:VGNC Symbol;Acc:VGNC:88169]	77	-42.51	1	1	2
tiRNA-Ser-TGA-001	ENSSSCG00000026389	SYNJ2BP	synaptojanin 2 binding protein [Source:NCBI gene (formerly Entrezgene);Acc:100514718]	84	-79.38	1	1	2
tiRNA-Ser-TGA-001	ENSSSCG00000027701	RP2	RP2 activator of ARL3 GTPase [Source:VGNC Symbol;Acc:VGNC:92412]	79	-71.76	1	1	2
tiRNA-Ser-TGA-001	ENSSSCG00000027820	CD200	CD200 molecule [Source:VGNC Symbol;Acc:VGNC:86396]	93	-17.63	1	1	2
tiRNA-Ser-TGA-001	ENSSSCG00000030655	MAMDC2	MAM domain containing 2 [Source:VGNC Symbol;Acc:VGNC:89962]	61	-33.65	1	1	2
tiRNA-Ser-TGA-001	ENSSSCG00000028655	RAB18	RAB18, member RAS oncogene family [Source:VGNC Symbol;Acc:VGNC:98241]	83	-16.84	1	1	2
tiRNA-Ser-TGA-001	ENSSSCG00000021024	ASB8	ankyrin repeat and SOCS box containing 8 [Source:VGNC Symbol;Acc:VGNC:85567]	94	-35.51	1	1	2
tiRNA-Ser-TGA-001	ENSSSCG00000023303	FIGNL1	fidgetin like 1 [Source:VGNC Symbol;Acc:VGNC:88138]	70	-36.75	1	1	2
tiRNA-Ser-TGA-001	ENSSSCG00000023028	JAM2	junctional adhesion molecule 2 [Source:VGNC Symbol;Acc:VGNC:89276]	69	-20.12	1	1	2
tiRNA-Ser-TGA-001	ENSSSCG00000026301	RAP2C	RAP2C, member of RAS oncogene family [Source:VGNC Symbol;Acc:VGNC:92090]	63	-54.34	1	1	2
tiRNA-Ser-TGA-001	ENSSSCG00000027389	HERPUD2	HERPUD family member 2 [Source:VGNC Symbol;Acc:VGNC:88853]	69	-31.05	1	1	2
tiRNA-Ser-TGA-001	ENSSSCG00000028431	HSD17B4	hydroxysteroid 17-beta dehydrogenase 4 [Source:VGNC Symbol;Acc:VGNC:99760]	76	-53.38	1	1	2
tiRNA-Ser-TGA-001	ENSSSCG00000026365	ENSSSCG00000026365	glycoprotein VI platelet [Source:VGNC Symbol;Acc:VGNC:97066]	66	-35.57	1	1	2
tiRNA-Ser-TGA-001	ENSSSCG00000025218	TXNL4B	thioredoxin like 4B [Source:HGNC Symbol;Acc:HGNC:26041]	82	-18.14	1	1	2
tiRNA-Ser-TGA-001	ENSSSCG00000022932	SNW1	SNW domain containing 1 [Source:VGNC Symbol;Acc:VGNC:93302]	86	-22.71	1	1	2
tiRNA-Ser-TGA-001	ENSSSCG00000029991	SNIP1	Smad nuclear interacting protein 1 [Source:VGNC Symbol;Acc:VGNC:93289]	66	-37.28	1	1	2
tiRNA-Ser-TGA-001	ENSSSCG00000021890	GNB1	G protein subunit beta 1 [Source:VGNC Symbol;Acc:VGNC:88529]	63	-45.55	1	1	2
tiRNA-Ser-TGA-001	ENSSSCG00000023498	HSPB6	heat shock protein family B (small) member 6 [Source:VGNC Symbol;Acc:VGNC:96628]	75	-39.9	1	1	2
tiRNA-Ser-TGA-001	ENSSSCG00000023451	KCNK2	potassium two pore domain channel subfamily K member 2 [Source:VGNC Symbol;Acc:VGNC:89369]	78	-32.75	1	1	2
tiRNA-Ser-TGA-001	ENSSSCG00000025525	ENSSSCG00000025525	glutamine amidotransferase like class 1 domain containing 3A [Source:NCBI gene (formerly Entrezgene);Acc:100623793]	79	-18.31	1	1	2
tiRNA-Ser-TGA-001	ENSSSCG00000028513	VKORC1L1	vitamin K epoxide reductase complex subunit 1 like 1 [Source:VGNC Symbol;Acc:VGNC:94831]	77	-81.52	1	1	2
tiRNA-Ser-TGA-001	ENSSSCG00000028239	FBXL7	F-box and leucine rich repeat protein 7 [Source:VGNC Symbol;Acc:VGNC:98009]	63	-110.31	1	1	2
tiRNA-Ser-TGA-001	ENSSSCG00000024780	ZFAND1	zinc finger AN1-type containing 1 [Source:VGNC Symbol;Acc:VGNC:95133]	61	-51.5	1	1	2
tiRNA-Ser-TGA-001	ENSSSCG00000013471	ENSSSCG00000013471	zinc finger protein 77 [Source:NCBI gene (formerly Entrezgene);Acc:100516355]	98	-17.76	1	1	2
tiRNA-Ser-TGA-001	ENSSSCG00000022933	EFR3B	EFR3 homolog B [Source:VGNC Symbol;Acc:VGNC:87580]	94	-62.49	1	1	2
tiRNA-Ser-TGA-001	ENSSSCG00000022305	DNAI4	dynein axonemal intermediate chain 4 [Source:VGNC Symbol;Acc:VGNC:94943]	86	-16.97	1	1	2
tiRNA-Ser-TGA-001	ENSSSCG00000027207	GPATCH2	G-patch domain containing 2 [Source:VGNC Symbol;Acc:VGNC:96089]	79	-38.56	1	1	2
tiRNA-Ser-TGA-001	ENSSSCG00000025038	KCNJ13	potassium inwardly rectifying channel subfamily J member 13 [Source:VGNC Symbol;Acc:VGNC:96389]	91	-69.29	1	1	2
tiRNA-Ser-TGA-001	ENSSSCG00000030225	TRA2B	transformer 2 beta homolog [Source:VGNC Symbol;Acc:VGNC:94354]	98	-19.38	1	1	2
tiRNA-Ser-TGA-001	ENSSSCG00000025534	CSE1L	chromosome segregation 1 like [Source:VGNC Symbol;Acc:VGNC:96039]	76	-49.35	1	1	2
tiRNA-Ser-TGA-001	ENSSSCG00000029291	ENSSSCG00000029291	phosphatidylinositol glycan anchor biosynthesis class Z [Source:NCBI gene (formerly Entrezgene);Acc:100524712]	77	-25.85	1	1	2
tiRNA-Ser-TGA-001	ENSSSCG00000022164	ENSSSCG00000022164	heat shock transcription factor 2 binding protein [Source:NCBI gene (formerly Entrezgene);Acc:100621369]	88	-15.71	1	1	2
tiRNA-Ser-TGA-001	ENSSSCG00000038779	MACIR	macrophage immunometabolism regulator [Source:VGNC Symbol;Acc:VGNC:89936]	74	-17.36	1	1	2
tiRNA-Ser-TGA-001	ENSSSCG00000027902	ZMPSTE24	zinc metallopeptidase STE24 [Source:VGNC Symbol;Acc:VGNC:95180]	65	-90.91	1	1	2
tiRNA-Ser-TGA-001	ENSSSCG00000033791	IMPA1	inositol monophosphatase 1 [Source:VGNC Symbol;Acc:VGNC:89125]	79	-19.07	1	1	2
tiRNA-Ser-TGA-001	ENSSSCG00000026386	SLC30A2	solute carrier family 30 member 2 [Source:VGNC Symbol;Acc:VGNC:93056]	69	-18.94	1	1	2
tiRNA-Ser-TGA-001	ENSSSCG00000029815	SRGAP1	SLIT-ROBO Rho GTPase activating protein 1 [Source:VGNC Symbol;Acc:VGNC:93454]	87	-34.94	1	1	2
tiRNA-Ser-TGA-001	ENSSSCG00000021170	FAR1	fatty acyl-CoA reductase 1 [Source:VGNC Symbol;Acc:VGNC:88010]	97	-33.4	1	1	2
tiRNA-Ser-TGA-001	ENSSSCG00000030424	USP31	ubiquitin specific peptidase 31 [Source:NCBI gene (formerly Entrezgene);Acc:102162297]	71	-58.65	1	1	2
tiRNA-Ser-TGA-001	ENSSSCG00000020710	PRDM2	PR/SET domain 2 [Source:VGNC Symbol;Acc:VGNC:91778]	75	-16.55	1	1	2
tiRNA-Ser-TGA-001	ENSSSCG00000030378	LIMK1	LIM domain kinase 1 [Source:VGNC Symbol;Acc:VGNC:89727]	61	-33.84	1	1	2
tiRNA-Ser-TGA-001	ENSSSCG00000026969	KRAS	KRAS proto-oncogene, GTPase [Source:VGNC Symbol;Acc:VGNC:89569]	83	-103.28	1	1	2
tiRNA-Ser-TGA-001	ENSSSCG00000028517	SC5D	sterol-C5-desaturase [Source:VGNC Symbol;Acc:VGNC:92600]	87	-63.17	1	1	2
tiRNA-Ser-TGA-001	ENSSSCG00000022190	UBE2V2	ubiquitin conjugating enzyme E2 V2 [Source:VGNC Symbol;Acc:VGNC:98394]	86	-16.84	1	1	2
tiRNA-Ser-TGA-001	ENSSSCG00000029281	PCDHAC2	protocadherin alpha-C2 [Source:NCBI gene (formerly Entrezgene);Acc:100621701]	82	-89.5	1	1	2
tiRNA-Ser-TGA-001	ENSSSCG00000025130	KLF12	Kruppel like factor 12 [Source:VGNC Symbol;Acc:VGNC:89492]	99	-49.03	1	1	2
tiRNA-Ser-TGA-001	ENSSSCG00000033043	SHANK2	SH3 and multiple ankyrin repeat domains 2 [Source:VGNC Symbol;Acc:VGNC:92835]	92	-39.45	1	1	2
tiRNA-Ser-TGA-001	ENSSSCG00000028195	ENSSSCG00000028195	glutamate rich 1 [Source:VGNC Symbol;Acc:VGNC:96154]	82	-72.29	1	1	2
tiRNA-Ser-TGA-001	ENSSSCG00000028293	RCOR3	REST corepressor 3 [Source:VGNC Symbol;Acc:VGNC:92185]	81	-35.54	1	1	2
tiRNA-Ser-TGA-001	ENSSSCG00000029249	NAV3	neuron navigator 3 [Source:VGNC Symbol;Acc:VGNC:90589]	97	-106.16	1	1	2
tiRNA-Ser-TGA-001	ENSSSCG00000033368	ATP5MC2	ATP synthase membrane subunit c locus 2 [Source:NCBI gene (formerly Entrezgene);Acc:100037988]	72	-26.11	1	1	2
tiRNA-Ser-TGA-001	ENSSSCG00000028902	RB1CC1	RB1 inducible coiled-coil 1 [Source:VGNC Symbol;Acc:VGNC:92133]	82	-35.96	1	1	2
tiRNA-Ser-TGA-001	ENSSSCG00000003489	EMC1	ER membrane protein complex subunit 1 [Source:VGNC Symbol;Acc:VGNC:97050]	76	-21.91	1	1	2
tiRNA-Ser-TGA-001	ENSSSCG00000024480	SFMBT2	Scm like with four mbt domains 2 [Source:VGNC Symbol;Acc:VGNC:95935]	61	-68.63	1	1	2
tiRNA-Ser-TGA-001	ENSSSCG00000015930	DHRS9	dehydrogenase/reductase 9 [Source:VGNC Symbol;Acc:VGNC:95822]	74	-16.63	1	1	2
tiRNA-Ser-TGA-001	ENSSSCG00000021203	PIK3CB	phosphatidylinositol-4,5-bisphosphate 3-kinase catalytic subunit beta [Source:VGNC Symbol;Acc:VGNC:91441]	78	-47.24	1	1	2
tiRNA-Ser-TGA-001	ENSSSCG00000028896	DIO1	iodothyronine deiodinase 1 [Source:VGNC Symbol;Acc:VGNC:87304]	66	-43.59	1	1	2
tiRNA-Ser-TGA-001	ENSSSCG00000022120	ENSSSCG00000022120	zinc finger and BTB domain containing 8B [Source:NCBI gene (formerly Entrezgene);Acc:102163469]	60	-19.48	1	1	2
tiRNA-Ser-TGA-001	ENSSSCG00000003825	CYP2J34	cytochrome P450 2J2 [Source:NCBI gene (formerly Entrezgene);Acc:100524940]	62	-57.3	1	1	2
tiRNA-Ser-TGA-001	ENSSSCG00000027678	ENSSSCG00000027678	coiled-coil domain containing 175 [Source:VGNC Symbol;Acc:VGNC:86274]	74	-33.88	1	1	2
tiRNA-Ser-TGA-001	ENSSSCG00000017316	NSF	N-ethylmaleimide sensitive factor, vesicle fusing ATPase [Source:VGNC Symbol;Acc:VGNC:90906]	80	-19.27	1	1	2
tiRNA-Ser-TGA-001	ENSSSCG00000022333	C16orf87	chromosome 6 C16orf87 homolog [Source:VGNC Symbol;Acc:VGNC:96927]	84	-19.93	1	1	2
tiRNA-Ser-TGA-001	ENSSSCG00000024722	PIBF1	progesterone immunomodulatory binding factor 1 [Source:VGNC Symbol;Acc:VGNC:91414]	86	-16.28	1	1	2
tiRNA-Ser-TGA-001	ENSSSCG00000026922	DRAM2	DNA damage regulated autophagy modulator 2 [Source:VGNC Symbol;Acc:VGNC:87437]	80	-33.86	1	1	2
tiRNA-Ser-TGA-001	ENSSSCG00000029865	GRM5	glutamate metabotropic receptor 5 [Source:VGNC Symbol;Acc:VGNC:88703]	64	-80.05	1	1	2
tiRNA-Ser-TGA-001	ENSSSCG00000025698	SERPINE1	serpin family E member 1 [Source:VGNC Symbol;Acc:VGNC:98310]	70	-15.13	1	1	2
tiRNA-Ser-TGA-001	ENSSSCG00000024529	TRMT5	tRNA methyltransferase 5 [Source:VGNC Symbol;Acc:VGNC:94451]	61	-15.41	1	1	2
tiRNA-Ser-TGA-001	ENSSSCG00000015144	GRAMD1B	GRAM domain containing 1B [Source:VGNC Symbol;Acc:VGNC:88656]	99	-34.75	1	1	2
tiRNA-Ser-TGA-001	ENSSSCG00000030502	CEP170	centrosomal protein 170 [Source:VGNC Symbol;Acc:VGNC:97925]	93	-35.07	1	1	2
tiRNA-Ser-TGA-001	ENSSSCG00000021270	THAP2	THAP domain containing 2 [Source:NCBI gene (formerly Entrezgene);Acc:100152778]	72	-69.46	1	1	2
tiRNA-Ser-TGA-001	ENSSSCG00000023595	AK3	adenylate kinase 3 [Source:VGNC Symbol;Acc:VGNC:97876]	68	-86.18	1	1	2
tiRNA-Ser-TGA-001	ENSSSCG00000021739	HSD17B12	hydroxysteroid 17-beta dehydrogenase 12 [Source:VGNC Symbol;Acc:VGNC:88986]	74	-17.38	1	1	2
tiRNA-Ser-TGA-001	ENSSSCG00000029279	GNA11	G protein subunit alpha 11 [Source:VGNC Symbol;Acc:VGNC:88517]	84	-74.8	1	1	2
tiRNA-Ser-TGA-001	ENSSSCG00000025531	SSPN	sarcospan [Source:VGNC Symbol;Acc:VGNC:93489]	90	-15.64	1	1	2
tiRNA-Ser-TGA-001	ENSSSCG00000024027	PAFAH1B2	platelet activating factor acetylhydrolase 1b catalytic subunit 2 [Source:VGNC Symbol;Acc:VGNC:91151]	66	-32.57	1	1	2
tiRNA-Ser-TGA-001	ENSSSCG00000029626	NECAB3	N-terminal EF-hand calcium binding protein 3 [Source:VGNC Symbol;Acc:VGNC:95670]	83	-15.48	1	1	2
tiRNA-Ser-TGA-001	ENSSSCG00000026900	CDIN1	CDAN1 interacting nuclease 1 [Source:VGNC Symbol;Acc:VGNC:85960]	81	-60.76	1	1	2
tiRNA-Ser-TGA-001	ENSSSCG00000023793	NUP42	nucleoporin 42 [Source:VGNC Symbol;Acc:VGNC:90981]	77	-23.91	1	1	2
tiRNA-Ser-TGA-001	ENSSSCG00000024424	FAM91A1	family with sequence similarity 91 member A1 [Source:VGNC Symbol;Acc:VGNC:97998]	89	-17.15	1	1	2
tiRNA-Ser-TGA-001	ENSSSCG00000028856	ABCF3	ATP binding cassette subfamily F member 3 [Source:VGNC Symbol;Acc:VGNC:84967]	75	-38.46	1	1	2
tiRNA-Ser-TGA-001	ENSSSCG00000028691	ENSSSCG00000028691	sulfotransferase 1C1 [Source:NCBI gene (formerly Entrezgene);Acc:100623656]	64	-43.73	1	1	2
tiRNA-Ser-TGA-001	ENSSSCG00000024916	DHX36	DEAH-box helicase 36 [Source:VGNC Symbol;Acc:VGNC:87292]	63	-50.88	1	1	2
tiRNA-Ser-TGA-001	ENSSSCG00000028227	RPN2	ribophorin II [Source:VGNC Symbol;Acc:VGNC:95471]	61	-73.1	1	1	2
tiRNA-Ser-TGA-001	ENSSSCG00000030421	GDI1	GDP dissociation inhibitor 1 [Source:VGNC Symbol;Acc:VGNC:88405]	79	-37.73	1	1	2
tiRNA-Ser-TGA-001	ENSSSCG00000026106	TXNDC15	thioredoxin domain containing 15 [Source:VGNC Symbol;Acc:VGNC:94605]	82	-39.74	1	1	2
tiRNA-Ser-TGA-001	ENSSSCG00000037530	TACC2	transforming acidic coiled-coil containing protein 2 [Source:NCBI gene (formerly Entrezgene);Acc:100152804]	72	-18.91	1	1	2
tiRNA-Ser-TGA-001	ENSSSCG00000026644	DDX46	DEAD-box helicase 46 [Source:VGNC Symbol;Acc:VGNC:87223]	77	-52.55	1	1	2
tiRNA-Ser-TGA-001	ENSSSCG00000022925	ENSSSCG00000022925	solute carrier family 2 member 3 [Source:NCBI gene (formerly Entrezgene);Acc:100626468]	64	-19.1	1	1	2
tiRNA-Ser-TGA-001	ENSSSCG00000020962	DYNLL2	dynein light chain LC8-type 2 [Source:VGNC Symbol;Acc:VGNC:87501]	90	-51.39	1	1	2
tiRNA-Ser-TGA-001	ENSSSCG00000034614	ENSSSCG00000034614	RFT1 homolog [Source:NCBI gene (formerly Entrezgene);Acc:100622175]	67	-52.74	1	1	2
tiRNA-Ser-TGA-001	ENSSSCG00000028065	USPL1	ubiquitin specific peptidase like 1 [Source:VGNC Symbol;Acc:VGNC:94779]	60	-17.19	1	1	2
tiRNA-Ser-TGA-001	ENSSSCG00000023565	IKZF5	IKAROS family zinc finger 5 [Source:VGNC Symbol;Acc:VGNC:89076]	80	-52.34	1	1	2
tiRNA-Ser-TGA-001	ENSSSCG00000029569	PROP1	PROP paired-like homeobox 1 [Source:VGNC Symbol;Acc:VGNC:91834]	78	-17.15	1	1	2
tiRNA-Ser-TGA-001	ENSSSCG00000021698	RRP1B	ribosomal RNA processing 1B [Source:VGNC Symbol;Acc:VGNC:92466]	97	-21.74	1	1	2
tiRNA-Ser-TGA-001	ENSSSCG00000028735	DDX51	DEAD-box helicase 51 [Source:VGNC Symbol;Acc:VGNC:87228]	72	-37.11	1	1	2
tiRNA-Ser-TGA-001	ENSSSCG00000029485	FBXO11	F-box protein 11 [Source:VGNC Symbol;Acc:VGNC:88032]	95	-38.79	1	1	2
tiRNA-Ser-TGA-001	ENSSSCG00000011074	ARHGAP21	Rho GTPase activating protein 21 [Source:VGNC Symbol;Acc:VGNC:96018]	90	-19.6	1	1	2
tiRNA-Ser-TGA-001	ENSSSCG00000026177	SLC25A40	solute carrier family 25 member 40 [Source:VGNC Symbol;Acc:VGNC:93015]	91	-24.44	1	1	2
tiRNA-Ser-TGA-001	ENSSSCG00000030660	PDIK1L	PDLIM1 interacting kinase 1 like [Source:VGNC Symbol;Acc:VGNC:91276]	72	-139.71	1	1	2
tiRNA-Ser-TGA-001	ENSSSCG00000007034	PSD3	pleckstrin and Sec7 domain containing 3 [Source:NCBI gene (formerly Entrezgene);Acc:100623956]	77	-39.58	1	1	2
tiRNA-Ser-TGA-001	ENSSSCG00000029687	PGAP4	post-GPI attachment to proteins GalNAc transferase 4 [Source:VGNC Symbol;Acc:VGNC:91344]	70	-52.42	1	1	2
tiRNA-Ser-TGA-001	ENSSSCG00000024592	ANKRD17	ankyrin repeat domain 17 [Source:VGNC Symbol;Acc:VGNC:85328]	65	-20.6	1	1	2
tiRNA-Ser-TGA-001	ENSSSCG00000026552	MFSD14B	major facilitator superfamily domain containing 14B [Source:VGNC Symbol;Acc:VGNC:99721]	68	-43.58	1	1	2
tiRNA-Ser-TGA-001	ENSSSCG00000000778	CPNE8	copine 8 [Source:VGNC Symbol;Acc:VGNC:86955]	62	-15.1	1	1	2
tiRNA-Ser-TGA-001	ENSSSCG00000021793	SMIM14	small integral membrane protein 14 [Source:VGNC Symbol;Acc:VGNC:93252]	74	-68.64	1	1	2
tiRNA-Ser-TGA-001	ENSSSCG00000024771	TICAM1	toll like receptor adaptor molecule 1 [Source:VGNC Symbol;Acc:VGNC:93976]	84	-19.86	1	1	2
tiRNA-Ser-TGA-001	ENSSSCG00000015145	ZNF202	zinc finger protein 202 [Source:NCBI gene (formerly Entrezgene);Acc:100628238]	87	-134.58	1	1	2
tiRNA-Ser-TGA-001	ENSSSCG00000025870	HEPACAM2	HEPACAM family member 2 [Source:VGNC Symbol;Acc:VGNC:88846]	64	-16.28	1	1	2
tiRNA-Ser-TGA-001	ENSSSCG00000027984	ZWINT	ZW10 interacting kinetochore protein [Source:VGNC Symbol;Acc:VGNC:95342]	62	-112.48	1	1	2
tiRNA-Ser-TGA-001	ENSSSCG00000023639	NRM	nurim [Source:VGNC Symbol;Acc:VGNC:90899]	75	-17.1	1	1	2
tiRNA-Ser-TGA-001	ENSSSCG00000028287	C2orf68	chromosome 3 C2orf68 homolog [Source:VGNC Symbol;Acc:VGNC:86023]	70	-39.56	1	1	2
tiRNA-Ser-TGA-001	ENSSSCG00000025810	KCNAB1	potassium voltage-gated channel subfamily A member regulatory beta subunit 1 [Source:VGNC Symbol;Acc:VGNC:89328]	67	-53.87	1	1	2
tiRNA-Ser-TGA-001	ENSSSCG00000037594	PNISR	PNN interacting serine and arginine rich protein [Source:VGNC Symbol;Acc:VGNC:91594]	68	-18.06	1	1	2
tiRNA-Ser-TGA-001	ENSSSCG00000026559	EML6	EMAP like 6 [Source:VGNC Symbol;Acc:VGNC:87687]	95	-21.05	1	1	2
tiRNA-Ser-TGA-001	ENSSSCG00000023788	ENSSSCG00000023788	TBC1 domain family member 30 [Source:VGNC Symbol;Acc:VGNC:93775]	84	-54.73	1	1	2
tiRNA-Ser-TGA-001	ENSSSCG00000029518	RIOK3	RIO kinase 3 [Source:VGNC Symbol;Acc:VGNC:92316]	99	-16.69	1	1	2
tiRNA-Ser-TGA-001	ENSSSCG00000022478	STK10	serine/threonine kinase 10 [Source:NCBI gene (formerly Entrezgene);Acc:100524465]	91	-51.99	1	1	2
tiRNA-Ser-TGA-001	ENSSSCG00000007823	ZKSCAN2	zinc finger with KRAB and SCAN domains 2 [Source:VGNC Symbol;Acc:VGNC:95172]	96	-36.31	1	1	2
tiRNA-Ser-TGA-001	ENSSSCG00000022758	PECR	peroxisomal trans-2-enoyl-CoA reductase [Source:VGNC Symbol;Acc:VGNC:95880]	77	-39.53	1	1	2
tiRNA-Ser-TGA-001	ENSSSCG00000020988	ENSSSCG00000020988	zinc finger protein 114 [Source:VGNC Symbol;Acc:VGNC:98749]	78	-36.7	1	1	2
tiRNA-Ser-TGA-001	ENSSSCG00000029745	FAM193A	family with sequence similarity 193 member A [Source:VGNC Symbol;Acc:VGNC:87946]	87	-44.83	1	1	2
tiRNA-Ser-TGA-001	ENSSSCG00000026622	EAF1	ELL associated factor 1 [Source:VGNC Symbol;Acc:VGNC:87521]	61	-72.37	1	1	2
tiRNA-Ser-TGA-001	ENSSSCG00000024028	STARD3NL	STARD3 N-terminal like [Source:VGNC Symbol;Acc:VGNC:93533]	80	-68.1	1	1	2
tiRNA-Ser-TGA-001	ENSSSCG00000028981	ZNF367	zinc finger protein 367 [Source:VGNC Symbol;Acc:VGNC:95882]	73	-71.57	1	1	2
tiRNA-Ser-TGA-001	ENSSSCG00000026597	SLC38A4	solute carrier family 38 member 4 [Source:VGNC Symbol;Acc:VGNC:93096]	61	-113.48	1	1	2
tiRNA-Ser-TGA-001	ENSSSCG00000028512	LDLR	low density lipoprotein receptor [Source:VGNC Symbol;Acc:VGNC:89671]	72	-15.38	1	1	2
tiRNA-Ser-TGA-001	ENSSSCG00000048090	ENSSSCG00000048090	olfactory receptor 7D2-like [Source:NCBI gene (formerly Entrezgene);Acc:102161660]	92	-121.8	1	1	2
tiRNA-Ser-TGA-001	ENSSSCG00000029030	SMCHD1	structural maintenance of chromosomes flexible hinge domain containing 1 [Source:VGNC Symbol;Acc:VGNC:93242]	98	-37.74	1	1	2
tiRNA-Ser-TGA-001	ENSSSCG00000028454	C16orf72	chromosome 3 C16orf72 homolog [Source:VGNC Symbol;Acc:VGNC:86016]	77	-93.6	1	1	2
tiRNA-Ser-TGA-001	ENSSSCG00000022225	NOP58	NOP58 ribonucleoprotein [Source:VGNC Symbol;Acc:VGNC:96232]	85	-37.81	1	1	2
tiRNA-Ser-TGA-001	ENSSSCG00000028679	ENSSSCG00000028679	pleckstrin homology domain containing B2 [Source:VGNC Symbol;Acc:VGNC:95907]	70	-38.41	1	1	2
tiRNA-Ser-TGA-001	ENSSSCG00000015282	PPP1R15B	protein phosphatase 1 regulatory subunit 15B [Source:VGNC Symbol;Acc:VGNC:91726]	98	-41.97	1	1	2
tiRNA-Ser-TGA-001	ENSSSCG00000026617	EIF2S2	eukaryotic translation initiation factor 2 subunit beta [Source:VGNC Symbol;Acc:VGNC:96265]	83	-83.97	1	1	2
tiRNA-Ser-TGA-001	ENSSSCG00000029615	VAMP7	vesicle associated membrane protein 7 [Source:VGNC Symbol;Acc:VGNC:94796]	84	-24.99	1	1	2
tiRNA-Ser-TGA-001	ENSSSCG00000024180	ACBD3	acyl-CoA binding domain containing 3 [Source:VGNC Symbol;Acc:VGNC:95641]	84	-51.98	1	1	2
tiRNA-Ser-TGA-001	ENSSSCG00000027503	OSBPL8	oxysterol binding protein like 8 [Source:VGNC Symbol;Acc:VGNC:91074]	71	-44.91	1	1	2
tiRNA-Ser-TGA-001	ENSSSCG00000024841	SLC35A2	solute carrier family 35 member A2 [Source:VGNC Symbol;Acc:VGNC:93068]	89	-16.2	1	1	2
tiRNA-Ser-TGA-001	ENSSSCG00000022801	S100PBP	S100P binding protein [Source:VGNC Symbol;Acc:VGNC:92549]	61	-34.29	1	1	2
tiRNA-Ser-TGA-001	ENSSSCG00000029536	SCTR	secretin receptor [Source:VGNC Symbol;Acc:VGNC:95482]	92	-58.59	1	1	2
tiRNA-Ser-TGA-001	ENSSSCG00000020803	BRPF3	bromodomain and PHD finger containing 3 [Source:VGNC Symbol;Acc:VGNC:85886]	71	-80.98	1	1	2
tiRNA-Ser-TGA-001	ENSSSCG00000030147	TRMT61B	tRNA methyltransferase 61B [Source:VGNC Symbol;Acc:VGNC:94453]	79	-40.73	1	1	2
tiRNA-Ser-TGA-001	ENSSSCG00000028694	ATP6V1B2	ATPase H+ transporting V1 subunit B2 [Source:VGNC Symbol;Acc:VGNC:85671]	82	-62.09	1	1	2
tiRNA-Ser-TGA-001	ENSSSCG00000033586	DBNDD2	dysbindin domain containing 2 [Source:NCBI gene (formerly Entrezgene);Acc:100157614]	73	-60.69	1	1	2
tiRNA-Ser-TGA-001	ENSSSCG00000023279	SH3TC2	SH3 domain and tetratricopeptide repeats 2 [Source:VGNC Symbol;Acc:VGNC:92833]	97	-17.57	1	1	2
tiRNA-Ser-TGA-001	ENSSSCG00000027509	VPS54	VPS54 subunit of GARP complex [Source:VGNC Symbol;Acc:VGNC:94862]	94	-40.03	1	1	2
tiRNA-Ser-TGA-001	ENSSSCG00000022247	PROSER2	proline and serine rich 2 [Source:VGNC Symbol;Acc:VGNC:96019]	91	-47.91	1	1	2
tiRNA-Ser-TGA-001	ENSSSCG00000023776	CCSAP	centriole, cilia and spindle associated protein [Source:VGNC Symbol;Acc:VGNC:86377]	64	-81.98	1	1	2
tiRNA-Ser-TGA-001	ENSSSCG00000028104	HOXC11	homeobox C11 [Source:NCBI gene (formerly Entrezgene);Acc:100628033]	94	-18.76	1	1	2
tiRNA-Ser-TGA-001	ENSSSCG00000021874	UNC5C	unc-5 netrin receptor C [Source:VGNC Symbol;Acc:VGNC:94709]	65	-80.38	1	1	2
tiRNA-Ser-TGA-001	ENSSSCG00000027894	FAM76A	family with sequence similarity 76 member A [Source:VGNC Symbol;Acc:VGNC:87982]	88	-71.87	1	1	2
tiRNA-Ser-TGA-001	ENSSSCG00000026146	GALNT5	polypeptide N-acetylgalactosaminyltransferase 5 [Source:VGNC Symbol;Acc:VGNC:96314]	66	-20.97	1	1	2
tiRNA-Ser-TGA-001	ENSSSCG00000028810	ENSSSCG00000028810	tripartite motif-containing protein 43-like [Source:NCBI gene (formerly Entrezgene);Acc:100623167]	93	-21.16	1	1	2
tiRNA-Ser-TGA-001	ENSSSCG00000022496	STK39	serine/threonine kinase 39 [Source:VGNC Symbol;Acc:VGNC:98348]	82	-40.68	1	1	2
tiRNA-Ser-TGA-001	ENSSSCG00000028542	ENSSSCG00000028542	heterogeneous nuclear ribonucleoprotein U like 2 [Source:VGNC Symbol;Acc:VGNC:99758]	82	-66.33	1	1	2
tiRNA-Ser-TGA-001	ENSSSCG00000021461	SNF8	SNF8 subunit of ESCRT-II [Source:VGNC Symbol;Acc:VGNC:93288]	72	-25.15	1	1	2
tiRNA-Ser-TGA-001	ENSSSCG00000020964	SEC22B	vesicle-trafficking protein SEC22b [Source:NCBI gene (formerly Entrezgene);Acc:100157002]	84	-185.35	1	1	2
tiRNA-Ser-TGA-001	ENSSSCG00000022462	ENSSSCG00000022462	zinc finger protein with KRAB and SCAN domains 7 [Source:NCBI gene (formerly Entrezgene);Acc:100626731]	84	-53.42	1	1	2
tiRNA-Ser-TGA-001	ENSSSCG00000027997	NME5	NME/NM23 family member 5 [Source:VGNC Symbol;Acc:VGNC:90793]	90	-106.62	1	1	2
tiRNA-Ser-TGA-001	ENSSSCG00000026985	SNAP25	synaptosome associated protein 25 [Source:VGNC Symbol;Acc:VGNC:95509]	87	-54.4	1	1	2
tiRNA-Ser-TGA-001	ENSSSCG00000028908	DYNLT3	dynein light chain Tctex-type 3 [Source:VGNC Symbol;Acc:VGNC:87504]	73	-35.7	1	1	2
tiRNA-Ser-TGA-001	ENSSSCG00000029484	EMB	embigin [Source:VGNC Symbol;Acc:VGNC:87668]	92	-155.28	1	1	2
tiRNA-Ser-TGA-001	ENSSSCG00000022299	ACTR10	actin related protein 10 [Source:VGNC Symbol;Acc:VGNC:85048]	94	-37.72	1	1	2
tiRNA-Ser-TGA-001	ENSSSCG00000021634	PPP1R8	protein phosphatase 1 regulatory subunit 8 [Source:VGNC Symbol;Acc:VGNC:91742]	90	-33.16	1	1	2
tiRNA-Ser-TGA-001	ENSSSCG00000022398	NUCKS1	nuclear casein kinase and cyclin dependent kinase substrate 1 [Source:VGNC Symbol;Acc:VGNC:90947]	65	-161.66	1	1	2
tiRNA-Ser-TGA-001	ENSSSCG00000027085	UQCRFS1	cytochrome b-c1 complex subunit Rieske, mitochondrial [Source:NCBI gene (formerly Entrezgene);Acc:100522678]	63	-118.12	1	1	2
tiRNA-Ser-TGA-001	ENSSSCG00000028258	AZI2	5-azacytidine induced 2 [Source:VGNC Symbol;Acc:VGNC:85711]	96	-35.7	1	1	2
tiRNA-Ser-TGA-001	ENSSSCG00000008997	FGB	fibrinogen beta chain [Source:VGNC Symbol;Acc:VGNC:98927]	65	-94.95	1	1	2
tiRNA-Ser-TGA-001	ENSSSCG00000023181	ZNF385B	zinc finger protein 385B [Source:VGNC Symbol;Acc:VGNC:98425]	71	-53.28	1	1	2
[truncated: 9,165 more rows]
