# Supplementary material for: Characteristics of tRNA-Derived Small RNAs and microRNAs Associated with Immunocompromise in an Intrauterine Growth-Restricted Pig Model
Source: Animals (Basel). 2022 Aug 17;12(16):2102. doi: 10.3390/ani12162102 (PMC9404909; doi:10.3390/ani12162102)
Supplement: Supplementary file 1 [file animals-12-02102-s001.zip › Supplementary File/Table S4. Results of GO and KEGG enrichment analyses.xlsx]

## Sheet: miRNA_GO
ID	Descrption	Class	Pvalue	Qvalue	Tg_Gene_number	Bg_Gene_number	Percentage	Ratio
GO:0005623	cell	Cellular Component	7.81051e-137	5.42049e-134	3967	10948	87.921	0.362
GO:0044464	cell part	Cellular Component	7.81051e-137	5.42049e-134	3967	10948	87.921	0.362
GO:0005622	intracellular	Cellular Component	4.72079e-110	1.63811e-107	3516	9470	77.926	0.371
GO:0044424	intracellular part	Cellular Component	4.72079e-110	1.63811e-107	3516	9470	77.926	0.371
GO:0043226	organelle	Cellular Component	6.13879e-83	1.70413e-80	3145	8449	69.703	0.372
GO:0043229	intracellular organelle	Cellular Component	1.71049e-80	3.95692e-78	3072	8229	68.085	0.373
GO:0043227	membrane-bounded organelle	Cellular Component	2.57165e-80	5.09921e-78	2782	7271	61.658	0.383
GO:0043231	intracellular membrane-bounded organelle	Cellular Component	1.67801e-70	2.91135e-68	2610	6825	57.846	0.382
GO:0005737	cytoplasm	Cellular Component	3.55366e-69	5.48053e-67	2613	6850	57.912	0.381
GO:0005488	binding	Molecular Function	4.9052e-64	1.3298e-60	3744	10434	80.034	0.359
GO:0044444	cytoplasmic part	Cellular Component	1.12766e-53	1.5652e-51	2187	5693	48.471	0.384
GO:0005515	protein binding	Molecular Function	1.70728e-49	2.31421e-46	2560	6738	54.724	0.38
GO:0044422	organelle part	Cellular Component	2.1659e-46	2.73297e-44	2198	5824	48.715	0.377
GO:0044446	intracellular organelle part	Cellular Component	1.46696e-45	1.69679e-43	2128	5617	47.163	0.379
GO:0031974	membrane-enclosed lumen	Cellular Component	5.58742e-39	5.17022e-37	1334	3304	29.566	0.404
GO:0043233	organelle lumen	Cellular Component	5.58742e-39	5.17022e-37	1334	3304	29.566	0.404
GO:0070013	intracellular organelle lumen	Cellular Component	5.58742e-39	5.17022e-37	1334	3304	29.566	0.404
GO:0031981	nuclear lumen	Cellular Component	5.56636e-38	4.82882e-36	1251	3074	27.726	0.407
GO:0044428	nuclear part	Cellular Component	1.22743e-37	1.00216e-35	1347	3359	29.854	0.401
GO:0005634	nucleus	Cellular Component	2.2738e-36	1.75335e-34	1756	4602	38.918	0.382
GO:0005654	nucleoplasm	Cellular Component	1.31727e-33	9.62303e-32	1128	2771	25	0.407
GO:0044237	cellular metabolic process	Biological Process	1.69451e-35	1.89836e-31	2785	7573	59.218	0.368
GO:0008152	metabolic process	Biological Process	2.3104e-30	1.29417e-26	3030	8435	64.427	0.359
GO:0071704	organic substance metabolic process	Biological Process	1.77614e-29	6.63271e-26	2887	7997	61.386	0.361
GO:0051179	localization	Biological Process	4.43906e-29	1.24327e-25	1643	4213	34.935	0.39
GO:0048518	positive regulation of biological process	Biological Process	4.94207e-28	1.10732e-24	1592	4080	33.851	0.39
GO:0012505	endomembrane system	Cellular Component	2.09931e-26	1.45692e-24	926	2280	20.523	0.406
GO:0006807	nitrogen compound metabolic process	Biological Process	2.41377e-27	4.50691e-24	2638	7255	56.092	0.364
GO:0031323	regulation of cellular metabolic process	Biological Process	1.4103e-26	2.25708e-23	1613	4165	34.297	0.387
GO:0048519	negative regulation of biological process	Biological Process	2.18665e-26	3.06213e-23	1388	3512	29.513	0.395
GO:0044260	cellular macromolecule metabolic process	Biological Process	2.48133e-26	3.07043e-23	2165	5819	46.034	0.372
GO:0019222	regulation of metabolic process	Biological Process	2.87322e-26	3.07043e-23	1712	4462	36.402	0.384
GO:0044238	primary metabolic process	Biological Process	3.01479e-26	3.07043e-23	2760	7657	58.686	0.36
GO:0043412	macromolecule modification	Biological Process	5.73659e-26	5.35559e-23	1150	2836	24.452	0.406
GO:0006464	cellular protein modification process	Biological Process	6.72287e-26	5.37974e-23	1102	2701	23.432	0.408
GO:0036211	protein modification process	Biological Process	6.72287e-26	5.37974e-23	1102	2701	23.432	0.408
GO:0016043	cellular component organization	Biological Process	1.15477e-25	8.30978e-23	1567	4045	33.319	0.387
GO:0051641	cellular localization	Biological Process	1.18679e-25	8.30978e-23	760	1755	16.16	0.433
GO:0005829	cytosol	Cellular Component	1.64795e-24	1.08922e-22	958	2398	21.232	0.399
GO:0071840	cellular component organization or biogenesis	Biological Process	2.08326e-25	1.30329e-22	1603	4155	34.085	0.386
GO:0043170	macromolecule metabolic process	Biological Process	2.09401e-25	1.30329e-22	2475	6786	52.626	0.365
GO:0051171	regulation of nitrogen compound metabolic process	Biological Process	5.71503e-25	3.36976e-22	1531	3951	32.554	0.387
GO:0060255	regulation of macromolecule metabolic process	Biological Process	1.0863e-24	6.07518e-22	1588	4123	33.766	0.385
GO:0080090	regulation of primary metabolic process	Biological Process	1.13879e-24	6.07518e-22	1561	4044	33.192	0.386
GO:0048523	negative regulation of cellular process	Biological Process	8.52868e-24	4.34304e-21	1251	3157	26.6	0.396
GO:0033036	macromolecule localization	Biological Process	2.21156e-23	1.07722e-20	736	1716	15.65	0.429
GO:0048522	positive regulation of cellular process	Biological Process	5.9808e-23	2.79179e-20	1390	3573	29.556	0.389
GO:0008104	protein localization	Biological Process	3.14986e-22	1.41151e-19	643	1477	13.672	0.435
GO:0023051	regulation of signaling	Biological Process	1.6243e-21	6.99884e-19	904	2205	19.222	0.41
GO:0010646	regulation of cell communication	Biological Process	2.04875e-21	8.50081e-19	896	2184	19.052	0.41
GO:0044267	cellular protein metabolic process	Biological Process	7.23514e-21	2.89483e-18	1352	3498	28.748	0.387
GO:0048583	regulation of response to stimulus	Biological Process	1.32472e-20	5.11751e-18	1039	2600	22.092	0.4
GO:0032502	developmental process	Biological Process	1.5225e-20	5.68553e-18	1458	3814	31.001	0.382
GO:0032879	regulation of localization	Biological Process	5.51132e-20	1.99172e-17	721	1717	15.331	0.42
GO:1901564	organonitrogen compound metabolic process	Biological Process	4.20479e-19	1.47207e-16	1765	4753	37.529	0.371
GO:0006810	transport	Biological Process	1.08643e-18	3.68828e-16	1149	2947	24.431	0.39
GO:0035556	intracellular signal transduction	Biological Process	1.47128e-18	4.84788e-16	721	1736	15.331	0.415
GO:0019899	enzyme binding	Molecular Function	6.21616e-19	5.61734e-16	624	1479	13.339	0.422
GO:0009893	positive regulation of metabolic process	Biological Process	2.46128e-18	7.8782e-16	960	2411	20.413	0.398
GO:0051234	establishment of localization	Biological Process	4.11289e-18	1.27991e-15	1189	3073	25.282	0.387
GO:0009966	regulation of signal transduction	Biological Process	4.46956e-18	1.35331e-15	795	1949	16.904	0.408
GO:0048856	anatomical structure development	Biological Process	4.67019e-18	1.37685e-15	1374	3614	29.215	0.38
GO:0034613	cellular protein localization	Biological Process	5.12892e-18	1.47332e-15	497	1132	10.568	0.439
GO:0070727	cellular macromolecule localization	Biological Process	1.01359e-17	2.83882e-15	498	1138	10.589	0.438
GO:0046907	intracellular transport	Biological Process	1.19732e-17	3.27159e-15	427	950	9.079	0.449
GO:0016740	transferase activity	Molecular Function	1.26835e-17	8.59626e-15	735	1806	15.712	0.407
GO:0007275	multicellular organism development	Biological Process	3.62304e-17	9.66403e-15	1238	3233	26.324	0.383
GO:0071310	cellular response to organic substance	Biological Process	4.01386e-17	1.04575e-14	599	1419	12.737	0.422
GO:0031325	positive regulation of cellular metabolic process	Biological Process	4.57857e-17	1.16577e-14	887	2224	18.86	0.399
GO:0048731	system development	Biological Process	5.84445e-17	1.45501e-14	1149	2978	24.431	0.386
GO:0051649	establishment of localization in cell	Biological Process	8.47498e-17	2.06403e-14	520	1208	11.057	0.43
GO:0071944	cell periphery	Cellular Component	5.39895e-16	3.40625e-14	1097	2949	24.313	0.372
GO:0006793	phosphorus metabolic process	Biological Process	2.10708e-16	5.02248e-14	886	2232	18.839	0.397
GO:0006796	phosphate-containing compound metabolic process	Biological Process	2.86857e-16	6.69512e-14	881	2220	18.733	0.397
GO:0010604	positive regulation of macromolecule metabolic process	Biological Process	4.4361e-16	1.01424e-13	882	2226	18.754	0.396
GO:0019538	protein metabolic process	Biological Process	5.48609e-16	1.22921e-13	1509	4055	32.086	0.372
GO:0042886	amide transport	Biological Process	6.14615e-16	1.35011e-13	396	886	8.42	0.447
GO:0071702	organic substance transport	Biological Process	6.30974e-16	1.35938e-13	563	1336	11.971	0.421
GO:0070887	cellular response to chemical stimulus	Biological Process	6.53398e-16	1.38114e-13	726	1788	15.437	0.406
GO:0051246	regulation of protein metabolic process	Biological Process	7.38631e-16	1.53239e-13	720	1772	15.309	0.406
GO:0005768	endosome	Cellular Component	2.57682e-15	1.55506e-13	232	485	5.142	0.478
GO:0015833	peptide transport	Biological Process	9.7856e-16	1.99324e-13	388	867	8.25	0.448
GO:0032268	regulation of cellular protein metabolic process	Biological Process	1.49856e-15	2.99792e-13	679	1662	14.438	0.409
GO:0015031	protein transport	Biological Process	1.57928e-15	3.10398e-13	372	827	7.91	0.45
GO:0051173	positive regulation of nitrogen compound metabolic process	Biological Process	3.09405e-15	5.97631e-13	838	2115	17.818	0.396
GO:0045184	establishment of protein localization	Biological Process	3.23997e-15	6.15209e-13	404	915	8.59	0.442
GO:0006996	organelle organization	Biological Process	3.59878e-15	6.71953e-13	976	2511	20.753	0.389
GO:0009892	negative regulation of metabolic process	Biological Process	3.91518e-15	7.19045e-13	753	1876	16.011	0.401
GO:0031410	cytoplasmic vesicle	Cellular Component	1.26215e-14	7.29945e-13	397	934	8.799	0.425
GO:0010605	negative regulation of macromolecule metabolic process	Biological Process	4.54593e-15	8.2142e-13	690	1700	14.671	0.406
GO:0031982	vesicle	Cellular Component	1.64916e-14	9.15613e-13	430	1027	9.53	0.419
GO:0007166	cell surface receptor signaling pathway	Biological Process	5.25868e-15	9.35127e-13	675	1659	14.353	0.407
GO:0005886	plasma membrane	Cellular Component	2.02333e-14	1.08015e-12	1057	2860	23.426	0.37
GO:0097708	intracellular vesicle	Cellular Component	2.36712e-14	1.21687e-12	398	940	8.821	0.423
GO:0071705	nitrogen compound transport	Biological Process	7.63599e-15	1.33666e-12	465	1083	9.887	0.429
GO:0051172	negative regulation of nitrogen compound metabolic process	Biological Process	1.48549e-14	2.56029e-12	631	1543	13.417	0.409
GO:0065009	regulation of molecular function	Biological Process	1.74697e-14	2.96534e-12	680	1681	14.459	0.405
GO:0031324	negative regulation of cellular metabolic process	Biological Process	2.09052e-14	3.49554e-12	676	1671	14.374	0.405
GO:0048869	cellular developmental process	Biological Process	3.76519e-14	6.20316e-12	1004	2611	21.348	0.385
GO:0043232	intracellular non-membrane-bounded organelle	Cellular Component	1.6162e-13	8.01173e-12	1101	3012	24.402	0.366
GO:0043228	non-membrane-bounded organelle	Cellular Component	1.79687e-13	8.6002e-12	1101	3013	24.402	0.365
GO:0098805	whole membrane	Cellular Component	2.40394e-13	1.11222e-11	283	637	6.272	0.444
GO:0003824	catalytic activity	Molecular Function	2.32469e-14	1.26045e-11	1720	4773	36.768	0.36
GO:0010033	response to organic substance	Biological Process	1.01616e-13	1.64986e-11	686	1710	14.586	0.401
GO:0016310	phosphorylation	Biological Process	1.87118e-13	2.9947e-11	635	1571	13.502	0.404
GO:0043167	ion binding	Molecular Function	1.17645e-13	5.31561e-11	1341	3646	28.666	0.368
GO:0030154	cell differentiation	Biological Process	3.57961e-13	5.64822e-11	949	2471	20.179	0.384
GO:0043168	anion binding	Molecular Function	1.50737e-13	5.83783e-11	807	2077	17.251	0.389
GO:0065008	regulation of biological quality	Biological Process	4.6327e-13	7.20835e-11	951	2479	20.221	0.384
GO:0006468	protein phosphorylation	Biological Process	6.52482e-13	1.00134e-10	551	1345	11.716	0.41
GO:0019219	regulation of nucleobase-containing compound metabolic process	Biological Process	1.01057e-12	1.52992e-10	1057	2794	22.475	0.378
GO:0051239	regulation of multicellular organismal process	Biological Process	1.07065e-12	1.59926e-10	803	2060	17.074	0.39
GO:0016301	kinase activity	Molecular Function	5.60177e-13	1.87833e-10	299	668	6.392	0.448
GO:0016773	phosphotransferase activity, alcohol group as acceptor	Molecular Function	6.23569e-13	1.87833e-10	281	621	6.007	0.452
GO:1902531	regulation of intracellular signal transduction	Biological Process	1.31503e-12	1.93846e-10	465	1112	9.887	0.418
GO:0032880	regulation of protein localization	Biological Process	1.38289e-12	2.01201e-10	255	551	5.422	0.463
GO:0044451	nucleoplasm part	Cellular Component	5.01203e-12	2.2441e-10	351	838	7.779	0.419
GO:0016192	vesicle-mediated transport	Biological Process	1.63164e-12	2.3435e-10	397	928	8.441	0.428
GO:0022607	cellular component assembly	Biological Process	1.85575e-12	2.61809e-10	711	1802	15.118	0.395
GO:0031399	regulation of protein modification process	Biological Process	1.86957e-12	2.61809e-10	502	1216	10.674	0.413
GO:1901360	organic cyclic compound metabolic process	Biological Process	2.30729e-12	3.19118e-10	1539	4229	32.724	0.364
GO:0010468	regulation of gene expression	Biological Process	2.49192e-12	3.40451e-10	1133	3025	24.091	0.375
GO:0048585	negative regulation of response to stimulus	Biological Process	2.55693e-12	3.45125e-10	465	1116	9.887	0.417
GO:0044085	cellular component biogenesis	Biological Process	2.72944e-12	3.64023e-10	757	1936	16.096	0.391
GO:0044459	plasma membrane part	Cellular Component	8.65475e-12	3.754e-10	547	1399	12.123	0.391
GO:0046483	heterocycle metabolic process	Biological Process	3.52601e-12	4.64729e-10	1486	4075	31.597	0.365
GO:0016772	transferase activity, transferring phosphorus-containing groups	Molecular Function	2.01692e-12	5.46788e-10	342	789	7.311	0.433
GO:0006725	cellular aromatic compound metabolic process	Biological Process	4.66967e-12	6.08306e-10	1497	4111	31.831	0.364
GO:0031326	regulation of cellular biosynthetic process	Biological Process	4.80667e-12	6.18956e-10	1052	2794	22.369	0.377
GO:0010647	positive regulation of cell communication	Biological Process	5.56279e-12	7.08181e-10	460	1107	9.781	0.416
GO:0023056	positive regulation of signaling	Biological Process	6.03067e-12	7.59119e-10	462	1113	9.824	0.415
GO:0044249	cellular biosynthetic process	Biological Process	6.63634e-12	8.26077e-10	1483	4073	31.533	0.364
GO:0009889	regulation of biosynthetic process	Biological Process	7.93917e-12	9.7739e-10	1063	2831	22.603	0.375
GO:0006139	nucleobase-containing compound metabolic process	Biological Process	9.25377e-12	1.12685e-09	1451	3981	30.853	0.364
GO:0045202	synapse	Cellular Component	2.92218e-11	1.22908e-09	252	575	5.585	0.438
GO:0050790	regulation of catalytic activity	Biological Process	1.16455e-11	1.40285e-09	501	1225	10.653	0.409
GO:0016604	nuclear body	Cellular Component	3.62551e-11	1.48006e-09	252	576	5.585	0.438
GO:0009058	biosynthetic process	Biological Process	1.25696e-11	1.49805e-09	1519	4188	32.299	0.363
GO:1901576	organic substance biosynthetic process	Biological Process	1.62791e-11	1.91973e-09	1496	4122	31.809	0.363
GO:0019220	regulation of phosphate metabolic process	Biological Process	1.6861e-11	1.94736e-09	468	1136	9.951	0.412
GO:0051174	regulation of phosphorus metabolic process	Biological Process	1.6861e-11	1.94736e-09	468	1136	9.951	0.412
GO:0005794	Golgi apparatus	Cellular Component	5.61253e-11	2.22577e-09	334	804	7.402	0.415
GO:0090304	nucleic acid metabolic process	Biological Process	2.18551e-11	2.4773e-09	1318	3594	28.025	0.367
GO:0051248	negative regulation of protein metabolic process	Biological Process	2.18917e-11	2.4773e-09	298	676	6.336	0.441
GO:0032991	protein-containing complex	Cellular Component	9.95089e-11	3.83662e-09	1346	3831	29.832	0.351
GO:0048584	positive regulation of response to stimulus	Biological Process	3.70679e-11	4.15272e-09	580	1454	12.333	0.399
GO:0010556	regulation of macromolecule biosynthetic process	Biological Process	4.17761e-11	4.63384e-09	1011	2695	21.497	0.375
GO:2000112	regulation of cellular macromolecule biosynthetic process	Biological Process	4.35154e-11	4.77944e-09	1003	2672	21.327	0.375
GO:0032269	negative regulation of cellular protein metabolic process	Biological Process	4.43288e-11	4.82151e-09	282	637	5.996	0.443
GO:0051640	organelle localization	Biological Process	4.51035e-11	4.8586e-09	178	368	3.785	0.484
GO:0140096	catalytic activity, acting on a protein	Molecular Function	2.09192e-11	5.15562e-09	700	1808	14.964	0.387
GO:0005730	nucleolus	Cellular Component	1.50192e-10	5.63425e-09	278	654	6.161	0.425
GO:0098588	bounding membrane of organelle	Cellular Component	1.56624e-10	5.72091e-09	283	668	6.272	0.424
GO:0016070	RNA metabolic process	Biological Process	5.48362e-11	5.85076e-09	1176	3183	25.005	0.369
GO:0007267	cell-cell signaling	Biological Process	5.89087e-11	6.17291e-09	352	826	7.485	0.426
GO:0030334	regulation of cell migration	Biological Process	5.89575e-11	6.17291e-09	269	604	5.72	0.445
GO:0000166	nucleotide binding	Molecular Function	3.07049e-11	6.40315e-09	645	1653	13.788	0.39
GO:1901265	nucleoside phosphate binding	Molecular Function	3.07049e-11	6.40315e-09	645	1653	13.788	0.39
GO:0044093	positive regulation of molecular function	Biological Process	6.23557e-11	6.46825e-09	404	968	8.59	0.417
GO:0005856	cytoskeleton	Cellular Component	2.24064e-10	7.97438e-09	539	1400	11.946	0.385
GO:0051252	regulation of RNA metabolic process	Biological Process	8.2679e-11	8.49773e-09	968	2576	20.583	0.376
GO:0051128	regulation of cellular component organization	Biological Process	8.4968e-11	8.65361e-09	660	1687	14.034	0.391
GO:0006886	intracellular protein transport	Biological Process	1.06167e-10	1.07152e-08	244	541	5.188	0.451
GO:0034641	cellular nitrogen compound metabolic process	Biological Process	1.19253e-10	1.19285e-08	1655	4624	35.19	0.358
GO:0017076	purine nucleotide binding	Molecular Function	6.37649e-11	1.23476e-08	579	1470	12.377	0.394
GO:0023057	negative regulation of signaling	Biological Process	1.31327e-10	1.302e-08	383	915	8.144	0.419
GO:0042325	regulation of phosphorylation	Biological Process	1.46079e-10	1.43555e-08	417	1009	8.867	0.413
GO:0009967	positive regulation of signal transduction	Biological Process	1.57738e-10	1.53665e-08	419	1015	8.909	0.413
GO:0010648	negative regulation of cell communication	Biological Process	2.63514e-10	2.54495e-08	380	911	8.08	0.417
GO:0005783	endoplasmic reticulum	Cellular Component	8.0134e-10	2.78065e-08	361	896	8.001	0.403
GO:0032555	purine ribonucleotide binding	Molecular Function	1.55746e-10	2.81484e-08	571	1454	12.206	0.393
GO:0032553	ribonucleotide binding	Molecular Function	1.68006e-10	2.84665e-08	575	1466	12.292	0.392
GO:0035639	purine ribonucleoside triphosphate binding	Molecular Function	2.04011e-10	3.25337e-08	558	1419	11.928	0.393
GO:0036094	small molecule binding	Molecular Function	2.28631e-10	3.44344e-08	731	1918	15.626	0.381
GO:0043085	positive regulation of catalytic activity	Biological Process	3.99055e-10	3.82103e-08	307	715	6.528	0.429
GO:0007167	enzyme linked receptor protein signaling pathway	Biological Process	4.31374e-10	4.0955e-08	283	651	6.017	0.435
GO:0016477	cell migration	Biological Process	4.47371e-10	4.21168e-08	397	961	8.441	0.413
GO:0031090	organelle membrane	Cellular Component	1.45866e-09	4.93811e-08	427	1089	9.464	0.392
GO:0032940	secretion by cell	Biological Process	5.53756e-10	5.1549e-08	209	457	4.444	0.457
GO:0060341	regulation of cellular localization	Biological Process	5.56764e-10	5.1549e-08	260	591	5.528	0.44
GO:0010563	negative regulation of phosphorus metabolic process	Biological Process	6.00326e-10	5.46785e-08	186	398	3.955	0.467
GO:0045936	negative regulation of phosphate metabolic process	Biological Process	6.00326e-10	5.46785e-08	186	398	3.955	0.467
GO:0048513	animal organ development	Biological Process	7.59501e-10	6.84785e-08	826	2184	17.563	0.378
GO:0051049	regulation of transport	Biological Process	7.64064e-10	6.84785e-08	403	981	8.569	0.411
GO:0050793	regulation of developmental process	Biological Process	8.12757e-10	7.22645e-08	666	1723	14.161	0.387
GO:0034504	protein localization to nucleus	Biological Process	8.53088e-10	7.52532e-08	102	191	2.169	0.534
GO:0009968	negative regulation of signal transduction	Biological Process	8.6559e-10	7.57594e-08	358	858	7.612	0.417
GO:0097367	carbohydrate derivative binding	Molecular Function	5.58432e-10	7.96794e-08	634	1645	13.553	0.385
GO:0031400	negative regulation of protein modification process	Biological Process	9.20752e-10	7.99627e-08	190	410	4.04	0.463
GO:2000145	regulation of cell motility	Biological Process	9.41142e-10	8.11047e-08	277	639	5.89	0.433
GO:0001932	regulation of protein phosphorylation	Biological Process	1.11652e-09	9.54838e-08	380	920	8.08	0.413
GO:0044248	cellular catabolic process	Biological Process	1.14669e-09	9.73208e-08	535	1353	11.376	0.395
GO:0034654	nucleobase-containing compound biosynthetic process	Biological Process	1.27973e-09	1.07796e-07	1051	2848	22.347	0.369
GO:0045935	positive regulation of nucleobase-containing compound metabolic process	Biological Process	1.39779e-09	1.16861e-07	521	1315	11.078	0.396
GO:0033554	cellular response to stress	Biological Process	1.47894e-09	1.2273e-07	496	1245	10.546	0.398
GO:0019438	aromatic compound biosynthetic process	Biological Process	2.15614e-09	1.77612e-07	1067	2901	22.688	0.368
GO:0018130	heterocycle biosynthetic process	Biological Process	2.35709e-09	1.92748e-07	1067	2902	22.688	0.368
GO:0040012	regulation of locomotion	Biological Process	2.75852e-09	2.2394e-07	296	696	6.294	0.425
GO:0006351	transcription, DNA-templated	Biological Process	2.94279e-09	2.35778e-07	933	2510	19.838	0.372
GO:0097659	nucleic acid-templated transcription	Biological Process	2.96149e-09	2.35778e-07	934	2513	19.86	0.372
GO:0051270	regulation of cellular component movement	Biological Process	2.96749e-09	2.35778e-07	294	691	6.251	0.425
GO:0032774	RNA biosynthetic process	Biological Process	3.33465e-09	2.63085e-07	938	2526	19.945	0.371
GO:0010467	gene expression	Biological Process	3.60498e-09	2.82424e-07	1402	3905	29.811	0.359
GO:0043549	regulation of kinase activity	Biological Process	3.79153e-09	2.94976e-07	224	505	4.763	0.444
GO:0007155	cell adhesion	Biological Process	4.28295e-09	3.3091e-07	350	846	7.442	0.414
GO:0031328	positive regulation of cellular biosynthetic process	Biological Process	4.77891e-09	3.65079e-07	513	1302	10.908	0.394
GO:0009891	positive regulation of biosynthetic process	Biological Process	4.79038e-09	3.65079e-07	519	1319	11.036	0.393
GO:0034645	cellular macromolecule biosynthetic process	Biological Process	4.84148e-09	3.6648e-07	1240	3424	26.366	0.362
GO:0009056	catabolic process	Biological Process	5.17944e-09	3.89381e-07	587	1513	12.481	0.388
GO:0006355	regulation of transcription, DNA-templated	Biological Process	5.21353e-09	3.89381e-07	891	2393	18.945	0.372
GO:1903506	regulation of nucleic acid-templated transcription	Biological Process	5.24908e-09	3.8944e-07	892	2396	18.967	0.372
GO:0022610	biological adhesion	Biological Process	5.41471e-09	3.99086e-07	352	853	7.485	0.413
GO:0009894	regulation of catabolic process	Biological Process	5.69407e-09	4.16933e-07	263	611	5.592	0.43
GO:0009059	macromolecule biosynthetic process	Biological Process	6.24519e-09	4.53365e-07	1248	3451	26.536	0.362
GO:0031329	regulation of cellular catabolic process	Biological Process	6.27257e-09	4.53365e-07	231	526	4.912	0.439
GO:0042326	negative regulation of phosphorylation	Biological Process	6.72676e-09	4.82498e-07	149	313	3.168	0.476
GO:0046903	secretion	Biological Process	6.76178e-09	4.82498e-07	238	545	5.061	0.437
GO:1902532	negative regulation of intracellular signal transduction	Biological Process	6.81232e-09	4.83028e-07	174	377	3.7	0.462
GO:2001141	regulation of RNA biosynthetic process	Biological Process	7.00402e-09	4.93497e-07	893	2402	18.988	0.372
GO:1901363	heterocyclic compound binding	Molecular Function	3.77432e-09	5.11609e-07	1438	4056	30.74	0.355
GO:1901362	organic cyclic compound biosynthetic process	Biological Process	1.00981e-08	7.07054e-07	1086	2975	23.092	0.365
GO:0051247	positive regulation of protein metabolic process	Biological Process	1.03478e-08	7.16424e-07	426	1063	9.058	0.401
GO:0006950	response to stress	Biological Process	1.03598e-08	7.16424e-07	854	2292	18.159	0.373
GO:0009057	macromolecule catabolic process	Biological Process	1.0783e-08	7.41117e-07	354	863	7.527	0.41
GO:0097159	organic cyclic compound binding	Molecular Function	6.15572e-09	7.94674e-07	1452	4105	31.039	0.354
GO:0070647	protein modification by small protein conjugation or removal	Biological Process	1.20314e-08	8.21878e-07	260	607	5.528	0.428
GO:0004672	protein kinase activity	Molecular Function	7.41214e-09	9.13378e-07	231	532	4.938	0.434
GO:0007169	transmembrane receptor protein tyrosine kinase signaling pathway	Biological Process	1.45858e-08	9.90334e-07	182	401	3.87	0.454
GO:0001933	negative regulation of protein phosphorylation	Biological Process	1.47521e-08	9.95589e-07	134	278	2.849	0.482
GO:0009888	tissue development	Biological Process	1.65374e-08	1.10939e-06	495	1261	10.525	0.393
GO:0051240	positive regulation of multicellular organismal process	Biological Process	1.67576e-08	1.11747e-06	461	1165	9.802	0.396
GO:0098589	membrane region	Cellular Component	3.64297e-08	1.20392e-06	90	178	1.995	0.506
GO:0044265	cellular macromolecule catabolic process	Biological Process	1.91775e-08	1.27127e-06	301	721	6.4	0.417
GO:0033365	protein localization to organelle	Biological Process	1.98316e-08	1.3069e-06	243	564	5.167	0.431
GO:0009653	anatomical structure morphogenesis	Biological Process	2.29816e-08	1.50563e-06	670	1765	14.246	0.38
GO:0051338	regulation of transferase activity	Biological Process	2.32735e-08	1.51589e-06	249	581	5.294	0.429
GO:0010557	positive regulation of macromolecule biosynthetic process	Biological Process	2.34315e-08	1.51736e-06	488	1244	10.376	0.392
GO:0043632	modification-dependent macromolecule catabolic process	Biological Process	3.00319e-08	1.93361e-06	180	399	3.827	0.451
GO:0051020	GTPase binding	Molecular Function	1.64876e-08	1.94339e-06	150	322	3.206	0.466
GO:0010628	positive regulation of gene expression	Biological Process	3.15972e-08	2.02276e-06	543	1403	11.546	0.387
GO:1903827	regulation of cellular protein localization	Biological Process	3.18583e-08	2.02789e-06	168	368	3.572	0.457
GO:0006511	ubiquitin-dependent protein catabolic process	Biological Process	3.31775e-08	2.09993e-06	176	389	3.742	0.452
GO:0071345	cellular response to cytokine stimulus	Biological Process	3.36641e-08	2.11876e-06	206	468	4.38	0.44
GO:0032270	positive regulation of cellular protein metabolic process	Biological Process	3.41225e-08	2.13561e-06	405	1013	8.612	0.4
GO:0016567	protein ubiquitination	Biological Process	3.48625e-08	2.1698e-06	198	447	4.21	0.443
GO:0040011	locomotion	Biological Process	3.59818e-08	2.2271e-06	479	1222	10.185	0.392
GO:2000026	regulation of multicellular organismal development	Biological Process	4.05769e-08	2.49771e-06	517	1331	10.993	0.388
GO:0071495	cellular response to endogenous stimulus	Biological Process	4.1235e-08	2.52435e-06	320	778	6.804	0.411
GO:0008092	cytoskeletal protein binding	Molecular Function	2.31e-08	2.60934e-06	274	655	5.857	0.418
GO:0022603	regulation of anatomical structure morphogenesis	Biological Process	4.41533e-08	2.68831e-06	279	666	5.932	0.419
GO:0019941	modification-dependent protein catabolic process	Biological Process	4.91234e-08	2.97475e-06	178	396	3.785	0.449
GO:0080134	regulation of response to stress	Biological Process	5.1164e-08	3.08167e-06	390	974	8.293	0.4
GO:0098590	plasma membrane region	Cellular Component	9.64571e-08	3.11354e-06	236	573	5.23	0.412
GO:0044257	cellular protein catabolic process	Biological Process	5.69057e-08	3.40917e-06	223	516	4.742	0.432
GO:0008144	drug binding	Molecular Function	3.24692e-08	3.52097e-06	491	1268	10.496	0.387
GO:0030163	protein catabolic process	Biological Process	6.13482e-08	3.65577e-06	268	638	5.698	0.42
GO:0009719	response to endogenous stimulus	Biological Process	6.37082e-08	3.77283e-06	341	839	7.251	0.406
GO:0044271	cellular nitrogen compound biosynthetic process	Biological Process	6.39863e-08	3.77283e-06	1233	3436	26.217	0.359
GO:0032559	adenyl ribonucleotide binding	Molecular Function	3.65749e-08	3.81364e-06	448	1146	9.577	0.391
GO:0006928	movement of cell or subcellular component	Biological Process	6.99701e-08	4.10406e-06	522	1350	11.099	0.387
GO:0005773	vacuole	Cellular Component	1.31004e-07	4.13259e-06	142	317	3.147	0.448
GO:0035239	tube morphogenesis	Biological Process	7.29193e-08	4.25477e-06	247	582	5.252	0.424
GO:1901701	cellular response to oxygen-containing compound	Biological Process	7.50925e-08	4.35886e-06	258	612	5.486	0.422
GO:0031984	organelle subcompartment	Cellular Component	1.45899e-07	4.50018e-06	249	612	5.519	0.407
GO:0034097	response to cytokine	Biological Process	8.26753e-08	4.77428e-06	223	518	4.742	0.431
GO:0032446	protein modification by small protein conjugation	Biological Process	8.45104e-08	4.85523e-06	214	494	4.55	0.433
GO:0099504	synaptic vesicle cycle	Biological Process	8.51649e-08	4.86787e-06	58	100	1.233	0.58
GO:0030554	adenyl nucleotide binding	Molecular Function	4.86136e-08	4.88117e-06	450	1154	9.619	0.39
GO:0051254	positive regulation of RNA metabolic process	Biological Process	9.52213e-08	5.41505e-06	461	1179	9.802	0.391
GO:0051094	positive regulation of developmental process	Biological Process	9.72774e-08	5.50403e-06	369	920	7.846	0.401
GO:0051648	vesicle localization	Biological Process	1.03564e-07	5.83028e-06	76	142	1.616	0.535
GO:0048870	cell motility	Biological Process	1.06063e-07	5.91159e-06	425	1078	9.037	0.394
GO:0051674	localization of cell	Biological Process	1.06063e-07	5.91159e-06	425	1078	9.037	0.394
GO:0080135	regulation of cellular response to stress	Biological Process	1.24056e-07	6.88018e-06	211	488	4.486	0.432
GO:0035295	tube development	Biological Process	1.26828e-07	6.99931e-06	301	733	6.4	0.411
GO:0005813	centrosome	Cellular Component	2.33241e-07	7.0378e-06	199	475	4.41	0.419
GO:0005524	ATP binding	Molecular Function	7.78609e-08	7.53861e-06	435	1115	9.299	0.39
GO:0018193	peptidyl-amino acid modification	Biological Process	1.38901e-07	7.62796e-06	325	800	6.91	0.406
GO:0044456	synapse part	Cellular Component	2.68654e-07	7.93388e-06	159	366	3.524	0.434
GO:0045859	regulation of protein kinase activity	Biological Process	1.52037e-07	8.30863e-06	199	457	4.231	0.435
GO:0007010	cytoskeleton organization	Biological Process	1.57879e-07	8.58599e-06	372	932	7.91	0.399
GO:0002520	immune system development	Biological Process	1.60837e-07	8.70465e-06	283	685	6.017	0.413
GO:0045121	membrane raft	Cellular Component	3.12878e-07	8.86275e-06	85	172	1.884	0.494
GO:0098857	membrane microdomain	Cellular Component	3.12878e-07	8.86275e-06	85	172	1.884	0.494
GO:1902680	positive regulation of RNA biosynthetic process	Biological Process	1.67792e-07	9.03738e-06	435	1110	9.249	0.392
GO:0006887	exocytosis	Biological Process	1.72895e-07	9.26765e-06	105	214	2.233	0.491
GO:0051650	establishment of vesicle localization	Biological Process	1.81194e-07	9.66627e-06	72	134	1.531	0.537
GO:0001944	vasculature development	Biological Process	1.89006e-07	9.98791e-06	215	501	4.572	0.429
GO:0072358	cardiovascular system development	Biological Process	1.89006e-07	9.98791e-06	215	501	4.572	0.429
GO:0120025	plasma membrane bounded cell projection	Cellular Component	3.6542e-07	1.01441e-05	394	1036	8.732	0.38
GO:0051241	negative regulation of multicellular organismal process	Biological Process	1.94038e-07	1.02057e-05	322	794	6.847	0.406
GO:0045893	positive regulation of transcription, DNA-templated	Biological Process	2.09369e-07	1.09096e-05	434	1109	9.228	0.391
GO:1903508	positive regulation of nucleic acid-templated transcription	Biological Process	2.09369e-07	1.09096e-05	434	1109	9.228	0.391
GO:0140029	exocytic process	Biological Process	2.14934e-07	1.11477e-05	32	46	0.68	0.696
GO:0008283	cell proliferation	Biological Process	2.3322e-07	1.20109e-05	485	1255	10.313	0.386
GO:0016482	cytosolic transport	Biological Process	2.33721e-07	1.20109e-05	61	109	1.297	0.56
GO:0016311	dephosphorylation	Biological Process	2.48816e-07	1.27283e-05	143	312	3.041	0.458
GO:0072359	circulatory system development	Biological Process	2.6254e-07	1.33693e-05	292	713	6.209	0.41
GO:0032386	regulation of intracellular transport	Biological Process	2.73282e-07	1.38533e-05	123	261	2.615	0.471
GO:0007264	small GTPase mediated signal transduction	Biological Process	2.9128e-07	1.46992e-05	135	292	2.871	0.462
GO:1901565	organonitrogen compound catabolic process	Biological Process	2.94284e-07	1.47842e-05	331	822	7.038	0.403
GO:0009986	cell surface	Cellular Component	5.59315e-07	1.52222e-05	194	466	4.3	0.416
GO:0015630	microtubule cytoskeleton	Cellular Component	5.79269e-07	1.5462e-05	333	862	7.38	0.386
GO:0048468	cell development	Biological Process	3.22579e-07	1.61333e-05	521	1361	11.078	0.383
GO:1901700	response to oxygen-containing compound	Biological Process	3.31319e-07	1.64968e-05	321	795	6.825	0.404
GO:0001667	ameboidal-type cell migration	Biological Process	3.349e-07	1.66012e-05	134	290	2.849	0.462
GO:0001763	morphogenesis of a branching structure	Biological Process	3.50841e-07	1.73149e-05	85	167	1.807	0.509
GO:0042995	cell projection	Cellular Component	6.71333e-07	1.75214e-05	397	1050	8.799	0.378
GO:0098978	glutamatergic synapse	Cellular Component	6.8167e-07	1.75214e-05	100	213	2.216	0.469
GO:1901575	organic substance catabolic process	Biological Process	3.63611e-07	1.78664e-05	492	1279	10.461	0.385
GO:0045595	regulation of cell differentiation	Biological Process	3.70988e-07	1.81492e-05	452	1165	9.611	0.388
GO:0071900	regulation of protein serine/threonine kinase activity	Biological Process	3.85019e-07	1.87538e-05	133	288	2.828	0.462
GO:0044087	regulation of cellular component biogenesis	Biological Process	3.90433e-07	1.89352e-05	274	666	5.826	0.411
GO:0097479	synaptic vesicle localization	Biological Process	4.02254e-07	1.94243e-05	49	83	1.042	0.59
GO:0033674	positive regulation of kinase activity	Biological Process	4.52272e-07	2.17459e-05	147	325	3.126	0.452
GO:0007049	cell cycle	Biological Process	4.70745e-07	2.25374e-05	391	994	8.314	0.393
GO:0030054	cell junction	Cellular Component	9.52947e-07	2.37617e-05	204	497	4.521	0.41
GO:0097458	neuron part	Cellular Component	9.58686e-07	2.37617e-05	271	687	6.006	0.394
GO:0098982	GABA-ergic synapse	Cellular Component	1.00982e-06	2.45901e-05	27	39	0.598	0.692
GO:0000323	lytic vacuole	Cellular Component	1.12089e-06	2.63694e-05	113	249	2.504	0.454
GO:0005764	lysosome	Cellular Component	1.12089e-06	2.63694e-05	113	249	2.504	0.454
GO:0051603	proteolysis involved in cellular protein catabolic process	Biological Process	5.59823e-07	2.66881e-05	202	472	4.295	0.428
GO:0016079	synaptic vesicle exocytosis	Biological Process	5.77779e-07	2.74274e-05	40	64	0.851	0.625
GO:0051336	regulation of hydrolase activity	Biological Process	5.96688e-07	2.82055e-05	261	633	5.55	0.412
GO:0048646	anatomical structure formation involved in morphogenesis	Biological Process	6.62776e-07	3.11978e-05	307	761	6.528	0.403
GO:0051656	establishment of organelle localization	Biological Process	6.7203e-07	3.15011e-05	129	280	2.743	0.461
GO:0006357	regulation of transcription by RNA polymerase II	Biological Process	7.20873e-07	3.36497e-05	552	1458	11.737	0.379
GO:0043405	regulation of MAP kinase activity	Biological Process	7.29042e-07	3.38899e-05	93	189	1.977	0.492
GO:0051046	regulation of secretion	Biological Process	7.4504e-07	3.44904e-05	153	343	3.253	0.446
GO:0044255	cellular lipid metabolic process	Biological Process	7.75106e-07	3.57346e-05	268	654	5.698	0.41
GO:0030155	regulation of cell adhesion	Biological Process	8.13175e-07	3.73361e-05	209	493	4.444	0.424
GO:0006366	transcription by RNA polymerase II	Biological Process	8.28471e-07	3.78831e-05	574	1523	12.205	0.377
GO:0051129	negative regulation of cellular component organization	Biological Process	8.55523e-07	3.89611e-05	210	496	4.465	0.423
GO:0010629	negative regulation of gene expression	Biological Process	8.70917e-07	3.95016e-05	456	1184	9.696	0.385
GO:0042592	homeostatic process	Biological Process	8.98786e-07	4.06012e-05	451	1170	9.59	0.385
GO:0031401	positive regulation of protein modification process	Biological Process	9.10549e-07	4.09674e-05	318	794	6.762	0.401
GO:0048489	synaptic vesicle transport	Biological Process	9.43951e-07	4.21318e-05	46	78	0.978	0.59
GO:0097480	establishment of synaptic vesicle localization	Biological Process	9.43951e-07	4.21318e-05	46	78	0.978	0.59
GO:0006904	vesicle docking involved in exocytosis	Biological Process	9.62635e-07	4.27952e-05	16	18	0.34	0.889
GO:0022406	membrane docking	Biological Process	1.01792e-06	4.5074e-05	30	44	0.638	0.682
GO:0030335	positive regulation of cell migration	Biological Process	1.0714e-06	4.72556e-05	155	350	3.296	0.443
GO:0061138	morphogenesis of a branching epithelium	Biological Process	1.1642e-06	5.11472e-05	79	156	1.68	0.506
GO:0043161	proteasome-mediated ubiquitin-dependent protein catabolic process	Biological Process	1.18559e-06	5.18835e-05	109	231	2.318	0.472
GO:0060627	regulation of vesicle-mediated transport	Biological Process	1.20838e-06	5.26752e-05	143	319	3.041	0.448
GO:0031267	small GTPase binding	Molecular Function	5.78118e-07	5.40441e-05	76	148	1.625	0.514
GO:0009896	positive regulation of catabolic process	Biological Process	1.35748e-06	5.8792e-05	134	296	2.849	0.453
GO:0023061	signal release	Biological Process	1.3592e-06	5.8792e-05	117	252	2.488	0.464
GO:0010562	positive regulation of phosphorus metabolic process	Biological Process	1.43611e-06	6.16426e-05	282	697	5.996	0.405
GO:0045937	positive regulation of phosphate metabolic process	Biological Process	1.43611e-06	6.16426e-05	282	697	5.996	0.405
GO:1903530	regulation of secretion by cell	Biological Process	1.45707e-06	6.23038e-05	140	312	2.977	0.449
GO:0048534	hematopoietic or lymphoid organ development	Biological Process	1.47421e-06	6.27969e-05	261	639	5.55	0.408
GO:0070925	organelle assembly	Biological Process	1.52258e-06	6.46118e-05	226	543	4.805	0.416
GO:0001568	blood vessel development	Biological Process	1.53142e-06	6.47141e-05	201	475	4.274	0.423
GO:0040007	growth	Biological Process	1.53655e-06	6.47141e-05	230	554	4.89	0.415
GO:0005769	early endosome	Cellular Component	3.02728e-06	7.00312e-05	84	177	1.862	0.475
GO:0010008	endosome membrane	Cellular Component	3.15815e-06	7.18608e-05	82	172	1.817	0.477
GO:0032989	cellular component morphogenesis	Biological Process	1.73312e-06	7.27197e-05	279	690	5.932	0.404
GO:0030097	hemopoiesis	Biological Process	1.74039e-06	7.27522e-05	249	607	5.294	0.41
GO:0071363	cellular response to growth factor stimulus	Biological Process	1.7945e-06	7.47351e-05	184	430	3.912	0.428
GO:1903725	regulation of phospholipid metabolic process	Biological Process	1.92595e-06	7.99128e-05	32	49	0.68	0.653
GO:0005770	late endosome	Cellular Component	3.74359e-06	8.38081e-05	70	142	1.551	0.493
GO:0099003	vesicle-mediated transport in synapse	Biological Process	2.17197e-06	8.97882e-05	57	105	1.212	0.543
GO:0099536	synaptic signaling	Biological Process	2.19878e-06	9.05624e-05	148	335	3.147	0.442
GO:0005815	microtubule organizing center	Cellular Component	4.19756e-06	9.22201e-05	224	563	4.965	0.398
GO:0005887	integral component of plasma membrane	Cellular Component	4.25222e-06	9.22201e-05	246	626	5.452	0.393
GO:0001525	angiogenesis	Biological Process	2.33087e-06	9.56512e-05	146	330	3.104	0.442
GO:0044440	endosomal part	Cellular Component	4.73145e-06	0.000101035	88	189	1.95	0.466
GO:1990234	transferase complex	Cellular Component	4.96912e-06	0.000104502	212	530	4.699	0.4
GO:0042176	regulation of protein catabolic process	Biological Process	2.57752e-06	0.000105387	126	278	2.679	0.453
GO:0042327	positive regulation of phosphorylation	Biological Process	2.60124e-06	0.00010597	265	654	5.635	0.405
GO:0071396	cellular response to lipid	Biological Process	2.63206e-06	0.000106837	134	299	2.849	0.448
GO:0031327	negative regulation of cellular biosynthetic process	Biological Process	2.67709e-06	0.000108272	389	1003	8.271	0.388
GO:0048278	vesicle docking	Biological Process	2.95833e-06	0.000119217	19	24	0.404	0.792
GO:0007399	nervous system development	Biological Process	3.00004e-06	0.000120464	511	1354	10.865	0.377
GO:0051726	regulation of cell cycle	Biological Process	3.04106e-06	0.000121675	270	669	5.741	0.404
GO:0042802	identical protein binding	Molecular Function	1.35402e-06	0.000122358	521	1389	11.137	0.375
GO:0001505	regulation of neurotransmitter levels	Biological Process	3.11425e-06	0.00012416	89	184	1.892	0.484
GO:2000147	positive regulation of cell motility	Biological Process	3.13544e-06	0.000124561	159	366	3.381	0.434
GO:0031226	intrinsic component of plasma membrane	Cellular Component	6.3958e-06	0.000132498	263	678	5.829	0.388
GO:0070848	response to growth factor	Biological Process	3.39482e-06	0.000134389	186	439	3.955	0.424
GO:0099537	trans-synaptic signaling	Biological Process	3.50468e-06	0.00013825	146	332	3.104	0.44
GO:0051347	positive regulation of transferase activity	Biological Process	3.75493e-06	0.000147602	165	383	3.508	0.431
GO:0097435	supramolecular fiber organization	Biological Process	3.82962e-06	0.000150011	199	475	4.231	0.419
GO:0006836	neurotransmitter transport	Biological Process	3.96007e-06	0.000154581	75	150	1.595	0.5
GO:0048514	blood vessel morphogenesis	Biological Process	4.11734e-06	0.000160162	173	405	3.679	0.427
GO:1903362	regulation of cellular protein catabolic process	Biological Process	4.1554e-06	0.000161083	87	180	1.85	0.483
GO:0019901	protein kinase binding	Molecular Function	1.89477e-06	0.000165701	186	440	3.976	0.423
GO:0009890	negative regulation of biosynthetic process	Biological Process	4.41321e-06	0.000170487	392	1016	8.335	0.386
GO:0070201	regulation of establishment of protein localization	Biological Process	4.50439e-06	0.000173411	141	320	2.998	0.441
GO:0044433	cytoplasmic vesicle part	Cellular Component	8.53116e-06	0.000174136	138	326	3.059	0.423
GO:0030029	actin filament-based process	Biological Process	4.78106e-06	0.000183432	204	490	4.338	0.416
GO:0045934	negative regulation of nucleobase-containing compound metabolic process	Biological Process	4.82641e-06	0.00018454	384	994	8.165	0.386
GO:0044430	cytoskeletal part	Cellular Component	9.25715e-06	0.000186216	408	1107	9.043	0.369
GO:0140056	organelle localization by membrane tethering	Biological Process	4.91867e-06	0.000187428	25	36	0.532	0.694
GO:0040017	positive regulation of locomotion	Biological Process	5.0639e-06	0.000192308	167	390	3.551	0.428
GO:0006470	protein dephosphorylation	Biological Process	5.14491e-06	0.000194725	95	201	2.02	0.473
GO:0043933	protein-containing complex subunit organization	Biological Process	5.37289e-06	0.000202668	450	1184	9.568	0.38
GO:0002790	peptide secretion	Biological Process	5.4775e-06	0.000205921	100	214	2.126	0.467
GO:0001822	kidney development	Biological Process	5.63817e-06	0.000211252	98	209	2.084	0.469
GO:0042127	regulation of cell proliferation	Biological Process	5.75979e-06	0.00021509	402	1047	8.548	0.384
GO:0043005	neuron projection	Cellular Component	1.09737e-05	0.000217593	189	470	4.189	0.402
GO:0098609	cell-cell adhesion	Biological Process	5.89079e-06	0.000219251	209	505	4.444	0.414
GO:0010558	negative regulation of macromolecule biosynthetic process	Biological Process	6.1585e-06	0.000228456	372	962	7.91	0.387
GO:0044092	negative regulation of molecular function	Biological Process	6.22198e-06	0.000230049	257	638	5.465	0.403
GO:1902533	positive regulation of intracellular signal transduction	Biological Process	6.287e-06	0.000231688	262	652	5.571	0.402
GO:0007269	neurotransmitter secretion	Biological Process	6.33933e-06	0.00023209	46	82	0.978	0.561
GO:0099643	signal release from synapse	Biological Process	6.33933e-06	0.00023209	46	82	0.978	0.561
GO:2000113	negative regulation of cellular macromolecule biosynthetic process	Biological Process	6.54384e-06	0.000238797	369	954	7.846	0.387
GO:0001934	positive regulation of protein phosphorylation	Biological Process	6.84509e-06	0.000248979	251	622	5.337	0.404
GO:0000165	MAPK cascade	Biological Process	7.13315e-06	0.000257783	206	498	4.38	0.414
GO:0023014	signal transduction by protein phosphorylation	Biological Process	7.13315e-06	0.000257783	206	498	4.38	0.414
GO:0090087	regulation of peptide transport	Biological Process	7.15665e-06	0.0002578	139	317	2.956	0.438
GO:0043235	receptor complex	Cellular Component	1.32242e-05	0.000258523	106	241	2.349	0.44
GO:0048754	branching morphogenesis of an epithelial tube	Biological Process	7.68968e-06	0.00027459	66	130	1.403	0.508
GO:0007268	chemical synaptic transmission	Biological Process	7.69627e-06	0.00027459	143	328	3.041	0.436
GO:0098916	anterograde trans-synaptic signaling	Biological Process	7.69627e-06	0.00027459	143	328	3.041	0.436
GO:0072001	renal system development	Biological Process	7.82237e-06	0.000278203	101	218	2.148	0.463
GO:0051272	positive regulation of cellular component movement	Biological Process	8.44805e-06	0.000299505	160	374	3.402	0.428
GO:0051345	positive regulation of hydrolase activity	Biological Process	8.69619e-06	0.000307329	151	350	3.211	0.431
GO:0045860	positive regulation of protein kinase activity	Biological Process	9.10424e-06	0.000320739	131	297	2.785	0.441
GO:0034332	adherens junction organization	Biological Process	9.39333e-06	0.000329885	43	76	0.914	0.566
GO:0043408	regulation of MAPK cascade	Biological Process	9.45845e-06	0.000331134	190	456	4.04	0.417
GO:0012501	programmed cell death	Biological Process	1.01172e-05	0.000353094	436	1150	9.271	0.379
GO:0006396	RNA processing	Biological Process	1.02592e-05	0.000356936	237	586	5.039	0.404
GO:0008219	cell death	Biological Process	1.0593e-05	0.00036741	466	1237	9.909	0.377
GO:0031300	intrinsic component of organelle membrane	Cellular Component	1.93064e-05	0.000372184	62	127	1.374	0.488
GO:0006915	apoptotic process	Biological Process	1.0802e-05	0.000373503	425	1119	9.037	0.38
GO:0044431	Golgi apparatus part	Cellular Component	1.97128e-05	0.000374814	136	325	3.014	0.418
GO:1900180	regulation of protein localization to nucleus	Biological Process	1.11386e-05	0.000383219	51	95	1.084	0.537
GO:0051223	regulation of protein transport	Biological Process	1.11514e-05	0.000383219	131	298	2.785	0.44
GO:0022402	cell cycle process	Biological Process	1.12453e-05	0.000385264	306	780	6.506	0.392
GO:0048471	perinuclear region of cytoplasm	Cellular Component	2.12595e-05	0.00039876	147	356	3.258	0.413
GO:0065003	protein-containing complex assembly	Biological Process	1.20321e-05	0.000410963	387	1011	8.229	0.383
GO:0060070	canonical Wnt signaling pathway	Biological Process	1.21534e-05	0.000412938	103	225	2.19	0.458
GO:0051588	regulation of neurotransmitter transport	Biological Process	1.21637e-05	0.000412938	41	72	0.872	0.569
GO:0043067	regulation of programmed cell death	Biological Process	1.26558e-05	0.000428346	369	960	7.846	0.384
GO:0031301	integral component of organelle membrane	Cellular Component	2.32462e-05	0.00043021	59	120	1.308	0.492
GO:0120036	plasma membrane bounded cell projection organization	Biological Process	1.29242e-05	0.000436113	350	906	7.442	0.386
GO:0016050	vesicle organization	Biological Process	1.32608e-05	0.000445671	77	159	1.637	0.484
GO:0097191	extrinsic apoptotic signaling pathway	Biological Process	1.3288e-05	0.000445671	75	154	1.595	0.487
GO:0010498	proteasomal protein catabolic process	Biological Process	1.33268e-05	0.000445671	125	283	2.658	0.442
GO:0004674	protein serine/threonine kinase activity	Molecular Function	5.38567e-06	0.000456268	132	300	2.822	0.44
GO:0043087	regulation of GTPase activity	Biological Process	1.36879e-05	0.000456387	97	210	2.063	0.462
GO:0017157	regulation of exocytosis	Biological Process	1.37654e-05	0.000457609	62	122	1.318	0.508
GO:0007044	cell-substrate junction assembly	Biological Process	1.38308e-05	0.000458422	36	61	0.765	0.59
GO:0009306	protein secretion	Biological Process	1.39241e-05	0.000460152	88	187	1.871	0.471
GO:0030111	regulation of Wnt signaling pathway	Biological Process	1.46637e-05	0.000483169	105	231	2.233	0.455
GO:0010941	regulation of cell death	Biological Process	1.47311e-05	0.000483965	394	1033	8.378	0.381
GO:0032501	multicellular organismal process	Biological Process	1.50845e-05	0.000494128	1624	4704	34.531	0.345
GO:0042147	retrograde transport, endosome to Golgi	Biological Process	1.55192e-05	0.000506885	35	59	0.744	0.593
GO:0031331	positive regulation of cellular catabolic process	Biological Process	1.63388e-05	0.000532103	114	255	2.424	0.447
GO:1902494	catalytic complex	Cellular Component	2.99387e-05	0.000546775	365	991	8.09	0.368
GO:0010243	response to organonitrogen compound	Biological Process	1.7179e-05	0.000557843	193	468	4.104	0.412
GO:0046777	protein autophosphorylation	Biological Process	1.75825e-05	0.000569297	77	160	1.637	0.481
GO:0055037	recycling endosome	Cellular Component	3.16038e-05	0.000569689	47	91	1.042	0.516
GO:0051056	regulation of small GTPase mediated signal transduction	Biological Process	1.77198e-05	0.00057209	71	145	1.51	0.49
GO:0019900	kinase binding	Molecular Function	7.40871e-06	0.000608636	207	506	4.425	0.409
GO:0042981	regulation of apoptotic process	Biological Process	1.91478e-05	0.000616417	361	941	7.676	0.384
GO:0008625	extrinsic apoptotic signaling pathway via death domain receptors	Biological Process	1.94123e-05	0.000623141	33	55	0.702	0.6
GO:0051048	negative regulation of secretion	Biological Process	1.95604e-05	0.000626101	47	87	0.999	0.54
GO:0048284	organelle fusion	Biological Process	1.97052e-05	0.000628939	44	80	0.936	0.55
GO:0044281	small molecule metabolic process	Biological Process	2.04235e-05	0.000650014	456	1215	9.696	0.375
GO:0098793	presynapse	Cellular Component	3.81726e-05	0.000679276	75	163	1.662	0.46
GO:1990823	response to leukemia inhibitory factor	Biological Process	2.25081e-05	0.00071433	46	85	0.978	0.541
GO:0050673	epithelial cell proliferation	Biological Process	2.28982e-05	0.000724656	127	291	2.7	0.436
GO:2000058	regulation of ubiquitin-dependent protein catabolic process	Biological Process	2.35249e-05	0.000742393	56	109	1.191	0.514
GO:0072657	protein localization to membrane	Biological Process	2.37949e-05	0.000748803	143	334	3.041	0.428
GO:0198738	cell-cell signaling by wnt	Biological Process	2.44643e-05	0.000767712	131	302	2.785	0.434
GO:0045944	positive regulation of transcription by RNA polymerase II	Biological Process	2.47365e-05	0.000774087	336	872	7.144	0.385
GO:0031929	TOR signaling	Biological Process	2.5127e-05	0.000784117	48	90	1.021	0.533
GO:0030030	cell projection organization	Biological Process	2.52203e-05	0.000784843	351	915	7.463	0.384
GO:0045335	phagocytic vesicle	Cellular Component	4.48376e-05	0.000787779	35	63	0.776	0.556
GO:0060589	nucleoside-triphosphatase regulator activity	Molecular Function	1.0164e-05	0.000810428	87	185	1.86	0.47
GO:0010632	regulation of epithelial cell migration	Biological Process	2.63318e-05	0.000817161	78	164	1.659	0.476
GO:0051253	negative regulation of RNA metabolic process	Biological Process	2.64067e-05	0.000817223	347	904	7.378	0.384
GO:0042175	nuclear outer membrane-endoplasmic reticulum membrane network	Cellular Component	4.8968e-05	0.000844271	147	361	3.258	0.407
GO:0000242	pericentriolar material	Cellular Component	4.92694e-05	0.000844271	13	16	0.288	0.812
GO:0016197	endosomal transport	Biological Process	2.74122e-05	0.000846002	68	139	1.446	0.489
GO:0097060	synaptic membrane	Cellular Component	5.0865e-05	0.000860983	65	138	1.441	0.471
GO:0003924	GTPase activity	Molecular Function	1.14049e-05	0.000883388	108	240	2.309	0.45
GO:0030036	actin cytoskeleton organization	Biological Process	3.04028e-05	0.000935721	184	447	3.912	0.412
GO:0006629	lipid metabolic process	Biological Process	3.06316e-05	0.000940181	329	854	6.996	0.385
GO:0098794	postsynapse	Cellular Component	5.66534e-05	0.000947409	106	248	2.349	0.427
GO:0016055	Wnt signaling pathway	Biological Process	3.15906e-05	0.000966966	129	298	2.743	0.433
GO:2001236	regulation of extrinsic apoptotic signaling pathway	Biological Process	3.30292e-05	0.00100824	56	110	1.191	0.509
GO:0071902	positive regulation of protein serine/threonine kinase activity	Biological Process	3.41076e-05	0.00103834	87	188	1.85	0.463
GO:0032006	regulation of TOR signaling	Biological Process	3.42531e-05	0.00103994	43	79	0.914	0.544
GO:0060828	regulation of canonical Wnt signaling pathway	Biological Process	3.53219e-05	0.00106949	85	183	1.807	0.464
GO:0001650	fibrillar center	Cellular Component	6.57459e-05	0.00108637	60	126	1.33	0.476
GO:0016049	cell growth	Biological Process	3.7694e-05	0.00113824	114	259	2.424	0.44
GO:1905114	cell surface receptor signaling pathway involved in cell-cell signaling	Biological Process	3.78315e-05	0.00113932	145	342	3.083	0.424
GO:0017156	calcium ion regulated exocytosis	Biological Process	3.85077e-05	0.00115348	45	84	0.957	0.536
GO:1990830	cellular response to leukemia inhibitory factor	Biological Process	3.85077e-05	0.00115348	45	84	0.957	0.536
GO:0016607	nuclear speck	Cellular Component	7.09617e-05	0.00115876	119	285	2.637	0.418
GO:1903050	regulation of proteolysis involved in cellular protein catabolic process	Biological Process	4.12212e-05	0.00123147	73	153	1.552	0.477
GO:0098693	regulation of synaptic vesicle cycle	Biological Process	4.18407e-05	0.00124665	35	61	0.744	0.574
GO:0000902	cell morphogenesis	Biological Process	4.224e-05	0.00125521	250	633	5.316	0.395
GO:0043406	positive regulation of MAP kinase activity	Biological Process	4.24316e-05	0.00125757	67	138	1.425	0.486
GO:0045597	positive regulation of cell differentiation	Biological Process	4.32417e-05	0.0012782	251	636	5.337	0.395
GO:0008047	enzyme activator activity	Molecular Function	1.70778e-05	0.00128605	125	287	2.672	0.436
GO:0001655	urogenital system development	Biological Process	4.49602e-05	0.0013255	108	244	2.296	0.443
GO:0004842	ubiquitin-protein transferase activity	Molecular Function	1.83347e-05	0.00134339	117	266	2.501	0.44
GO:0060429	epithelium development	Biological Process	4.62181e-05	0.001359	301	778	6.4	0.387
GO:1990316	Atg1/ULK1 kinase complex	Cellular Component	8.51975e-05	0.00137505	8	8	0.177	1
GO:0009628	response to abiotic stimulus	Biological Process	4.72738e-05	0.00138641	239	603	5.082	0.396
GO:0044432	endoplasmic reticulum part	Cellular Component	9.07689e-05	0.00144813	165	416	3.657	0.397
GO:0010631	epithelial cell migration	Biological Process	5.01898e-05	0.00146809	96	213	2.041	0.451
GO:0005635	nuclear envelope	Cellular Component	9.6065e-05	0.00151521	109	259	2.416	0.421
GO:0010608	posttranscriptional regulation of gene expression	Biological Process	5.25336e-05	0.00153264	125	290	2.658	0.431
GO:0048589	developmental growth	Biological Process	5.56448e-05	0.00161919	168	407	3.572	0.413
GO:0045055	regulated exocytosis	Biological Process	5.67456e-05	0.00164695	65	134	1.382	0.485
GO:1903391	regulation of adherens junction organization	Biological Process	5.71739e-05	0.00165509	28	46	0.595	0.609
GO:0050852	T cell receptor signaling pathway	Biological Process	5.97461e-05	0.00172509	39	71	0.829	0.549
GO:0098791	Golgi subcompartment	Cellular Component	0.000111743	0.00173383	117	282	2.593	0.415
GO:0030139	endocytic vesicle	Cellular Component	0.000112424	0.00173383	55	115	1.219	0.478
GO:0046928	regulation of neurotransmitter secretion	Biological Process	6.0927e-05	0.00175467	32	55	0.68	0.582
GO:0006644	phospholipid metabolic process	Biological Process	6.37355e-05	0.00182616	122	283	2.594	0.431
GO:0030099	myeloid cell differentiation	Biological Process	6.37355e-05	0.00182616	122	283	2.594	0.431
GO:0034976	response to endoplasmic reticulum stress	Biological Process	6.60283e-05	0.00188703	84	183	1.786	0.459
GO:0005694	chromosome	Cellular Component	0.000126232	0.00192539	287	774	6.361	0.371
GO:0043484	regulation of RNA splicing	Biological Process	6.86388e-05	0.00195664	51	100	1.084	0.51
GO:0051493	regulation of cytoskeleton organization	Biological Process	6.92423e-05	0.00196884	158	381	3.36	0.415
GO:0002376	immune system process	Biological Process	6.97983e-05	0.00197962	588	1615	12.503	0.364
GO:0071417	cellular response to organonitrogen compound	Biological Process	7.09052e-05	0.00200594	127	297	2.7	0.428
GO:0019904	protein domain specific binding	Molecular Function	2.92649e-05	0.00208782	172	418	3.677	0.411
GO:0034333	adherens junction assembly	Biological Process	7.58902e-05	0.00214156	34	60	0.723	0.567
GO:0090132	epithelium migration	Biological Process	7.7707e-05	0.00218731	96	215	2.041	0.447
GO:0048762	mesenchymal cell differentiation	Biological Process	7.8766e-05	0.00221157	74	158	1.573	0.468
GO:1901342	regulation of vasculature development	Biological Process	8.09362e-05	0.00226682	102	231	2.169	0.442
GO:0033043	regulation of organelle organization	Biological Process	8.2688e-05	0.00231011	332	872	7.059	0.381
GO:0003779	actin binding	Molecular Function	3.34079e-05	0.00232228	120	277	2.565	0.433
GO:0002682	regulation of immune system process	Biological Process	8.72895e-05	0.0024326	352	930	7.485	0.378
GO:0010256	endomembrane system organization	Biological Process	8.7778e-05	0.00244014	118	274	2.509	0.431
GO:0033673	negative regulation of kinase activity	Biological Process	9.08027e-05	0.00251798	73	156	1.552	0.468
GO:0040008	regulation of growth	Biological Process	9.21033e-05	0.00254774	146	350	3.104	0.417
GO:0048666	neuron development	Biological Process	9.32687e-05	0.00257362	253	648	5.38	0.39
GO:0016791	phosphatase activity	Molecular Function	3.80169e-05	0.00257659	101	227	2.159	0.445
GO:1902903	regulation of supramolecular fiber organization	Biological Process	9.43394e-05	0.00259677	110	253	2.339	0.435
GO:0098827	endoplasmic reticulum subcompartment	Cellular Component	0.000174138	0.00262721	142	355	3.147	0.4
GO:1902803	regulation of synaptic vesicle transport	Biological Process	9.81757e-05	0.00268915	28	47	0.595	0.596
GO:2000300	regulation of synaptic vesicle exocytosis	Biological Process	9.81757e-05	0.00268915	28	47	0.595	0.596
GO:0050806	positive regulation of synaptic transmission	Biological Process	0.000100456	0.00273822	41	77	0.872	0.532
GO:2001022	positive regulation of response to DNA damage stimulus	Biological Process	0.000100456	0.00273822	41	77	0.872	0.532
GO:0005911	cell-cell junction	Cellular Component	0.000190333	0.00280753	108	260	2.394	0.415
GO:0005765	lysosomal membrane	Cellular Component	0.000192158	0.00280753	50	104	1.108	0.481
GO:0098852	lytic vacuole membrane	Cellular Component	0.000192158	0.00280753	50	104	1.108	0.481
GO:0006913	nucleocytoplasmic transport	Biological Process	0.000107377	0.00291978	92	206	1.956	0.447
GO:0043407	negative regulation of MAP kinase activity	Biological Process	0.000109962	0.00298281	27	45	0.574	0.6
GO:1902946	protein localization to early endosome	Biological Process	0.000114137	0.0030886	8	8	0.17	1
GO:0043409	negative regulation of MAPK cascade	Biological Process	0.000116161	0.00313578	54	109	1.148	0.495
GO:0008654	phospholipid biosynthetic process	Biological Process	0.000117402	0.00316167	56	114	1.191	0.491
GO:0090130	tissue migration	Biological Process	0.000118562	0.00318525	96	217	2.041	0.442
GO:0033993	response to lipid	Biological Process	0.000119138	0.00319308	160	390	3.402	0.41
GO:0022008	neurogenesis	Biological Process	0.000121155	0.00323728	373	994	7.931	0.375
GO:0007159	leukocyte cell-cell adhesion	Biological Process	0.000121365	0.00323728	102	233	2.169	0.438
GO:0048729	tissue morphogenesis	Biological Process	0.000122195	0.00325165	182	451	3.87	0.404
GO:0034330	cell junction organization	Biological Process	0.000126578	0.00336033	81	178	1.722	0.455
GO:0007045	cell-substrate adherens junction assembly	Biological Process	0.00012734	0.00336135	30	52	0.638	0.577
GO:0048041	focal adhesion assembly	Biological Process	0.00012734	0.00336135	30	52	0.638	0.577
GO:0006469	negative regulation of protein kinase activity	Biological Process	0.000127517	0.00336135	67	142	1.425	0.472
GO:0006606	protein import into nucleus	Biological Process	0.000128393	0.00337648	49	97	1.042	0.505
GO:0099699	integral component of synaptic membrane	Cellular Component	0.000234367	0.00338856	35	67	0.776	0.522
GO:0051169	nuclear transport	Biological Process	0.000132914	0.0034872	92	207	1.956	0.444
GO:0051348	negative regulation of transferase activity	Biological Process	0.000145334	0.00380415	80	176	1.701	0.455
GO:0050678	regulation of epithelial cell proliferation	Biological Process	0.000148047	0.00386613	105	242	2.233	0.434
GO:0006914	autophagy	Biological Process	0.000149197	0.00387808	121	285	2.573	0.425
GO:0061919	process utilizing autophagic mechanism	Biological Process	0.000149197	0.00387808	121	285	2.573	0.425
GO:1902911	protein kinase complex	Cellular Component	0.000277183	0.00396629	34	65	0.754	0.523
GO:0051170	import into nucleus	Biological Process	0.000153014	0.0039681	50	100	1.063	0.5
GO:0010634	positive regulation of epithelial cell migration	Biological Process	0.00015586	0.00403256	52	105	1.106	0.495
GO:0072659	protein localization to plasma membrane	Biological Process	0.000165023	0.00425981	84	187	1.786	0.449
GO:0038202	TORC1 signaling	Biological Process	0.000166979	0.00430038	23	37	0.489	0.622
GO:0007162	negative regulation of cell adhesion	Biological Process	0.000173673	0.00446253	82	182	1.744	0.451
GO:0005637	nuclear inner membrane	Cellular Component	0.000316249	0.00447912	17	26	0.377	0.654
GO:0010927	cellular component assembly involved in morphogenesis	Biological Process	0.000178161	0.00456736	31	55	0.659	0.564
GO:0045892	negative regulation of transcription, DNA-templated	Biological Process	0.000181032	0.00463037	315	831	6.698	0.379
GO:1902679	negative regulation of RNA biosynthetic process	Biological Process	0.0001833	0.00466706	316	834	6.719	0.379
GO:1903507	negative regulation of nucleic acid-templated transcription	Biological Process	0.0001833	0.00466706	316	834	6.719	0.379
GO:0009790	embryo development	Biological Process	0.000184507	0.00468715	301	791	6.4	0.381
GO:0019001	guanyl nucleotide binding	Molecular Function	7.16651e-05	0.00473864	138	330	2.95	0.418
GO:0008610	lipid biosynthetic process	Biological Process	0.000187032	0.00474055	156	382	3.317	0.408
GO:1903829	positive regulation of cellular protein localization	Biological Process	0.000189576	0.00479417	94	214	1.999	0.439
GO:0019787	ubiquitin-like protein transferase activity	Molecular Function	7.5427e-05	0.00486863	121	284	2.587	0.426
GO:0098657	import into cell	Biological Process	0.000195194	0.00492513	184	460	3.912	0.4
GO:0044452	nucleolar part	Cellular Component	0.000355491	0.00498406	67	151	1.485	0.444
GO:0005096	GTPase activator activity	Molecular Function	7.9159e-05	0.0049907	66	139	1.411	0.475
GO:0007265	Ras protein signal transduction	Biological Process	0.000198421	0.0049953	89	201	1.892	0.443
GO:1902554	serine/threonine protein kinase complex	Cellular Component	0.000364614	0.00506084	30	56	0.665	0.536
GO:0006906	vesicle fusion	Biological Process	0.000203631	0.00511496	30	53	0.638	0.566
GO:0030705	cytoskeleton-dependent intracellular transport	Biological Process	0.000205494	0.00515023	48	96	1.021	0.5
GO:0016236	macroautophagy	Biological Process	0.000209819	0.00524687	74	162	1.573	0.457
GO:1903531	negative regulation of secretion by cell	Biological Process	0.00021057	0.00525394	41	79	0.872	0.519
GO:0000407	phagophore assembly site	Cellular Component	0.000385095	0.0052922	13	18	0.288	0.722
GO:0031902	late endosome membrane	Cellular Component	0.00039545	0.00538122	24	42	0.532	0.571
GO:0031965	nuclear membrane	Cellular Component	0.000400309	0.00539445	72	165	1.596	0.436
GO:0030182	neuron differentiation	Biological Process	0.000217674	0.00541912	306	807	6.506	0.379
GO:0030055	cell-substrate junction	Cellular Component	0.000410785	0.00543898	57	125	1.263	0.456
GO:0099240	intrinsic component of synaptic membrane	Cellular Component	0.00041145	0.00543898	38	76	0.842	0.5
GO:0045211	postsynaptic membrane	Cellular Component	0.000423628	0.00554712	47	99	1.042	0.475
GO:0006650	glycerophospholipid metabolic process	Biological Process	0.000226687	0.00563099	88	199	1.871	0.442
GO:1903320	regulation of protein modification by small protein conjugation or removal	Biological Process	0.000228188	0.00564532	80	178	1.701	0.449
GO:0048699	generation of neurons	Biological Process	0.000228272	0.00564532	344	917	7.314	0.375
GO:0030258	lipid modification	Biological Process	0.000236914	0.00584614	68	147	1.446	0.463
GO:0050684	regulation of mRNA processing	Biological Process	0.000238192	0.00586476	47	94	0.999	0.5
GO:0046486	glycerolipid metabolic process	Biological Process	0.000239682	0.00588849	110	258	2.339	0.426
GO:0043065	positive regulation of apoptotic process	Biological Process	0.000243756	0.00597072	151	370	3.211	0.408
GO:0061024	membrane organization	Biological Process	0.000244094	0.00597072	173	431	3.679	0.401
GO:0005154	epidermal growth factor receptor binding	Molecular Function	9.98712e-05	0.00615343	17	24	0.363	0.708
GO:0003015	heart process	Biological Process	0.000253622	0.00619026	64	137	1.361	0.467
GO:0010639	negative regulation of organelle organization	Biological Process	0.000256054	0.0062225	118	280	2.509	0.421
GO:0071407	cellular response to organic cyclic compound	Biological Process	0.000256054	0.0062225	118	280	2.509	0.421
GO:0032801	receptor catabolic process	Biological Process	0.000257604	0.00623776	15	21	0.319	0.714
GO:1905330	regulation of morphogenesis of an epithelium	Biological Process	0.000257795	0.00623776	42	82	0.893	0.512
GO:0043068	positive regulation of programmed cell death	Biological Process	0.00026139	0.00630026	153	376	3.253	0.407
GO:0001818	negative regulation of cytokine production	Biological Process	0.000261503	0.00630026	79	176	1.68	0.449
GO:0090287	regulation of cellular response to growth factor stimulus	Biological Process	0.000263957	0.00634572	93	213	1.977	0.437
GO:0004725	protein tyrosine phosphatase activity	Molecular Function	0.000107834	0.00649638	46	90	0.983	0.511
GO:0043169	cation binding	Molecular Function	0.000111483	0.00657022	689	1940	14.729	0.355
GO:0050804	modulation of chemical synaptic transmission	Biological Process	0.000278462	0.00666583	103	240	2.19	0.429
GO:0099177	regulation of trans-synaptic signaling	Biological Process	0.000278462	0.00666583	103	240	2.19	0.429
GO:0044877	protein-containing complex binding	Molecular Function	0.000119101	0.00686987	266	694	5.686	0.383
GO:0098796	membrane protein complex	Cellular Component	0.000541345	0.00702231	291	801	6.449	0.363
GO:0034045	phagophore assembly site membrane	Cellular Component	0.000555662	0.00714128	8	9	0.177	0.889
GO:0005789	endoplasmic reticulum membrane	Cellular Component	0.000563261	0.00717253	136	346	3.014	0.393
GO:0006497	protein lipidation	Biological Process	0.000303242	0.00724354	36	68	0.765	0.529
GO:0030695	GTPase regulator activity	Molecular Function	0.000131873	0.00744806	73	159	1.56	0.459
GO:0060485	mesenchyme development	Biological Process	0.00031367	0.00747669	84	190	1.786	0.442
GO:0031032	actomyosin structure organization	Biological Process	0.000316547	0.00752925	57	120	1.212	0.475
GO:0099055	integral component of postsynaptic membrane	Cellular Component	0.000599977	0.00757061	27	50	0.598	0.54
GO:0031312	extrinsic component of organelle membrane	Cellular Component	0.000607646	0.00759831	17	27	0.377	0.63
GO:0046474	glycerophospholipid biosynthetic process	Biological Process	0.000320172	0.00759934	45	90	0.957	0.5
GO:0032990	cell part morphogenesis	Biological Process	0.000322558	0.00763978	155	383	3.296	0.405
GO:0022407	regulation of cell-cell adhesion	Biological Process	0.000342103	0.00808561	117	279	2.488	0.419
GO:0051051	negative regulation of transport	Biological Process	0.000347716	0.00820097	107	252	2.275	0.425
GO:0030336	negative regulation of cell migration	Biological Process	0.000351958	0.00827276	80	180	1.701	0.444
GO:0014070	response to organic cyclic compound	Biological Process	0.000352236	0.00827276	149	367	3.168	0.406
GO:0006646	phosphatidylethanolamine biosynthetic process	Biological Process	0.000355197	0.00829015	7	7	0.149	1
GO:1902965	regulation of protein localization to early endosome	Biological Process	0.000355197	0.00829015	7	7	0.149	1
GO:1902966	positive regulation of protein localization to early endosome	Biological Process	0.000355197	0.00829015	7	7	0.149	1
GO:0043254	regulation of protein complex assembly	Biological Process	0.000356167	0.00829551	129	312	2.743	0.413
GO:0017158	regulation of calcium ion-dependent exocytosis	Biological Process	0.000365282	0.00849015	32	59	0.68	0.542
GO:1903305	regulation of regulated secretory pathway	Biological Process	0.000371296	0.00861207	44	88	0.936	0.5
GO:0019637	organophosphate metabolic process	Biological Process	0.000375443	0.00869026	271	712	5.762	0.381
GO:0072006	nephron development	Biological Process	0.000377708	0.00872467	52	108	1.106	0.481
GO:0030177	positive regulation of Wnt signaling pathway	Biological Process	0.000380457	0.00877009	50	103	1.063	0.485
GO:0005876	spindle microtubule	Cellular Component	0.00070828	0.00877762	26	48	0.576	0.542
GO:1903392	negative regulation of adherens junction organization	Biological Process	0.00039028	0.00897805	10	12	0.213	0.833
GO:0031252	cell leading edge	Cellular Component	0.000739008	0.00902122	93	226	2.061	0.412
GO:0036477	somatodendritic compartment	Cellular Component	0.000740936	0.00902122	109	271	2.416	0.402
GO:0031175	neuron projection development	Biological Process	0.000393571	0.00903519	214	550	4.55	0.389
GO:1901698	response to nitrogen compound	Biological Process	0.000398387	0.00912704	203	519	4.316	0.391
GO:1901699	cellular response to nitrogen compound	Biological Process	0.000401138	0.00915852	136	332	2.892	0.41
GO:1903432	regulation of TORC1 signaling	Biological Process	0.000401395	0.00915852	20	32	0.425	0.625
GO:0051090	regulation of DNA-binding transcription factor activity	Biological Process	0.00040985	0.00933241	121	291	2.573	0.416
GO:0022411	cellular component disassembly	Biological Process	0.000414257	0.00941364	107	253	2.275	0.423
GO:0001883	purine nucleoside binding	Molecular Function	0.000170242	0.00941891	131	316	2.8	0.415
GO:0090174	organelle membrane fusion	Biological Process	0.000421361	0.00953638	31	57	0.659	0.544
GO:0110110	positive regulation of animal organ morphogenesis	Biological Process	0.000421361	0.00953638	31	57	0.659	0.544
GO:0043112	receptor metabolic process	Biological Process	0.00042296	0.00954029	55	116	1.169	0.474
GO:0008284	positive regulation of cell proliferation	Biological Process	0.000423237	0.00954029	224	579	4.763	0.387
GO:0032549	ribonucleoside binding	Molecular Function	0.000177292	0.0095922	132	319	2.822	0.414
GO:0001882	nucleoside binding	Molecular Function	0.000184492	0.0095922	133	322	2.843	0.413
GO:0046332	SMAD binding	Molecular Function	0.000188435	0.0095922	35	65	0.748	0.538
GO:0003712	transcription coregulator activity	Molecular Function	0.000192129	0.0095922	126	303	2.693	0.416
GO:0005525	GTP binding	Molecular Function	0.000192386	0.0095922	130	314	2.779	0.414
GO:0019003	GDP binding	Molecular Function	0.000194604	0.0095922	25	42	0.534	0.595
GO:0044853	plasma membrane raft	Cellular Component	0.000812388	0.00980517	34	68	0.754	0.5
GO:0051050	positive regulation of transport	Biological Process	0.00043591	0.00980623	196	500	4.168	0.392
GO:0001935	endothelial cell proliferation	Biological Process	0.000437246	0.00981656	51	106	1.084	0.481
GO:1903727	positive regulation of phospholipid metabolic process	Biological Process	0.000439637	0.00985051	19	30	0.404	0.633
GO:0060688	regulation of morphogenesis of a branching structure	Biological Process	0.000442608	0.00989727	24	41	0.51	0.585
GO:0030522	intracellular receptor signaling pathway	Biological Process	0.000459701	0.0102392	70	155	1.488	0.452
GO:0002684	positive regulation of immune system process	Biological Process	0.000459727	0.0102392	249	651	5.294	0.382
GO:0007178	transmembrane receptor protein serine/threonine kinase signaling pathway	Biological Process	0.000467927	0.0104012	113	270	2.403	0.419
GO:0044427	chromosomal part	Cellular Component	0.000888496	0.0106313	251	687	5.563	0.365
GO:0045123	cellular extravasation	Biological Process	0.000480272	0.0106544	27	48	0.574	0.562
GO:0002009	morphogenesis of an epithelium	Biological Process	0.000483023	0.0106732	150	372	3.189	0.403
GO:0009725	response to hormone	Biological Process	0.000483023	0.0106732	150	372	3.189	0.403
GO:0070161	anchoring junction	Cellular Component	0.00090598	0.0107479	80	191	1.773	0.419
GO:0045017	glycerolipid biosynthetic process	Biological Process	0.000488946	0.0107828	54	114	1.148	0.474
GO:0032550	purine ribonucleoside binding	Molecular Function	0.000226094	0.0109454	130	315	2.779	0.413
GO:0061136	regulation of proteasomal protein catabolic process	Biological Process	0.000498963	0.0109764	61	132	1.297	0.462
GO:0051893	regulation of focal adhesion assembly	Biological Process	0.000500663	0.0109764	23	39	0.489	0.59
GO:0090109	regulation of cell-substrate junction assembly	Biological Process	0.000500663	0.0109764	23	39	0.489	0.59
GO:1902751	positive regulation of cell cycle G2/M phase transition	Biological Process	0.000513446	0.0112127	17	26	0.361	0.654
GO:2000649	regulation of sodium ion transmembrane transporter activity	Biological Process	0.000513446	0.0112127	17	26	0.361	0.654
GO:0048878	chemical homeostasis	Biological Process	0.000529633	0.0115437	259	681	5.507	0.38
GO:0005925	focal adhesion	Cellular Component	0.000993665	0.0116535	53	118	1.175	0.449
GO:0030424	axon	Cellular Component	0.00099911	0.0116535	87	211	1.928	0.412
GO:0043551	regulation of phosphatidylinositol 3-kinase activity	Biological Process	0.0005449	0.011843	16	24	0.34	0.667
GO:2000108	positive regulation of leukocyte apoptotic process	Biological Process	0.000545478	0.011843	12	16	0.255	0.75
GO:0031396	regulation of protein ubiquitination	Biological Process	0.000554437	0.011991	67	148	1.425	0.453
GO:0032147	activation of protein kinase activity	Biological Process	0.000554437	0.011991	67	148	1.425	0.453
GO:0099572	postsynaptic specialization	Cellular Component	0.00104588	0.0120973	60	137	1.33	0.438
GO:0090183	regulation of kidney development	Biological Process	0.000564871	0.0121932	22	37	0.468	0.595
GO:0016323	basolateral plasma membrane	Cellular Component	0.00106505	0.0122172	57	129	1.263	0.442
GO:0005924	cell-substrate adherens junction	Cellular Component	0.00107493	0.0122295	54	121	1.197	0.446
GO:0007020	microtubule nucleation	Biological Process	0.000568663	0.0122514	15	22	0.319	0.682
GO:0005085	guanyl-nucleotide exchange factor activity	Molecular Function	0.000257676	0.0122554	78	175	1.667	0.446
GO:0009914	hormone transport	Biological Process	0.000572478	0.0123099	81	185	1.722	0.438
GO:0072073	kidney epithelium development	Biological Process	0.000577143	0.0123865	51	107	1.084	0.477
GO:0051590	positive regulation of neurotransmitter transport	Biological Process	0.000580449	0.0124336	14	20	0.298	0.7
GO:0071229	cellular response to acid chemical	Biological Process	0.000586134	0.0125314	49	102	1.042	0.48
GO:1903363	negative regulation of cellular protein catabolic process	Biological Process	0.000590202	0.0125943	34	65	0.723	0.523
GO:0098936	intrinsic component of postsynaptic membrane	Cellular Component	0.00111728	0.0126081	28	54	0.621	0.519
GO:0097190	apoptotic signaling pathway	Biological Process	0.00059638	0.0126788	167	421	3.551	0.397
GO:0050679	positive regulation of epithelial cell proliferation	Biological Process	0.000596772	0.0126788	58	125	1.233	0.464
GO:0060562	epithelial tube morphogenesis	Biological Process	0.000597556	0.0126788	104	247	2.211	0.421
GO:0042692	muscle cell differentiation	Biological Process	0.00059957	0.0126975	94	220	1.999	0.427
GO:0015291	secondary active transmembrane transporter activity	Molecular Function	0.00027173	0.012701	63	136	1.347	0.463
GO:0005776	autophagosome	Cellular Component	0.00114108	0.0127727	30	59	0.665	0.508
GO:0032561	guanyl ribonucleotide binding	Molecular Function	0.000285573	0.0131219	132	322	2.822	0.41
GO:0044437	vacuolar part	Cellular Component	0.00118577	0.013126	62	143	1.374	0.434
GO:0044450	microtubule organizing center part	Cellular Component	0.00120101	0.013126	78	187	1.729	0.417
GO:0097447	dendritic tree	Cellular Component	0.00120101	0.013126	78	187	1.729	0.417
GO:0005774	vacuolar membrane	Cellular Component	0.00121896	0.0132181	59	135	1.308	0.437
GO:0044283	small molecule biosynthetic process	Biological Process	0.000627096	0.0132554	169	427	3.593	0.396
GO:0014812	muscle cell migration	Biological Process	0.000629575	0.0132827	25	44	0.532	0.568
GO:0032008	positive regulation of TOR signaling	Biological Process	0.000635365	0.0133797	21	35	0.447	0.6
GO:0003713	transcription coactivator activity	Molecular Function	0.000300006	0.0135553	80	181	1.71	0.442
GO:1903311	regulation of mRNA metabolic process	Biological Process	0.000647436	0.0136083	77	175	1.637	0.44
GO:0045321	leukocyte activation	Biological Process	0.000651812	0.0136746	217	563	4.614	0.385
GO:0061695	transferase complex, transferring phosphorus-containing groups	Cellular Component	0.00128084	0.0137814	71	168	1.574	0.423
GO:0120039	plasma membrane bounded cell projection morphogenesis	Biological Process	0.00066741	0.0139578	147	366	3.126	0.402
GO:0051494	negative regulation of cytoskeleton organization	Biological Process	0.000667801	0.0139578	50	105	1.063	0.476
GO:1990778	protein localization to cell periphery	Biological Process	0.000679699	0.01418	93	218	1.977	0.427
GO:0032434	regulation of proteasomal ubiquitin-dependent protein catabolic process	Biological Process	0.000687476	0.0143078	44	90	0.936	0.489
GO:0048872	homeostasis of number of cells	Biological Process	0.000688376	0.0143078	90	210	1.914	0.429
GO:0034622	cellular protein-containing complex assembly	Biological Process	0.000702756	0.0145796	250	658	5.316	0.38
GO:0097720	calcineurin-mediated signaling	Biological Process	0.000712048	0.014745	20	33	0.425	0.606
GO:0043542	endothelial cell migration	Biological Process	0.000714872	0.0147762	70	157	1.488	0.446
GO:0040013	negative regulation of locomotion	Biological Process	0.000728746	0.0150352	91	213	1.935	0.427
GO:0043086	negative regulation of catalytic activity	Biological Process	0.000733396	0.0151034	160	403	3.402	0.397
GO:0048017	inositol lipid-mediated signaling	Biological Process	0.000755585	0.0155318	51	108	1.084	0.472
GO:0042158	lipoprotein biosynthetic process	Biological Process	0.000759546	0.0155846	37	73	0.787	0.507
GO:0001775	cell activation	Biological Process	0.000761636	0.0155989	241	633	5.124	0.381
GO:0032870	cellular response to hormone stimulus	Biological Process	0.000786333	0.0160753	130	320	2.764	0.406
GO:0046879	hormone secretion	Biological Process	0.000792941	0.0161468	77	176	1.637	0.438
GO:1904018	positive regulation of vasculature development	Biological Process	0.000793611	0.0161468	56	121	1.191	0.463
GO:0030239	myofibril assembly	Biological Process	0.000794472	0.0161468	19	31	0.404	0.613
GO:0031330	negative regulation of cellular catabolic process	Biological Process	0.000795596	0.0161468	80	184	1.701	0.435
GO:0045765	regulation of angiogenesis	Biological Process	0.000826245	0.0167386	90	211	1.914	0.427
GO:0051130	positive regulation of cellular component organization	Biological Process	0.000833537	0.0168558	309	830	6.57	0.372
GO:0043410	positive regulation of MAPK cascade	Biological Process	0.000840633	0.0169687	132	326	2.807	0.405
GO:0060047	heart contraction	Biological Process	0.000842615	0.0169781	59	129	1.255	0.457
GO:2001237	negative regulation of extrinsic apoptotic signaling pathway	Biological Process	0.00084456	0.0169867	34	66	0.723	0.515
GO:0000138	Golgi trans cisterna	Cellular Component	0.00160374	0.017123	7	8	0.155	0.875
GO:0048008	platelet-derived growth factor receptor signaling pathway	Biological Process	0.000857182	0.0171789	26	47	0.553	0.553
GO:0098876	vesicle-mediated transport to the plasma membrane	Biological Process	0.000857182	0.0171789	26	47	0.553	0.553
GO:2001233	regulation of apoptotic signaling pathway	Biological Process	0.000858823	0.0171811	116	282	2.467	0.411
GO:0048858	cell projection morphogenesis	Biological Process	0.0008746	0.0174655	147	368	3.126	0.399
GO:0030425	dendrite	Cellular Component	0.00165188	0.0175024	77	186	1.707	0.414
GO:2001020	regulation of response to DNA damage stimulus	Biological Process	0.000897551	0.0178919	73	166	1.552	0.44
GO:2000146	negative regulation of cell motility	Biological Process	0.000903226	0.0179731	82	190	1.744	0.432
GO:0046872	metal ion binding	Molecular Function	0.000412616	0.0183377	658	1867	14.066	0.352
GO:0010970	transport along microtubule	Biological Process	0.00092492	0.0183396	42	86	0.893	0.488
GO:0099111	microtubule-based transport	Biological Process	0.00092492	0.0183396	42	86	0.893	0.488
GO:0005819	spindle	Cellular Component	0.00176835	0.0185944	95	237	2.105	0.401
GO:0060548	negative regulation of cell death	Biological Process	0.000964316	0.019087	236	621	5.018	0.38
GO:1900182	positive regulation of protein localization to nucleus	Biological Process	0.000980509	0.0193217	33	64	0.702	0.516
GO:0016458	gene silencing	Biological Process	0.00098135	0.0193217	51	109	1.084	0.468
GO:0050851	antigen receptor-mediated signaling pathway	Biological Process	0.00098135	0.0193217	51	109	1.084	0.468
GO:0005901	caveola	Cellular Component	0.0019122	0.0199559	27	53	0.598	0.509
GO:0090068	positive regulation of cell cycle process	Biological Process	0.00103133	0.0202702	75	172	1.595	0.436
GO:0007435	salivary gland morphogenesis	Biological Process	0.0010626	0.0206805	16	25	0.34	0.64
GO:0045214	sarcomere organization	Biological Process	0.0010626	0.0206805	16	25	0.34	0.64
GO:0045981	positive regulation of nucleotide metabolic process	Biological Process	0.0010626	0.0206805	16	25	0.34	0.64
GO:0106056	regulation of calcineurin-mediated signaling	Biological Process	0.0010626	0.0206805	16	25	0.34	0.64
GO:1900544	positive regulation of purine nucleotide metabolic process	Biological Process	0.0010626	0.0206805	16	25	0.34	0.64
GO:0043550	regulation of lipid kinase activity	Biological Process	0.00106528	0.0206805	21	36	0.447	0.583
GO:1902041	regulation of extrinsic apoptotic signaling pathway via death domain receptors	Biological Process	0.00106528	0.0206805	21	36	0.447	0.583
GO:0035265	organ growth	Biological Process	0.00106789	0.0206805	43	89	0.914	0.483
GO:0071901	negative regulation of protein serine/threonine kinase activity	Biological Process	0.00106882	0.0206805	39	79	0.829	0.494
GO:0018210	peptidyl-threonine modification	Biological Process	0.00107313	0.0207281	41	84	0.872	0.488
GO:0045787	positive regulation of cell cycle	Biological Process	0.00109288	0.0210631	99	237	2.105	0.418
GO:0051896	regulation of protein kinase B signaling	Biological Process	0.00109577	0.0210631	52	112	1.106	0.464
GO:0001558	regulation of cell growth	Biological Process	0.00109612	0.0210631	92	218	1.956	0.422
GO:0000957	mitochondrial RNA catabolic process	Biological Process	0.00110522	0.021179	6	6	0.128	1
GO:0030072	peptide hormone secretion	Biological Process	0.00110593	0.021179	62	138	1.318	0.449
GO:0032970	regulation of actin filament-based process	Biological Process	0.00110838	0.0211897	103	248	2.19	0.415
GO:1901135	carbohydrate derivative metabolic process	Biological Process	0.00111258	0.0212338	273	729	5.805	0.374
GO:0030855	epithelial cell differentiation	Biological Process	0.0011236	0.0214077	162	412	3.445	0.393
GO:0043242	negative regulation of protein complex disassembly	Biological Process	0.00112603	0.0214176	27	50	0.574	0.54
GO:0010942	positive regulation of cell death	Biological Process	0.00115907	0.0220063	158	401	3.36	0.394
GO:0010876	lipid localization	Biological Process	0.00116397	0.0220063	108	262	2.296	0.412
GO:0035303	regulation of dephosphorylation	Biological Process	0.00116485	0.0220063	60	133	1.276	0.451
GO:0043491	protein kinase B signaling	Biological Process	0.00116485	0.0220063	60	133	1.276	0.451
GO:0051092	positive regulation of NF-kappaB transcription factor activity	Biological Process	0.00116824	0.0220334	48	102	1.021	0.471
GO:0062012	regulation of small molecule metabolic process	Biological Process	0.00117832	0.0221861	90	213	1.914	0.423
GO:1901989	positive regulation of cell cycle phase transition	Biological Process	0.00119009	0.0223701	34	67	0.723	0.507
GO:0005160	transforming growth factor beta receptor binding	Molecular Function	0.0005117	0.0223745	13	18	0.278	0.722
GO:0070885	negative regulation of calcineurin-NFAT signaling cascade	Biological Process	0.00120081	0.0224784	10	13	0.213	0.769
GO:0106057	negative regulation of calcineurin-mediated signaling	Biological Process	0.00120081	0.0224784	10	13	0.213	0.769
GO:1903037	regulation of leukocyte cell-cell adhesion	Biological Process	0.00120187	0.0224784	87	205	1.85	0.424
GO:0035335	peptidyl-tyrosine dephosphorylation	Biological Process	0.00120923	0.0225335	20	34	0.425	0.588
GO:1901998	toxin transport	Biological Process	0.00120923	0.0225335	20	34	0.425	0.588
GO:0044403	symbiont process	Biological Process	0.00121085	0.0225335	109	265	2.318	0.411
GO:0043198	dendritic shaft	Cellular Component	0.00218837	0.0226676	9	12	0.199	0.75
GO:0120031	plasma membrane bounded cell projection assembly	Biological Process	0.00122664	0.0227848	140	351	2.977	0.399
GO:0007160	cell-matrix adhesion	Biological Process	0.00122842	0.0227848	66	149	1.403	0.443
GO:0045739	positive regulation of DNA repair	Biological Process	0.00123764	0.0228922	29	55	0.617	0.527
GO:0045834	positive regulation of lipid metabolic process	Biological Process	0.0012383	0.0228922	42	87	0.893	0.483
GO:0004879	nuclear receptor activity	Molecular Function	0.000541515	0.0229383	21	35	0.449	0.6
GO:0098531	transcription factor activity, direct ligand regulated sequence-specific DNA binding	Molecular Function	0.000541515	0.0229383	21	35	0.449	0.6
GO:0034248	regulation of cellular amide metabolic process	Biological Process	0.00124714	0.0229797	102	246	2.169	0.415
GO:0060537	muscle tissue development	Biological Process	0.00124714	0.0229797	102	246	2.169	0.415
GO:0030162	regulation of proteolysis	Biological Process	0.00125425	0.0230728	167	427	3.551	0.391
GO:0006929	substrate-dependent cell migration	Biological Process	0.00128401	0.0235539	13	19	0.276	0.684
GO:0010594	regulation of endothelial cell migration	Biological Process	0.00128461	0.0235539	56	123	1.191	0.455
GO:0072594	establishment of protein localization to organelle	Biological Process	0.00128768	0.0235717	99	238	2.105	0.416
GO:1901889	negative regulation of cell junction assembly	Biological Process	0.00128985	0.0235729	11	15	0.234	0.733
GO:0042221	response to chemical	Biological Process	0.0012979	0.0236814	928	2678	19.732	0.347
GO:0061564	axon development	Biological Process	0.00130699	0.0237619	111	271	2.36	0.41
GO:0031023	microtubule organizing center organization	Biological Process	0.00130987	0.0237619	49	105	1.042	0.467
GO:0048015	phosphatidylinositol-mediated signaling	Biological Process	0.00130987	0.0237619	49	105	1.042	0.467
GO:0018105	peptidyl-serine phosphorylation	Biological Process	0.0013108	0.0237619	82	192	1.744	0.427
GO:0015629	actin cytoskeleton	Cellular Component	0.00232915	0.0239472	125	325	2.77	0.385
GO:0004721	phosphoprotein phosphatase activity	Molecular Function	0.000579714	0.0241785	66	147	1.411	0.449
GO:0000922	spindle pole	Cellular Component	0.00238135	0.0243038	46	103	1.02	0.447
GO:0001816	cytokine production	Biological Process	0.00135407	0.0244786	189	490	4.019	0.386
GO:0010564	regulation of cell cycle process	Biological Process	0.0013547	0.0244786	165	422	3.508	0.391
GO:0032715	negative regulation of interleukin-6 production	Biological Process	0.00136897	0.0246965	19	32	0.404	0.594
GO:0045177	apical part of cell	Cellular Component	0.00246849	0.0250092	90	225	1.995	0.4
GO:0031519	PcG protein complex	Cellular Component	0.00249466	0.0250913	21	39	0.465	0.538
GO:0016071	mRNA metabolic process	Biological Process	0.00141237	0.0254386	167	428	3.551	0.39
GO:0034219	carbohydrate transmembrane transport	Biological Process	0.00142171	0.0255657	35	70	0.744	0.5
GO:0071560	cellular response to transforming growth factor beta stimulus	Biological Process	0.00142883	0.0256323	74	171	1.573	0.433
GO:0002791	regulation of peptide secretion	Biological Process	0.00142999	0.0256323	71	163	1.51	0.436
GO:0000139	Golgi membrane	Cellular Component	0.00256879	0.025651	70	169	1.551	0.414
GO:0030031	cell projection assembly	Biological Process	0.00143677	0.0257126	141	355	2.998	0.397
GO:0090263	positive regulation of canonical Wnt signaling pathway	Biological Process	0.00144552	0.025828	39	80	0.829	0.487
GO:0001817	regulation of cytokine production	Biological Process	0.00146079	0.0260592	187	485	3.976	0.386
GO:0009895	negative regulation of catabolic process	Biological Process	0.00146923	0.0261682	91	217	1.935	0.419
GO:0022408	negative regulation of cell-cell adhesion	Biological Process	0.00147824	0.0262869	55	121	1.169	0.455
GO:0005874	microtubule	Cellular Component	0.00266733	0.0264446	71	172	1.574	0.413
GO:0110053	regulation of actin filament organization	Biological Process	0.00150664	0.0267118	78	182	1.659	0.429
GO:0050865	regulation of cell activation	Biological Process	0.0015069	0.0267118	148	375	3.147	0.395
GO:0098984	neuron to neuron synapse	Cellular Component	0.00278651	0.0274303	59	139	1.308	0.424
GO:0014706	striated muscle tissue development	Biological Process	0.00156297	0.0276618	96	231	2.041	0.416
GO:0005161	platelet-derived growth factor receptor binding	Molecular Function	0.000676758	0.0277983	8	9	0.171	0.889
GO:0005639	integral component of nuclear inner membrane	Cellular Component	0.00286428	0.0278015	5	5	0.111	1
GO:0031229	intrinsic component of nuclear inner membrane	Cellular Component	0.00286428	0.0278015	5	5	0.111	1
GO:0043436	oxoacid metabolic process	Biological Process	0.00157894	0.0279005	228	603	4.848	0.378
GO:0050708	regulation of protein secretion	Biological Process	0.00160837	0.0283757	64	145	1.361	0.441
GO:0045766	positive regulation of angiogenesis	Biological Process	0.00161772	0.0284958	51	111	1.084	0.459
GO:0050778	positive regulation of immune response	Biological Process	0.00164726	0.0289706	163	418	3.466	0.39
GO:0006986	response to unfolded protein	Biological Process	0.00165255	0.0289726	34	68	0.723	0.5
GO:1900542	regulation of purine nucleotide metabolic process	Biological Process	0.00165255	0.0289726	34	68	0.723	0.5
GO:0051093	negative regulation of developmental process	Biological Process	0.00165721	0.0290089	249	664	5.294	0.375
GO:0030968	endoplasmic reticulum unfolded protein response	Biological Process	0.00166625	0.0291217	27	51	0.574	0.529
GO:0043244	regulation of protein complex disassembly	Biological Process	0.00167488	0.0292269	36	73	0.765	0.493
GO:0019079	viral genome replication	Biological Process	0.00167825	0.0292403	38	78	0.808	0.487
GO:0016032	viral process	Biological Process	0.00168493	0.029311	94	226	1.999	0.416
GO:0036464	cytoplasmic ribonucleoprotein granule	Cellular Component	0.00306309	0.0295247	61	145	1.352	0.421
GO:0015030	Cajal body	Cellular Component	0.00312254	0.0298902	17	30	0.377	0.567
GO:0048016	inositol phosphate-mediated signaling	Biological Process	0.00172206	0.0299104	21	37	0.447	0.568
GO:0008134	transcription factor binding	Molecular Function	0.000751658	0.0300186	174	447	3.72	0.389
GO:0003725	double-stranded RNA binding	Molecular Function	0.000752957	0.0300186	31	59	0.663	0.525
GO:0035249	synaptic transmission, glutamatergic	Biological Process	0.00173605	0.0300382	17	28	0.361	0.607
GO:0002064	epithelial cell development	Biological Process	0.00173988	0.0300382	68	156	1.446	0.436
GO:0072384	organelle transport along microtubule	Biological Process	0.00174267	0.0300382	24	44	0.51	0.545
GO:0072678	T cell migration	Biological Process	0.00174267	0.0300382	24	44	0.51	0.545
GO:0006417	regulation of translation	Biological Process	0.00174282	0.0300382	84	199	1.786	0.422
GO:1903322	positive regulation of protein modification by small protein conjugation or removal	Biological Process	0.00174859	0.0300913	47	101	0.999	0.465
GO:0005938	cell cortex	Cellular Component	0.00320184	0.0304394	62	148	1.374	0.419
GO:0017038	protein import	Biological Process	0.00181012	0.0311024	60	135	1.276	0.444
GO:0032984	protein-containing complex disassembly	Biological Process	0.00183977	0.0315635	63	143	1.34	0.441
GO:0031589	cell-substrate adhesion	Biological Process	0.00184441	0.0315947	100	243	2.126	0.412
GO:0009987	cellular process	Biological Process	0.00186793	0.0319488	4148	12724	88.199	0.326
GO:0006869	lipid transport	Biological Process	0.00189746	0.0324043	93	224	1.977	0.415
GO:0008643	carbohydrate transport	Biological Process	0.00190196	0.0324318	41	86	0.872	0.477
GO:0005667	transcription factor complex	Cellular Component	0.00345614	0.0326335	99	253	2.194	0.391
GO:0031047	gene silencing by RNA	Biological Process	0.00192147	0.0327146	33	66	0.702	0.5
GO:0035924	cellular response to vascular endothelial growth factor stimulus	Biological Process	0.00193389	0.0328761	26	49	0.553	0.531
GO:1902476	chloride transmembrane transport	Biological Process	0.00194125	0.0328824	16	26	0.34	0.615
GO:0000187	activation of MAPK activity	Biological Process	0.00194647	0.0328824	35	71	0.744	0.493
GO:0015918	sterol transport	Biological Process	0.00194647	0.0328824	35	71	0.744	0.493
GO:0030301	cholesterol transport	Biological Process	0.00194647	0.0328824	35	71	0.744	0.493
GO:0038127	ERBB signaling pathway	Biological Process	0.00194893	0.0328824	37	76	0.787	0.487
GO:0008285	negative regulation of cell proliferation	Biological Process	0.0019568	0.0329655	172	445	3.657	0.387
GO:0000209	protein polyubiquitination	Biological Process	0.00197664	0.0332498	64	146	1.361	0.438
GO:0001676	long-chain fatty acid metabolic process	Biological Process	0.00201516	0.0337831	23	42	0.489	0.548
GO:0042391	regulation of membrane potential	Biological Process	0.00201569	0.0337831	87	208	1.85	0.418
GO:0007098	centrosome cycle	Biological Process	0.00202041	0.0337831	46	99	0.978	0.465
GO:0042177	negative regulation of protein catabolic process	Biological Process	0.00202041	0.0337831	46	99	0.978	0.465
GO:0021800	cerebral cortex tangential migration	Biological Process	0.00204261	0.0340021	7	8	0.149	0.875
GO:1900103	positive regulation of endoplasmic reticulum unfolded protein response	Biological Process	0.00204261	0.0340021	7	8	0.149	0.875
GO:2000644	regulation of receptor catabolic process	Biological Process	0.00204261	0.0340021	7	8	0.149	0.875
GO:0045862	positive regulation of proteolysis	Biological Process	0.00204611	0.0340097	91	219	1.935	0.416
GO:0001837	epithelial to mesenchymal transition	Biological Process	0.00205411	0.0340663	51	112	1.084	0.455
GO:0048812	neuron projection morphogenesis	Biological Process	0.0020556	0.0340663	140	355	2.977	0.394
GO:0070936	protein K48-linked ubiquitination	Biological Process	0.00207628	0.0343583	28	54	0.595	0.519
GO:0010508	positive regulation of autophagy	Biological Process	0.0020906	0.0345443	44	94	0.936	0.468
GO:0045732	positive regulation of protein catabolic process	Biological Process	0.00210398	0.0346782	62	141	1.318	0.44
GO:0090407	organophosphate biosynthetic process	Biological Process	0.0021049	0.0346782	141	358	2.998	0.394
GO:0060348	bone development	Biological Process	0.00211769	0.0347959	68	157	1.446	0.433
GO:0000226	microtubule cytoskeleton organization	Biological Process	0.00211826	0.0347959	164	423	3.487	0.388
GO:0030308	negative regulation of cell growth	Biological Process	0.00215044	0.0351722	49	107	1.042	0.458
GO:0010543	regulation of platelet activation	Biological Process	0.00215686	0.0351722	15	24	0.319	0.625
GO:0070884	regulation of calcineurin-NFAT signaling cascade	Biological Process	0.00215686	0.0351722	15	24	0.319	0.625
GO:0071108	protein K48-linked deubiquitination	Biological Process	0.00215686	0.0351722	15	24	0.319	0.625
GO:1903580	positive regulation of ATP metabolic process	Biological Process	0.00215686	0.0351722	15	24	0.319	0.625
GO:0051271	negative regulation of cellular component movement	Biological Process	0.00217133	0.0353568	85	203	1.807	0.419
GO:1901654	response to ketone	Biological Process	0.00217469	0.03536	30	59	0.638	0.508
GO:0048545	response to steroid hormone	Biological Process	0.00219789	0.0356855	57	128	1.212	0.445
GO:0014065	phosphatidylinositol 3-kinase signaling	Biological Process	0.00220489	0.0357473	40	84	0.851	0.476
GO:0010494	cytoplasmic stress granule	Cellular Component	0.00383401	0.0359568	25	50	0.554	0.5
GO:0000045	autophagosome assembly	Biological Process	0.0022349	0.0361815	32	64	0.68	0.5
GO:1905952	regulation of lipid localization	Biological Process	0.00224452	0.0362847	47	102	0.999	0.461
GO:0070304	positive regulation of stress-activated protein kinase signaling cascade	Biological Process	0.0022513	0.036342	52	115	1.106	0.452
GO:0038084	vascular endothelial growth factor signaling pathway	Biological Process	0.0022605	0.03637	19	33	0.404	0.576
GO:0015749	monosaccharide transmembrane transport	Biological Process	0.00226278	0.03637	34	69	0.723	0.493
GO:0042752	regulation of circadian rhythm	Biological Process	0.00226278	0.03637	34	69	0.723	0.493
GO:0071496	cellular response to external stimulus	Biological Process	0.00228103	0.0365586	79	187	1.68	0.422
GO:0090092	regulation of transmembrane receptor protein serine/threonine kinase signaling pathway	Biological Process	0.00228103	0.0365586	79	187	1.68	0.422
GO:0032956	regulation of actin cytoskeleton organization	Biological Process	0.00231981	0.0371267	94	228	1.999	0.412
GO:0051091	positive regulation of DNA-binding transcription factor activity	Biological Process	0.00232716	0.0371267	76	179	1.616	0.425
GO:0060147	regulation of posttranscriptional gene silencing	Biological Process	0.00232974	0.0371267	22	40	0.468	0.55
GO:0060966	regulation of gene silencing by RNA	Biological Process	0.00232974	0.0371267	22	40	0.468	0.55
GO:0006282	regulation of DNA repair	Biological Process	0.00233457	0.0371509	45	97	0.957	0.464
GO:0006732	coenzyme metabolic process	Biological Process	0.00233874	0.0371644	83	198	1.765	0.419
GO:0050662	coenzyme binding	Molecular Function	0.000946494	0.0371876	97	233	2.074	0.416
GO:1900181	negative regulation of protein localization to nucleus	Biological Process	0.00237672	0.0376953	14	22	0.298	0.636
GO:0018209	peptidyl-serine modification	Biological Process	0.00237888	0.0376953	87	209	1.85	0.416
GO:0008380	RNA splicing	Biological Process	0.00239967	0.0379711	103	253	2.19	0.407
GO:0016239	positive regulation of macroautophagy	Biological Process	0.00241461	0.0380814	27	52	0.574	0.519
GO:0061097	regulation of protein tyrosine kinase activity	Biological Process	0.00241461	0.0380814	27	52	0.574	0.519
GO:0043547	positive regulation of GTPase activity	Biological Process	0.00241684	0.0380814	64	147	1.361	0.435
GO:0015631	tubulin binding	Molecular Function	0.000987338	0.0382382	102	247	2.18	0.413
GO:0006631	fatty acid metabolic process	Biological Process	0.00245082	0.0385625	84	201	1.786	0.418
GO:0009611	response to wounding	Biological Process	0.00247229	0.0387914	122	306	2.594	0.399
GO:0043069	negative regulation of programmed cell death	Biological Process	0.00247532	0.0387914	217	576	4.614	0.377
GO:0009267	cellular response to starvation	Biological Process	0.00247922	0.0387914	48	105	1.021	0.457
GO:1902904	negative regulation of supramolecular fiber organization	Biological Process	0.00247922	0.0387914	48	105	1.021	0.457
GO:0071559	response to transforming growth factor beta	Biological Process	0.00250008	0.0390633	74	174	1.573	0.425
GO:0005021	vascular endothelial growth factor-activated receptor activity	Molecular Function	0.00103678	0.0395873	6	6	0.128	1
GO:0050866	negative regulation of cell activation	Biological Process	0.00256007	0.0399449	59	134	1.255	0.44
GO:0034329	cell junction assembly	Biological Process	0.00257901	0.0400866	62	142	1.318	0.437
GO:0033173	calcineurin-NFAT signaling cascade	Biological Process	0.00258356	0.0400866	18	31	0.383	0.581
GO:2000404	regulation of T cell migration	Biological Process	0.00258356	0.0400866	18	31	0.383	0.581
GO:0050680	negative regulation of epithelial cell proliferation	Biological Process	0.00259061	0.0400866	46	100	0.978	0.46
GO:0010971	positive regulation of G2/M transition of mitotic cell cycle	Biological Process	0.00259062	0.0400866	13	20	0.276	0.65
GO:0036010	protein localization to endosome	Biological Process	0.00259062	0.0400866	13	20	0.276	0.65
GO:0016441	posttranscriptional gene silencing	Biological Process	0.00260039	0.04011	31	62	0.659	0.5
GO:1903035	negative regulation of response to wounding	Biological Process	0.00260039	0.04011	31	62	0.659	0.5
GO:0031532	actin cytoskeleton reorganization	Biological Process	0.00260365	0.04011	37	77	0.787	0.481
GO:0002792	negative regulation of peptide secretion	Biological Process	0.00260645	0.04011	24	45	0.51	0.533
GO:0032570	response to progesterone	Biological Process	0.00262659	0.040254	8	10	0.17	0.8
GO:0051895	negative regulation of focal adhesion assembly	Biological Process	0.00262659	0.040254	8	10	0.17	0.8
GO:0070486	leukocyte aggregation	Biological Process	0.00262659	0.040254	8	10	0.17	0.8
GO:0051261	protein depolymerization	Biological Process	0.00263134	0.0402717	33	67	0.702	0.493
GO:0140142	nucleocytoplasmic carrier activity	Molecular Function	0.00108956	0.0406098	14	21	0.299	0.667
GO:0030159	receptor signaling complex scaffold activity	Molecular Function	0.00109351	0.0406098	10	13	0.214	0.769
GO:0045309	protein phosphorylated amino acid binding	Molecular Function	0.00110967	0.0406529	23	41	0.492	0.561
GO:0031050	dsRNA processing	Biological Process	0.00269261	0.0410971	21	38	0.447	0.553
GO:0070918	production of small RNA involved in gene silencing by RNA	Biological Process	0.00269261	0.0410971	21	38	0.447	0.553
GO:0030234	enzyme regulator activity	Molecular Function	0.0011536	0.0416989	238	635	5.088	0.375
GO:0003013	circulatory system process	Biological Process	0.0027448	0.0418367	107	265	2.275	0.404
GO:0050999	regulation of nitric-oxide synthase activity	Biological Process	0.00278244	0.0421227	12	18	0.255	0.667
GO:0072079	nephron tubule formation	Biological Process	0.00278244	0.0421227	12	18	0.255	0.667
GO:0072539	T-helper 17 cell differentiation	Biological Process	0.00278244	0.0421227	12	18	0.255	0.667
GO:0090075	relaxation of muscle	Biological Process	0.00278244	0.0421227	12	18	0.255	0.667
GO:1900101	regulation of endoplasmic reticulum unfolded protein response	Biological Process	0.00278244	0.0421227	12	18	0.255	0.667
GO:0007015	actin filament organization	Biological Process	0.00278612	0.0421227	112	279	2.381	0.401
GO:0005802	trans-Golgi network	Cellular Component	0.00454931	0.0422464	53	125	1.175	0.424
GO:0099634	postsynaptic specialization membrane	Cellular Component	0.00456553	0.0422464	22	43	0.488	0.512
GO:0043200	response to amino acid	Biological Process	0.00280906	0.0424123	26	50	0.553	0.52
GO:0005912	adherens junction	Cellular Component	0.00470266	0.0432271	73	181	1.618	0.403
GO:0006897	endocytosis	Biological Process	0.00286909	0.0432603	144	369	3.062	0.39
GO:0010544	negative regulation of platelet activation	Biological Process	0.00291288	0.0434527	9	12	0.191	0.75
GO:0030575	nuclear body organization	Biological Process	0.00291288	0.0434527	9	12	0.191	0.75
GO:0030813	positive regulation of nucleotide catabolic process	Biological Process	0.00291288	0.0434527	9	12	0.191	0.75
GO:0032691	negative regulation of interleukin-1 beta production	Biological Process	0.00291288	0.0434527	9	12	0.191	0.75
GO:0035357	peroxisome proliferator activated receptor signaling pathway	Biological Process	0.00291288	0.0434527	9	12	0.191	0.75
GO:0042407	cristae formation	Biological Process	0.00291288	0.0434527	9	12	0.191	0.75
GO:0051197	positive regulation of coenzyme metabolic process	Biological Process	0.00291288	0.0434527	9	12	0.191	0.75
GO:0072215	regulation of metanephros development	Biological Process	0.00291288	0.0434527	9	12	0.191	0.75
GO:0018212	peptidyl-tyrosine modification	Biological Process	0.00291771	0.0434669	88	213	1.871	0.413
GO:0033260	nuclear DNA replication	Biological Process	0.00292747	0.0434808	11	16	0.234	0.688
GO:1903649	regulation of cytoplasmic transport	Biological Process	0.00292747	0.0434808	11	16	0.234	0.688
GO:0042493	response to drug	Biological Process	0.00293576	0.0434808	170	443	3.615	0.384
GO:0000122	negative regulation of transcription by RNA polymerase II	Biological Process	0.00293682	0.0434808	224	598	4.763	0.375
GO:0009792	embryo development ending in birth or egg hatching	Biological Process	0.00293805	0.0434808	199	526	4.231	0.378
GO:0071782	endoplasmic reticulum tubular network	Cellular Component	0.00476207	0.0434853	10	15	0.222	0.667
GO:0046636	negative regulation of alpha-beta T cell activation	Biological Process	0.00294641	0.0434897	17	29	0.361	0.586
GO:1905332	positive regulation of morphogenesis of an epithelium	Biological Process	0.00294641	0.0434897	17	29	0.361	0.586
GO:0019752	carboxylic acid metabolic process	Biological Process	0.0029598	0.0436298	216	575	4.593	0.376
GO:0051224	negative regulation of protein transport	Biological Process	0.00296471	0.0436448	38	80	0.808	0.475
GO:0009880	embryonic pattern specification	Biological Process	0.00302675	0.0443839	23	43	0.489	0.535
GO:0060389	pathway-restricted SMAD protein phosphorylation	Biological Process	0.00302675	0.0443839	23	43	0.489	0.535
GO:0035194	posttranscriptional gene silencing by RNA	Biological Process	0.0030268	0.0443839	30	60	0.638	0.5
GO:0043066	negative regulation of apoptotic process	Biological Process	0.00304247	0.0445553	210	558	4.465	0.376
GO:0046578	regulation of Ras protein signal transduction	Biological Process	0.00306318	0.0448	53	119	1.127	0.445
GO:0035770	ribonucleoprotein granule	Cellular Component	0.0049527	0.0449304	64	156	1.418	0.41
GO:0001937	negative regulation of endothelial cell proliferation	Biological Process	0.00311079	0.045437	20	36	0.425	0.556
GO:0001936	regulation of endothelial cell proliferation	Biological Process	0.00311739	0.0454741	43	93	0.914	0.462
GO:0010810	regulation of cell-substrate adhesion	Biological Process	0.00312769	0.045565	65	151	1.382	0.43
GO:0009755	hormone-mediated signaling pathway	Biological Process	0.00313662	0.0455766	48	106	1.021	0.453
GO:0046488	phosphatidylinositol metabolic process	Biological Process	0.00313662	0.0455766	48	106	1.021	0.453
GO:0007179	transforming growth factor beta receptor signaling pathway	Biological Process	0.00314485	0.045637	62	143	1.318	0.434
GO:0070063	RNA polymerase binding	Molecular Function	0.00128246	0.0457467	22	39	0.47	0.564
GO:0016442	RISC complex	Cellular Component	0.00515398	0.046153	9	13	0.199	0.692
GO:0031332	RNAi effector complex	Cellular Component	0.00515398	0.046153	9	13	0.199	0.692
GO:0090066	regulation of anatomical structure size	Biological Process	0.00321359	0.0465742	122	308	2.594	0.396
GO:0098802	plasma membrane receptor complex	Cellular Component	0.00527141	0.0466085	52	123	1.152	0.423
GO:0005797	Golgi medial cisterna	Cellular Component	0.005272	0.0466085	7	9	0.155	0.778
GO:0042594	response to starvation	Biological Process	0.00324225	0.0469288	51	114	1.084	0.447
GO:0009100	glycoprotein metabolic process	Biological Process	0.00324694	0.0469362	99	244	2.105	0.406
GO:0032535	regulation of cellular component size	Biological Process	0.00327321	0.0472548	95	233	2.02	0.408
GO:0050776	regulation of immune response	Biological Process	0.00328033	0.0472967	200	530	4.253	0.377
GO:0033002	muscle cell proliferation	Biological Process	0.00329484	0.0474448	46	101	0.978	0.455
GO:0070302	regulation of stress-activated protein kinase signaling cascade	Biological Process	0.00331934	0.0477362	66	154	1.403	0.429
GO:0030016	myofibril	Cellular Component	0.00545964	0.0479619	45	104	0.997	0.433
GO:0060090	molecular adaptor activity	Molecular Function	0.00136237	0.047966	60	135	1.283	0.444
GO:0007431	salivary gland development	Biological Process	0.00335111	0.0480698	16	27	0.34	0.593
GO:0050856	regulation of T cell receptor signaling pathway	Biological Process	0.00335111	0.0480698	16	27	0.34	0.593
GO:0030496	midbody	Cellular Component	0.00552226	0.0482069	53	126	1.175	0.421
GO:0006814	sodium ion transport	Biological Process	0.00342546	0.0486419	49	109	1.042	0.45
GO:0030073	insulin secretion	Biological Process	0.00342546	0.0486419	49	109	1.042	0.45
GO:0006892	post-Golgi vesicle-mediated transport	Biological Process	0.00343095	0.0486419	27	53	0.574	0.509
GO:0000960	regulation of mitochondrial RNA catabolic process	Biological Process	0.00343845	0.0486419	5	5	0.106	1
GO:0006370	7-methylguanosine mRNA capping	Biological Process	0.00343845	0.0486419	5	5	0.106	1
GO:0035812	renal sodium excretion	Biological Process	0.00343845	0.0486419	5	5	0.106	1
GO:0048791	calcium ion-regulated exocytosis of neurotransmitter	Biological Process	0.00343845	0.0486419	5	5	0.106	1
GO:0050904	diapedesis	Biological Process	0.00343845	0.0486419	5	5	0.106	1
GO:0061551	trigeminal ganglion development	Biological Process	0.00343845	0.0486419	5	5	0.106	1
GO:2000646	positive regulation of receptor catabolic process	Biological Process	0.00343845	0.0486419	5	5	0.106	1
GO:1901222	regulation of NIK/NF-kappaB signaling	Biological Process	0.00343876	0.0486419	37	78	0.787	0.474
GO:0051188	cofactor biosynthetic process	Biological Process	0.00345543	0.0488162	70	165	1.488	0.424
GO:1901880	negative regulation of protein depolymerization	Biological Process	0.00351544	0.0496014	22	41	0.468	0.537
GO:0060993	kidney morphogenesis	Biological Process	0.0035542	0.0500222	33	68	0.702	0.485
GO:1905037	autophagosome organization	Biological Process	0.0035542	0.0500222	33	68	0.702	0.485
GO:0045927	positive regulation of growth	Biological Process	0.00355956	0.0500348	64	149	1.361	0.43
GO:0070851	growth factor receptor binding	Molecular Function	0.00144568	0.0502465	50	109	1.069	0.459
GO:0001101	response to acid chemical	Biological Process	0.00358577	0.0503401	61	141	1.297	0.433
GO:0034113	heterotypic cell-cell adhesion	Biological Process	0.00359211	0.0503659	19	34	0.404	0.559
GO:0071222	cellular response to lipopolysaccharide	Biological Process	0.00361137	0.0505727	47	104	0.999	0.452
GO:0016324	apical plasma membrane	Cellular Component	0.00595296	0.051642	70	174	1.551	0.402
GO:0048193	Golgi vesicle transport	Biological Process	0.00371453	0.0519524	68	160	1.446	0.425
GO:0045296	cadherin binding	Molecular Function	0.0015218	0.0522228	17	28	0.363	0.607
GO:0042578	phosphoric ester hydrolase activity	Molecular Function	0.00154328	0.0522979	120	300	2.565	0.4
GO:0043401	steroid hormone mediated signaling pathway	Biological Process	0.0037458	0.0523244	40	86	0.851	0.465
GO:0002253	activation of immune response	Biological Process	0.003757	0.0523503	113	284	2.403	0.398
GO:0006397	mRNA processing	Biological Process	0.003757	0.0523503	113	284	2.403	0.398
GO:0043009	chordate embryonic development	Biological Process	0.00379583	0.0527938	196	520	4.168	0.377
GO:0032355	response to estradiol	Biological Process	0.00379825	0.0527938	15	25	0.319	0.6
GO:0000776	kinetochore	Cellular Component	0.0061627	0.0531294	40	91	0.887	0.44
GO:0016358	dendrite development	Biological Process	0.00383576	0.0532491	59	136	1.255	0.434
GO:0032368	regulation of lipid transport	Biological Process	0.00387654	0.0537487	38	81	0.808	0.469
GO:0009605	response to external stimulus	Biological Process	0.00388477	0.0537961	494	1396	10.504	0.354
GO:0050730	regulation of peptidyl-tyrosine phosphorylation	Biological Process	0.00391767	0.0541847	69	163	1.467	0.423
GO:0098687	chromosomal region	Cellular Component	0.00633884	0.0543105	79	200	1.751	0.395
GO:0060271	cilium assembly	Biological Process	0.00396333	0.0547487	92	226	1.956	0.407
GO:0006486	protein glycosylation	Biological Process	0.00399189	0.0550075	66	155	1.403	0.426
GO:0043413	macromolecule glycosylation	Biological Process	0.00399189	0.0550075	66	155	1.403	0.426
GO:1901992	positive regulation of mitotic cell cycle phase transition	Biological Process	0.00399758	0.0550183	26	51	0.553	0.51
GO:0019898	extrinsic component of membrane	Cellular Component	0.00651119	0.055445	57	138	1.263	0.413
GO:0006140	regulation of nucleotide metabolic process	Biological Process	0.00407772	0.0559769	34	71	0.723	0.479
GO:0032527	protein exit from endoplasmic reticulum	Biological Process	0.00408372	0.0559769	21	39	0.447	0.538
GO:0033157	regulation of intracellular protein transport	Biological Process	0.00408722	0.0559769	60	139	1.276	0.432
GO:1902115	regulation of organelle assembly	Biological Process	0.00408722	0.0559769	60	139	1.276	0.432
GO:0048024	regulation of mRNA splicing, via spliceosome	Biological Process	0.00413344	0.0564475	32	66	0.68	0.485
GO:1904659	glucose transmembrane transport	Biological Process	0.00413344	0.0564475	32	66	0.68	0.485
GO:0001504	neurotransmitter uptake	Biological Process	0.00414519	0.0564475	18	32	0.383	0.562
GO:0098927	vesicle-mediated transport between endosomal compartments	Biological Process	0.00414519	0.0564475	18	32	0.383	0.562
GO:0034620	cellular response to unfolded protein	Biological Process	0.00414677	0.0564475	30	61	0.638	0.492
GO:0031333	negative regulation of protein complex assembly	Biological Process	0.00416332	0.056604	41	89	0.872	0.461
GO:0008016	regulation of heart contraction	Biological Process	0.00427685	0.058077	49	110	1.042	0.445
GO:0008053	mitochondrial fusion	Biological Process	0.0042859	0.0581295	14	23	0.298	0.609
GO:0018108	peptidyl-tyrosine phosphorylation	Biological Process	0.00430543	0.0583237	86	210	1.829	0.41
GO:0044389	ubiquitin-like protein ligase binding	Molecular Function	0.00174481	0.0583974	96	234	2.052	0.41
GO:0045637	regulation of myeloid cell differentiation	Biological Process	0.00434394	0.0587744	61	142	1.297	0.43
GO:2000027	regulation of animal organ morphogenesis	Biological Process	0.00437922	0.0591802	55	126	1.169	0.437
GO:0032835	glomerulus development	Biological Process	0.00443312	0.0598365	23	44	0.489	0.523
GO:0006082	organic acid metabolic process	Biological Process	0.00444577	0.059935	230	620	4.89	0.371
GO:0000278	mitotic cell cycle	Biological Process	0.00451012	0.0607294	203	542	4.316	0.375
GO:0031098	stress-activated protein kinase signaling cascade	Biological Process	0.00454689	0.0611511	72	172	1.531	0.419
GO:0046330	positive regulation of JNK cascade	Biological Process	0.00459716	0.061753	42	92	0.893	0.457
GO:1901137	carbohydrate derivative biosynthetic process	Biological Process	0.00461548	0.0618766	165	433	3.508	0.381
GO:0032874	positive regulation of stress-activated MAPK cascade	Biological Process	0.00462442	0.0618766	50	113	1.063	0.442
GO:0062013	positive regulation of small molecule metabolic process	Biological Process	0.00462916	0.0618766	35	74	0.744	0.473
GO:0001701	in utero embryonic development	Biological Process	0.00463349	0.0618766	127	325	2.7	0.391
GO:0022604	regulation of cell morphogenesis	Biological Process	0.00463398	0.0618766	111	280	2.36	0.396
GO:0030808	regulation of nucleotide biosynthetic process	Biological Process	0.00466006	0.0620768	25	49	0.532	0.51
GO:1900371	regulation of purine nucleotide biosynthetic process	Biological Process	0.00466006	0.0620768	25	49	0.532	0.51
GO:0070085	glycosylation	Biological Process	0.00466932	0.0621263	69	164	1.467	0.421
GO:0007623	circadian rhythm	Biological Process	0.00468163	0.0622163	56	129	1.191	0.434
GO:0001656	metanephros development	Biological Process	0.004738	0.0628294	33	69	0.702	0.478
GO:0035196	production of miRNAs involved in gene silencing by miRNA	Biological Process	0.0047446	0.0628294	20	37	0.425	0.541
GO:0060964	regulation of gene silencing by miRNA	Biological Process	0.0047446	0.0628294	20	37	0.425	0.541
GO:0001755	neural crest cell migration	Biological Process	0.00477938	0.0629182	17	30	0.361	0.567
GO:0032768	regulation of monooxygenase activity	Biological Process	0.00477938	0.0629182	17	30	0.361	0.567
GO:0045022	early endosome to late endosome transport	Biological Process	0.00477938	0.0629182	17	30	0.361	0.567
GO:0098751	bone cell development	Biological Process	0.00477938	0.0629182	17	30	0.361	0.567
GO:1902305	regulation of sodium ion transmembrane transport	Biological Process	0.00477938	0.0629182	17	30	0.361	0.567
GO:0015698	inorganic anion transport	Biological Process	0.00478601	0.0629315	45	100	0.957	0.45
GO:0072538	T-helper 17 type immune response	Biological Process	0.0048079	0.0630089	13	21	0.276	0.619
GO:2000515	negative regulation of CD4-positive, alpha-beta T cell activation	Biological Process	0.0048079	0.0630089	13	21	0.276	0.619
GO:0032088	negative regulation of NF-kappaB transcription factor activity	Biological Process	0.00480877	0.0630089	31	64	0.659	0.484
GO:1903578	regulation of ATP metabolic process	Biological Process	0.00482948	0.0632064	29	59	0.617	0.492
GO:0009101	glycoprotein biosynthetic process	Biological Process	0.00483843	0.0632496	81	197	1.722	0.411
GO:0051052	regulation of DNA metabolic process	Biological Process	0.00484433	0.0632529	118	300	2.509	0.393
GO:0046875	ephrin receptor binding	Molecular Function	0.00191339	0.0632586	15	24	0.321	0.625
GO:0071219	cellular response to molecule of bacterial origin	Biological Process	0.00491084	0.0640468	48	108	1.021	0.444
GO:0002521	leukocyte differentiation	Biological Process	0.00496144	0.0646314	149	388	3.168	0.384
GO:0031901	early endosome membrane	Cellular Component	0.00774927	0.0648596	21	42	0.465	0.5
GO:0044306	neuron projection terminus	Cellular Component	0.00774927	0.0648596	21	42	0.465	0.5
GO:0098948	intrinsic component of postsynaptic specialization membrane	Cellular Component	0.00775698	0.0648596	19	37	0.421	0.514
GO:0002274	myeloid leukocyte activation	Biological Process	0.00499038	0.0649246	57	132	1.212	0.432
GO:0045785	positive regulation of cell adhesion	Biological Process	0.00499554	0.0649246	114	289	2.424	0.394
GO:0043624	cellular protein complex disassembly	Biological Process	0.00501658	0.0651225	38	82	0.808	0.463
GO:0007017	microtubule-based process	Biological Process	0.00502323	0.0651334	214	575	4.55	0.372
GO:0050801	ion homeostasis	Biological Process	0.0050814	0.0658115	172	454	3.657	0.379
GO:0019221	cytokine-mediated signaling pathway	Biological Process	0.00513523	0.0664319	91	225	1.935	0.404
GO:0002028	regulation of sodium ion transport	Biological Process	0.00516575	0.066443	22	42	0.468	0.524
GO:0045913	positive regulation of carbohydrate metabolic process	Biological Process	0.00516575	0.066443	22	42	0.468	0.524
GO:0050854	regulation of antigen receptor-mediated signaling pathway	Biological Process	0.00516575	0.066443	22	42	0.468	0.524
GO:0055081	anion homeostasis	Biological Process	0.00516575	0.066443	22	42	0.468	0.524
GO:0071230	cellular response to amino acid stimulus	Biological Process	0.00516575	0.066443	22	42	0.468	0.524
GO:0019216	regulation of lipid metabolic process	Biological Process	0.00519063	0.0666564	87	214	1.85	0.407
GO:0010595	positive regulation of endothelial cell migration	Biological Process	0.00520614	0.0666564	36	77	0.765	0.468
GO:0018107	peptidyl-threonine phosphorylation	Biological Process	0.00520614	0.0666564	36	77	0.765	0.468
GO:0035305	negative regulation of dephosphorylation	Biological Process	0.00520614	0.0666564	36	77	0.765	0.468
GO:0045926	negative regulation of growth	Biological Process	0.00523595	0.0668852	61	143	1.297	0.427
GO:0060560	developmental growth involved in morphogenesis	Biological Process	0.00523595	0.0668852	61	143	1.297	0.427
GO:0002040	sprouting angiogenesis	Biological Process	0.0053058	0.0676233	41	90	0.872	0.456
GO:0043534	blood vessel endothelial cell migration	Biological Process	0.0053058	0.0676233	41	90	0.872	0.456
GO:0002082	regulation of oxidative phosphorylation	Biological Process	0.00535119	0.067816	12	19	0.255	0.632
GO:0034453	microtubule anchoring	Biological Process	0.00535119	0.067816	12	19	0.255	0.632
GO:0043552	positive regulation of phosphatidylinositol 3-kinase activity	Biological Process	0.00535119	0.067816	12	19	0.255	0.632
GO:0070920	regulation of production of small RNA involved in gene silencing by RNA	Biological Process	0.00535119	0.067816	12	19	0.255	0.632
GO:0071392	cellular response to estradiol stimulus	Biological Process	0.00535119	0.067816	12	19	0.255	0.632
GO:0072593	reactive oxygen species metabolic process	Biological Process	0.00537612	0.068055	72	173	1.531	0.416
GO:0034762	regulation of transmembrane transport	Biological Process	0.00541613	0.06842	102	256	2.169	0.398
GO:0031668	cellular response to extracellular stimulus	Biological Process	0.00541717	0.06842	65	154	1.382	0.422
GO:0000380	alternative mRNA splicing, via spliceosome	Biological Process	0.00543518	0.0685701	24	47	0.51	0.511
GO:0000149	SNARE binding	Molecular Function	0.0021142	0.0690555	29	57	0.62	0.509
GO:0099518	vesicle cytoskeletal trafficking	Biological Process	0.00550452	0.0692418	16	28	0.34	0.571
GO:0008645	hexose transmembrane transport	Biological Process	0.0055068	0.0692418	32	67	0.68	0.478
GO:0042157	lipoprotein metabolic process	Biological Process	0.00550883	0.0692418	44	98	0.936	0.449
GO:0050732	negative regulation of peptidyl-tyrosine phosphorylation	Biological Process	0.00551314	0.0692418	19	35	0.404	0.543
GO:0030176	integral component of endoplasmic reticulum membrane	Cellular Component	0.00844621	0.0693689	38	87	0.842	0.437
GO:0034451	centriolar satellite	Cellular Component	0.00844621	0.0693689	38	87	0.842	0.437
GO:0150034	distal axon	Cellular Component	0.00844621	0.0693689	38	87	0.842	0.437
GO:0055002	striated muscle cell development	Biological Process	0.00556103	0.069765	39	85	0.829	0.459
GO:0009452	7-methylguanosine RNA capping	Biological Process	0.00560533	0.0700073	6	7	0.128	0.857
GO:0010501	RNA secondary structure unwinding	Biological Process	0.00560533	0.0700073	6	7	0.128	0.857
GO:0036260	RNA capping	Biological Process	0.00560533	0.0700073	6	7	0.128	0.857
GO:0070922	small RNA loading onto RISC	Biological Process	0.00560533	0.0700073	6	7	0.128	0.857
GO:0060968	regulation of gene silencing	Biological Process	0.0056271	0.0701228	28	57	0.595	0.491
GO:1903051	negative regulation of proteolysis involved in cellular protein catabolic process	Biological Process	0.0056271	0.0701228	28	57	0.595	0.491
GO:0006811	ion transport	Biological Process	0.00565104	0.0703429	393	1102	8.356	0.357
GO:0043292	contractile fiber	Cellular Component	0.00865171	0.0706387	46	109	1.02	0.422
GO:0009108	coenzyme biosynthetic process	Biological Process	0.00568936	0.0707413	56	130	1.191	0.431
GO:0061630	ubiquitin protein ligase activity	Molecular Function	0.00221328	0.0708611	64	148	1.368	0.432
GO:0017124	SH3 domain binding	Molecular Function	0.00222176	0.0708611	24	45	0.513	0.533
GO:0051403	stress-activated MAPK cascade	Biological Process	0.00580242	0.0720356	70	168	1.488	0.417
GO:0030518	intracellular steroid hormone receptor signaling pathway	Biological Process	0.00580632	0.0720356	37	80	0.787	0.463
GO:0002757	immune response-activating signal transduction	Biological Process	0.00582001	0.0721257	95	237	2.02	0.401
GO:0030810	positive regulation of nucleotide biosynthetic process	Biological Process	0.00589151	0.0726101	11	17	0.234	0.647
GO:0032703	negative regulation of interleukin-2 production	Biological Process	0.00589151	0.0726101	11	17	0.234	0.647
GO:0060445	branching involved in salivary gland morphogenesis	Biological Process	0.00589151	0.0726101	11	17	0.234	0.647
GO:1900373	positive regulation of purine nucleotide biosynthetic process	Biological Process	0.00589151	0.0726101	11	17	0.234	0.647
GO:1901223	negative regulation of NIK/NF-kappaB signaling	Biological Process	0.00589151	0.0726101	11	17	0.234	0.647
GO:0031967	organelle envelope	Cellular Component	0.00909789	0.0731942	216	609	4.787	0.355
GO:0031975	envelope	Cellular Component	0.00909789	0.0731942	216	609	4.787	0.355
GO:0005642	annulate lamellae	Cellular Component	0.00924156	0.0731942	4	4	0.089	1
GO:0099060	integral component of postsynaptic specialization membrane	Cellular Component	0.00927183	0.0731942	18	35	0.399	0.514
GO:0044463	cell projection part	Cellular Component	0.0092811	0.0731942	241	685	5.341	0.352
GO:0120038	plasma membrane bounded cell projection part	Cellular Component	0.0092811	0.0731942	241	685	5.341	0.352
GO:0032947	protein-containing complex scaffold activity	Molecular Function	0.00232604	0.0733244	13	20	0.278	0.65
GO:0006820	anion transport	Biological Process	0.00596294	0.0734096	147	384	3.126	0.383
GO:2001234	negative regulation of apoptotic signaling pathway	Biological Process	0.00597733	0.0735061	67	160	1.425	0.419
GO:0007416	synapse assembly	Biological Process	0.00598427	0.0735107	45	101	0.957	0.446
GO:0032371	regulation of sterol transport	Biological Process	0.00602234	0.0738165	21	40	0.447	0.525
GO:0032374	regulation of cholesterol transport	Biological Process	0.00602234	0.0738165	21	40	0.447	0.525
GO:0019838	growth factor binding	Molecular Function	0.00237343	0.0739583	45	98	0.962	0.459
GO:0050792	regulation of viral process	Biological Process	0.00604074	0.0739611	57	133	1.212	0.429
GO:0002262	myeloid cell homeostasis	Biological Process	0.00611403	0.0747767	51	117	1.084	0.436
GO:0001824	blastocyst development	Biological Process	0.00612358	0.0748119	40	88	0.851	0.455
GO:0032872	regulation of stress-activated MAPK cascade	Biological Process	0.00613809	0.0749075	64	152	1.361	0.421
GO:0017075	syntaxin-1 binding	Molecular Function	0.00243231	0.0749274	8	10	0.171	0.8
GO:0051117	ATPase binding	Molecular Function	0.00247544	0.0749274	28	55	0.599	0.509
GO:0046873	metal ion transmembrane transporter activity	Molecular Function	0.00249798	0.0749274	123	312	2.629	0.394
GO:0051219	phosphoprotein binding	Molecular Function	0.00251508	0.0749274	34	70	0.727	0.486
GO:0060284	regulation of cell development	Biological Process	0.00614881	0.0749566	207	557	4.401	0.372
GO:0051146	striated muscle cell differentiation	Biological Process	0.0062623	0.0762571	68	163	1.446	0.417
GO:0098797	plasma membrane protein complex	Cellular Component	0.00977123	0.0766241	136	370	3.014	0.368
GO:0048854	brain morphogenesis	Biological Process	0.00633053	0.0769866	15	26	0.319	0.577
GO:0060322	head development	Biological Process	0.00634276	0.0769866	166	439	3.53	0.378
GO:0006919	activation of cysteine-type endopeptidase activity involved in apoptotic process	Biological Process	0.00634282	0.0769866	23	45	0.489	0.511
GO:0032692	negative regulation of interleukin-1 production	Biological Process	0.0063866	0.077261	10	15	0.213	0.667
GO:0043371	negative regulation of CD4-positive, alpha-beta T cell differentiation	Biological Process	0.0063866	0.077261	10	15	0.213	0.667
GO:0097734	extracellular exosome biogenesis	Biological Process	0.0063866	0.077261	10	15	0.213	0.667
GO:0046849	bone remodeling	Biological Process	0.00640235	0.077261	31	65	0.659	0.477
GO:0014909	smooth muscle cell migration	Biological Process	0.00640681	0.077261	18	33	0.383	0.545
GO:0043124	negative regulation of I-kappaB kinase/NF-kappaB signaling	Biological Process	0.00640681	0.077261	18	33	0.383	0.545
GO:0031625	ubiquitin protein ligase binding	Molecular Function	0.00262669	0.0774018	90	220	1.924	0.409
GO:1904950	negative regulation of establishment of protein localization	Biological Process	0.00642743	0.0774263	38	83	0.808	0.458
GO:0007409	axonogenesis	Biological Process	0.00651779	0.0784305	99	249	2.105	0.398
GO:0001671	ATPase activator activity	Molecular Function	0.00273324	0.0786867	10	14	0.214	0.714
GO:0061608	nuclear import signal receptor activity	Molecular Function	0.00273324	0.0786867	10	14	0.214	0.714
GO:0019207	kinase regulator activity	Molecular Function	0.00275737	0.0786867	58	133	1.24	0.436
GO:0010389	regulation of G2/M transition of mitotic cell cycle	Biological Process	0.00655958	0.0788487	27	55	0.574	0.491
GO:0007420	brain development	Biological Process	0.00661505	0.0792734	154	405	3.275	0.38
GO:0035520	monoubiquitinated protein deubiquitination	Biological Process	0.00662322	0.0792734	7	9	0.149	0.778
GO:0051574	positive regulation of histone H3-K9 methylation	Biological Process	0.00662322	0.0792734	7	9	0.149	0.778
GO:0098814	spontaneous synaptic transmission	Biological Process	0.00662322	0.0792734	7	9	0.149	0.778
GO:0061061	muscle structure development	Biological Process	0.00663188	0.0792923	147	385	3.126	0.382
GO:0014069	postsynaptic density	Cellular Component	0.0102372	0.0793809	50	121	1.108	0.413
GO:0032279	asymmetric synapse	Cellular Component	0.0102372	0.0793809	50	121	1.108	0.413
GO:1901566	organonitrogen compound biosynthetic process	Biological Process	0.00666839	0.0796439	414	1167	8.803	0.355
GO:0000145	exocyst	Cellular Component	0.010476	0.0803349	9	14	0.199	0.643
GO:0030057	desmosome	Cellular Component	0.010476	0.0803349	9	14	0.199	0.643
GO:0001649	osteoblast differentiation	Biological Process	0.00675934	0.0803696	59	139	1.255	0.424
GO:0006654	phosphatidic acid biosynthetic process	Biological Process	0.00676502	0.0803696	9	13	0.191	0.692
GO:0036035	osteoclast development	Biological Process	0.00676502	0.0803696	9	13	0.191	0.692
GO:0045663	positive regulation of myoblast differentiation	Biological Process	0.00676502	0.0803696	9	13	0.191	0.692
GO:1904738	vascular associated smooth muscle cell migration	Biological Process	0.00676502	0.0803696	9	13	0.191	0.692
GO:0016570	histone modification	Biological Process	0.0068411	0.0811874	129	334	2.743	0.386
GO:0005778	peroxisomal membrane	Cellular Component	0.0107216	0.0813204	15	28	0.332	0.536
GO:0031903	microbody membrane	Cellular Component	0.0107216	0.0813204	15	28	0.332	0.536
GO:0016082	synaptic vesicle priming	Biological Process	0.00690834	0.0814504	8	11	0.17	0.727
GO:0035641	locomotory exploration behavior	Biological Process	0.00690834	0.0814504	8	11	0.17	0.727
GO:0045821	positive regulation of glycolytic process	Biological Process	0.00690834	0.0814504	8	11	0.17	0.727
GO:0060576	intestinal epithelial cell development	Biological Process	0.00690834	0.0814504	8	11	0.17	0.727
GO:0070230	positive regulation of lymphocyte apoptotic process	Biological Process	0.00690834	0.0814504	8	11	0.17	0.727
GO:1905666	regulation of protein localization to endosome	Biological Process	0.00690834	0.0814504	8	11	0.17	0.727
GO:0000904	cell morphogenesis involved in differentiation	Biological Process	0.00691416	0.0814504	165	437	3.508	0.378
GO:0032271	regulation of protein polymerization	Biological Process	0.00695189	0.0818089	63	150	1.34	0.42
GO:0048588	developmental cell growth	Biological Process	0.00699063	0.0821784	50	115	1.063	0.435
GO:2000059	negative regulation of ubiquitin-dependent protein catabolic process	Biological Process	0.00702458	0.082491	20	38	0.425	0.526
GO:0031227	intrinsic component of endoplasmic reticulum membrane	Cellular Component	0.0111083	0.0827243	39	91	0.864	0.429
GO:0008021	synaptic vesicle	Cellular Component	0.0111404	0.0827243	29	64	0.643	0.453
GO:0005739	mitochondrion	Cellular Component	0.0111486	0.0827243	347	1012	7.691	0.343
GO:0099080	supramolecular complex	Cellular Component	0.0112047	0.0827243	158	437	3.502	0.362
GO:0099081	supramolecular polymer	Cellular Component	0.0112047	0.0827243	158	437	3.502	0.362
GO:1903828	negative regulation of cellular protein localization	Biological Process	0.00706728	0.0829055	39	86	0.829	0.453
GO:0120035	regulation of plasma membrane bounded cell projection organization	Biological Process	0.00715171	0.0838081	145	380	3.083	0.382
GO:0046649	lymphocyte activation	Biological Process	0.00721616	0.0844751	177	472	3.764	0.375
GO:0001503	ossification	Biological Process	0.00722398	0.0844784	103	261	2.19	0.395
GO:0007173	epidermal growth factor receptor signaling pathway	Biological Process	0.00724245	0.0845179	32	68	0.68	0.471
GO:0035304	regulation of protein dephosphorylation	Biological Process	0.00724245	0.0845179	32	68	0.68	0.471
GO:0018345	protein palmitoylation	Biological Process	0.00726656	0.0845351	14	24	0.298	0.583
GO:0032373	positive regulation of sterol transport	Biological Process	0.00726656	0.0845351	14	24	0.298	0.583
GO:0032376	positive regulation of cholesterol transport	Biological Process	0.00726656	0.0845351	14	24	0.298	0.583
GO:0055001	muscle cell development	Biological Process	0.00729603	0.0847899	42	94	0.893	0.447
GO:0044419	interspecies interaction between organisms	Biological Process	0.00733491	0.0850653	109	278	2.318	0.392
GO:1903706	regulation of hemopoiesis	Biological Process	0.00733491	0.0850653	109	278	2.318	0.392
GO:0007254	JNK cascade	Biological Process	0.00738703	0.0854927	54	126	1.148	0.429
GO:0070646	protein modification by small protein removal	Biological Process	0.00738703	0.0854927	54	126	1.148	0.429
GO:0031347	regulation of defense response	Biological Process	0.00742301	0.0855565	171	455	3.636	0.376
GO:0000245	spliceosomal complex assembly	Biological Process	0.00744572	0.0855565	17	31	0.361	0.548
GO:0001569	branching involved in blood vessel morphogenesis	Biological Process	0.00744572	0.0855565	17	31	0.361	0.548
GO:0010761	fibroblast migration	Biological Process	0.00744572	0.0855565	17	31	0.361	0.548
GO:0072210	metanephric nephron development	Biological Process	0.00744572	0.0855565	17	31	0.361	0.548
GO:0051865	protein autoubiquitination	Biological Process	0.00744601	0.0855565	30	63	0.638	0.476
GO:0097581	lamellipodium organization	Biological Process	0.00744601	0.0855565	30	63	0.638	0.476
GO:0016765	transferase activity, transferring alkyl or aryl (other than methyl) groups	Molecular Function	0.00303169	0.0856138	22	41	0.47	0.537
GO:0035195	gene silencing by miRNA	Biological Process	0.00758945	0.0870686	28	58	0.595	0.483
GO:0071347	cellular response to interleukin-1	Biological Process	0.0076012	0.0870686	24	48	0.51	0.5
GO:1901879	regulation of protein depolymerization	Biological Process	0.0076012	0.0870686	24	48	0.51	0.5
GO:0006508	proteolysis	Biological Process	0.00760869	0.0870686	422	1193	8.973	0.354
GO:0036293	response to decreased oxygen levels	Biological Process	0.00767524	0.0877405	58	137	1.233	0.423
GO:0008270	zinc ion binding	Molecular Function	0.00314475	0.087891	236	640	5.045	0.369
GO:0006633	fatty acid biosynthetic process	Biological Process	0.00778066	0.0888549	35	76	0.744	0.461
GO:0008015	blood circulation	Biological Process	0.00781752	0.0891	101	256	2.148	0.395
GO:0006575	cellular modified amino acid metabolic process	Biological Process	0.00782364	0.0891	55	129	1.169	0.426
GO:0044089	positive regulation of cellular component biogenesis	Biological Process	0.00782598	0.0891	144	378	3.062	0.381
GO:0045596	negative regulation of cell differentiation	Biological Process	0.00784032	0.0891727	176	470	3.742	0.374
GO:0070482	response to oxygen levels	Biological Process	0.00786998	0.0894192	62	148	1.318	0.419
GO:0099512	supramolecular fiber	Cellular Component	0.0122394	0.0898851	156	432	3.457	0.361
GO:0002429	immune response-activating cell surface receptor signaling pathway	Biological Process	0.0079323	0.090036	52	121	1.106	0.43
GO:0042734	presynaptic membrane	Cellular Component	0.012331	0.0900814	22	46	0.488	0.478
GO:0000828	inositol hexakisphosphate kinase activity	Molecular Function	0.00326009	0.0901846	5	5	0.107	1
GO:0030509	BMP signaling pathway	Biological Process	0.00799055	0.0906054	49	113	1.042	0.434
GO:0005828	kinetochore microtubule	Cellular Component	0.0127477	0.0907372	5	6	0.111	0.833
GO:0031209	SCAR complex	Cellular Component	0.0127477	0.0907372	5	6	0.111	0.833
GO:0036019	endolysosome	Cellular Component	0.0127477	0.0907372	5	6	0.111	0.833
GO:0044453	nuclear membrane part	Cellular Component	0.0127477	0.0907372	5	6	0.111	0.833
GO:1990909	Wnt signalosome	Cellular Component	0.0127477	0.0907372	5	6	0.111	0.833
GO:0014704	intercalated disc	Cellular Component	0.0128159	0.0907578	14	26	0.31	0.538
GO:0016569	covalent chromatin modification	Biological Process	0.008051	0.0911985	132	344	2.807	0.384
GO:0006325	chromatin organization	Biological Process	0.00808738	0.0915181	179	479	3.806	0.374
GO:0006821	chloride transport	Biological Process	0.00811245	0.0917092	33	71	0.702	0.465
GO:0070382	exocytic vesicle	Cellular Component	0.0130483	0.0919345	31	70	0.687	0.443
GO:0034655	nucleobase-containing compound catabolic process	Biological Process	0.0081622	0.0921786	120	310	2.552	0.387
GO:0021795	cerebral cortex cell migration	Biological Process	0.00819812	0.0923653	19	36	0.404	0.528
GO:0098661	inorganic anion transmembrane transport	Biological Process	0.00819812	0.0923653	19	36	0.404	0.528
GO:0010638	positive regulation of organelle organization	Biological Process	0.00820347	0.0923653	163	433	3.466	0.376
GO:0007507	heart development	Biological Process	0.00831439	0.0935202	134	350	2.849	0.383
GO:0055085	transmembrane transport	Biological Process	0.0083338	0.0936445	369	1037	7.846	0.356
GO:0005677	chromatin silencing complex	Cellular Component	0.0134413	0.0937516	6	8	0.133	0.75
GO:1902710	GABA receptor complex	Cellular Component	0.0134413	0.0937516	6	8	0.133	0.75
GO:0048738	cardiac muscle tissue development	Biological Process	0.00841265	0.0944358	53	124	1.127	0.427
GO:0030904	retromer complex	Cellular Component	0.0136886	0.0949986	11	19	0.244	0.579
GO:0061025	membrane fusion	Biological Process	0.00858715	0.0962981	36	79	0.765	0.456
GO:0010506	regulation of autophagy	Biological Process	0.008626	0.0965406	76	187	1.616	0.406
GO:0048638	regulation of developmental growth	Biological Process	0.008626	0.0965406	76	187	1.616	0.406
GO:0044297	cell body	Cellular Component	0.0139804	0.0965416	68	174	1.507	0.391
GO:0045601	regulation of endothelial cell differentiation	Biological Process	0.00865296	0.096567	16	29	0.34	0.552
GO:0050709	negative regulation of protein secretion	Biological Process	0.00865458	0.096567	21	41	0.447	0.512
GO:2001169	regulation of ATP biosynthetic process	Biological Process	0.00865458	0.096567	21	41	0.447	0.512
GO:0030148	sphingolipid biosynthetic process	Biological Process	0.00866284	0.096567	29	61	0.617	0.475
GO:0032102	negative regulation of response to external stimulus	Biological Process	0.0087091	0.0969163	90	226	1.914	0.398
GO:0031669	cellular response to nutrient levels	Biological Process	0.00871148	0.0969163	57	135	1.212	0.422
GO:0019905	syntaxin binding	Molecular Function	0.00354238	0.097004	21	39	0.449	0.538
GO:0033143	regulation of intracellular steroid hormone receptor signaling pathway	Biological Process	0.00884393	0.0981948	27	56	0.574	0.482
GO:0061912	selective autophagy	Biological Process	0.00884393	0.0981948	27	56	0.574	0.482
GO:2000401	regulation of lymphocyte migration	Biological Process	0.00887954	0.0984926	23	46	0.489	0.5
GO:0061515	myeloid cell development	Biological Process	0.00892786	0.0989305	25	51	0.532	0.49
GO:0046394	carboxylic acid biosynthetic process	Biological Process	0.00894978	0.0990754	91	229	1.935	0.397
GO:0031623	receptor internalization	Biological Process	0.00900827	0.0996245	34	74	0.723	0.459
GO:0048667	cell morphogenesis involved in neuron differentiation	Biological Process	0.00907778	0.100294	126	328	2.679	0.384
GO:0098660	inorganic ion transmembrane transport	Biological Process	0.00913173	0.100791	164	437	3.487	0.375
GO:0010950	positive regulation of endopeptidase activity	Biological Process	0.00914884	0.10088	45	103	0.957	0.437
GO:1902905	positive regulation of supramolecular fiber organization	Biological Process	0.00916156	0.100921	58	138	1.233	0.42
GO:0043535	regulation of blood vessel endothelial cell migration	Biological Process	0.00940846	0.103282	32	69	0.68	0.464
GO:0031398	positive regulation of protein ubiquitination	Biological Process	0.00941269	0.103282	37	82	0.787	0.451
GO:0035966	response to topologically incorrect protein	Biological Process	0.00941269	0.103282	37	82	0.787	0.451
GO:0038061	NIK/NF-kappaB signaling	Biological Process	0.00941269	0.103282	37	82	0.787	0.451
GO:0018126	protein hydroxylation	Biological Process	0.00949204	0.103645	12	20	0.255	0.6
GO:0034405	response to fluid shear stress	Biological Process	0.00949204	0.103645	12	20	0.255	0.6
GO:0044786	cell cycle DNA replication	Biological Process	0.00949204	0.103645	12	20	0.255	0.6
GO:0045920	negative regulation of exocytosis	Biological Process	0.00949204	0.103645	12	20	0.255	0.6
GO:0072207	metanephric epithelium development	Biological Process	0.00949204	0.103645	12	20	0.255	0.6
GO:0090575	RNA polymerase II transcription factor complex	Cellular Component	0.0151033	0.103779	46	112	1.02	0.411
GO:1902116	negative regulation of organelle assembly	Biological Process	0.00957335	0.104431	18	34	0.383	0.529
GO:0008154	actin polymerization or depolymerization	Biological Process	0.00961503	0.104681	59	141	1.255	0.418
GO:1903039	positive regulation of leukocyte cell-cell adhesion	Biological Process	0.00961503	0.104681	59	141	1.255	0.418
GO:1903364	positive regulation of cellular protein catabolic process	Biological Process	0.00965819	0.105049	40	90	0.851	0.444
GO:0031970	organelle envelope lumen	Cellular Component	0.0153996	0.105294	24	52	0.532	0.462
GO:0021954	central nervous system neuron development	Biological Process	0.00977298	0.105989	30	64	0.638	0.469
GO:0035725	sodium ion transmembrane transport	Biological Process	0.00977298	0.105989	30	64	0.638	0.469
GO:1905954	positive regulation of lipid localization	Biological Process	0.00977298	0.105989	30	64	0.638	0.469
GO:0000307	cyclin-dependent protein kinase holoenzyme complex	Cellular Component	0.0159363	0.108429	15	29	0.332	0.517
GO:0014910	regulation of smooth muscle cell migration	Biological Process	0.0100548	0.108817	15	27	0.319	0.556
GO:0040019	positive regulation of embryonic development	Biological Process	0.0100548	0.108817	15	27	0.319	0.556
GO:0043903	regulation of symbiosis, encompassing mutualism through parasitism	Biological Process	0.0100714	0.108817	60	144	1.276	0.417
GO:0019915	lipid storage	Biological Process	0.0100823	0.108817	28	59	0.595	0.475
GO:0036473	cell death in response to oxidative stress	Biological Process	0.0100823	0.108817	28	59	0.595	0.475
GO:0032886	regulation of microtubule-based process	Biological Process	0.0101108	0.109016	72	177	1.531	0.407
GO:0016574	histone ubiquitination	Biological Process	0.0101202	0.109016	20	39	0.425	0.513
GO:0044782	cilium organization	Biological Process	0.0101546	0.109281	96	244	2.041	0.393
GO:0016053	organic acid biosynthetic process	Biological Process	0.0102125	0.109799	91	230	1.935	0.396
GO:0002694	regulation of leukocyte activation	Biological Process	0.0102795	0.110414	134	352	2.849	0.381
GO:0048864	stem cell development	Biological Process	0.0103108	0.110643	26	54	0.553	0.481
GO:0002066	columnar/cuboidal epithelial cell development	Biological Process	0.0103801	0.111184	22	44	0.468	0.5
GO:0001666	response to hypoxia	Biological Process	0.010381	0.111184	57	136	1.212	0.419
GO:0046467	membrane lipid biosynthetic process	Biological Process	0.0104286	0.111481	41	93	0.872	0.441
GO:0072089	stem cell proliferation	Biological Process	0.0104286	0.111481	41	93	0.872	0.441
GO:1901653	cellular response to peptide	Biological Process	0.0105586	0.112091	69	169	1.467	0.408
GO:0042110	T cell activation	Biological Process	0.0105839	0.112091	122	318	2.594	0.384
GO:0006607	NLS-bearing protein import into nucleus	Biological Process	0.0106959	0.112091	4	4	0.085	1
GO:0009448	gamma-aminobutyric acid metabolic process	Biological Process	0.0106959	0.112091	4	4	0.085	1
GO:0035564	regulation of kidney size	Biological Process	0.0106959	0.112091	4	4	0.085	1
GO:0038146	chemokine (C-X-C motif) ligand 12 signaling pathway	Biological Process	0.0106959	0.112091	4	4	0.085	1
GO:0050923	regulation of negative chemotaxis	Biological Process	0.0106959	0.112091	4	4	0.085	1
GO:0070428	regulation of nucleotide-binding oligomerization domain containing 1 signaling pathway	Biological Process	0.0106959	0.112091	4	4	0.085	1
GO:0070487	monocyte aggregation	Biological Process	0.0106959	0.112091	4	4	0.085	1
GO:0070777	D-aspartate transport	Biological Process	0.0106959	0.112091	4	4	0.085	1
GO:0070779	D-aspartate import across plasma membrane	Biological Process	0.0106959	0.112091	4	4	0.085	1
GO:0075044	autophagy of host cells involved in interaction with symbiont	Biological Process	0.0106959	0.112091	4	4	0.085	1
GO:0075071	autophagy involved in symbiotic interaction	Biological Process	0.0106959	0.112091	4	4	0.085	1
GO:0090118	receptor-mediated endocytosis involved in cholesterol transport	Biological Process	0.0106959	0.112091	4	4	0.085	1
GO:0098909	regulation of cardiac muscle cell action potential involved in regulation of contraction	Biological Process	0.0106959	0.112091	4	4	0.085	1
GO:0120179	adherens junction disassembly	Biological Process	0.0106959	0.112091	4	4	0.085	1
GO:0120180	cell-substrate adherens junction disassembly	Biological Process	0.0106959	0.112091	4	4	0.085	1
GO:0120181	focal adhesion disassembly	Biological Process	0.0106959	0.112091	4	4	0.085	1
GO:0120182	regulation of focal adhesion disassembly	Biological Process	0.0106959	0.112091	4	4	0.085	1
GO:0120183	positive regulation of focal adhesion disassembly	Biological Process	0.0106959	0.112091	4	4	0.085	1
GO:1902202	regulation of hepatocyte growth factor receptor signaling pathway	Biological Process	0.0106959	0.112091	4	4	0.085	1
GO:0031344	regulation of cell projection organization	Biological Process	0.0107642	0.112313	145	384	3.083	0.378
GO:0032366	intracellular sterol transport	Biological Process	0.0107772	0.112313	11	18	0.234	0.611
GO:0032367	intracellular cholesterol transport	Biological Process	0.0107772	0.112313	11	18	0.234	0.611
GO:0060575	intestinal epithelial cell differentiation	Biological Process	0.0107772	0.112313	11	18	0.234	0.611
GO:0060602	branch elongation of an epithelium	Biological Process	0.0107772	0.112313	11	18	0.234	0.611
GO:1903798	regulation of production of miRNAs involved in gene silencing by miRNA	Biological Process	0.0107772	0.112313	11	18	0.234	0.611
GO:0051276	chromosome organization	Biological Process	0.0107976	0.112421	275	763	5.847	0.36
GO:0017148	negative regulation of translation	Biological Process	0.0108624	0.112837	36	80	0.765	0.45
GO:0090100	positive regulation of transmembrane receptor protein serine/threonine kinase signaling pathway	Biological Process	0.0108624	0.112837	36	80	0.765	0.45
GO:0010817	regulation of hormone levels	Biological Process	0.0108678	0.112837	117	304	2.488	0.385
GO:0043433	negative regulation of DNA-binding transcription factor activity	Biological Process	0.0108979	0.113045	51	120	1.084	0.425
GO:0030307	positive regulation of cell growth	Biological Process	0.0111098	0.115137	39	88	0.829	0.443
GO:0007034	vacuolar transport	Biological Process	0.0112093	0.11606	42	96	0.893	0.438
GO:0006641	triglyceride metabolic process	Biological Process	0.0113575	0.117487	29	62	0.617	0.468
GO:0005217	intracellular ligand-gated ion channel activity	Molecular Function	0.00433532	0.117531	13	21	0.278	0.619
GO:0048511	rhythmic process	Biological Process	0.0114325	0.118153	67	164	1.425	0.409
GO:0051897	positive regulation of protein kinase B signaling	Biological Process	0.0114742	0.118475	34	75	0.723	0.453
GO:0032388	positive regulation of intracellular transport	Biological Process	0.0114964	0.118595	52	123	1.106	0.423
GO:0002764	immune response-regulating signaling pathway	Biological Process	0.011512	0.118647	96	245	2.041	0.392
GO:0019783	ubiquitin-like protein-specific protease activity	Molecular Function	0.00443697	0.119095	44	98	0.941	0.449
GO:0001953	negative regulation of cell-matrix adhesion	Biological Process	0.0116808	0.120055	14	25	0.298	0.56
GO:0010390	histone monoubiquitination	Biological Process	0.0116808	0.120055	14	25	0.298	0.56
GO:0010837	regulation of keratinocyte proliferation	Biological Process	0.0116808	0.120055	14	25	0.298	0.56
GO:1903670	regulation of sprouting angiogenesis	Biological Process	0.0117391	0.120543	27	57	0.574	0.474
GO:0098656	anion transmembrane transport	Biological Process	0.011757	0.120617	56	134	1.191	0.418
GO:0001952	regulation of cell-matrix adhesion	Biological Process	0.0118139	0.12109	37	83	0.787	0.446
GO:0030520	intracellular estrogen receptor signaling pathway	Biological Process	0.0118435	0.121282	19	37	0.404	0.514
GO:1901361	organic cyclic compound catabolic process	Biological Process	0.0118699	0.121442	137	362	2.913	0.378
GO:0051258	protein polymerization	Biological Process	0.0119085	0.121726	77	192	1.637	0.401
GO:0045598	regulation of fat cell differentiation	Biological Process	0.0119984	0.122532	43	99	0.914	0.434
GO:0010923	negative regulation of phosphatase activity	Biological Process	0.012079	0.123156	32	70	0.68	0.457
GO:0071216	cellular response to biotic stimulus	Biological Process	0.0120982	0.123156	53	126	1.127	0.421
GO:0033619	membrane protein proteolysis	Biological Process	0.0121434	0.123156	21	42	0.447	0.5
GO:0018196	peptidyl-asparagine modification	Biological Process	0.0121518	0.123156	10	16	0.213	0.625
GO:0051966	regulation of synaptic transmission, glutamatergic	Biological Process	0.0121518	0.123156	10	16	0.213	0.625
GO:0072170	metanephric tubule development	Biological Process	0.0121518	0.123156	10	16	0.213	0.625
GO:0140112	extracellular vesicle biogenesis	Biological Process	0.0121518	0.123156	10	16	0.213	0.625
GO:2001171	positive regulation of ATP biosynthetic process	Biological Process	0.0121518	0.123156	10	16	0.213	0.625
GO:0010827	regulation of glucose transmembrane transport	Biological Process	0.0121804	0.123156	23	47	0.489	0.489
GO:0022029	telencephalon cell migration	Biological Process	0.0121804	0.123156	23	47	0.489	0.489
GO:0060291	long-term synaptic potentiation	Biological Process	0.0121804	0.123156	23	47	0.489	0.489
GO:0044448	cell cortex part	Cellular Component	0.0186946	0.126576	42	102	0.931	0.412
GO:1903076	regulation of protein localization to plasma membrane	Biological Process	0.0125348	0.126626	35	78	0.744	0.449
GO:0071383	cellular response to steroid hormone stimulus	Biological Process	0.0126341	0.127514	47	110	0.999	0.427
GO:0014066	regulation of phosphatidylinositol 3-kinase signaling	Biological Process	0.0126621	0.127566	30	65	0.638	0.462
GO:1901888	regulation of cell junction assembly	Biological Process	0.0126621	0.127566	30	65	0.638	0.462
GO:0035098	ESC/E(Z) complex	Cellular Component	0.0190468	0.127763	9	15	0.199	0.6
GO:0098636	protein complex involved in cell adhesion	Cellular Component	0.0190539	0.127763	16	32	0.355	0.5
GO:0007417	central nervous system development	Biological Process	0.0127287	0.128122	203	554	4.316	0.366
GO:0046546	development of primary male sexual characteristics	Biological Process	0.0127777	0.128499	38	86	0.808	0.442
GO:0017015	regulation of transforming growth factor beta receptor signaling pathway	Biological Process	0.0128519	0.12913	41	94	0.872	0.436
GO:0007626	locomotory behavior	Biological Process	0.0129021	0.129518	62	151	1.318	0.411
GO:0071772	response to BMP	Biological Process	0.0130585	0.130834	51	121	1.084	0.421
GO:0071773	cellular response to BMP stimulus	Biological Process	0.0130585	0.130834	51	121	1.084	0.421
GO:0045070	positive regulation of viral genome replication	Biological Process	0.0130799	0.130834	16	30	0.34	0.533
GO:0046839	phospholipid dephosphorylation	Biological Process	0.0130799	0.130834	16	30	0.34	0.533
GO:0051186	cofactor metabolic process	Biological Process	0.0131306	0.131224	122	320	2.594	0.381
GO:0070555	response to interleukin-1	Biological Process	0.013203	0.131712	28	60	0.595	0.467
GO:2000060	positive regulation of ubiquitin-dependent protein catabolic process	Biological Process	0.013203	0.131712	28	60	0.595	0.467
GO:0019439	aromatic compound catabolic process	Biological Process	0.0132522	0.13197	130	343	2.764	0.379
GO:0035967	cellular response to topologically incorrect protein	Biological Process	0.0132641	0.13197	33	73	0.702	0.452
GO:0061326	renal tubule development	Biological Process	0.0132641	0.13197	33	73	0.702	0.452
GO:0031674	I band	Cellular Component	0.0198268	0.132306	27	61	0.598	0.443
GO:0007346	regulation of mitotic cell cycle	Biological Process	0.0133257	0.132465	123	323	2.615	0.381
GO:0002573	myeloid leukocyte differentiation	Biological Process	0.0134094	0.132941	63	154	1.34	0.409
GO:0050900	leukocyte migration	Biological Process	0.0134926	0.132941	92	235	1.956	0.391
GO:0002683	negative regulation of immune system process	Biological Process	0.0135199	0.132941	124	326	2.637	0.38
GO:0007350	blastoderm segmentation	Biological Process	0.0135623	0.132941	9	14	0.191	0.643
GO:0018904	ether metabolic process	Biological Process	0.0135623	0.132941	9	14	0.191	0.643
GO:0045623	negative regulation of T-helper cell differentiation	Biological Process	0.0135623	0.132941	9	14	0.191	0.643
GO:0060219	camera-type eye photoreceptor cell differentiation	Biological Process	0.0135623	0.132941	9	14	0.191	0.643
GO:0072087	renal vesicle development	Biological Process	0.0135623	0.132941	9	14	0.191	0.643
GO:1990182	exosomal secretion	Biological Process	0.0135623	0.132941	9	14	0.191	0.643
GO:0000002	mitochondrial genome maintenance	Biological Process	0.0135634	0.132941	13	23	0.276	0.565
GO:0030835	negative regulation of actin filament depolymerization	Biological Process	0.0135634	0.132941	13	23	0.276	0.565
GO:0032232	negative regulation of actin filament bundle assembly	Biological Process	0.0135634	0.132941	13	23	0.276	0.565
GO:0043368	positive T cell selection	Biological Process	0.0135634	0.132941	13	23	0.276	0.565
GO:0046856	phosphatidylinositol dephosphorylation	Biological Process	0.0135634	0.132941	13	23	0.276	0.565
GO:0047496	vesicle transport along microtubule	Biological Process	0.0135634	0.132941	13	23	0.276	0.565
GO:0090218	positive regulation of lipid kinase activity	Biological Process	0.0135634	0.132941	13	23	0.276	0.565
GO:0007041	lysosomal transport	Biological Process	0.013609	0.133271	36	81	0.765	0.444
GO:0014033	neural crest cell differentiation	Biological Process	0.0136739	0.133673	26	55	0.553	0.473
GO:0022600	digestive system process	Biological Process	0.0136739	0.133673	26	55	0.553	0.473
GO:0030133	transport vesicle	Cellular Component	0.0201333	0.133708	50	125	1.108	0.4
GO:0034249	negative regulation of cellular amide metabolic process	Biological Process	0.0137344	0.134075	42	97	0.893	0.433
GO:0034968	histone lysine methylation	Biological Process	0.0137509	0.134075	39	89	0.829	0.438
GO:0055088	lipid homeostasis	Biological Process	0.0137509	0.134075	39	89	0.829	0.438
GO:0010975	regulation of neuron projection development	Biological Process	0.0138464	0.134888	99	255	2.105	0.388
GO:0035850	epithelial cell differentiation involved in kidney development	Biological Process	0.0138724	0.135024	18	35	0.383	0.514
GO:0048863	stem cell differentiation	Biological Process	0.0139713	0.135869	60	146	1.276	0.411
GO:0014032	neural crest cell development	Biological Process	0.0140373	0.136274	24	50	0.51	0.48
GO:0032370	positive regulation of lipid transport	Biological Process	0.0140373	0.136274	24	50	0.51	0.48
GO:0017151	DEAD/H-box RNA helicase binding	Molecular Function	0.00527942	0.13631	6	7	0.128	0.857
GO:0019869	chloride channel inhibitor activity	Molecular Function	0.00527942	0.13631	6	7	0.128	0.857
GO:0043121	neurotrophin binding	Molecular Function	0.00527942	0.13631	6	7	0.128	0.857
GO:0070567	cytidylyltransferase activity	Molecular Function	0.00527942	0.13631	6	7	0.128	0.857
GO:0046626	regulation of insulin receptor signaling pathway	Biological Process	0.0142181	0.137671	20	40	0.425	0.5
GO:0061951	establishment of protein localization to plasma membrane	Biological Process	0.0142181	0.137671	20	40	0.425	0.5
GO:2001238	positive regulation of extrinsic apoptotic signaling pathway	Biological Process	0.0142181	0.137671	20	40	0.425	0.5
GO:0030330	DNA damage response, signal transduction by p53 class mediator	Biological Process	0.0142418	0.137782	22	45	0.468	0.489
GO:0046700	heterocycle catabolic process	Biological Process	0.014287	0.1381	128	338	2.722	0.379
GO:0006109	regulation of carbohydrate metabolic process	Biological Process	0.0143999	0.138951	46	108	0.978	0.426
GO:0010921	regulation of phosphatase activity	Biological Process	0.0143999	0.138951	46	108	0.978	0.426
GO:0046822	regulation of nucleocytoplasmic transport	Biological Process	0.0144642	0.139451	34	76	0.723	0.447
GO:0090090	negative regulation of canonical Wnt signaling pathway	Biological Process	0.0146219	0.14085	43	100	0.914	0.43
GO:1903038	negative regulation of leukocyte cell-cell adhesion	Biological Process	0.0146933	0.141179	37	84	0.787	0.44
GO:0045069	regulation of viral genome replication	Biological Process	0.0146938	0.141179	29	63	0.617	0.46
GO:0048659	smooth muscle cell proliferation	Biological Process	0.0146938	0.141179	29	63	0.617	0.46
GO:0030218	erythrocyte differentiation	Biological Process	0.0147313	0.14125	40	92	0.851	0.435
GO:0046328	regulation of JNK cascade	Biological Process	0.0148258	0.14125	50	119	1.063	0.42
GO:0007097	nuclear migration	Biological Process	0.0148992	0.14125	8	12	0.17	0.667
GO:0035313	wound healing, spreading of epidermal cells	Biological Process	0.0148992	0.14125	8	12	0.17	0.667
GO:0050860	negative regulation of T cell receptor signaling pathway	Biological Process	0.0148992	0.14125	8	12	0.17	0.667
GO:0071071	regulation of phospholipid biosynthetic process	Biological Process	0.0148992	0.14125	8	12	0.17	0.667
GO:0072673	lamellipodium morphogenesis	Biological Process	0.0148992	0.14125	8	12	0.17	0.667
GO:1904752	regulation of vascular associated smooth muscle cell migration	Biological Process	0.0148992	0.14125	8	12	0.17	0.667
GO:0071826	ribonucleoprotein complex subunit organization	Biological Process	0.0150803	0.14125	62	152	1.318	0.408
GO:0010968	regulation of microtubule nucleation	Biological Process	0.0151046	0.14125	5	6	0.106	0.833
GO:0021825	substrate-dependent cerebral cortex tangential migration	Biological Process	0.0151046	0.14125	5	6	0.106	0.833
GO:0021957	corticospinal tract morphogenesis	Biological Process	0.0151046	0.14125	5	6	0.106	0.833
GO:0034379	very-low-density lipoprotein particle assembly	Biological Process	0.0151046	0.14125	5	6	0.106	0.833
GO:0034384	high-density lipoprotein particle clearance	Biological Process	0.0151046	0.14125	5	6	0.106	0.833
GO:0035507	regulation of myosin-light-chain-phosphatase activity	Biological Process	0.0151046	0.14125	5	6	0.106	0.833
GO:0042940	D-amino acid transport	Biological Process	0.0151046	0.14125	5	6	0.106	0.833
GO:0045019	negative regulation of nitric oxide biosynthetic process	Biological Process	0.0151046	0.14125	5	6	0.106	0.833
GO:0045348	positive regulation of MHC class II biosynthetic process	Biological Process	0.0151046	0.14125	5	6	0.106	0.833
GO:0051124	synaptic growth at neuromuscular junction	Biological Process	0.0151046	0.14125	5	6	0.106	0.833
GO:0051582	positive regulation of neurotransmitter uptake	Biological Process	0.0151046	0.14125	5	6	0.106	0.833
GO:0051694	pointed-end actin filament capping	Biological Process	0.0151046	0.14125	5	6	0.106	0.833
GO:0051770	positive regulation of nitric-oxide synthase biosynthetic process	Biological Process	0.0151046	0.14125	5	6	0.106	0.833
GO:0060638	mesenchymal-epithelial cell signaling	Biological Process	0.0151046	0.14125	5	6	0.106	0.833
GO:0061550	cranial ganglion development	Biological Process	0.0151046	0.14125	5	6	0.106	0.833
GO:0061669	spontaneous neurotransmitter secretion	Biological Process	0.0151046	0.14125	5	6	0.106	0.833
GO:0072216	positive regulation of metanephros development	Biological Process	0.0151046	0.14125	5	6	0.106	0.833
GO:0080144	amino acid homeostasis	Biological Process	0.0151046	0.14125	5	6	0.106	0.833
GO:0090324	negative regulation of oxidative phosphorylation	Biological Process	0.0151046	0.14125	5	6	0.106	0.833
GO:1904406	negative regulation of nitric oxide metabolic process	Biological Process	0.0151046	0.14125	5	6	0.106	0.833
GO:1905064	negative regulation of vascular smooth muscle cell differentiation	Biological Process	0.0151046	0.14125	5	6	0.106	0.833
GO:1905278	positive regulation of epithelial tube formation	Biological Process	0.0151046	0.14125	5	6	0.106	0.833
GO:2000650	negative regulation of sodium ion transmembrane transporter activity	Biological Process	0.0151046	0.14125	5	6	0.106	0.833
GO:0007224	smoothened signaling pathway	Biological Process	0.015207	0.142088	47	111	0.999	0.423
GO:0035308	negative regulation of protein dephosphorylation	Biological Process	0.0153051	0.142677	15	28	0.319	0.536
GO:0019359	nicotinamide nucleotide biosynthetic process	Biological Process	0.0153337	0.142677	32	71	0.68	0.451
GO:0019363	pyridine nucleotide biosynthetic process	Biological Process	0.0153337	0.142677	32	71	0.68	0.451
GO:1902749	regulation of cell cycle G2/M phase transition	Biological Process	0.0153337	0.142677	32	71	0.68	0.451
GO:1905897	regulation of response to endoplasmic reticulum stress	Biological Process	0.0153337	0.142677	32	71	0.68	0.451
GO:0009991	response to extracellular stimulus	Biological Process	0.0154726	0.14385	87	222	1.85	0.392
GO:0030178	negative regulation of Wnt signaling pathway	Biological Process	0.0155594	0.144537	51	122	1.084	0.418
GO:0000086	G2/M transition of mitotic cell cycle	Biological Process	0.0156751	0.145229	35	79	0.744	0.443
GO:0045639	positive regulation of myeloid cell differentiation	Biological Process	0.0156751	0.145229	35	79	0.744	0.443
GO:1903522	regulation of blood circulation	Biological Process	0.015724	0.145229	55	133	1.169	0.414
GO:0001835	blastocyst hatching	Biological Process	0.0157375	0.145229	12	21	0.255	0.571
GO:0001941	postsynaptic membrane organization	Biological Process	0.0157375	0.145229	12	21	0.255	0.571
GO:0035188	hatching	Biological Process	0.0157375	0.145229	12	21	0.255	0.571
GO:0071398	cellular response to fatty acid	Biological Process	0.0157375	0.145229	12	21	0.255	0.571
GO:0071684	organism emergence from protective structure	Biological Process	0.0157375	0.145229	12	21	0.255	0.571
GO:0044057	regulation of system process	Biological Process	0.0157854	0.145263	113	296	2.403	0.382
GO:0007029	endoplasmic reticulum organization	Biological Process	0.015935	0.145263	25	53	0.532	0.472
GO:0045444	fat cell differentiation	Biological Process	0.0159388	0.145263	68	169	1.446	0.402
GO:0010820	positive regulation of T cell chemotaxis	Biological Process	0.0159487	0.145263	7	10	0.149	0.7
GO:0010839	negative regulation of keratinocyte proliferation	Biological Process	0.0159487	0.145263	7	10	0.149	0.7
GO:0033523	histone H2B ubiquitination	Biological Process	0.0159487	0.145263	7	10	0.149	0.7
GO:0035871	protein K11-linked deubiquitination	Biological Process	0.0159487	0.145263	7	10	0.149	0.7
GO:0042761	very long-chain fatty acid biosynthetic process	Biological Process	0.0159487	0.145263	7	10	0.149	0.7
GO:0060628	regulation of ER to Golgi vesicle-mediated transport	Biological Process	0.0159487	0.145263	7	10	0.149	0.7
GO:0071577	zinc ion transmembrane transport	Biological Process	0.0159487	0.145263	7	10	0.149	0.7
GO:0072172	mesonephric tubule formation	Biological Process	0.0159487	0.145263	7	10	0.149	0.7
GO:0072683	T cell extravasation	Biological Process	0.0159487	0.145263	7	10	0.149	0.7
GO:1903726	negative regulation of phospholipid metabolic process	Biological Process	0.0159487	0.145263	7	10	0.149	0.7
GO:1905063	regulation of vascular smooth muscle cell differentiation	Biological Process	0.0159487	0.145263	7	10	0.149	0.7
GO:1905668	positive regulation of protein localization to endosome	Biological Process	0.0159487	0.145263	7	10	0.149	0.7
GO:2000317	negative regulation of T-helper 17 type immune response	Biological Process	0.0159487	0.145263	7	10	0.149	0.7
GO:0006893	Golgi to plasma membrane transport	Biological Process	0.0162646	0.146146	17	33	0.361	0.515
GO:0032007	negative regulation of TOR signaling	Biological Process	0.0162646	0.146146	17	33	0.361	0.515
GO:0035329	hippo signaling	Biological Process	0.0162646	0.146146	17	33	0.361	0.515
GO:0043030	regulation of macrophage activation	Biological Process	0.0162646	0.146146	17	33	0.361	0.515
GO:0046888	negative regulation of hormone secretion	Biological Process	0.0162646	0.146146	17	33	0.361	0.515
GO:0048146	positive regulation of fibroblast proliferation	Biological Process	0.0162646	0.146146	17	33	0.361	0.515
GO:0006000	fructose metabolic process	Biological Process	0.0162935	0.146146	6	8	0.128	0.75
GO:0019511	peptidyl-proline hydroxylation	Biological Process	0.0162935	0.146146	6	8	0.128	0.75
GO:0031340	positive regulation of vesicle fusion	Biological Process	0.0162935	0.146146	6	8	0.128	0.75
GO:0032070	regulation of deoxyribonuclease activity	Biological Process	0.0162935	0.146146	6	8	0.128	0.75
GO:0033148	positive regulation of intracellular estrogen receptor signaling pathway	Biological Process	0.0162935	0.146146	6	8	0.128	0.75
GO:0046851	negative regulation of bone remodeling	Biological Process	0.0162935	0.146146	6	8	0.128	0.75
GO:0050872	white fat cell differentiation	Biological Process	0.0162935	0.146146	6	8	0.128	0.75
GO:0051767	nitric-oxide synthase biosynthetic process	Biological Process	0.0162935	0.146146	6	8	0.128	0.75
GO:0051769	regulation of nitric-oxide synthase biosynthetic process	Biological Process	0.0162935	0.146146	6	8	0.128	0.75
GO:0055015	ventricular cardiac muscle cell development	Biological Process	0.0162935	0.146146	6	8	0.128	0.75
GO:0055119	relaxation of cardiac muscle	Biological Process	0.0162935	0.146146	6	8	0.128	0.75
GO:0072540	T-helper 17 cell lineage commitment	Biological Process	0.0162935	0.146146	6	8	0.128	0.75
GO:0099171	presynaptic modulation of chemical synaptic transmission	Biological Process	0.0162935	0.146146	6	8	0.128	0.75
GO:0032611	interleukin-1 beta production	Biological Process	0.0163932	0.146688	23	48	0.489	0.479
GO:0032651	regulation of interleukin-1 beta production	Biological Process	0.0163932	0.146688	23	48	0.489	0.479
GO:0061045	negative regulation of wound healing	Biological Process	0.0163932	0.146688	23	48	0.489	0.479
GO:0042101	T cell receptor complex	Cellular Component	0.0223299	0.14759	8	13	0.177	0.615
GO:0060393	regulation of pathway-restricted SMAD protein phosphorylation	Biological Process	0.0166624	0.148642	19	38	0.404	0.5
GO:0034394	protein localization to cell surface	Biological Process	0.0166649	0.148642	21	43	0.447	0.488
GO:0043507	positive regulation of JUN kinase activity	Biological Process	0.0166649	0.148642	21	43	0.447	0.488
GO:1903573	negative regulation of response to endoplasmic reticulum stress	Biological Process	0.0166649	0.148642	21	43	0.447	0.488
GO:1902652	secondary alcohol metabolic process	Biological Process	0.0166895	0.148642	33	74	0.702	0.446
GO:0018022	peptidyl-lysine methylation	Biological Process	0.0167045	0.148642	42	98	0.893	0.429
GO:0072331	signal transduction by p53 class mediator	Biological Process	0.0167045	0.148642	42	98	0.893	0.429
GO:0007249	I-kappaB kinase/NF-kappaB signaling	Biological Process	0.0167364	0.148808	65	161	1.382	0.404
GO:0019902	phosphatase binding	Molecular Function	0.00582851	0.149067	54	126	1.154	0.429
GO:0050767	regulation of neurogenesis	Biological Process	0.0168013	0.149267	172	467	3.657	0.368
GO:2001235	positive regulation of apoptotic signaling pathway	Biological Process	0.0168238	0.149348	49	117	1.042	0.419
GO:0000987	proximal promoter sequence-specific DNA binding	Molecular Function	0.00589753	0.149423	174	466	3.72	0.373
GO:0031109	microtubule polymerization or depolymerization	Biological Process	0.0168931	0.149726	36	82	0.765	0.439
GO:0099173	postsynapse organization	Biological Process	0.0168931	0.149726	36	82	0.765	0.439
GO:0002768	immune response-regulating cell surface receptor signaling pathway	Biological Process	0.0170257	0.150568	53	128	1.127	0.414
GO:0051960	regulation of nervous system development	Biological Process	0.0170384	0.150568	199	546	4.231	0.364
GO:0048660	regulation of smooth muscle cell proliferation	Biological Process	0.0170552	0.150568	28	61	0.595	0.459
GO:0043122	regulation of I-kappaB kinase/NF-kappaB signaling	Biological Process	0.0170553	0.150568	57	139	1.212	0.41
GO:0046883	regulation of hormone secretion	Biological Process	0.0170553	0.150568	57	139	1.212	0.41
GO:0045931	positive regulation of mitotic cell cycle	Biological Process	0.0172985	0.152595	46	109	0.978	0.422
GO:0008234	cysteine-type peptidase activity	Molecular Function	0.00613379	0.152675	66	159	1.411	0.415
GO:0045295	gamma-catenin binding	Molecular Function	0.00619786	0.152675	7	9	0.15	0.778
GO:0008509	anion transmembrane transporter activity	Molecular Function	0.00620734	0.152675	89	223	1.903	0.399
GO:0099095	ligand-gated anion channel activity	Molecular Function	0.00625116	0.152675	9	13	0.192	0.692
GO:0098685	Schaffer collateral - CA1 synapse	Cellular Component	0.0233735	0.153755	26	59	0.576	0.441
GO:0004653	polypeptide N-acetylgalactosaminyltransferase activity	Molecular Function	0.00642371	0.154112	8	11	0.171	0.727
GO:0015278	calcium-release channel activity	Molecular Function	0.00642371	0.154112	8	11	0.171	0.727
GO:0006974	cellular response to DNA damage stimulus	Biological Process	0.0175099	0.154338	204	561	4.338	0.364
GO:0006259	DNA metabolic process	Biological Process	0.0176222	0.155206	238	661	5.061	0.36
GO:0000993	RNA polymerase II complex binding	Molecular Function	0.00654075	0.155544	14	24	0.299	0.583
GO:1903900	regulation of viral life cycle	Biological Process	0.0176935	0.155712	43	101	0.914	0.426
GO:0036294	cellular response to decreased oxygen levels	Biological Process	0.0177266	0.155758	31	69	0.659	0.449
GO:0071456	cellular response to hypoxia	Biological Process	0.0177266	0.155758	31	69	0.659	0.449
GO:0000790	nuclear chromatin	Cellular Component	0.023924	0.156618	30	70	0.665	0.429
GO:0044449	contractile fiber part	Cellular Component	0.0240343	0.156618	39	95	0.864	0.411
GO:0006471	protein ADP-ribosylation	Biological Process	0.0179227	0.156737	14	26	0.298	0.538
GO:0045648	positive regulation of erythrocyte differentiation	Biological Process	0.0179227	0.156737	14	26	0.298	0.538
GO:0048678	response to axon injury	Biological Process	0.0179227	0.156737	14	26	0.298	0.538
GO:0090184	positive regulation of kidney development	Biological Process	0.0179227	0.156737	14	26	0.298	0.538
GO:0090207	regulation of triglyceride metabolic process	Biological Process	0.0179227	0.156737	14	26	0.298	0.538
GO:1905953	negative regulation of lipid localization	Biological Process	0.0179227	0.156737	14	26	0.298	0.538
GO:0031334	positive regulation of protein complex assembly	Biological Process	0.017936	0.156737	72	181	1.531	0.398
GO:0032273	positive regulation of protein polymerization	Biological Process	0.0179786	0.156987	40	93	0.851	0.43
GO:0008584	male gonad development	Biological Process	0.018115	0.157898	37	85	0.787	0.435
GO:0072009	nephron epithelium development	Biological Process	0.018115	0.157898	37	85	0.787	0.435
GO:0051495	positive regulation of cytoskeleton organization	Biological Process	0.0181519	0.157898	63	156	1.34	0.404
GO:0007214	gamma-aminobutyric acid signaling pathway	Biological Process	0.0182379	0.157898	11	19	0.234	0.579
GO:0034260	negative regulation of GTPase activity	Biological Process	0.0182379	0.157898	11	19	0.234	0.579
GO:0046639	negative regulation of alpha-beta T cell differentiation	Biological Process	0.0182379	0.157898	11	19	0.234	0.579
GO:0055090	acylglycerol homeostasis	Biological Process	0.0182379	0.157898	11	19	0.234	0.579
GO:0070328	triglyceride homeostasis	Biological Process	0.0182379	0.157898	11	19	0.234	0.579
GO:0070861	regulation of protein exit from endoplasmic reticulum	Biological Process	0.0182379	0.157898	11	19	0.234	0.579
GO:0072202	cell differentiation involved in metanephros development	Biological Process	0.0182379	0.157898	11	19	0.234	0.579
GO:0098810	neurotransmitter reuptake	Biological Process	0.0182379	0.157898	11	19	0.234	0.579
GO:0045137	development of primary sexual characteristics	Biological Process	0.0183793	0.158998	59	145	1.255	0.407
GO:0042982	amyloid precursor protein metabolic process	Biological Process	0.018579	0.160602	24	51	0.51	0.471
GO:0030135	coated vesicle	Cellular Component	0.0248639	0.161184	40	98	0.887	0.408
GO:0090734	site of DNA damage	Cellular Component	0.0249673	0.161184	27	62	0.598	0.435
GO:0010769	regulation of cell morphogenesis involved in differentiation	Biological Process	0.0187495	0.161951	64	159	1.361	0.403
GO:0015103	inorganic anion transmembrane transporter activity	Molecular Function	0.00692374	0.162651	44	100	0.941	0.44
GO:0061659	ubiquitin-like protein ligase activity	Molecular Function	0.00695962	0.162651	65	157	1.389	0.414
GO:0034220	ion transmembrane transport	Biological Process	0.0189768	0.163788	221	612	4.699	0.361
GO:1903844	regulation of cellular response to transforming growth factor beta stimulus	Biological Process	0.0190765	0.164257	41	96	0.872	0.427
GO:0006378	mRNA polyadenylation	Biological Process	0.0190897	0.164257	16	31	0.34	0.516
GO:0046834	lipid phosphorylation	Biological Process	0.0190897	0.164257	16	31	0.34	0.516
GO:0060135	maternal process involved in female pregnancy	Biological Process	0.0190897	0.164257	16	31	0.34	0.516
GO:0045600	positive regulation of fat cell differentiation	Biological Process	0.0191572	0.164459	22	46	0.468	0.478
GO:1901796	regulation of signal transduction by p53 class mediator	Biological Process	0.0191572	0.164459	22	46	0.468	0.478
GO:1901799	negative regulation of proteasomal protein catabolic process	Biological Process	0.0191572	0.164459	22	46	0.468	0.478
GO:0008203	cholesterol metabolic process	Biological Process	0.0192561	0.16518	32	72	0.68	0.444
GO:0016241	regulation of macroautophagy	Biological Process	0.0193378	0.165754	38	88	0.808	0.432
GO:1904951	positive regulation of establishment of protein localization	Biological Process	0.0194545	0.166628	70	176	1.488	0.398
GO:0010812	negative regulation of cell-substrate adhesion	Biological Process	0.0195167	0.16665	20	41	0.425	0.488
GO:0043536	positive regulation of blood vessel endothelial cell migration	Biological Process	0.0195167	0.16665	20	41	0.425	0.488
GO:0051196	regulation of coenzyme metabolic process	Biological Process	0.0195167	0.16665	20	41	0.425	0.488
GO:0097194	execution phase of apoptosis	Biological Process	0.0195167	0.16665	20	41	0.425	0.488
GO:0032101	regulation of response to external stimulus	Biological Process	0.0195503	0.16681	196	539	4.168	0.364
GO:0042393	histone binding	Molecular Function	0.00725636	0.168137	62	149	1.325	0.416
GO:1904949	ATPase complex	Cellular Component	0.0264432	0.169797	32	76	0.709	0.421
GO:0043679	axon terminus	Cellular Component	0.026546	0.169797	16	33	0.355	0.485
GO:0050863	regulation of T cell activation	Biological Process	0.0201165	0.171511	82	210	1.744	0.39
GO:0051539	4 iron, 4 sulfur cluster binding	Molecular Function	0.00753359	0.173081	13	22	0.278	0.591
GO:0005996	monosaccharide metabolic process	Biological Process	0.0203432	0.173312	62	154	1.318	0.403
GO:0071214	cellular response to abiotic stimulus	Biological Process	0.0203752	0.173321	77	196	1.637	0.393
GO:0104004	cellular response to environmental stimulus	Biological Process	0.0203752	0.173321	77	196	1.637	0.393
GO:0048732	gland development	Biological Process	0.0205173	0.174397	102	267	2.169	0.382
GO:0006733	oxidoreduction coenzyme metabolic process	Biological Process	0.0206511	0.175098	46	110	0.978	0.418
GO:0010952	positive regulation of peptidase activity	Biological Process	0.0206511	0.175098	46	110	0.978	0.418
GO:0016579	protein deubiquitination	Biological Process	0.0206511	0.175098	46	110	0.978	0.418
GO:0006513	protein monoubiquitination	Biological Process	0.0207834	0.175098	25	54	0.532	0.463
GO:0014031	mesenchymal cell development	Biological Process	0.0207834	0.175098	25	54	0.532	0.463
GO:0031060	regulation of histone methylation	Biological Process	0.0207834	0.175098	25	54	0.532	0.463
GO:0046785	microtubule polymerization	Biological Process	0.0207834	0.175098	25	54	0.532	0.463
GO:0009266	response to temperature stimulus	Biological Process	0.0207835	0.175098	36	83	0.765	0.434
GO:0007030	Golgi organization	Biological Process	0.0207873	0.175098	33	75	0.702	0.44
GO:0030316	osteoclast differentiation	Biological Process	0.0207873	0.175098	33	75	0.702	0.44
GO:0050868	negative regulation of T cell activation	Biological Process	0.0207873	0.175098	33	75	0.702	0.44
GO:0072525	pyridine-containing compound biosynthetic process	Biological Process	0.0207873	0.175098	33	75	0.702	0.44
GO:0002695	negative regulation of leukocyte activation	Biological Process	0.0208518	0.175246	50	121	1.063	0.413
GO:0008064	regulation of actin polymerization or depolymerization	Biological Process	0.0208518	0.175246	50	121	1.063	0.413
GO:0030832	regulation of actin filament length	Biological Process	0.0208518	0.175246	50	121	1.063	0.413
GO:2001239	regulation of extrinsic apoptotic signaling pathway in absence of ligand	Biological Process	0.0210052	0.175937	13	24	0.276	0.542
GO:0006829	zinc ion transport	Biological Process	0.0210951	0.175937	10	17	0.213	0.588
GO:0009648	photoperiodism	Biological Process	0.0210951	0.175937	10	17	0.213	0.588
GO:0043153	entrainment of circadian clock by photoperiod	Biological Process	0.0210951	0.175937	10	17	0.213	0.588
GO:0043687	post-translational protein modification	Biological Process	0.0210951	0.175937	10	17	0.213	0.588
GO:0048679	regulation of axon regeneration	Biological Process	0.0210951	0.175937	10	17	0.213	0.588
GO:0051647	nucleus localization	Biological Process	0.0210951	0.175937	10	17	0.213	0.588
GO:0061099	negative regulation of protein tyrosine kinase activity	Biological Process	0.0210951	0.175937	10	17	0.213	0.588
GO:0070570	regulation of neuron projection regeneration	Biological Process	0.0210951	0.175937	10	17	0.213	0.588
GO:0090335	regulation of brown fat cell differentiation	Biological Process	0.0210951	0.175937	10	17	0.213	0.588
GO:0019058	viral life cycle	Biological Process	0.0211068	0.175937	68	171	1.446	0.398
GO:0071949	FAD binding	Molecular Function	0.00772939	0.176087	16	29	0.342	0.552
GO:0031667	response to nutrient levels	Biological Process	0.0213288	0.177656	79	202	1.68	0.391
GO:0030027	lamellipodium	Cellular Component	0.0279111	0.177709	44	110	0.975	0.4
GO:0040029	regulation of gene expression, epigenetic	Biological Process	0.0213686	0.177854	59	146	1.255	0.404
GO:0010633	negative regulation of epithelial cell migration	Biological Process	0.0216731	0.180122	23	49	0.489	0.469
GO:0048145	regulation of fibroblast proliferation	Biological Process	0.0216731	0.180122	23	49	0.489	0.469
GO:0016746	transferase activity, transferring acyl groups	Molecular Function	0.00804702	0.181796	78	194	1.667	0.402
GO:0098552	side of membrane	Cellular Component	0.029139	0.182294	103	283	2.283	0.364
GO:0005641	nuclear envelope lumen	Cellular Component	0.02978	0.182294	6	9	0.133	0.667
GO:0010009	cytoplasmic side of endosome membrane	Cellular Component	0.0298132	0.182294	3	3	0.066	1
GO:0036194	muscle cell projection	Cellular Component	0.0298132	0.182294	3	3	0.066	1
GO:0036195	muscle cell projection membrane	Cellular Component	0.0298132	0.182294	3	3	0.066	1
GO:0097629	extrinsic component of omegasome membrane	Cellular Component	0.0298132	0.182294	3	3	0.066	1
GO:1903349	omegasome membrane	Cellular Component	0.0298132	0.182294	3	3	0.066	1
GO:1990423	RZZ complex	Cellular Component	0.0298132	0.182294	3	3	0.066	1
GO:1990462	omegasome	Cellular Component	0.0298132	0.182294	3	3	0.066	1
GO:0031985	Golgi cisterna	Cellular Component	0.030056	0.182973	17	36	0.377	0.472
GO:0033500	carbohydrate homeostasis	Biological Process	0.0220785	0.183219	60	149	1.276	0.403
GO:0042593	glucose homeostasis	Biological Process	0.0220785	0.183219	60	149	1.276	0.403
GO:0045664	regulation of neuron differentiation	Biological Process	0.0222923	0.184856	133	357	2.828	0.373
GO:0032623	interleukin-2 production	Biological Process	0.0224032	0.184923	21	44	0.447	0.477
GO:0032663	regulation of interleukin-2 production	Biological Process	0.0224032	0.184923	21	44	0.447	0.477
GO:0043266	regulation of potassium ion transport	Biological Process	0.0224032	0.184923	21	44	0.447	0.477
GO:0061005	cell differentiation involved in kidney development	Biological Process	0.0224032	0.184923	21	44	0.447	0.477
GO:1903532	positive regulation of secretion by cell	Biological Process	0.0224139	0.184923	56	138	1.191	0.406
GO:0032435	negative regulation of proteasomal ubiquitin-dependent protein catabolic process	Biological Process	0.0224324	0.184923	15	29	0.319	0.517
GO:0042398	cellular modified amino acid biosynthetic process	Biological Process	0.0224324	0.184923	15	29	0.319	0.517
GO:1901016	regulation of potassium ion transmembrane transporter activity	Biological Process	0.0224324	0.184923	15	29	0.319	0.517
GO:1903034	regulation of response to wounding	Biological Process	0.0226036	0.186197	52	127	1.106	0.409
GO:0050839	cell adhesion molecule binding	Molecular Function	0.00848585	0.187073	54	128	1.154	0.422
GO:0001784	phosphotyrosine residue binding	Molecular Function	0.00848762	0.187073	18	34	0.385	0.529
GO:0016409	palmitoyltransferase activity	Molecular Function	0.00848762	0.187073	18	34	0.385	0.529
GO:0015081	sodium ion transmembrane transporter activity	Molecular Function	0.00858004	0.187539	41	93	0.876	0.441
GO:0070412	R-SMAD binding	Molecular Function	0.00864714	0.187539	12	20	0.257	0.6
GO:0030017	sarcomere	Cellular Component	0.0309589	0.187646	36	88	0.798	0.409
GO:0008333	endosome to lysosome transport	Biological Process	0.0228775	0.188315	19	39	0.404	0.487
GO:0022409	positive regulation of cell-cell adhesion	Biological Process	0.0229055	0.188407	66	166	1.403	0.398
GO:0018023	peptidyl-lysine trimethylation	Biological Process	0.0229558	0.188544	17	34	0.361	0.5
GO:0035272	exocrine system development	Biological Process	0.0229558	0.188544	17	34	0.361	0.5
GO:1901343	negative regulation of vasculature development	Biological Process	0.0229876	0.188577	41	97	0.872	0.423
GO:0072028	nephron morphogenesis	Biological Process	0.0229936	0.188577	26	57	0.553	0.456
GO:0007610	behavior	Biological Process	0.0230917	0.189244	147	398	3.126	0.369
GO:0030534	adult behavior	Biological Process	0.0234313	0.191887	45	108	0.957	0.417
GO:0002065	columnar/cuboidal epithelial cell differentiation	Biological Process	0.0235005	0.192313	38	89	0.808	0.427
GO:0002821	positive regulation of adaptive immune response	Biological Process	0.0238383	0.194651	35	81	0.744	0.432
GO:0006639	acylglycerol metabolic process	Biological Process	0.0238383	0.194651	35	81	0.744	0.432
GO:0071453	cellular response to oxygen levels	Biological Process	0.0238383	0.194651	35	81	0.744	0.432
GO:0004860	protein kinase inhibitor activity	Molecular Function	0.00906868	0.195121	22	44	0.47	0.5
GO:0032182	ubiquitin-like protein binding	Molecular Function	0.00969857	0.19707	29	62	0.62	0.468
GO:0005343	organic acid:sodium symporter activity	Molecular Function	0.00987754	0.19707	11	18	0.235	0.611
GO:0099604	ligand-gated calcium channel activity	Molecular Function	0.00987754	0.19707	11	18	0.235	0.611
GO:0019903	protein phosphatase binding	Molecular Function	0.00990883	0.19707	40	91	0.855	0.44
GO:0016877	ligase activity, forming carbon-sulfur bonds	Molecular Function	0.0099759	0.19707	17	32	0.363	0.531
GO:0019887	protein kinase regulator activity	Molecular Function	0.0100009	0.19707	50	118	1.069	0.424
GO:0004594	pantothenate kinase activity	Molecular Function	0.0102497	0.19707	4	4	0.086	1
GO:0004726	non-membrane spanning protein tyrosine phosphatase activity	Molecular Function	0.0102497	0.19707	4	4	0.086	1
GO:0004758	serine C-palmitoyltransferase activity	Molecular Function	0.0102497	0.19707	4	4	0.086	1
GO:0016454	C-palmitoyltransferase activity	Molecular Function	0.0102497	0.19707	4	4	0.086	1
GO:0038085	vascular endothelial growth factor binding	Molecular Function	0.0102497	0.19707	4	4	0.086	1
GO:0070004	cysteine-type exopeptidase activity	Molecular Function	0.0102497	0.19707	4	4	0.086	1
GO:0071253	connexin binding	Molecular Function	0.0102497	0.19707	4	4	0.086	1
GO:0098882	structural constituent of presynaptic active zone	Molecular Function	0.0102497	0.19707	4	4	0.086	1
GO:0099181	structural constituent of presynapse	Molecular Function	0.0102497	0.19707	4	4	0.086	1
GO:0015914	phospholipid transport	Biological Process	0.0241948	0.197337	24	52	0.51	0.462
GO:0010818	T cell chemotaxis	Biological Process	0.0243258	0.197337	9	15	0.191	0.6
GO:0018279	protein N-linked glycosylation via asparagine	Biological Process	0.0243258	0.197337	9	15	0.191	0.6
GO:0046697	decidualization	Biological Process	0.0243258	0.197337	9	15	0.191	0.6
GO:0070102	interleukin-6-mediated signaling pathway	Biological Process	0.0243258	0.197337	9	15	0.191	0.6
GO:0070633	transepithelial transport	Biological Process	0.0243258	0.197337	9	15	0.191	0.6
GO:0072234	metanephric nephron tubule development	Biological Process	0.0243258	0.197337	9	15	0.191	0.6
GO:0101023	vascular endothelial cell proliferation	Biological Process	0.0243258	0.197337	9	15	0.191	0.6
GO:1905562	regulation of vascular endothelial cell proliferation	Biological Process	0.0243258	0.197337	9	15	0.191	0.6
GO:0000186	activation of MAPKK activity	Biological Process	0.0246391	0.198014	12	22	0.255	0.545
GO:0003338	metanephros morphogenesis	Biological Process	0.0246391	0.198014	12	22	0.255	0.545
GO:0010586	miRNA metabolic process	Biological Process	0.0246391	0.198014	12	22	0.255	0.545
GO:0019432	triglyceride biosynthetic process	Biological Process	0.0246391	0.198014	12	22	0.255	0.545
GO:0031112	positive regulation of microtubule polymerization or depolymerization	Biological Process	0.0246391	0.198014	12	22	0.255	0.545
GO:0032365	intracellular lipid transport	Biological Process	0.0246391	0.198014	12	22	0.255	0.545
GO:0032781	positive regulation of ATPase activity	Biological Process	0.0246391	0.198014	12	22	0.255	0.545
GO:0050686	negative regulation of mRNA processing	Biological Process	0.0246391	0.198014	12	22	0.255	0.545
GO:0050849	negative regulation of calcium-mediated signaling	Biological Process	0.0246391	0.198014	12	22	0.255	0.545
GO:0055078	sodium ion homeostasis	Biological Process	0.0246391	0.198014	12	22	0.255	0.545
GO:0071354	cellular response to interleukin-6	Biological Process	0.0246391	0.198014	12	22	0.255	0.545
GO:1903393	positive regulation of adherens junction organization	Biological Process	0.0246391	0.198014	12	22	0.255	0.545
GO:1903579	negative regulation of ATP metabolic process	Biological Process	0.0246391	0.198014	12	22	0.255	0.545
GO:0005845	mRNA cap binding complex	Cellular Component	0.033209	0.198788	5	7	0.111	0.714
GO:1902711	GABA-A receptor complex	Cellular Component	0.033209	0.198788	5	7	0.111	0.714
GO:0030173	integral component of Golgi membrane	Cellular Component	0.0332268	0.198788	13	26	0.288	0.5
GO:0005881	cytoplasmic microtubule	Cellular Component	0.0334062	0.199004	18	39	0.399	0.462
GO:0044270	cellular nitrogen compound catabolic process	Biological Process	0.0247853	0.199046	125	335	2.658	0.373
GO:0017059	serine C-palmitoyltransferase complex	Cellular Component	0.0347507	0.199314	4	5	0.089	0.8
GO:0031211	endoplasmic reticulum palmitoyltransferase complex	Cellular Component	0.0347507	0.199314	4	5	0.089	0.8
GO:0031313	extrinsic component of endosome membrane	Cellular Component	0.0347507	0.199314	4	5	0.089	0.8
GO:0032584	growth cone membrane	Cellular Component	0.0347507	0.199314	4	5	0.089	0.8
GO:0042382	paraspeckles	Cellular Component	0.0347507	0.199314	4	5	0.089	0.8
GO:0044352	pinosome	Cellular Component	0.0347507	0.199314	4	5	0.089	0.8
GO:0044354	macropinosome	Cellular Component	0.0347507	0.199314	4	5	0.089	0.8
GO:0090723	growth cone part	Cellular Component	0.0347507	0.199314	4	5	0.089	0.8
GO:1905961	protein-cysteine S-palmitoyltransferase complex	Cellular Component	0.0347507	0.199314	4	5	0.089	0.8
GO:0015850	organic hydroxy compound transport	Biological Process	0.025184	0.201933	55	136	1.169	0.404
GO:0001776	leukocyte homeostasis	Biological Process	0.0251988	0.201933	27	60	0.574	0.45
GO:0008543	fibroblast growth factor receptor signaling pathway	Biological Process	0.0251988	0.201933	27	60	0.574	0.45
GO:1900076	regulation of cellular response to insulin stimulus	Biological Process	0.0252969	0.202574	22	47	0.468	0.468
GO:0101005	ubiquitinyl hydrolase activity	Molecular Function	0.01062	0.202753	41	94	0.876	0.436
GO:0005102	signaling receptor binding	Molecular Function	0.0107289	0.203399	361	1028	7.717	0.351
GO:0072330	monocarboxylic acid biosynthetic process	Biological Process	0.0255461	0.204423	65	164	1.382	0.396
GO:0097305	response to alcohol	Biological Process	0.02564	0.205028	33	76	0.702	0.434
GO:0000775	chromosome, centromeric region	Cellular Component	0.0359845	0.205541	49	126	1.086	0.389
GO:0044291	cell-cell contact zone	Cellular Component	0.0365873	0.208128	19	42	0.421	0.452
GO:0003714	transcription corepressor activity	Molecular Function	0.0111309	0.209506	45	105	0.962	0.429
GO:0005158	insulin receptor binding	Molecular Function	0.0112056	0.209506	10	16	0.214	0.625
GO:0033146	regulation of intracellular estrogen receptor signaling pathway	Biological Process	0.0263959	0.210622	14	27	0.298	0.519
GO:0060441	epithelial tube branching involved in lung morphogenesis	Biological Process	0.0263959	0.210622	14	27	0.298	0.519
GO:0070542	response to fatty acid	Biological Process	0.0263959	0.210622	14	27	0.298	0.519
GO:0007163	establishment or maintenance of cell polarity	Biological Process	0.0264201	0.210665	52	128	1.106	0.406
GO:2000377	regulation of reactive oxygen species metabolic process	Biological Process	0.0265706	0.211714	44	106	0.936	0.415
GO:0000976	transcription regulatory region sequence-specific DNA binding	Molecular Function	0.0114018	0.211714	233	647	4.981	0.36
GO:0051054	positive regulation of DNA metabolic process	Biological Process	0.0268899	0.214106	67	170	1.425	0.394
GO:0016757	transferase activity, transferring glycosyl groups	Molecular Function	0.0116211	0.214319	87	222	1.86	0.392
GO:0006110	regulation of glycolytic process	Biological Process	0.0269931	0.214471	16	32	0.34	0.5
GO:0061098	positive regulation of protein tyrosine kinase activity	Biological Process	0.0269931	0.214471	16	32	0.34	0.5
GO:0120163	negative regulation of cold-induced thermogenesis	Biological Process	0.0269931	0.214471	16	32	0.34	0.5
GO:0051098	regulation of binding	Biological Process	0.027042	0.214707	99	261	2.105	0.379
GO:0070997	neuron death	Biological Process	0.0271901	0.21573	73	187	1.552	0.39
GO:0005852	eukaryotic translation initiation factor 3 complex	Cellular Component	0.0381351	0.216047	8	14	0.177	0.571
GO:0031463	Cul3-RING ubiquitin ligase complex	Cellular Component	0.0384015	0.216672	14	29	0.31	0.483
GO:0014902	myotube differentiation	Biological Process	0.0273336	0.216715	34	79	0.723	0.43
GO:0001501	skeletal system development	Biological Process	0.0274146	0.217204	136	368	2.892	0.37
GO:0033135	regulation of peptidyl-serine phosphorylation	Biological Process	0.0275071	0.217782	41	98	0.872	0.418
GO:0033267	axon part	Cellular Component	0.0387845	0.217947	45	115	0.997	0.391
GO:0019199	transmembrane receptor protein kinase activity	Molecular Function	0.0119139	0.218233	31	68	0.663	0.456
GO:1903047	mitotic cell cycle process	Biological Process	0.0276841	0.218992	161	441	3.423	0.365
GO:0002237	response to molecule of bacterial origin	Biological Process	0.0277382	0.218992	63	159	1.34	0.396
GO:1901652	response to peptide	Biological Process	0.0277525	0.218992	80	207	1.701	0.386
GO:0015693	magnesium ion transport	Biological Process	0.027914	0.218992	8	13	0.17	0.615
GO:0017121	phospholipid scrambling	Biological Process	0.027914	0.218992	8	13	0.17	0.615
GO:0032695	negative regulation of interleukin-12 production	Biological Process	0.027914	0.218992	8	13	0.17	0.615
GO:0043369	CD4-positive or CD8-positive, alpha-beta T cell lineage commitment	Biological Process	0.027914	0.218992	8	13	0.17	0.615
GO:0071786	endoplasmic reticulum tubular network organization	Biological Process	0.027914	0.218992	8	13	0.17	0.615
GO:0072077	renal vesicle morphogenesis	Biological Process	0.027914	0.218992	8	13	0.17	0.615
GO:0090190	positive regulation of branching involved in ureteric bud morphogenesis	Biological Process	0.027914	0.218992	8	13	0.17	0.615
GO:1901798	positive regulation of signal transduction by p53 class mediator	Biological Process	0.027914	0.218992	8	13	0.17	0.615
GO:1904262	negative regulation of TORC1 signaling	Biological Process	0.027914	0.218992	8	13	0.17	0.615
GO:2000010	positive regulation of protein localization to cell surface	Biological Process	0.027914	0.218992	8	13	0.17	0.615
GO:0019725	cellular homeostasis	Biological Process	0.0279725	0.219297	177	488	3.764	0.363
GO:0021885	forebrain cell migration	Biological Process	0.0281777	0.220444	23	50	0.489	0.46
GO:0043666	regulation of phosphoprotein phosphatase activity	Biological Process	0.0281777	0.220444	23	50	0.489	0.46
GO:0048144	fibroblast proliferation	Biological Process	0.0281777	0.220444	23	50	0.489	0.46
GO:0004843	thiol-dependent ubiquitin-specific protease activity	Molecular Function	0.0122412	0.22124	40	92	0.855	0.435
GO:0036459	thiol-dependent ubiquitinyl hydrolase activity	Molecular Function	0.0122412	0.22124	40	92	0.855	0.435
GO:0031345	negative regulation of cell projection organization	Biological Process	0.028338	0.221543	38	90	0.808	0.422
GO:0032496	response to lipopolysaccharide	Biological Process	0.0285153	0.222773	59	148	1.255	0.399
GO:0016747	transferase activity, transferring acyl groups other than amino-acyl groups	Molecular Function	0.012435	0.222868	68	169	1.454	0.402
GO:0015297	antiporter activity	Molecular Function	0.0124957	0.222868	22	45	0.47	0.489
GO:0098562	cytoplasmic side of membrane	Cellular Component	0.0398825	0.223213	39	98	0.864	0.398
GO:0009925	basal plasma membrane	Cellular Component	0.0401495	0.22333	12	24	0.266	0.5
GO:0005811	lipid droplet	Cellular Component	0.04054	0.22333	24	56	0.532	0.429
GO:0030018	Z disc	Cellular Component	0.04054	0.22333	24	56	0.532	0.429
GO:0031201	SNARE complex	Cellular Component	0.0405469	0.22333	10	19	0.222	0.526
GO:0044798	nuclear transcription factor complex	Cellular Component	0.0407774	0.223711	48	124	1.064	0.387
GO:0010762	regulation of fibroblast migration	Biological Process	0.0289274	0.225208	11	20	0.234	0.55
GO:0031116	positive regulation of microtubule polymerization	Biological Process	0.0289274	0.225208	11	20	0.234	0.55
GO:0055069	zinc ion homeostasis	Biological Process	0.0289274	0.225208	11	20	0.234	0.55
GO:0098815	modulation of excitatory postsynaptic potential	Biological Process	0.0289274	0.225208	11	20	0.234	0.55
GO:1902042	negative regulation of extrinsic apoptotic signaling pathway via death domain receptors	Biological Process	0.0289274	0.225208	11	20	0.234	0.55
GO:0006638	neutral lipid metabolic process	Biological Process	0.0290103	0.225696	35	82	0.744	0.427
GO:0001570	vasculogenesis	Biological Process	0.0292013	0.22671	26	58	0.553	0.448
GO:0030048	actin filament-based movement	Biological Process	0.0292013	0.22671	26	58	0.553	0.448
GO:0042632	cholesterol homeostasis	Biological Process	0.0292013	0.22671	26	58	0.553	0.448
GO:0051047	positive regulation of secretion	Biological Process	0.0293263	0.227523	60	151	1.276	0.397
GO:0061448	connective tissue development	Biological Process	0.0294955	0.228677	71	182	1.51	0.39
GO:0002042	cell migration involved in sprouting angiogenesis	Biological Process	0.0295445	0.228712	21	45	0.447	0.467
GO:0046889	positive regulation of lipid biosynthetic process	Biological Process	0.0295445	0.228712	21	45	0.447	0.467
GO:2000779	regulation of double-strand break repair	Biological Process	0.0295612	0.228712	29	66	0.617	0.439
GO:1990138	neuron projection extension	Biological Process	0.0298078	0.23046	39	93	0.829	0.419
GO:0051100	negative regulation of binding	Biological Process	0.0300509	0.23218	47	115	0.999	0.409
GO:0070507	regulation of microtubule cytoskeleton organization	Biological Process	0.0301281	0.232615	61	154	1.297	0.396
GO:0005801	cis-Golgi network	Cellular Component	0.0432396	0.23444	15	32	0.332	0.469
GO:0044438	microbody part	Cellular Component	0.0432396	0.23444	15	32	0.332	0.469
GO:0044439	peroxisomal part	Cellular Component	0.0432396	0.23444	15	32	0.332	0.469
GO:0003730	mRNA 3'-UTR binding	Molecular Function	0.0132604	0.23496	27	58	0.577	0.466
GO:0050770	regulation of axonogenesis	Biological Process	0.0306676	0.235726	36	85	0.765	0.424
GO:0051705	multi-organism behavior	Biological Process	0.0307123	0.235726	19	40	0.404	0.475
GO:1901379	regulation of potassium ion transmembrane transport	Biological Process	0.0307123	0.235726	19	40	0.404	0.475
GO:1903510	mucopolysaccharide metabolic process	Biological Process	0.0307123	0.235726	19	40	0.404	0.475
GO:0030278	regulation of ossification	Biological Process	0.0309204	0.235726	62	157	1.318	0.395
GO:0002063	chondrocyte development	Biological Process	0.0311067	0.235726	13	25	0.276	0.52
GO:0010862	positive regulation of pathway-restricted SMAD protein phosphorylation	Biological Process	0.0311067	0.235726	13	25	0.276	0.52
GO:0031952	regulation of protein autophosphorylation	Biological Process	0.0311067	0.235726	13	25	0.276	0.52
GO:0046854	phosphatidylinositol phosphorylation	Biological Process	0.0311067	0.235726	13	25	0.276	0.52
GO:0071526	semaphorin-plexin signaling pathway	Biological Process	0.0311067	0.235726	13	25	0.276	0.52
GO:0071539	protein localization to centrosome	Biological Process	0.0311067	0.235726	13	25	0.276	0.52
GO:2000008	regulation of protein localization to cell surface	Biological Process	0.0311067	0.235726	13	25	0.276	0.52
GO:0006979	response to oxidative stress	Biological Process	0.0311233	0.235726	94	248	1.999	0.379
GO:0032787	monocarboxylic acid metabolic process	Biological Process	0.0311633	0.235726	120	323	2.552	0.372
GO:0030041	actin filament polymerization	Biological Process	0.0311841	0.235726	48	118	1.021	0.407
GO:0000381	regulation of alternative mRNA splicing, via spliceosome	Biological Process	0.0315346	0.235726	17	35	0.361	0.486
GO:0006509	membrane protein ectodomain proteolysis	Biological Process	0.0315346	0.235726	17	35	0.361	0.486
GO:0030042	actin filament depolymerization	Biological Process	0.0315346	0.235726	17	35	0.361	0.486
GO:0043470	regulation of carbohydrate catabolic process	Biological Process	0.0315346	0.235726	17	35	0.361	0.486
GO:0043631	RNA polyadenylation	Biological Process	0.0315346	0.235726	17	35	0.361	0.486
GO:0061028	establishment of endothelial barrier	Biological Process	0.0315346	0.235726	17	35	0.361	0.486
GO:0031110	regulation of microtubule polymerization or depolymerization	Biological Process	0.0316657	0.235726	27	61	0.574	0.443
GO:0021987	cerebral cortex development	Biological Process	0.0317058	0.235726	30	69	0.638	0.435
GO:0001833	inner cell mass cell proliferation	Biological Process	0.0317693	0.235726	7	11	0.149	0.636
GO:0002070	epithelial cell maturation	Biological Process	0.0317693	0.235726	7	11	0.149	0.636
GO:0002283	neutrophil activation involved in immune response	Biological Process	0.0317693	0.235726	7	11	0.149	0.636
GO:0006379	mRNA cleavage	Biological Process	0.0317693	0.235726	7	11	0.149	0.636
GO:0010457	centriole-centriole cohesion	Biological Process	0.0317693	0.235726	7	11	0.149	0.636
GO:0010819	regulation of T cell chemotaxis	Biological Process	0.0317693	0.235726	7	11	0.149	0.636
GO:0010829	negative regulation of glucose transmembrane transport	Biological Process	0.0317693	0.235726	7	11	0.149	0.636
GO:0030497	fatty acid elongation	Biological Process	0.0317693	0.235726	7	11	0.149	0.636
GO:0031054	pre-miRNA processing	Biological Process	0.0317693	0.235726	7	11	0.149	0.636
GO:0035791	platelet-derived growth factor receptor-beta signaling pathway	Biological Process	0.0317693	0.235726	7	11	0.149	0.636
GO:0036151	phosphatidylcholine acyl-chain remodeling	Biological Process	0.0317693	0.235726	7	11	0.149	0.636
GO:0042635	positive regulation of hair cycle	Biological Process	0.0317693	0.235726	7	11	0.149	0.636
GO:0043373	CD4-positive, alpha-beta T cell lineage commitment	Biological Process	0.0317693	0.235726	7	11	0.149	0.636
GO:0044321	response to leptin	Biological Process	0.0317693	0.235726	7	11	0.149	0.636
GO:0048012	hepatocyte growth factor receptor signaling pathway	Biological Process	0.0317693	0.235726	7	11	0.149	0.636
GO:0048681	negative regulation of axon regeneration	Biological Process	0.0317693	0.235726	7	11	0.149	0.636
GO:0051451	myoblast migration	Biological Process	0.0317693	0.235726	7	11	0.149	0.636
GO:0070571	negative regulation of neuron projection regeneration	Biological Process	0.0317693	0.235726	7	11	0.149	0.636
GO:0070932	histone H3 deacetylation	Biological Process	0.0317693	0.235726	7	11	0.149	0.636
GO:0090336	positive regulation of brown fat cell differentiation	Biological Process	0.0317693	0.235726	7	11	0.149	0.636
GO:0099500	vesicle fusion to plasma membrane	Biological Process	0.0317693	0.235726	7	11	0.149	0.636
GO:1903358	regulation of Golgi organization	Biological Process	0.0317693	0.235726	7	11	0.149	0.636
GO:1903541	regulation of exosomal secretion	Biological Process	0.0317693	0.235726	7	11	0.149	0.636
GO:2000641	regulation of early endosome to late endosome transport	Biological Process	0.0317693	0.235726	7	11	0.149	0.636
GO:0030834	regulation of actin filament depolymerization	Biological Process	0.0317849	0.235726	15	30	0.319	0.5
GO:1900744	regulation of p38MAPK cascade	Biological Process	0.0317849	0.235726	15	30	0.319	0.5
GO:1904705	regulation of vascular smooth muscle cell proliferation	Biological Process	0.0317849	0.235726	15	30	0.319	0.5
GO:1990874	vascular smooth muscle cell proliferation	Biological Process	0.0317849	0.235726	15	30	0.319	0.5
GO:0061458	reproductive system development	Biological Process	0.0322653	0.235726	114	306	2.424	0.373
GO:0030001	metal ion transport	Biological Process	0.0324651	0.235726	195	543	4.146	0.359
GO:0006403	RNA localization	Biological Process	0.032692	0.235726	41	99	0.872	0.414
GO:2000116	regulation of cysteine-type endopeptidase activity	Biological Process	0.0327087	0.235726	54	135	1.148	0.4
GO:0005975	carbohydrate metabolic process	Biological Process	0.0327208	0.235726	149	408	3.168	0.365
GO:0046513	ceramide biosynthetic process	Biological Process	0.0328307	0.235726	22	48	0.468	0.458
GO:0032609	interferon-gamma production	Biological Process	0.033184	0.235726	34	80	0.723	0.425
GO:0000958	mitochondrial mRNA catabolic process	Biological Process	0.0332664	0.235726	3	3	0.064	1
GO:0000962	positive regulation of mitochondrial RNA catabolic process	Biological Process	0.0332664	0.235726	3	3	0.064	1
GO:0002051	osteoblast fate commitment	Biological Process	0.0332664	0.235726	3	3	0.064	1
GO:0006104	succinyl-CoA metabolic process	Biological Process	0.0332664	0.235726	3	3	0.064	1
GO:0006501	C-terminal protein lipidation	Biological Process	0.0332664	0.235726	3	3	0.064	1
GO:0006566	threonine metabolic process	Biological Process	0.0332664	0.235726	3	3	0.064	1
GO:0006610	ribosomal protein import into nucleus	Biological Process	0.0332664	0.235726	3	3	0.064	1
GO:0006931	substrate-dependent cell migration, cell attachment to substrate	Biological Process	0.0332664	0.235726	3	3	0.064	1
GO:0007196	adenylate cyclase-inhibiting G protein-coupled glutamate receptor signaling pathway	Biological Process	0.0332664	0.235726	3	3	0.064	1
GO:0010693	negative regulation of alkaline phosphatase activity	Biological Process	0.0332664	0.235726	3	3	0.064	1
GO:0010911	regulation of isomerase activity	Biological Process	0.0332664	0.235726	3	3	0.064	1
GO:0010912	positive regulation of isomerase activity	Biological Process	0.0332664	0.235726	3	3	0.064	1
GO:0010986	positive regulation of lipoprotein particle clearance	Biological Process	0.0332664	0.235726	3	3	0.064	1
GO:0014901	satellite cell activation involved in skeletal muscle regeneration	Biological Process	0.0332664	0.235726	3	3	0.064	1
GO:0021815	modulation of microtubule cytoskeleton involved in cerebral cortex radial glia guided migration	Biological Process	0.0332664	0.235726	3	3	0.064	1
GO:0022027	interkinetic nuclear migration	Biological Process	0.0332664	0.235726	3	3	0.064	1
GO:0023021	termination of signal transduction	Biological Process	0.0332664	0.235726	3	3	0.064	1
GO:0031632	positive regulation of synaptic vesicle fusion to presynaptic active zone membrane	Biological Process	0.0332664	0.235726	3	3	0.064	1
GO:0032252	secretory granule localization	Biological Process	0.0332664	0.235726	3	3	0.064	1
GO:0034159	regulation of toll-like receptor 8 signaling pathway	Biological Process	0.0332664	0.235726	3	3	0.064	1
GO:0034161	positive regulation of toll-like receptor 8 signaling pathway	Biological Process	0.0332664	0.235726	3	3	0.064	1
GO:0035356	cellular triglyceride homeostasis	Biological Process	0.0332664	0.235726	3	3	0.064	1
GO:0035813	regulation of renal sodium excretion	Biological Process	0.0332664	0.235726	3	3	0.064	1
GO:0036257	multivesicular body organization	Biological Process	0.0332664	0.235726	3	3	0.064	1
GO:0036500	ATF6-mediated unfolded protein response	Biological Process	0.0332664	0.235726	3	3	0.064	1
GO:0039689	negative stranded viral RNA replication	Biological Process	0.0332664	0.235726	3	3	0.064	1
GO:0042350	GDP-L-fucose biosynthetic process	Biological Process	0.0332664	0.235726	3	3	0.064	1
GO:0044313	protein K6-linked deubiquitination	Biological Process	0.0332664	0.235726	3	3	0.064	1
GO:0044467	glial cell-derived neurotrophic factor secretion	Biological Process	0.0332664	0.235726	3	3	0.064	1
GO:0048808	male genitalia morphogenesis	Biological Process	0.0332664	0.235726	3	3	0.064	1
GO:0048818	positive regulation of hair follicle maturation	Biological Process	0.0332664	0.235726	3	3	0.064	1
GO:0051030	snRNA transport	Biological Process	0.0332664	0.235726	3	3	0.064	1
GO:0051967	negative regulation of synaptic transmission, glutamatergic	Biological Process	0.0332664	0.235726	3	3	0.064	1
GO:0060087	relaxation of vascular smooth muscle	Biological Process	0.0332664	0.235726	3	3	0.064	1
GO:0060304	regulation of phosphatidylinositol dephosphorylation	Biological Process	0.0332664	0.235726	3	3	0.064	1
GO:0060480	lung goblet cell differentiation	Biological Process	0.0332664	0.235726	3	3	0.064	1
GO:0061739	protein lipidation involved in autophagosome assembly	Biological Process	0.0332664	0.235726	3	3	0.064	1
GO:0070430	positive regulation of nucleotide-binding oligomerization domain containing 1 signaling pathway	Biological Process	0.0332664	0.235726	3	3	0.064	1
GO:0071504	cellular response to heparin	Biological Process	0.0332664	0.235726	3	3	0.064	1
GO:0071638	negative regulation of monocyte chemotactic protein-1 production	Biological Process	0.0332664	0.235726	3	3	0.064	1
GO:0072174	metanephric tubule formation	Biological Process	0.0332664	0.235726	3	3	0.064	1
GO:0072257	metanephric nephron tubule epithelial cell differentiation	Biological Process	0.0332664	0.235726	3	3	0.064	1
GO:0072307	regulation of metanephric nephron tubule epithelial cell differentiation	Biological Process	0.0332664	0.235726	3	3	0.064	1
GO:0072385	minus-end-directed organelle transport along microtubule	Biological Process	0.0332664	0.235726	3	3	0.064	1
GO:0090188	negative regulation of pancreatic juice secretion	Biological Process	0.0332664	0.235726	3	3	0.064	1
GO:0090598	male anatomical structure morphogenesis	Biological Process	0.0332664	0.235726	3	3	0.064	1
GO:0097114	NMDA glutamate receptor clustering	Biological Process	0.0332664	0.235726	3	3	0.064	1
GO:0097374	sensory neuron axon guidance	Biological Process	0.0332664	0.235726	3	3	0.064	1
GO:0097749	membrane tubulation	Biological Process	0.0332664	0.235726	3	3	0.064	1
GO:0098881	exocytic insertion of neurotransmitter receptor to plasma membrane	Biological Process	0.0332664	0.235726	3	3	0.064	1
GO:0098902	regulation of membrane depolarization during action potential	Biological Process	0.0332664	0.235726	3	3	0.064	1
GO:0098967	exocytic insertion of neurotransmitter receptor to postsynaptic membrane	Biological Process	0.0332664	0.235726	3	3	0.064	1
GO:0099502	calcium-dependent activation of synaptic vesicle fusion	Biological Process	0.0332664	0.235726	3	3	0.064	1
GO:0150012	positive regulation of neuron projection arborization	Biological Process	0.0332664	0.235726	3	3	0.064	1
GO:1900107	regulation of nodal signaling pathway	Biological Process	0.0332664	0.235726	3	3	0.064	1
GO:1900166	regulation of glial cell-derived neurotrophic factor secretion	Biological Process	0.0332664	0.235726	3	3	0.064	1
GO:1900168	positive regulation of glial cell-derived neurotrophic factor secretion	Biological Process	0.0332664	0.235726	3	3	0.064	1
GO:1900623	regulation of monocyte aggregation	Biological Process	0.0332664	0.235726	3	3	0.064	1
GO:1900625	positive regulation of monocyte aggregation	Biological Process	0.0332664	0.235726	3	3	0.064	1
GO:1902953	positive regulation of ER to Golgi vesicle-mediated transport	Biological Process	0.0332664	0.235726	3	3	0.064	1
GO:1903375	facioacoustic ganglion development	Biological Process	0.0332664	0.235726	3	3	0.064	1
GO:1903542	negative regulation of exosomal secretion	Biological Process	0.0332664	0.235726	3	3	0.064	1
GO:1903613	regulation of protein tyrosine phosphatase activity	Biological Process	0.0332664	0.235726	3	3	0.064	1
GO:1903891	regulation of ATF6-mediated unfolded protein response	Biological Process	0.0332664	0.235726	3	3	0.064	1
GO:1903977	positive regulation of glial cell migration	Biological Process	0.0332664	0.235726	3	3	0.064	1
GO:1905600	regulation of receptor-mediated endocytosis involved in cholesterol transport	Biological Process	0.0332664	0.235726	3	3	0.064	1
GO:2000405	negative regulation of T cell migration	Biological Process	0.0332664	0.235726	3	3	0.064	1
GO:2000812	regulation of barbed-end actin filament capping	Biological Process	0.0332664	0.235726	3	3	0.064	1
GO:2000832	negative regulation of steroid hormone secretion	Biological Process	0.0332664	0.235726	3	3	0.064	1
GO:2000847	negative regulation of corticosteroid hormone secretion	Biological Process	0.0332664	0.235726	3	3	0.064	1
GO:2000850	negative regulation of glucocorticoid secretion	Biological Process	0.0332664	0.235726	3	3	0.064	1
GO:2001160	regulation of histone H3-K79 methylation	Biological Process	0.0332664	0.235726	3	3	0.064	1
GO:0007005	mitochondrion organization	Biological Process	0.0335177	0.237357	118	318	2.509	0.371
GO:0006672	ceramide metabolic process	Biological Process	0.0338196	0.237418	31	72	0.659	0.431
GO:0032231	regulation of actin filament bundle assembly	Biological Process	0.0338196	0.237418	31	72	0.659	0.431
GO:0060048	cardiac muscle contraction	Biological Process	0.0338196	0.237418	31	72	0.659	0.431
GO:0072163	mesonephric epithelium development	Biological Process	0.0338196	0.237418	31	72	0.659	0.431
GO:0072164	mesonephric tubule development	Biological Process	0.0338196	0.237418	31	72	0.659	0.431
GO:0032612	interleukin-1 production	Biological Process	0.0338435	0.237418	25	56	0.532	0.446
GO:0032652	regulation of interleukin-1 production	Biological Process	0.0338435	0.237418	25	56	0.532	0.446
GO:0033865	nucleoside bisphosphate metabolic process	Biological Process	0.0338435	0.237418	25	56	0.532	0.446
[truncated: 13,303 more rows]

## Sheet: miRNA_KEGG
Pathway ID	Pathway	KEGG_B_class	KEGG_A_class	Out	All	Pvalue	Qvalue	Genes	K_IDs
KO04144	Endocytosis	Transport and catabolism	Cellular Processes	121	247	2.23e-11	7.79e-09	ENSSSCG00000000037;ENSSSCG00000000439;ENSSSCG00000000488;ENSSSCG00000001229;ENSSSCG00000001396;ENSSSCG00000001398;ENSSSCG00000001795;ENSSSCG00000001912;ENSSSCG00000002743;ENSSSCG00000003083;ENSSSCG00000003520;ENSSSCG00000003549;ENSSSCG00000003807;ENSSSCG00000003863;ENSSSCG00000003872;ENSSSCG00000003983;ENSSSCG00000004276;ENSSSCG00000004505;ENSSSCG00000004639;ENSSSCG00000004893;ENSSSCG00000004919;…	K12493+K10396+K06643+K06751+K06751+K06751+K11247+K10054+K19476+K22518+K04393+K12474+K09526+K04679+K12472+K12486+K12486+K04500+K11839+K12196+K13305+K23605+K07941+K11247+K21269+K05633+K12479+K11248+K12185+K12194+K05632+K05704+K18442+K07891+K05757+K05757+K07903+K18440+K04363+K18467+K12487+K00910+K18462+K19368+K12484+K04705+K04388+K12200+K05755+K07897+K00909+K01115+K06503+K12192+K17918+K11247+K07901+…
KO04150	mTOR signaling pathway	Signal transduction	Environmental Information Processing	80	163	5.12e-08	4.59e-06	ENSSSCG00000000182;ENSSSCG00000000625;ENSSSCG00000000759;ENSSSCG00000000767;ENSSSCG00000000857;ENSSSCG00000001053;ENSSSCG00000001404;ENSSSCG00000002714;ENSSSCG00000002989;ENSSSCG00000003342;ENSSSCG00000003395;ENSSSCG00000003648;ENSSSCG00000003673;ENSSSCG00000004022;ENSSSCG00000004318;ENSSSCG00000004943;ENSSSCG00000005015;ENSSSCG00000005169;ENSSSCG00000005174;ENSSSCG00000006164;ENSSSCG00000006263;…	K01357+K03068+K00444+K02150+K05459+K20396+K03156+K20409+K04456+K02353+K00922+K16186+K14299+K04373+K16186+K04368+K03099+K02991+K16185+K00714+K02144+K20398+K00182+K07209+K11137+K08266+K02147+K03099+K15728+K04370+K08272+K02329+K21357+K20404+K04371+K01110+K04456+K14004+K03083+K02145+K07298+K04527+K20400+K02354+K20064+K02375+K08272+K04365+K00182+K03875+K08267+K02649+K07204+K04364+K08269+K23081+K04366+…
KO04140	Autophagy - animal	Transport and catabolism	Cellular Processes	73	145	5.23e-08	4.59e-06	ENSSSCG00000000645;ENSSSCG00000002337;ENSSSCG00000002707;ENSSSCG00000002989;ENSSSCG00000003395;ENSSSCG00000003648;ENSSSCG00000003749;ENSSSCG00000003816;ENSSSCG00000004318;ENSSSCG00000004334;ENSSSCG00000004370;ENSSSCG00000004943;ENSSSCG00000005058;ENSSSCG00000005174;ENSSSCG00000006930;ENSSSCG00000007580;ENSSSCG00000008044;ENSSSCG00000009228;ENSSSCG00000009327;ENSSSCG00000009742;ENSSSCG00000009815;…	K08341+K17603+K08341+K04456+K00922+K16186+K00914+K08342+K16186+K04427+K08339+K04368+K17889+K16185+K11248+K17908+K08266+K04440+K10802+K21357+K07359+K18082+K04371+K08509+K04440+K01110+K04456+K08803+K23609+K01365+K18086+K08337+K07897+K08331+K17985+K07298+K07901+K04440+K23610+K20868+K04724+K17907+K17890+K02649+K07204+K18082+K08269+K21247+K04958+K06068+K21246+K07925+K04366+K16172+K04369+K07831+K17589+…
KO04510	Focal adhesion	Cellular community - eukaryotes	Cellular Processes	91	192	5.26e-08	4.59e-06	ENSSSCG00000000025;ENSSSCG00000000293;ENSSSCG00000000857;ENSSSCG00000002965;ENSSSCG00000002989;ENSSSCG00000003107;ENSSSCG00000003395;ENSSSCG00000003520;ENSSSCG00000003691;ENSSSCG00000004012;ENSSSCG00000004274;ENSSSCG00000004425;ENSSSCG00000004789;ENSSSCG00000004943;ENSSSCG00000005015;ENSSSCG00000005719;ENSSSCG00000006539;ENSSSCG00000006687;ENSSSCG00000007061;ENSSSCG00000007334;ENSSSCG00000007541;…	K06275+K06484+K05459+K05699+K04456+K05732+K00922+K04393+K12757+K04659+K08131+K06241+K16857+K04368+K03099+K06277+K06279+K06586+K05736+K05704+K04359+K03099+K17388+K04363+K05098+K04357+K04440+K05096+K04371+K04438+K05700+K04440+K01110+K04456+K12329+K05719+K06585+K04410+K03083+K06269+K16858+K05730+K05097+K04440+K05740+K04409+K05450+K06591+K05460+K06249+K05636+K06252+K05635+K06246+K06589+K06485+K06483+…
KO01100	Metabolic pathways	Global and overview maps	Metabolism	511	1466	1.22e-07	8.49e-06	ENSSSCG00000000031;ENSSSCG00000000064;ENSSSCG00000000175;ENSSSCG00000000401;ENSSSCG00000000419;ENSSSCG00000000436;ENSSSCG00000000599;ENSSSCG00000000665;ENSSSCG00000000767;ENSSSCG00000000864;ENSSSCG00000000905;ENSSSCG00000000939;ENSSSCG00000000994;ENSSSCG00000001045;ENSSSCG00000001078;ENSSSCG00000001090;ENSSSCG00000001428;ENSSSCG00000001479;ENSSSCG00000001488;ENSSSCG00000001760;ENSSSCG00000001819;…	K00645+K01681+K08046+K01425+K11154+K00920+K01619+K18310+K02150+K00994+K11352+K01908+K01711+K10205+K13517+K00139+K00513+K01640+K11204+K15013+K01231+K01712+K07408+K08074+K12373+K08044+K05307+K12668+K13512+K00288+K11152+K01068+K01511+K00658+K01800+K00728+K00654+K00799+K00799+K00815+K12352+K13510+K00814+K02267+K00911+K07412+K00826+K00693+K01672+K00922+K06210+K00033+K00297+K11146+K01099+K01081+K00791+…
KO05205	Proteoglycans in cancer	Cancer: overview	Human Diseases	96	209	1.52e-07	8.83e-06	ENSSSCG00000000182;ENSSSCG00000000293;ENSSSCG00000000488;ENSSSCG00000000555;ENSSSCG00000000759;ENSSSCG00000000857;ENSSSCG00000001404;ENSSSCG00000001556;ENSSSCG00000001565;ENSSSCG00000001814;ENSSSCG00000002989;ENSSSCG00000003395;ENSSSCG00000003514;ENSSSCG00000003520;ENSSSCG00000003569;ENSSSCG00000004058;ENSSSCG00000004505;ENSSSCG00000004789;ENSSSCG00000004943;ENSSSCG00000005015;ENSSSCG00000005169;…	K01357+K06484+K06643+K04959+K00444+K05459+K03156+K04441+K06625+K16848+K04456+K00922+K06255+K04393+K05742+K08007+K04500+K16857+K04368+K03099+K02991+K10160+K00714+K00182+K10380+K05704+K03099+K17388+K05098+K09593+K04515+K10380+K07964+K02329+K04371+K10380+K16865+K13376+K04456+K12329+K05719+K01365+K06106+K05763+K06269+K06256+K05730+K08523+K04515+K04409+K02354+K05762+K04707+K05460+K02375+K05085+K05717+…
KO05200	Pathways in cancer	Cancer: overview	Human Diseases	205	522	2.05e-07	1.02e-05	ENSSSCG00000000175;ENSSSCG00000000182;ENSSSCG00000000396;ENSSSCG00000000488;ENSSSCG00000000625;ENSSSCG00000000759;ENSSSCG00000000843;ENSSSCG00000000849;ENSSSCG00000000857;ENSSSCG00000000884;ENSSSCG00000001565;ENSSSCG00000001573;ENSSSCG00000001701;ENSSSCG00000001912;ENSSSCG00000001963;ENSSSCG00000001988;ENSSSCG00000002383;ENSSSCG00000002385;ENSSSCG00000002623;ENSSSCG00000002627;ENSSSCG00000002866;…	K08046+K01357+K11221+K06643+K03068+K00444+K22182+K09487+K05459+K02084+K06625+K04702+K04079+K10054+K09592+K08044+K04379+K13377+K00799+K00799+K09055+K12363+K04456+K09592+K02353+K00922+K04399+K04393+K04294+K04260+K05065+K09091+K06241+K06067+K04500+K04482+K04350+K04368+K23605+K03099+K08551+K04447+K08732+K06626+K05431+K00714+K08526+K09097+K20994+K00182+K04630+K07209+K06052+K11256+K04359+K03873+K05691+…
KO05213	Endometrial cancer	Cancer: specific types	Human Diseases	34	58	2.64e-06	0.000115	ENSSSCG00000001565;ENSSSCG00000002989;ENSSSCG00000003395;ENSSSCG00000003460;ENSSSCG00000004943;ENSSSCG00000005015;ENSSSCG00000008250;ENSSSCG00000008478;ENSSSCG00000009134;ENSSSCG00000009148;ENSSSCG00000010081;ENSSSCG00000010440;ENSSSCG00000010638;ENSSSCG00000010872;ENSSSCG00000011889;ENSSSCG00000013243;ENSSSCG00000014082;ENSSSCG00000014339;ENSSSCG00000016494;ENSSSCG00000016958;ENSSSCG00000017206;…	K06625+K04456+K00922+K04399+K04368+K03099+K05691+K03099+K04357+K04492+K04371+K01110+K04491+K04456+K03083+K10140+K03511+K05691+K04365+K02649+K04364+K04361+K04402+K02157+K04366+K05689+K04369+K00922+K02620+K07828+K04402+K05691+K06276+K04503
KO05132	Salmonella infection	Infectious disease: bacterial	Human Diseases	96	221	3.38e-06	0.000131	ENSSSCG00000000146;ENSSSCG00000000295;ENSSSCG00000000530;ENSSSCG00000000849;ENSSSCG00000000985;ENSSSCG00000001009;ENSSSCG00000001404;ENSSSCG00000001556;ENSSSCG00000001701;ENSSSCG00000002383;ENSSSCG00000002989;ENSSSCG00000003468;ENSSSCG00000003520;ENSSSCG00000003691;ENSSSCG00000003749;ENSSSCG00000004334;ENSSSCG00000004478;ENSSSCG00000004578;ENSSSCG00000004943;ENSSSCG00000005012;ENSSSCG00000005066;…	K10352+K05750+K05723+K09487+K17637+K02861+K03156+K04441+K04079+K04379+K04456+K15348+K04393+K12757+K00914+K04427+K10358+K17092+K04368+K07941+K19984+K03671+K10160+K07209+K10352+K05757+K05757+K20282+K17388+K10030+K04492+K04440+K04722+K04371+K04440+K04491+K04456+K06478+K04729+K21954+K10161+K05755+K07897+K12793+K04730+K10407+K12800+K07937+K04440+K04409+K10415+K05750+K05758+K06111+K06817+K20184+K05749+…
KO05211	Renal cell carcinoma	Cancer: specific types	Human Diseases	40	73	3.78e-06	0.000132	ENSSSCG00000001565;ENSSSCG00000001963;ENSSSCG00000002385;ENSSSCG00000002989;ENSSSCG00000002995;ENSSSCG00000003395;ENSSSCG00000003520;ENSSSCG00000004943;ENSSSCG00000005015;ENSSSCG00000005719;ENSSSCG00000006646;ENSSSCG00000007061;ENSSSCG00000008061;ENSSSCG00000008478;ENSSSCG00000009048;ENSSSCG00000010081;ENSSSCG00000010095;ENSSSCG00000010816;ENSSSCG00000010872;ENSSSCG00000011104;ENSSSCG00000011843;…	K06625+K09592+K13377+K04456+K09592+K00922+K04393+K04368+K03099+K06277+K09097+K05736+K03873+K03099+K09593+K04371+K04438+K13376+K04456+K03870+K04410+K09105+K04409+K02678+K05460+K04365+K02649+K04364+K04366+K05733+K04369+K07293+K00922+K07828+K07836+K17386+K09594+K04438+K15589+K09592
KO04010	MAPK signaling pathway	Signal transduction	Environmental Information Processing	120	291	5.09e-06	0.000162	ENSSSCG00000000857;ENSSSCG00000001404;ENSSSCG00000001556;ENSSSCG00000002383;ENSSSCG00000002385;ENSSSCG00000002960;ENSSSCG00000002989;ENSSSCG00000003255;ENSSSCG00000003520;ENSSSCG00000003898;ENSSSCG00000004022;ENSSSCG00000004334;ENSSSCG00000004737;ENSSSCG00000004791;ENSSSCG00000004856;ENSSSCG00000004943;ENSSSCG00000005015;ENSSSCG00000005084;ENSSSCG00000005122;ENSSSCG00000007030;ENSSSCG00000007198;…	K05459+K03156+K04441+K04379+K13377+K12363+K04456+K04873+K04393+K04372+K04373+K04427+K16342+K04350+K04446+K04368+K03099+K04457+K05121+K07209+K05467+K04359+K04461+K03099+K04363+K05098+K08018+K04357+K04370+K04440+K05092+K05096+K04442+K04371+K04438+K04440+K13376+K04456+K04360+K04388+K04729+K04859+K04462+K04422+K04410+K04730+K12361+K16858+K18018+K04527+K05097+K04440+K04454+K04439+K04409+K05450+K03283+…
KO04530	Tight junction	Cellular community - eukaryotes	Cellular Processes	73	160	6.23e-06	0.000177	ENSSSCG00000000146;ENSSSCG00000000190;ENSSSCG00000000633;ENSSSCG00000002965;ENSSSCG00000003520;ENSSSCG00000003691;ENSSSCG00000004058;ENSSSCG00000004854;ENSSSCG00000004919;ENSSSCG00000005191;ENSSSCG00000005247;ENSSSCG00000005446;ENSSSCG00000006369;ENSSSCG00000006703;ENSSSCG00000006966;ENSSSCG00000007288;ENSSSCG00000007334;ENSSSCG00000008444;ENSSSCG00000008629;ENSSSCG00000008881;ENSSSCG00000009228;…	K10352+K07374+K06099+K05699+K04393+K12757+K08007+K05701+K13305+K06095+K06098+K21111+K06089+K07199+K06087+K10352+K05704+K18050+K17388+K08018+K04440+K06087+K04354+K07199+K04440+K05719+K05631+K06104+K06087+K06087+K06106+K06087+K05763+K16819+K07298+K21066+K07901+K04440+K08020+K05762+K06785+K18584+K07200+K18584+K07200+K05031+K04416+K17291+K06087+K06087+K09183+K06735+K06087+K07839+K07902+K07374+K16684+…
KO05017	Spinocerebellar ataxia	Neurodegenerative disease	Human Diseases	49	97	7.11e-06	0.000177	ENSSSCG00000000555;ENSSSCG00000001065;ENSSSCG00000002989;ENSSSCG00000003030;ENSSSCG00000003395;ENSSSCG00000003749;ENSSSCG00000003831;ENSSSCG00000003833;ENSSSCG00000004119;ENSSSCG00000004576;ENSSSCG00000005058;ENSSSCG00000005400;ENSSSCG00000006926;ENSSSCG00000007580;ENSSSCG00000008600;ENSSSCG00000009228;ENSSSCG00000009742;ENSSSCG00000009834;ENSSSCG00000010380;ENSSSCG00000010872;ENSSSCG00000011822;…	K04959+K23616+K04456+K20225+K00922+K00914+K23010+K20054+K04603+K08532+K17889+K05213+K03124+K17908+K17943+K04440+K21357+K23625+K04440+K04456+K17079+K11304+K05858+K08331+K17985+K04440+K06249+K02649+K08269+K23625+K03120+K05197+K04958+K21246+K05198+K19323+K04893+K17589+K08333+K00922+K17680+K09027+K05209+K19662+K05853+K03120+K15840+K23616+K08852
KO05231	Choline metabolism in cancer	Cancer: overview	Human Diseases	49	97	7.11e-06	0.000177	ENSSSCG00000000864;ENSSSCG00000002383;ENSSSCG00000002989;ENSSSCG00000003395;ENSSSCG00000003577;ENSSSCG00000003777;ENSSSCG00000003839;ENSSSCG00000004039;ENSSSCG00000004041;ENSSSCG00000004737;ENSSSCG00000004943;ENSSSCG00000005015;ENSSSCG00000005425;ENSSSCG00000005738;ENSSSCG00000007541;ENSSSCG00000008478;ENSSSCG00000008841;ENSSSCG00000009134;ENSSSCG00000009228;ENSSSCG00000010081;ENSSSCG00000010380;…	K00994+K04379+K04456+K00922+K05748+K15377+K01080+K08200+K08198+K16342+K04368+K03099+K06515+K08732+K04359+K03099+K04363+K04357+K04440+K04371+K04440+K04456+K01115+K00968+K00968+K00901+K14156+K00901+K15377+K04440+K05450+K00901+K01080+K02649+K04364+K00901+K01115+K04361+K00901+K05089+K16342+K04366+K05450+K04369+K00922+K07828+K17386+K19662+K06276
KO05226	Gastric cancer	Cancer: specific types	Human Diseases	68	148	9.59e-06	0.000223	ENSSSCG00000000182;ENSSSCG00000000625;ENSSSCG00000000759;ENSSSCG00000001565;ENSSSCG00000002385;ENSSSCG00000002989;ENSSSCG00000003342;ENSSSCG00000003395;ENSSSCG00000004505;ENSSSCG00000004943;ENSSSCG00000004952;ENSSSCG00000005015;ENSSSCG00000006095;ENSSSCG00000006106;ENSSSCG00000006164;ENSSSCG00000006328;ENSSSCG00000006539;ENSSSCG00000006780;ENSSSCG00000008250;ENSSSCG00000008478;ENSSSCG00000009048;…	K01357+K03068+K00444+K06625+K13377+K04456+K02353+K00922+K04500+K04368+K23605+K03099+K06626+K06811+K00714+K08526+K06279+K00182+K05691+K03099+K09593+K04357+K04492+K02329+K04371+K04491+K13376+K04456+K04388+K03083+K10140+K03511+K05691+K08957+K02354+K05460+K02375+K04365+K00182+K04358+K02649+K04358+K11126+K04364+K04361+K04402+K02157+K04366+K18496+K05689+K02353+K04369+K00922+K02620+K04358+K07828+K04358+…
KO04917	Prolactin signaling pathway	Endocrine system	Organismal Systems	38	71	1.37e-05	0.000299	ENSSSCG00000001556;ENSSSCG00000002383;ENSSSCG00000002989;ENSSSCG00000003395;ENSSSCG00000004943;ENSSSCG00000005015;ENSSSCG00000005109;ENSSSCG00000005215;ENSSSCG00000006539;ENSSSCG00000007334;ENSSSCG00000008437;ENSSSCG00000008478;ENSSSCG00000009228;ENSSSCG00000010081;ENSSSCG00000010380;ENSSSCG00000010872;ENSSSCG00000011889;ENSSSCG00000013301;ENSSSCG00000014010;ENSSSCG00000016057;ENSSSCG00000016830;…	K04441+K04379+K04456+K00922+K04368+K03099+K08551+K04447+K06279+K05704+K04698+K03099+K04440+K04371+K04440+K04456+K03083+K17101+K04440+K11220+K05081+K02649+K04364+K04692+K04699+K07593+K04366+K08550+K04369+K00922+K04699+K04697+K07828+K04441+K04696+K04503+K10151+K04701
KO04068	FoxO signaling pathway	Signal transduction	Environmental Information Processing	62	134	1.79e-05	0.000365	ENSSSCG00000000488;ENSSSCG00000000645;ENSSSCG00000000857;ENSSSCG00000001556;ENSSSCG00000001565;ENSSSCG00000001804;ENSSSCG00000002385;ENSSSCG00000002707;ENSSSCG00000002989;ENSSSCG00000003395;ENSSSCG00000004119;ENSSSCG00000004943;ENSSSCG00000004952;ENSSSCG00000005015;ENSSSCG00000006703;ENSSSCG00000007030;ENSSSCG00000007907;ENSSSCG00000008478;ENSSSCG00000008988;ENSSSCG00000009077;ENSSSCG00000009134;…	K06643+K08341+K05459+K04441+K06625+K15010+K13377+K08341+K04456+K00922+K04603+K04368+K23605+K03099+K07199+K07209+K11838+K03099+K10146+K08863+K04357+K04440+K07201+K07199+K04371+K11411+K04440+K01110+K13376+K04456+K04388+K21771+K03781+K07298+K04527+K04440+K05443+K07200+K07200+K04365+K03875+K02649+K04364+K04692+K04361+K04389+K16341+K04402+K04366+K04728+K16172+K04369+K00922+K04411+K07828+K16332+K04441+…
KO04540	Gap junction	Cellular community - eukaryotes	Cellular Processes	44	87	1.98e-05	0.000365	ENSSSCG00000000175;ENSSSCG00000000190;ENSSSCG00000000555;ENSSSCG00000001988;ENSSSCG00000004119;ENSSSCG00000004241;ENSSSCG00000004854;ENSSSCG00000004943;ENSSSCG00000005015;ENSSSCG00000006824;ENSSSCG00000007334;ENSSSCG00000007541;ENSSSCG00000008478;ENSSSCG00000008841;ENSSSCG00000008870;ENSSSCG00000009134;ENSSSCG00000009250;ENSSSCG00000010081;ENSSSCG00000010214;ENSSSCG00000010429;ENSSSCG00000012593;…	K08046+K07374+K04959+K08044+K04603+K07372+K05701+K04368+K03099+K04630+K05704+K04359+K03099+K04363+K12319+K04357+K19477+K04371+K02087+K07376+K04157+K05858+K07375+K05450+K04145+K04364+K04361+K05089+K04958+K04366+K12318+K05450+K04369+K07374+K08045+K07374+K04635+K04464+K07828+K17386+K19662+K08959+K07373+K04157
KO01521	EGFR tyrosine kinase inhibitor resistance	Drug resistance: antineoplastic	Human Diseases	42	82	2.05e-05	0.000365	ENSSSCG00000000857;ENSSSCG00000002989;ENSSSCG00000003395;ENSSSCG00000004943;ENSSSCG00000005015;ENSSSCG00000005169;ENSSSCG00000005215;ENSSSCG00000006539;ENSSSCG00000007334;ENSSSCG00000007541;ENSSSCG00000008478;ENSSSCG00000008841;ENSSSCG00000008844;ENSSSCG00000009048;ENSSSCG00000009134;ENSSSCG00000010081;ENSSSCG00000010440;ENSSSCG00000010872;ENSSSCG00000011889;ENSSSCG00000014994;ENSSSCG00000015403;…	K05459+K04456+K00922+K04368+K03099+K02991+K04447+K06279+K05704+K04359+K03099+K04363+K05098+K09593+K04357+K04371+K01110+K04456+K03083+K05450+K05460+K05455+K04365+K02649+K04364+K04692+K08052+K04361+K16341+K05089+K04366+K05450+K04369+K05055+K03259+K00922+K07828+K17386+K19662+K04570+K18497+K03259
KO05218	Melanoma	Cancer: specific types	Human Diseases	38	72	2.09e-05	0.000365	ENSSSCG00000000488;ENSSSCG00000000857;ENSSSCG00000001565;ENSSSCG00000002989;ENSSSCG00000003395;ENSSSCG00000004943;ENSSSCG00000007541;ENSSSCG00000008841;ENSSSCG00000009134;ENSSSCG00000010081;ENSSSCG00000010440;ENSSSCG00000010872;ENSSSCG00000011514;ENSSSCG00000013243;ENSSSCG00000014082;ENSSSCG00000014994;ENSSSCG00000015403;ENSSSCG00000016494;ENSSSCG00000016878;ENSSSCG00000016958;ENSSSCG00000016997;…	K06643+K05459+K06625+K04456+K00922+K04368+K04359+K04363+K04357+K04371+K01110+K04456+K09455+K10140+K03511+K05450+K05460+K04365+K04358+K02649+K04358+K04361+K04402+K05089+K04366+K18496+K05450+K05689+K04369+K00922+K04358+K07828+K04358+K17386+K04402+K18497+K04503+K06620
KO04137	Mitophagy - animal	Transport and catabolism	Cellular Processes	34	63	3.06e-05	0.000509	ENSSSCG00000000457;ENSSSCG00000000512;ENSSSCG00000000645;ENSSSCG00000002707;ENSSSCG00000002804;ENSSSCG00000003434;ENSSSCG00000004032;ENSSSCG00000004370;ENSSSCG00000004639;ENSSSCG00000007334;ENSSSCG00000009228;ENSSSCG00000009658;ENSSSCG00000009742;ENSSSCG00000010380;ENSSSCG00000011514;ENSSSCG00000011615;ENSSSCG00000012258;ENSSSCG00000012287;ENSSSCG00000013262;ENSSSCG00000014010;ENSSSCG00000016211;…	K21343+K20168+K08341+K08341+K03097+K06030+K04556+K08339+K11839+K05704+K04440+K15465+K21357+K04440+K09455+K07897+K17986+K09105+K17985+K04440+K17907+K21347+K07870+K19946+K07831+K17987+K05410+K07828+K11851+K07830+K04570+K15637+K21356+K15485
KO04722	Neurotrophin signaling pathway	Nervous system	Organismal Systems	56	121	4.45e-05	0.000705	ENSSSCG00000000160;ENSSSCG00000000475;ENSSSCG00000001556;ENSSSCG00000002340;ENSSSCG00000002989;ENSSSCG00000003395;ENSSSCG00000003520;ENSSSCG00000003998;ENSSSCG00000004022;ENSSSCG00000004943;ENSSSCG00000005015;ENSSSCG00000005719;ENSSSCG00000006539;ENSSSCG00000006831;ENSSSCG00000007030;ENSSSCG00000008478;ENSSSCG00000008644;ENSSSCG00000009048;ENSSSCG00000009123;ENSSSCG00000009228;ENSSSCG00000009833;…	K12463+K04732+K04441+K04505+K04456+K00922+K04393+K12458+K04373+K04368+K03099+K06277+K06279+K12388+K07209+K03099+K12460+K09593+K04515+K04440+K12459+K04371+K04438+K04440+K04456+K04360+K03083+K04730+K04440+K04515+K04365+K04416+K02649+K04364+K02583+K04389+K06068+K04445+K04366+K04421+K16172+K02183+K04369+K07293+K00922+K04464+K07828+K07836+K04441+K12462+K12458+K12462+K05869+K06276+K03175+K04438
KO05220	Chronic myeloid leukemia	Cancer: specific types	Human Diseases	39	77	5.55e-05	0.000836	ENSSSCG00000000488;ENSSSCG00000001565;ENSSSCG00000002385;ENSSSCG00000002989;ENSSSCG00000003395;ENSSSCG00000004432;ENSSSCG00000004943;ENSSSCG00000004952;ENSSSCG00000005015;ENSSSCG00000006539;ENSSSCG00000007030;ENSSSCG00000008478;ENSSSCG00000010052;ENSSSCG00000010081;ENSSSCG00000010095;ENSSSCG00000010739;ENSSSCG00000010816;ENSSSCG00000010872;ENSSSCG00000011226;ENSSSCG00000011743;ENSSSCG00000013243;…	K06643+K06625+K13377+K04456+K00922+K06067+K04368+K23605+K03099+K06279+K07209+K03099+K08878+K04371+K04438+K04496+K13376+K04456+K04388+K04462+K10140+K03511+K04707+K04365+K02649+K04364+K04402+K04366+K04369+K07293+K00922+K04496+K07828+K04402+K04570+K08367+K04503+K04438+K06620
KO05210	Colorectal cancer	Cancer: specific types	Human Diseases	44	90	5.75e-05	0.000836	ENSSSCG00000001565;ENSSSCG00000002383;ENSSSCG00000002385;ENSSSCG00000002989;ENSSSCG00000003395;ENSSSCG00000003460;ENSSSCG00000004505;ENSSSCG00000004943;ENSSSCG00000004952;ENSSSCG00000005015;ENSSSCG00000005738;ENSSSCG00000008478;ENSSSCG00000009134;ENSSSCG00000009148;ENSSSCG00000009228;ENSSSCG00000010081;ENSSSCG00000010380;ENSSSCG00000010638;ENSSSCG00000010816;ENSSSCG00000010872;ENSSSCG00000011226;…	K06625+K04379+K13377+K04456+K00922+K04399+K04500+K04368+K23605+K03099+K08732+K03099+K04357+K04492+K04440+K04371+K04440+K04491+K13376+K04456+K04388+K03083+K10140+K04440+K03511+K08736+K04365+K02649+K04364+K04361+K16341+K04402+K02157+K04366+K10131+K04369+K00922+K02620+K07828+K02187+K04402+K04503+K09784+K06765
KO04012	ErbB signaling pathway	Signal transduction	Environmental Information Processing	41	83	7.56e-05	0.00106	ENSSSCG00000001565;ENSSSCG00000002989;ENSSSCG00000003395;ENSSSCG00000004943;ENSSSCG00000005015;ENSSSCG00000006539;ENSSSCG00000007061;ENSSSCG00000007334;ENSSSCG00000008478;ENSSSCG00000009048;ENSSSCG00000009123;ENSSSCG00000009134;ENSSSCG00000009228;ENSSSCG00000010081;ENSSSCG00000010095;ENSSSCG00000010380;ENSSSCG00000010872;ENSSSCG00000011843;ENSSSCG00000011889;ENSSSCG00000014010;ENSSSCG00000014362;…	K06625+K04456+K00922+K04368+K03099+K06279+K05736+K05704+K03099+K09593+K04515+K04357+K04440+K04371+K04438+K04440+K04456+K04410+K03083+K04440+K08523+K04515+K04409+K04707+K05455+K05085+K04365+K02649+K04364+K04361+K22517+K04366+K08887+K05733+K07365+K04369+K00922+K07828+K19662+K09784+K04438
KO05100	Bacterial invasion of epithelial cells	Infectious disease: bacterial	Human Diseases	37	73	8.4e-05	0.00113	ENSSSCG00000000040;ENSSSCG00000000293;ENSSSCG00000003395;ENSSSCG00000003520;ENSSSCG00000003577;ENSSSCG00000006539;ENSSSCG00000007334;ENSSSCG00000007609;ENSSSCG00000007625;ENSSSCG00000008250;ENSSSCG00000008986;ENSSSCG00000009048;ENSSSCG00000010095;ENSSSCG00000010313;ENSSSCG00000011101;ENSSSCG00000011552;ENSSSCG00000011884;ENSSSCG00000012619;ENSSSCG00000014285;ENSSSCG00000014339;ENSSSCG00000015115;…	K16938+K06484+K00922+K04393+K05748+K06279+K05704+K05757+K05757+K05691+K16939+K09593+K04438+K05700+K05719+K05755+K06106+K16939+K16939+K05691+K04707+K05717+K05758+K16942+K02649+K04646+K13744+K05689+K13738+K00922+K05691+K04644+K01528+K04438+K05760+K12959+K07863
KO05206	MicroRNAs in cancer	Cancer: overview	Human Diseases	69	160	0.000102735	0.00133	ENSSSCG00000000293;ENSSSCG00000000401;ENSSSCG00000000488;ENSSSCG00000001565;ENSSSCG00000001573;ENSSSCG00000003395;ENSSSCG00000004058;ENSSSCG00000004432;ENSSSCG00000004570;ENSSSCG00000004789;ENSSSCG00000004943;ENSSSCG00000005015;ENSSSCG00000005338;ENSSSCG00000006038;ENSSSCG00000006095;ENSSSCG00000006132;ENSSSCG00000006539;ENSSSCG00000006709;ENSSSCG00000007030;ENSSSCG00000007252;ENSSSCG00000007541;…	K06484+K01425+K06643+K06625+K04702+K00922+K08007+K06067+K10373+K16857+K04368+K03099+K17461+K17442+K06626+K07996+K06279+K20994+K07209+K17399+K04359+K05665+K18050+K03099+K04363+K02329+K04371+K04438+K11411+K01110+K16865+K13376+K06256+K05867+K05762+K10127+K06252+K11987+K01425+K02649+K10145+K07204+K04364+K11406+K04692+K23560+K10605+K04361+K16341+K05089+K04445+K04366+K04728+K16172+K04369+K23582+K17398+…
KO05160	Hepatitis C	Infectious disease: viral	Human Diseases	67	155	0.000118256	0.00147	ENSSSCG00000000396;ENSSSCG00000000884;ENSSSCG00000001009;ENSSSCG00000001404;ENSSSCG00000001565;ENSSSCG00000002989;ENSSSCG00000003395;ENSSSCG00000003460;ENSSSCG00000004943;ENSSSCG00000004958;ENSSSCG00000005015;ENSSSCG00000006033;ENSSSCG00000006062;ENSSSCG00000006966;ENSSSCG00000007030;ENSSSCG00000007381;ENSSSCG00000007592;ENSSSCG00000008478;ENSSSCG00000008496;ENSSSCG00000008638;ENSSSCG00000008648;…	K11221+K02084+K02861+K03156+K06625+K04456+K00922+K04399+K04368+K04706+K03099+K03250+K16197+K06087+K07209+K16197+K16194+K03099+K16195+K16197+K15045+K04357+K06087+K04354+K13885+K14216+K04371+K04456+K06087+K06087+K03083+K06087+K09447+K08536+K01165+K11220+K04724+K04365+K02649+K04364+K06698+K04692+K06087+K06087+K04361+K04389+K06087+K04366+K04369+K04398+K12473+K03456+K00922+K05410+K05414+K07828+K05130+…
KO05225	Hepatocellular carcinoma	Cancer: specific types	Human Diseases	69	161	0.000129308	0.00151	ENSSSCG00000000182;ENSSSCG00000000215;ENSSSCG00000000625;ENSSSCG00000000759;ENSSSCG00000000843;ENSSSCG00000001565;ENSSSCG00000002333;ENSSSCG00000002385;ENSSSCG00000002623;ENSSSCG00000002627;ENSSSCG00000002989;ENSSSCG00000003342;ENSSSCG00000003395;ENSSSCG00000004505;ENSSSCG00000004943;ENSSSCG00000004952;ENSSSCG00000005015;ENSSSCG00000005232;ENSSSCG00000006164;ENSSSCG00000006539;ENSSSCG00000006780;…	K01357+K11650+K03068+K00444+K22182+K06625+K22198+K13377+K00799+K00799+K04456+K02353+K00922+K04500+K04368+K23605+K03099+K11647+K00714+K06279+K00182+K03099+K09593+K04492+K02329+K04371+K01110+K04491+K13376+K04456+K04388+K03083+K10140+K11647+K03511+K08957+K02354+K05460+K02375+K11650+K04365+K00182+K02649+K11126+K04364+K04361+K04402+K02157+K04366+K02353+K04369+K00799+K00922+K02620+K11765+K07828+K19662+…
KO04550	Signaling pathways regulating pluripotency of stem cells	Cellular community - eukaryotes	Cellular Processes	64	147	0.000129467	0.00151	ENSSSCG00000000182;ENSSSCG00000000233;ENSSSCG00000000759;ENSSSCG00000000857;ENSSSCG00000001061;ENSSSCG00000001556;ENSSSCG00000002388;ENSSSCG00000002989;ENSSSCG00000003342;ENSSSCG00000003395;ENSSSCG00000004505;ENSSSCG00000004616;ENSSSCG00000004943;ENSSSCG00000004952;ENSSSCG00000005215;ENSSSCG00000006164;ENSSSCG00000006645;ENSSSCG00000006780;ENSSSCG00000007023;ENSSSCG00000009040;ENSSSCG00000009193;…	K01357+K13567+K00444+K05459+K11478+K04441+K08553+K04456+K02353+K00922+K04500+K08026+K04368+K23605+K04447+K00714+K11421+K00182+K11305+K04676+K14439+K02329+K18493+K04371+K04456+K13596+K18499+K03083+K09063+K16790+K02354+K04670+K04675+K09301+K02375+K11138+K00182+K05058+K02649+K04364+K04692+K11470+K02157+K09222+K04366+K02353+K04369+K13578+K00922+K02620+K04668+K07828+K04441+K01064+K00444+K11489+K18497+…
KO05224	Breast cancer	Cancer: specific types	Human Diseases	63	145	0.000156378	0.00176	ENSSSCG00000000182;ENSSSCG00000000625;ENSSSCG00000000759;ENSSSCG00000000857;ENSSSCG00000001565;ENSSSCG00000002383;ENSSSCG00000002989;ENSSSCG00000003342;ENSSSCG00000003395;ENSSSCG00000004223;ENSSSCG00000004943;ENSSSCG00000005015;ENSSSCG00000005109;ENSSSCG00000006164;ENSSSCG00000006539;ENSSSCG00000006709;ENSSSCG00000006780;ENSSSCG00000007067;ENSSSCG00000007458;ENSSSCG00000008478;ENSSSCG00000009134;…	K01357+K03068+K00444+K05459+K06625+K04379+K04456+K02353+K00922+K09091+K04368+K03099+K08551+K00714+K06279+K20994+K00182+K06052+K11256+K03099+K04357+K04492+K02329+K04371+K01110+K04491+K04456+K03083+K10140+K05097+K03511+K08957+K02354+K02375+K04365+K00182+K04358+K02649+K04358+K04364+K10605+K04361+K04402+K02157+K04366+K18496+K02353+K08550+K04369+K00922+K02620+K04358+K07828+K04358+K04402+K01064+K00444+…
KO04360	Axon guidance	Development and regeneration	Organismal Systems	75	179	0.000161342	0.00176	ENSSSCG00000000759;ENSSSCG00000000896;ENSSSCG00000000907;ENSSSCG00000002267;ENSSSCG00000003395;ENSSSCG00000003520;ENSSSCG00000003523;ENSSSCG00000003691;ENSSSCG00000004336;ENSSSCG00000004663;ENSSSCG00000006824;ENSSSCG00000007061;ENSSSCG00000007334;ENSSSCG00000007477;ENSSSCG00000007501;ENSSSCG00000007675;ENSSSCG00000008629;ENSSSCG00000008721;ENSSSCG00000008749;ENSSSCG00000008919;ENSSSCG00000009123;…	K00444+K06845+K06572+K23096+K00922+K04393+K05109+K12757+K05108+K06842+K04630+K05736+K05704+K17332+K16621+K05113+K17388+K07520+K06839+K05106+K04515+K06521+K02329+K04371+K07520+K05719+K06724+K06840+K04964+K04410+K06841+K03083+K06753+K06754+K06842+K07520+K04515+K04409+K06840+K06840+K06840+K07526+K12077+K05105+K05114+K06226+K16351+K02649+K06841+K05463+K06820+K07521+K06840+K06820+K04366+K05733+K07365+…
KO04919	Thyroid hormone signaling pathway	Endocrine system	Organismal Systems	52	115	0.000172141	0.00182	ENSSSCG00000000488;ENSSSCG00000000585;ENSSSCG00000001880;ENSSSCG00000002029;ENSSSCG00000002989;ENSSSCG00000003045;ENSSSCG00000003395;ENSSSCG00000003460;ENSSSCG00000003569;ENSSSCG00000004419;ENSSSCG00000004432;ENSSSCG00000004943;ENSSSCG00000005720;ENSSSCG00000006194;ENSSSCG00000006296;ENSSSCG00000006328;ENSSSCG00000006391;ENSSSCG00000006709;ENSSSCG00000007334;ENSSSCG00000007458;ENSSSCG00000009370;…	K06643+K08747+K11644+K17751+K04456+K01539+K00922+K04399+K05742+K08187+K06067+K04368+K15170+K11255+K01540+K08526+K01539+K20994+K05704+K11256+K07201+K15164+K04371+K04456+K01540+K15162+K03083+K17901+K15156+K01540+K05858+K15133+K19029+K11220+K02649+K15144+K15164+K09183+K04366+K06062+K08550+K04369+K08231+K00922+K07828+K15143+K19662+K05853+K08362+K06276+K04503+K08524
KO04660	T cell receptor signaling pathway	Immune system	Organismal Systems	65	152	0.000216043	0.00222	ENSSSCG00000000080;ENSSSCG00000001404;ENSSSCG00000001556;ENSSSCG00000002097;ENSSSCG00000002383;ENSSSCG00000002989;ENSSSCG00000003395;ENSSSCG00000003520;ENSSSCG00000003608;ENSSSCG00000004334;ENSSSCG00000004791;ENSSSCG00000004856;ENSSSCG00000004943;ENSSSCG00000005015;ENSSSCG00000006309;ENSSSCG00000007030;ENSSSCG00000007061;ENSSSCG00000007477;ENSSSCG00000008193;ENSSSCG00000008213;ENSSSCG00000008217;…	K07366 K03156 K04441 K10784 K04379 K04456 K00922 K04393 K05856 K04427 K04350 K04446 K04368 K03099 K06453 K07209 K05736 K17332 K07360 K06459 K06458 K03099 K04440 K04371 K04440 K04456 K06478 K04410 K03083 K05730 K04440 K04409 K06450 K06452 K05443 K06538 K02649 K07361 K04364 K04415 K22517 K05730 K04366 K05733 K07368 K07365 K04369 K17333 K00922 K10785 K07828 K04441 K07367 K06268 K10784 K06744 K06276 …
KO01212	Fatty acid metabolism	Global and overview maps	Metabolism	29	56	0.000299875	0.00299	ENSSSCG00000000031;ENSSSCG00000001045;ENSSSCG00000001760;ENSSSCG00000003776;ENSSSCG00000004935;ENSSSCG00000005164;ENSSSCG00000008724;ENSSSCG00000009150;ENSSSCG00000009245;ENSSSCG00000010554;ENSSSCG00000011215;ENSSSCG00000013072;ENSSSCG00000013536;ENSSSCG00000014272;ENSSSCG00000015784;ENSSSCG00000016156;ENSSSCG00000016223;ENSSSCG00000017198;ENSSSCG00000017694;ENSSSCG00000021739;ENSSSCG00000022364;…	K00645+K10205+K15013+K00249+K10703+K10703+K00232+K00022+K00507+K00507+K09458+K10226+K15013+K01897+K01897+K00255+K01897+K00232+K11262+K10251+K19523+K10244+K10258+K01897+K10703+K22540+K10203+K10703+K07511
KO04320	Dorso-ventral axis formation	Development and regeneration	Organismal Systems	15	23	0.000356245	0.00345	ENSSSCG00000001561;ENSSSCG00000001808;ENSSSCG00000004943;ENSSSCG00000005015;ENSSSCG00000006709;ENSSSCG00000008478;ENSSSCG00000010081;ENSSSCG00000010468;ENSSSCG00000015235;ENSSSCG00000016494;ENSSSCG00000016981;ENSSSCG00000017206;ENSSSCG00000022126;ENSSSCG00000024152;ENSSSCG00000038410	K03211+K02602+K04368+K03099+K20994+K03099+K04371+K02602+K02678+K04365+K02602+K04364+K04361+K03211+K02602
KO04013	MAPK signaling pathway - fly	Signal transduction	Environmental Information Processing	39	83	0.000420188	0.00396	ENSSSCG00000001556;ENSSSCG00000001561;ENSSSCG00000003030;ENSSSCG00000004334;ENSSSCG00000004384;ENSSSCG00000004434;ENSSSCG00000004678;ENSSSCG00000004943;ENSSSCG00000005015;ENSSSCG00000006062;ENSSSCG00000006539;ENSSSCG00000007334;ENSSSCG00000007381;ENSSSCG00000008451;ENSSSCG00000008478;ENSSSCG00000008499;ENSSSCG00000008638;ENSSSCG00000009228;ENSSSCG00000009567;ENSSSCG00000010081;ENSSSCG00000010380;…	K04441+K03211+K20225+K04427+K08545+K08892+K13411+K04368+K03099+K16197+K06279+K05704+K16197+K04461+K03099+K17608+K16197+K04440+K12380+K04371+K04440+K04440+K02678+K04365+K04364+K05759+K04361+K03211+K14290+K09260+K20223+K08840+K13578+K07293+K04441+K06689+K06689+K04506+K03175
KO05212	Pancreatic cancer	Cancer: specific types	Human Diseases	37	78	0.000464812	0.00427	ENSSSCG00000001565;ENSSSCG00000002385;ENSSSCG00000002989;ENSSSCG00000003395;ENSSSCG00000003460;ENSSSCG00000003520;ENSSSCG00000004505;ENSSSCG00000004766;ENSSSCG00000004943;ENSSSCG00000004952;ENSSSCG00000005738;ENSSSCG00000007030;ENSSSCG00000009134;ENSSSCG00000009228;ENSSSCG00000010081;ENSSSCG00000010380;ENSSSCG00000010816;ENSSSCG00000010872;ENSSSCG00000011226;ENSSSCG00000011750;ENSSSCG00000013243;…	K06625+K13377+K04456+K00922+K04399+K04393+K04500+K04482+K04368+K23605+K08732+K07209+K04357+K04440+K04371+K04440+K13376+K04456+K04388+K01115+K10140+K04440+K03511+K11220+K04365+K02649+K04692+K01115+K04361+K04402+K04366+K00922+K05729+K04402+K04570+K04503+K06620
KO05216	Thyroid cancer	Cancer: specific types	Human Diseases	20	35	0.000494164	0.00442	ENSSSCG00000001565;ENSSSCG00000004943;ENSSSCG00000006328;ENSSSCG00000009148;ENSSSCG00000010081;ENSSSCG00000010199;ENSSSCG00000010211;ENSSSCG00000010638;ENSSSCG00000011961;ENSSSCG00000013243;ENSSSCG00000014082;ENSSSCG00000016494;ENSSSCG00000022689;ENSSSCG00000025652;ENSSSCG00000027127;ENSSSCG00000030680;ENSSSCG00000032477;ENSSSCG00000035249;ENSSSCG00000037900;ENSSSCG00000038220	K06625+K04368+K08526+K04492+K04371+K05126+K09288+K04491+K09292+K10140+K03511+K04365+K04402+K05689+K04369+K02620+K07828+K04402+K04503+K08524
KO04070	Phosphatidylinositol signaling system	Signal transduction	Environmental Information Processing	45	100	0.000522809	0.00456	ENSSSCG00000000436;ENSSSCG00000000555;ENSSSCG00000003000;ENSSSCG00000003395;ENSSSCG00000003642;ENSSSCG00000003749;ENSSSCG00000004704;ENSSSCG00000006121;ENSSSCG00000006626;ENSSSCG00000008190;ENSSSCG00000009231;ENSSSCG00000009994;ENSSSCG00000010440;ENSSSCG00000010525;ENSSSCG00000010765;ENSSSCG00000011390;ENSSSCG00000011546;ENSSSCG00000012035;ENSSSCG00000012308;ENSSSCG00000012650;ENSSSCG00000013034;…	K00920+K04959+K00911+K00922+K01099+K00914+K13024+K13084+K19801+K01109+K00981+K18082+K01110+K13711+K01106+K07756+K18086+K20279+K00901+K01099+K05858+K00901+K18081+K00901+K03084+K02649+K00901+K18082+K00901+K04958+K18083+K13024+K02183+K13711+K00981+K10572+K01106+K00922+K15759+K00920+K19662+K18083+K13084+K07756+K07756
KO05161	Hepatitis B	Infectious disease: viral	Human Diseases	67	162	0.000544388	0.00463	ENSSSCG00000000396;ENSSSCG00000000884;ENSSSCG00000001404;ENSSSCG00000001430;ENSSSCG00000001556;ENSSSCG00000001565;ENSSSCG00000002383;ENSSSCG00000002385;ENSSSCG00000002989;ENSSSCG00000003395;ENSSSCG00000003460;ENSSSCG00000003514;ENSSSCG00000004334;ENSSSCG00000004856;ENSSSCG00000004943;ENSSSCG00000004952;ENSSSCG00000005015;ENSSSCG00000005215;ENSSSCG00000005503;ENSSSCG00000006062;ENSSSCG00000006095;…	K11221+K02084+K03156+K09049+K04441+K06625+K04379+K13377+K04456+K00922+K04399+K06255+K04427+K04446+K04368+K23605+K03099+K04447+K10160+K16197+K06626+K07209+K05704+K16197+K17332+K03099+K16197+K10030+K04440+K04371+K04440+K13376+K04456+K04388+K04729+K11594+K04730+K09447+K10140+K09048+K04440+K11220+K11222+K04365+K09048+K04416+K02649+K04364+K04433+K04692+K04389+K04366+K04369+K04398+K17333+K00922+K04802+…
KO04130	SNARE interactions in vesicular transport	Folding, sorting and degradation	Genetic Information Processing	19	33	0.000599475	0.00498	ENSSSCG00000000703;ENSSSCG00000002295;ENSSSCG00000007772;ENSSSCG00000009747;ENSSSCG00000010094;ENSSSCG00000013119;ENSSSCG00000014556;ENSSSCG00000015482;ENSSSCG00000015539;ENSSSCG00000016750;ENSSSCG00000020964;ENSSSCG00000021238;ENSSSCG00000029262;ENSSSCG00000029615;ENSSSCG00000033135;ENSSSCG00000034964;ENSSSCG00000036123;ENSSSCG00000036385;ENSSSCG00000038731	K08510+K08493+K04560+K08486+K08509+K08486+K08504+K08513+K08498+K08516+K08517+K08486+K08495+K08515+K08514+K08501+K08515+K08504+K08492
KO05214	Glioma	Cancer: specific types	Human Diseases	36	77	0.000774917	0.00629	ENSSSCG00000000488;ENSSSCG00000000857;ENSSSCG00000001565;ENSSSCG00000002989;ENSSSCG00000003395;ENSSSCG00000004943;ENSSSCG00000005015;ENSSSCG00000006539;ENSSSCG00000007541;ENSSSCG00000008478;ENSSSCG00000008841;ENSSSCG00000009123;ENSSSCG00000009134;ENSSSCG00000010081;ENSSSCG00000010440;ENSSSCG00000010872;ENSSSCG00000013243;ENSSSCG00000014082;ENSSSCG00000014443;ENSSSCG00000016494;ENSSSCG00000016958;…	K06643+K05459+K06625+K04456+K00922+K04368+K03099+K06279+K04359+K03099+K04363+K04515+K04357+K04371+K01110+K04456+K10140+K03511+K04515+K04365+K02649+K04364+K04361+K04402+K05089+K04366+K02183+K04369+K00922+K07828+K17386+K19662+K04402+K05869+K04503+K06620
KO04151	PI3K-Akt signaling pathway	Signal transduction	Environmental Information Processing	129	350	0.000919509	0.00729	ENSSSCG00000000293;ENSSSCG00000000488;ENSSSCG00000000849;ENSSSCG00000000857;ENSSSCG00000001430;ENSSSCG00000001565;ENSSSCG00000001654;ENSSSCG00000001701;ENSSSCG00000002739;ENSSSCG00000002989;ENSSSCG00000003154;ENSSSCG00000003395;ENSSSCG00000003460;ENSSSCG00000003756;ENSSSCG00000004012;ENSSSCG00000004167;ENSSSCG00000004274;ENSSSCG00000004425;ENSSSCG00000004789;ENSSSCG00000004943;ENSSSCG00000005015;…	K06484+K06643+K09487+K05459+K09049+K06625+K11584+K04079+K16340+K04456+K00693+K00922+K04399+K04294+K04659+K09420+K08131+K06241+K16857+K04368+K03099+K05121+K02991+K04447+K10160+K16197+K06626+K05431+K06586+K23691+K07209+K05467+K16197+K04359+K08266+K03099+K16197+K04363+K05098+K04357+K05092+K05096+K04354+K04371+K01110+K04456+K04360+K05719+K06585+K05631+K03083+K16837+K16858+K09048+K07298+K04527+K05079+…
KO05219	Bladder cancer	Cancer: specific types	Human Diseases	21	39	0.00104269	0.00809	ENSSSCG00000000488;ENSSSCG00000001565;ENSSSCG00000004789;ENSSSCG00000004943;ENSSSCG00000007334;ENSSSCG00000008953;ENSSSCG00000009134;ENSSSCG00000010081;ENSSSCG00000010949;ENSSSCG00000014362;ENSSSCG00000016494;ENSSSCG00000022126;ENSSSCG00000024377;ENSSSCG00000024453;ENSSSCG00000025652;ENSSSCG00000027127;ENSSSCG00000031423;ENSSSCG00000032170;ENSSSCG00000032477;ENSSSCG00000037900;ENSSSCG00000040178	K06643+K06625+K16857+K04368+K05704+K10030+K04357+K04371+K08803+K08523+K04365+K04361+K04445+K04366+K05689+K04369+K19520+K08803+K07828+K04503+K06620
KO05165	Human papillomavirus infection	Infectious disease: viral	Human Diseases	121	327	0.00110635	0.00839	ENSSSCG00000000182;ENSSSCG00000000293;ENSSSCG00000000396;ENSSSCG00000000488;ENSSSCG00000000697;ENSSSCG00000000759;ENSSSCG00000000767;ENSSSCG00000001229;ENSSSCG00000001396;ENSSSCG00000001398;ENSSSCG00000001404;ENSSSCG00000001565;ENSSSCG00000001654;ENSSSCG00000002340;ENSSSCG00000002989;ENSSSCG00000003342;ENSSSCG00000003395;ENSSSCG00000003488;ENSSSCG00000003520;ENSSSCG00000004012;ENSSSCG00000004223;…	K01357+K06484+K11221+K06643+K11643+K00444+K02150+K06751+K06751+K06751+K03156+K06625+K11584+K04505+K04456+K02353+K00922+K10691+K04393+K04659+K09091+K08131+K06241+K06067+K16857+K10587+K04368+K03099+K06626+K00714+K02144+K06586+K20994+K00182+K07209+K06052+K02147+K03099+K16195+K04357+K07201+K04354+K02329+K02154+K04371+K01110+K04491+K04456+K05719+K06585+K05631+K03083+K02145+K09048+K08957+K02354+K06591+…
KO05215	Prostate cancer	Cancer: specific types	Human Diseases	43	98	0.001294	0.00961	ENSSSCG00000000488;ENSSSCG00000000849;ENSSSCG00000000857;ENSSSCG00000001565;ENSSSCG00000001701;ENSSSCG00000002989;ENSSSCG00000003395;ENSSSCG00000003460;ENSSSCG00000004943;ENSSSCG00000005015;ENSSSCG00000006095;ENSSSCG00000007030;ENSSSCG00000007541;ENSSSCG00000008478;ENSSSCG00000008841;ENSSSCG00000009134;ENSSSCG00000009148;ENSSSCG00000009370;ENSSSCG00000010081;ENSSSCG00000010440;ENSSSCG00000010638;…	K06643+K09487+K05459+K06625+K04079+K04456+K00922+K04399+K04368+K03099+K06626+K07209+K04359+K03099+K04363+K04357+K04492+K07201+K04371+K01110+K04491+K04456+K03083+K08557+K09048+K05450+K04365+K09048+K02649+K04364+K04361+K05089+K04366+K05450+K04369+K00922+K02620+K09348+K07828+K17386+K06276+K04503+K06620
KO04310	Wnt signaling pathway	Signal transduction	Environmental Information Processing	63	155	0.00133054	0.00967	ENSSSCG00000000182;ENSSSCG00000000625;ENSSSCG00000000759;ENSSSCG00000001595;ENSSSCG00000002340;ENSSSCG00000002804;ENSSSCG00000003342;ENSSSCG00000003811;ENSSSCG00000004218;ENSSSCG00000004334;ENSSSCG00000004856;ENSSSCG00000004952;ENSSSCG00000005388;ENSSSCG00000006034;ENSSSCG00000006164;ENSSSCG00000006256;ENSSSCG00000006780;ENSSSCG00000007477;ENSSSCG00000008629;ENSSSCG00000009123;ENSSSCG00000009148;…	K01357+K03068+K00444+K04512+K04505+K03097+K02353+K05122+K23098+K04427+K04446+K23605+K19626+K23097+K00714+K04495+K00182+K17332+K17388+K04515+K04492+K04440+K02329+K16273+K04440+K02222+K03362+K04491+K04496+K04511+K03345+K03083+K05858+K04440+K08957+K04515+K02354+K04507+K02375+K00182+K23491+K02157+K03362+K02353+K02166+K17333+K04308+K02620+K01691+K04496+K02165+K19662+K04511+K01064+K00444+K06268+K00445+…
KO04392	Hippo signaling pathway - multiple species	Signal transduction	Environmental Information Processing	16	28	0.00180469	0.0129	ENSSSCG00000000736;ENSSSCG00000004106;ENSSSCG00000005027;ENSSSCG00000008942;ENSSSCG00000008952;ENSSSCG00000011313;ENSSSCG00000011704;ENSSSCG00000014878;ENSSSCG00000028707;ENSSSCG00000029201;ENSSSCG00000029662;ENSSSCG00000031429;ENSSSCG00000032601;ENSSSCG00000035456;ENSSSCG00000036326;ENSSSCG00000039221	K09448+K08791+K16822+K06685+K09854+K16682+K16820+K04409+K16684+K16682+K09851+K16687+K09851+K16685+K08791+K06685
KO05131	Shigellosis	Infectious disease: bacterial	Human Diseases	92	243	0.00189877	0.013	ENSSSCG00000000040;ENSSSCG00000000293;ENSSSCG00000000488;ENSSSCG00000000555;ENSSSCG00000000645;ENSSSCG00000000908;ENSSSCG00000001009;ENSSSCG00000001404;ENSSSCG00000001556;ENSSSCG00000002707;ENSSSCG00000002965;ENSSSCG00000002989;ENSSSCG00000003395;ENSSSCG00000003520;ENSSSCG00000003577;ENSSSCG00000003648;ENSSSCG00000003691;ENSSSCG00000003749;ENSSSCG00000004241;ENSSSCG00000004318;ENSSSCG00000004334;…	K16938+K06484+K06643+K04959+K08341+K10580+K02861+K03156+K04441+K08341+K05699+K04456+K00922+K04393+K05748+K16186+K12757+K00914+K07372+K16186+K04427+K08339+K17889+K16185+K10160+K20121+K23345+K07209+K05704+K17908+K05757+K05757+K18050+K17388+K10030+K16939+K04440+K07201+K04371+K04438+K00844+K05700+K04440+K03362+K04456+K05719+K04729+K05755+K06106+K03083+K12793+K16939+K05858+K06256+K12800+K07937+K04440+…
KO04621	NOD-like receptor signaling pathway	Immune system	Organismal Systems	62	154	0.00190487	0.013	ENSSSCG00000000396;ENSSSCG00000000555;ENSSSCG00000000645;ENSSSCG00000001009;ENSSSCG00000001404;ENSSSCG00000001556;ENSSSCG00000001701;ENSSSCG00000002707;ENSSSCG00000003251;ENSSSCG00000003434;ENSSSCG00000004154;ENSSSCG00000004334;ENSSSCG00000004370;ENSSSCG00000005453;ENSSSCG00000005503;ENSSSCG00000006418;ENSSSCG00000006927;ENSSSCG00000007030;ENSSSCG00000008340;ENSSSCG00000008953;ENSSSCG00000009228;…	K11221 K04959 K08341 K02861 K03156 K04441 K04079 K08341 K20865 K06030 K11859 K04427 K08339 K03671 K10160 K20914 K23691 K07209 K20909 K10030 K04440 K20909 K05220 K14216 K04371 K15040 K04440 K04729 K12793 K09447 K05858 K12800 K04440 K03462 K01165 K11220 K17890 K12796 K09849 K04958 K06068 K04977 K20897 K16060 K04398 K01370 K12807 K05410 K05414 K20909 K03443 K05130 K04441 K08336 K04570 K21421 K05131 …
KO04071	Sphingolipid signaling pathway	Signal transduction	Environmental Information Processing	49	117	0.00209983	0.0138	ENSSSCG00000001404;ENSSSCG00000001556;ENSSSCG00000001654;ENSSSCG00000002404;ENSSSCG00000002989;ENSSSCG00000003395;ENSSSCG00000004819;ENSSSCG00000004943;ENSSSCG00000006236;ENSSSCG00000006644;ENSSSCG00000006824;ENSSSCG00000007072;ENSSSCG00000007874;ENSSSCG00000008444;ENSSSCG00000008629;ENSSSCG00000009152;ENSSSCG00000009228;ENSSSCG00000009594;ENSSSCG00000009657;ENSSSCG00000010081;ENSSSCG00000010380;…	K03156+K04441+K11584+K00654+K04456+K00922+K04710+K04368+K18953+K04710+K04630+K00654+K05665+K18050+K17388+K04714+K04440+K00654+K04354+K04371+K04440+K04714+K01110+K04456+K01115+K05858+K04440+K12350+K13242+K02649+K01115+K04265+K04366+K23727+K04717+K03916+K04369+K03456+K00922+K07828+K04346+K23727+K04441+K11583+K19662+K01441+K06276+K04639+K01379
KO05223	Non-small cell lung cancer	Cancer: specific types	Human Diseases	31	67	0.00215341	0.0138	ENSSSCG00000001565;ENSSSCG00000002989;ENSSSCG00000003395;ENSSSCG00000003460;ENSSSCG00000004943;ENSSSCG00000005015;ENSSSCG00000006328;ENSSSCG00000008478;ENSSSCG00000009134;ENSSSCG00000010081;ENSSSCG00000010872;ENSSSCG00000013243;ENSSSCG00000014082;ENSSSCG00000016494;ENSSSCG00000016958;ENSSSCG00000017206;ENSSSCG00000017403;ENSSSCG00000022126;ENSSSCG00000022689;ENSSSCG00000024453;ENSSSCG00000027127;…	K06625+K04456+K00922+K04399+K04368+K03099+K08526+K03099+K04357+K04371+K04456+K10140+K03511+K04365+K02649+K04364+K04692+K04361+K04402+K04366+K04369+K00922+K04411+K08015+K07828+K19662+K04402+K06276+K04503+K08524+K06620
KO01040	Biosynthesis of unsaturated fatty acids	Lipid metabolism	Metabolism	15	26	0.00219954	0.0138	ENSSSCG00000001045;ENSSSCG00000002349;ENSSSCG00000004935;ENSSSCG00000005164;ENSSSCG00000008724;ENSSSCG00000009245;ENSSSCG00000010554;ENSSSCG00000013072;ENSSSCG00000017198;ENSSSCG00000021739;ENSSSCG00000024149;ENSSSCG00000031299;ENSSSCG00000034786;ENSSSCG00000036236;ENSSSCG00000038007	K10205+K01068+K10703+K10703+K00232+K00507+K00507+K10226+K00232+K10251+K10244+K10258+K10703+K10203+K10703
KO04120	Ubiquitin mediated proteolysis	Folding, sorting and degradation	Genetic Information Processing	60	149	0.0022202	0.0138	ENSSSCG00000000488;ENSSSCG00000000908;ENSSSCG00000001912;ENSSSCG00000003083;ENSSSCG00000003111;ENSSSCG00000003398;ENSSSCG00000004032;ENSSSCG00000004317;ENSSSCG00000004561;ENSSSCG00000004832;ENSSSCG00000004919;ENSSSCG00000004958;ENSSSCG00000005103;ENSSSCG00000005150;ENSSSCG00000006137;ENSSSCG00000006177;ENSSSCG00000007280;ENSSSCG00000007930;ENSSSCG00000008061;ENSSSCG00000009208;ENSSSCG00000009933;…	K06643+K10580+K10054+K22518+K10684+K10597+K04556+K10578+K10594+K10587+K13305+K04706+K10571+K10447+K05633+K10688+K05632+K10604+K03873+K10614+K10588+K10598+K03362+K03870+K10698+K10573+K10140+K03355+K10596+K04707+K10143+K10576+K03875+K04416+K03350+K10260+K10605+K10593+K22517+K05630+K03362+K10608+K10585+K20217+K04555+K16060+K10687+K07868+K04678+K03354+K06689+K04649+K20217+K02207+K06689+K04696+K04552+…
KO00600	Sphingolipid metabolism	Lipid metabolism	Metabolism	23	46	0.00226993	0.0138	ENSSSCG00000002404;ENSSSCG00000002764;ENSSSCG00000003839;ENSSSCG00000004819;ENSSSCG00000006522;ENSSSCG00000006644;ENSSSCG00000007072;ENSSSCG00000009152;ENSSSCG00000009594;ENSSSCG00000010105;ENSSSCG00000010433;ENSSSCG00000014627;ENSSSCG00000016912;ENSSSCG00000024932;ENSSSCG00000025005;ENSSSCG00000025744;ENSSSCG00000025993;ENSSSCG00000027865;ENSSSCG00000031904;ENSSSCG00000032715;ENSSSCG00000032723;…	K00654+K12352+K01080+K04710+K01201+K04710+K00654+K04714+K00654+K12353+K04714+K12350+K01080+K23727+K07553+K04708+K04717+K01202+K04628+K23727+K04711+K01441+K04715
KO04072	Phospholipase D signaling pathway	Signal transduction	Environmental Information Processing	62	155	0.00228775	0.0138	ENSSSCG00000000175;ENSSSCG00000001523;ENSSSCG00000001988;ENSSSCG00000002989;ENSSSCG00000003395;ENSSSCG00000003756;ENSSSCG00000003839;ENSSSCG00000004119;ENSSSCG00000004737;ENSSSCG00000004943;ENSSSCG00000005012;ENSSSCG00000005015;ENSSSCG00000005738;ENSSSCG00000006539;ENSSSCG00000007541;ENSSSCG00000008478;ENSSSCG00000008841;ENSSSCG00000008953;ENSSSCG00000009048;ENSSSCG00000009134;ENSSSCG00000010081;…	K08046+K04607+K08044+K04456+K00922+K04294+K01080+K04603+K16342+K04368+K07941+K03099+K08732+K06279+K04359+K03099+K04363+K10030+K09593+K04357+K04371+K04456+K04605+K04166+K01115+K00901+K05858+K00901+K04527+K07937+K05450+K00901+K01080+K02649+K18441+K04364+K00901+K01115+K04361+K00901+K05089+K04610+K16342+K04609+K04366+K05450+K04369+K21289+K07831+K08045+K07293+K00922+K07828+K04346+K17386+K04226+K07830+…
KO04921	Oxytocin signaling pathway	Endocrine system	Organismal Systems	62	155	0.00228775	0.0138	ENSSSCG00000000175;ENSSSCG00000000555;ENSSSCG00000001565;ENSSSCG00000001988;ENSSSCG00000002383;ENSSSCG00000003135;ENSSSCG00000003255;ENSSSCG00000004737;ENSSSCG00000004856;ENSSSCG00000004943;ENSSSCG00000006393;ENSSSCG00000006703;ENSSSCG00000006824;ENSSSCG00000007334;ENSSSCG00000007477;ENSSSCG00000008629;ENSSSCG00000008870;ENSSSCG00000009123;ENSSSCG00000009815;ENSSSCG00000009840;ENSSSCG00000010081;…	K08046+K04959+K06625+K08044+K04379+K05007+K04873+K16342+K04446+K04368+K05002+K07199+K04630+K05704+K17332+K17388+K12319+K04515+K07359+K07199+K04371+K12329+K04859+K17901+K06269+K05858+K04454+K04515+K04858+K11987+K07200+K07200+K13242+K04862+K04361+K16342+K04958+K04977+K04366+K12318+K03234+K02183+K04369+K21289+K04850+K08045+K00907+K04865+K17333+K04464+K07828+K04864+K19662+K04963+K04534+K06268+K05869+…
KO04933	AGE-RAGE signaling pathway in diabetic complications	Endocrine and metabolic disease	Human Diseases	46	109	0.00235828	0.0139	ENSSSCG00000001404;ENSSSCG00000001556;ENSSSCG00000001573;ENSSSCG00000002385;ENSSSCG00000002989;ENSSSCG00000003395;ENSSSCG00000003520;ENSSSCG00000004505;ENSSSCG00000004856;ENSSSCG00000004952;ENSSSCG00000005215;ENSSSCG00000006862;ENSSSCG00000008444;ENSSSCG00000008953;ENSSSCG00000009228;ENSSSCG00000009370;ENSSSCG00000010081;ENSSSCG00000010380;ENSSSCG00000010816;ENSSSCG00000010872;ENSSSCG00000011226;…	K03156+K04441+K04702+K13377+K04456+K00922+K04393+K04500+K04446+K23605+K04447+K06527+K18050+K10030+K04440+K07201+K04371+K04440+K13376+K04456+K04388+K04166+K05858+K16858+K04440+K05740+K21423+K11220+K05717+K06237+K06237+K13242+K02649+K04692+K03901+K06068+K00922+K07828+K04441+K19662+K02187+K16366+K06236+K21421+K04503+K06237
KO04935	Growth hormone synthesis, secretion and action	Endocrine system	Organismal Systems	49	118	0.00259214	0.0151	ENSSSCG00000000175;ENSSSCG00000000555;ENSSSCG00000000857;ENSSSCG00000001430;ENSSSCG00000001556;ENSSSCG00000001988;ENSSSCG00000002383;ENSSSCG00000002989;ENSSSCG00000003395;ENSSSCG00000004943;ENSSSCG00000005015;ENSSSCG00000005215;ENSSSCG00000006539;ENSSSCG00000006824;ENSSSCG00000008478;ENSSSCG00000009228;ENSSSCG00000010081;ENSSSCG00000010095;ENSSSCG00000010380;ENSSSCG00000010872;ENSSSCG00000011889;…	K08046+K04959+K05459+K09049+K04441+K08044+K04379+K04456+K00922+K04368+K03099+K04447+K06279+K04630+K03099+K04440+K04371+K04438+K04440+K04456+K03083+K09363+K05858+K09048+K04440+K11220+K09048+K04584+K04416+K02649+K04364+K04218+K04433+K04692+K04284+K04958+K04366+K16172+K04219+K04369+K04850+K08045+K04635+K00922+K07828+K04441+K19662+K04696+K04438
KO05412	Arrhythmogenic right ventricular cardiomyopathy	Cardiovascular disease	Human Diseases	34	76	0.00270963	0.0154	ENSSSCG00000000293;ENSSSCG00000001025;ENSSSCG00000003255;ENSSSCG00000004241;ENSSSCG00000006496;ENSSSCG00000006687;ENSSSCG00000008250;ENSSSCG00000009148;ENSSSCG00000010144;ENSSSCG00000010638;ENSSSCG00000011101;ENSSSCG00000011245;ENSSSCG00000011412;ENSSSCG00000014339;ENSSSCG00000015375;ENSSSCG00000015402;ENSSSCG00000015886;ENSSSCG00000015955;ENSSSCG00000016009;ENSSSCG00000017204;ENSSSCG00000017510;…	K06484+K10381+K04873+K07372+K12641+K06586+K05691+K04492+K21073+K04491+K05719+K06585+K04859+K05691+K06591+K04858+K06589+K06485+K06483+K06525+K04862+K06482+K07610+K07601+K04850+K04865+K05849+K02620+K04864+K06265+K05853+K05849+K05691+K21073
KO04928	Parathyroid hormone synthesis, secretion and action	Endocrine system	Organismal Systems	44	104	0.00273701	0.0154	ENSSSCG00000000175;ENSSSCG00000000555;ENSSSCG00000000625;ENSSSCG00000001430;ENSSSCG00000001565;ENSSSCG00000001710;ENSSSCG00000001988;ENSSSCG00000002039;ENSSSCG00000002383;ENSSSCG00000003805;ENSSSCG00000004943;ENSSSCG00000006132;ENSSSCG00000006328;ENSSSCG00000006824;ENSSSCG00000010081;ENSSSCG00000011750;ENSSSCG00000013034;ENSSSCG00000013263;ENSSSCG00000014149;ENSSSCG00000014362;ENSSSCG00000014852;…	K08046+K04959+K03068+K09049+K06625+K09278+K08044+K07763+K04379+K13293+K04368+K07996+K08526+K04630+K04371+K01115+K05858+K09048+K04454+K08523+K04439+K07994+K04365+K09048+K13293+K01115+K04439+K03626+K08539+K08003+K04361+K04958+K04366+K08045+K07438+K09260+K04635+K04346+K19662+K22608+K14683+K08524+K16834+K04639
KO04022	cGMP-PKG signaling pathway	Signal transduction	Environmental Information Processing	66	168	0.00284594	0.0158	ENSSSCG00000000175;ENSSSCG00000000555;ENSSSCG00000001430;ENSSSCG00000001988;ENSSSCG00000002029;ENSSSCG00000002989;ENSSSCG00000003045;ENSSSCG00000004856;ENSSSCG00000004943;ENSSSCG00000006296;ENSSSCG00000006391;ENSSSCG00000006824;ENSSSCG00000007477;ENSSSCG00000007720;ENSSSCG00000007721;ENSSSCG00000008444;ENSSSCG00000008629;ENSSSCG00000008870;ENSSSCG00000009031;ENSSSCG00000009250;ENSSSCG00000009661;…	K08046+K04959+K09049+K08044+K17751+K04456+K01539+K04446+K04368+K01540+K01539+K04630+K17332+K03121+K03121+K18050+K17388+K12319+K04197+K19477+K04135+K04371+K15040+K09565+K07376+K04456+K01540+K04166+K01540+K05850+K06269+K05858+K09048+K04527+K04454+K05850+K05863+K13242+K09048+K12337+K04265+K09183+K05850+K04958+K04366+K12318+K16172+K02183+K03916+K04369+K21289+K04850+K08045+K09260+K00907+K04635+K05849+…
KO01522	Endocrine resistance	Drug resistance: antineoplastic	Human Diseases	40	93	0.00292672	0.016	ENSSSCG00000000175;ENSSSCG00000000488;ENSSSCG00000000857;ENSSSCG00000001556;ENSSSCG00000001565;ENSSSCG00000001988;ENSSSCG00000002383;ENSSSCG00000002989;ENSSSCG00000003395;ENSSSCG00000004943;ENSSSCG00000005015;ENSSSCG00000005109;ENSSSCG00000006539;ENSSSCG00000006709;ENSSSCG00000007067;ENSSSCG00000007334;ENSSSCG00000007458;ENSSSCG00000008478;ENSSSCG00000009228;ENSSSCG00000010081;ENSSSCG00000010380;…	K08046+K06643+K05459+K04441+K06625+K08044+K04379+K04456+K00922+K04368+K03099+K08551+K06279+K20994+K06052+K05704+K11256+K03099+K04440+K04371+K04440+K04456+K05931+K04440+K08523+K05664+K04365+K02649+K04364+K15144+K04361+K04366+K08550+K04369+K08045+K00922+K07828+K04441+K04503+K06620
KO04710	Circadian rhythm	Environmental adaptation	Organismal Systems	18	34	0.00301649	0.0162	ENSSSCG00000000164;ENSSSCG00000004576;ENSSSCG00000005268;ENSSSCG00000006703;ENSSSCG00000008909;ENSSSCG00000009472;ENSSSCG00000009840;ENSSSCG00000010563;ENSSSCG00000013270;ENSSSCG00000016200;ENSSSCG00000016432;ENSSSCG00000017983;ENSSSCG00000023307;ENSSSCG00000026427;ENSSSCG00000028552;ENSSSCG00000028572;ENSSSCG00000035852;ENSSSCG00000036136	K02295+K08532+K08533+K07199+K02223+K10269+K07199+K03362+K02295+K07200+K07200+K21944+K03362+K08534+K03730+K21945+K08959+K03729
KO04141	Protein processing in endoplasmic reticulum	Folding, sorting and degradation	Genetic Information Processing	63	161	0.00389551	0.0206	ENSSSCG00000000849;ENSSSCG00000001022;ENSSSCG00000001430;ENSSSCG00000001701;ENSSSCG00000001934;ENSSSCG00000002050;ENSSSCG00000002414;ENSSSCG00000003398;ENSSSCG00000004032;ENSSSCG00000004317;ENSSSCG00000004382;ENSSSCG00000005037;ENSSSCG00000005126;ENSSSCG00000005300;ENSSSCG00000006193;ENSSSCG00000006346;ENSSSCG00000006500;ENSSSCG00000006730;ENSSSCG00000007078;ENSSSCG00000007097;ENSSSCG00000007592;…	K09487+K13249+K09049+K04079+K14006+K12668+K14026+K10597+K04556+K10578+K09540+K10950+K14018+K13525+K14010+K09054+K04523+K01230+K14026+K14006+K16194+K16195+K14003+K14007+K04440+K11718+K14016+K04440+K09555+K09502+K10956+K07151+K14004+K10956+K07765+K08288+K09507+K04440+K07953+K03283+K07151+K09582+K09530+K09508+K10661+K12669+K14001+K14000+K09523+K04555+K12667+K03853+K09027+K13989+K14020+K06689+K11519+…
KO04340	Hedgehog signaling pathway	Signal transduction	Environmental Information Processing	22	45	0.00400261	0.0208	ENSSSCG00000007930;ENSSSCG00000009045;ENSSSCG00000009956;ENSSSCG00000010563;ENSSSCG00000011889;ENSSSCG00000014240;ENSSSCG00000014283;ENSSSCG00000014435;ENSSSCG00000014852;ENSSSCG00000016204;ENSSSCG00000016569;ENSSSCG00000017918;ENSSSCG00000022504;ENSSSCG00000023307;ENSSSCG00000027312;ENSSSCG00000030153;ENSSSCG00000032198;ENSSSCG00000032637;ENSSSCG00000035852;ENSSSCG00000037900;ENSSSCG00000038694;…	K10604+K06231+K00910+K03362+K03083+K08958+K10394+K08957+K04439+K11989+K06226+K04439+K20033+K03362+K06225+K04678+K10523+K19605+K08959+K04503+K10151+K06233
KO04912	GnRH signaling pathway	Endocrine system	Organismal Systems	39	92	0.00444401	0.0228	ENSSSCG00000000175;ENSSSCG00000000555;ENSSSCG00000001556;ENSSSCG00000001988;ENSSSCG00000002039;ENSSSCG00000003520;ENSSSCG00000004737;ENSSSCG00000004943;ENSSSCG00000005015;ENSSSCG00000007334;ENSSSCG00000008478;ENSSSCG00000009123;ENSSSCG00000009228;ENSSSCG00000010081;ENSSSCG00000010380;ENSSSCG00000011750;ENSSSCG00000013034;ENSSSCG00000014010;ENSSSCG00000014362;ENSSSCG00000014443;ENSSSCG00000016918;…	K08046+K04959+K04441+K08044+K07763+K04393+K16342+K04368+K03099+K05704+K03099+K04515+K04440+K04371+K04440+K01115+K05858+K04440+K08523+K04515+K04416+K04364+K04433+K01115+K04361+K16342+K04958+K06068+K04366+K04421+K02183+K04369+K04850+K08045+K04635+K04464+K07828+K04441+K19662
KO00061	Fatty acid biosynthesis	Lipid metabolism	Metabolism	11	18	0.00473182	0.0239	ENSSSCG00000000031;ENSSSCG00000001760;ENSSSCG00000011215;ENSSSCG00000013536;ENSSSCG00000014272;ENSSSCG00000015784;ENSSSCG00000016223;ENSSSCG00000017694;ENSSSCG00000025759;ENSSSCG00000031789;ENSSSCG00000035452	K00645+K15013+K09458+K15013+K01897+K01897+K01897+K11262+K01071+K01897+K22540
KO04152	AMPK signaling pathway	Signal transduction	Environmental Information Processing	51	127	0.00487215	0.0243	ENSSSCG00000000757;ENSSSCG00000000857;ENSSSCG00000001654;ENSSSCG00000002989;ENSSSCG00000003154;ENSSSCG00000003395;ENSSSCG00000004334;ENSSSCG00000005514;ENSSSCG00000006703;ENSSSCG00000007371;ENSSSCG00000008573;ENSSSCG00000009245;ENSSSCG00000009370;ENSSSCG00000009397;ENSSSCG00000009657;ENSSSCG00000009661;ENSSSCG00000009742;ENSSSCG00000009815;ENSSSCG00000009840;ENSSSCG00000010235;ENSSSCG00000010554;…	K07297+K05459+K11584+K04456+K00693+K00922+K04427+K07881+K07199+K07292+K07903+K00507+K07201+K08272+K04354+K04135+K21357+K07359+K07199+K11411+K00507+K04456+K19030+K09048+K07298+K04527+K07901+K00021+K19029+K07200+K08272+K07200+K09048+K05031+K02649+K07204+K11262+K19523+K19028+K05062+K03234+K16172+K18341+K03456+K00922+K03841+K17532+K11583+K06276+K04503+K05424
KO04624	Toll and Imd signaling pathway	Immune system	Organismal Systems	21	43	0.00495612	0.0244	ENSSSCG00000000908;ENSSSCG00000001556;ENSSSCG00000004334;ENSSSCG00000004678;ENSSSCG00000007022;ENSSSCG00000007030;ENSSSCG00000009125;ENSSSCG00000009228;ENSSSCG00000010212;ENSSSCG00000010380;ENSSSCG00000010563;ENSSSCG00000011251;ENSSSCG00000012795;ENSSSCG00000014010;ENSSSCG00000023307;ENSSSCG00000027529;ENSSSCG00000028157;ENSSSCG00000030632;ENSSSCG00000033171;ENSSSCG00000033323;ENSSSCG00000035622	K10580 K04441 K04427 K13411 K10380 K07209 K10380 K04440 K10380 K04440 K03362 K04729 K04730 K04440 K03362 K16060 K04398 K10704 K04441 K06689 K06689
KO04014	Ras signaling pathway	Signal transduction	Environmental Information Processing	100	275	0.00522757	0.0253	ENSSSCG00000000857;ENSSSCG00000000985;ENSSSCG00000001506;ENSSSCG00000001513;ENSSSCG00000002097;ENSSSCG00000002960;ENSSSCG00000002989;ENSSSCG00000003395;ENSSSCG00000003520;ENSSSCG00000004737;ENSSSCG00000004791;ENSSSCG00000004943;ENSSSCG00000005012;ENSSSCG00000005015;ENSSSCG00000005122;ENSSSCG00000005738;ENSSSCG00000006539;ENSSSCG00000007030;ENSSSCG00000007061;ENSSSCG00000007198;ENSSSCG00000007541;…	K05459+K17637+K17636+K17631+K10784+K12363+K04456+K00922+K04393+K16342+K04350+K04368+K07941+K03099+K05121+K08732+K06279+K07209+K05736+K05467+K04359+K07360+K03099+K04363+K05098+K09593+K04357+K04440+K05092+K05096+K12380+K04371+K01047+K04440+K19613+K04456+K04360+K01115+K04410+K12361+K16858+K04527+K05097+K04440+K04409+K05450+K02678+K05460+K04358+K02649+K04358+K04364+K02583+K08052+K01115+K04361+K04389+…
KO04218	Cellular senescence	Cell growth and death	Cellular Processes	62	160	0.00538052	0.0257	ENSSSCG00000000488;ENSSSCG00000000555;ENSSSCG00000000739;ENSSSCG00000001229;ENSSSCG00000001396;ENSSSCG00000001398;ENSSSCG00000001556;ENSSSCG00000001565;ENSSSCG00000002385;ENSSSCG00000002989;ENSSSCG00000003395;ENSSSCG00000004505;ENSSSCG00000004856;ENSSSCG00000004943;ENSSSCG00000004952;ENSSSCG00000006095;ENSSSCG00000006145;ENSSSCG00000006760;ENSSSCG00000007477;ENSSSCG00000008953;ENSSSCG00000009370;…	K06643+K04959+K09406+K06751+K06751+K06751+K04441+K06625+K13377+K04456+K00922+K04500+K04446+K04368+K23605+K06626+K04682+K08826+K17332+K10030+K07201+K04371+K02087+K11411+K15040+K01110+K03362+K13376+K04456+K04388+K21771+K06269+K10994+K08826+K02678+K05863+K02830+K02649+K04433+K09183+K04402+K03362+K04958+K04366+K04728+K02183+K04369+K07831+K10752+K03853+K17333+K00922+K08015+K07828+K16332+K04441+K07830+…
KO05135	Yersinia infection	Infectious disease: bacterial	Human Diseases	68	178	0.00545107	0.0257	ENSSSCG00000000293;ENSSSCG00000001404;ENSSSCG00000001556;ENSSSCG00000002097;ENSSSCG00000002383;ENSSSCG00000002989;ENSSSCG00000003395;ENSSSCG00000003520;ENSSSCG00000003577;ENSSSCG00000003608;ENSSSCG00000004022;ENSSSCG00000004334;ENSSSCG00000004856;ENSSSCG00000004943;ENSSSCG00000005012;ENSSSCG00000005503;ENSSSCG00000006927;ENSSSCG00000007030;ENSSSCG00000007334;ENSSSCG00000007477;ENSSSCG00000008193;…	K06484+K03156+K04441+K10784+K04379+K04456+K00922+K04393+K05748+K05856+K04373+K04427+K04446+K04368+K07941+K10160+K23691+K07209+K05704+K17332+K07360+K17388+K10030+K04440+K13710+K12487+K04371+K04438+K04440+K04456+K05719+K04729+K03083+K04730+K05730+K12800+K04440+K05443+K18584+K06483+K05717+K18584+K02649+K07361+K04433+K19475+K05730+K04369+K19475+K01370+K17333+K05743+K00922+K05410+K10785+K04441+K10784+…
KO04520	Adherens junction	Cellular community - eukaryotes	Cellular Processes	31	71	0.00633676	0.0295	ENSSSCG00000001814;ENSSSCG00000002804;ENSSSCG00000002965;ENSSSCG00000003090;ENSSSCG00000003520;ENSSSCG00000003577;ENSSSCG00000003757;ENSSSCG00000004334;ENSSSCG00000004854;ENSSSCG00000004952;ENSSSCG00000007334;ENSSSCG00000007469;ENSSSCG00000008250;ENSSSCG00000008659;ENSSSCG00000009148;ENSSSCG00000010081;ENSSSCG00000010313;ENSSSCG00000010638;ENSSSCG00000011226;ENSSSCG00000013174;ENSSSCG00000013566;…	K16848+K03097+K05699+K06531+K04393+K05748+K06085+K04427+K05701+K23605+K05704+K05696+K05691+K14394+K04492+K04371+K05700+K04491+K04388+K05690+K04527+K05691+K06082+K04361+K05698+K05689+K08889+K05693+K02620+K05691+K06084
KO00250	Alanine, aspartate and glutamate metabolism	Amino acid metabolism	Metabolism	19	39	0.00761807	0.035	ENSSSCG00000000401;ENSSSCG00000000665;ENSSSCG00000001090;ENSSSCG00000002847;ENSSSCG00000003968;ENSSSCG00000004401;ENSSSCG00000005701;ENSSSCG00000007909;ENSSSCG00000008902;ENSSSCG00000010368;ENSSSCG00000011060;ENSSSCG00000013976;ENSSSCG00000015545;ENSSSCG00000016056;ENSSSCG00000022233;ENSSSCG00000024752;ENSSSCG00000027093;ENSSSCG00000032985;ENSSSCG00000033541	K01425+K18310+K00139+K00814+K18311+K00272+K01940+K13524+K00764+K00261+K01580+K03334+K01915+K01425+K01580+K00294+K14592+K14455+K18309
KO04630	JAK-STAT signaling pathway	Signal transduction	Environmental Information Processing	62	163	0.00858512	0.0389	ENSSSCG00000000396;ENSSSCG00000001565;ENSSSCG00000001573;ENSSSCG00000002989;ENSSSCG00000003395;ENSSSCG00000003801;ENSSSCG00000004958;ENSSSCG00000005015;ENSSSCG00000005215;ENSSSCG00000006161;ENSSSCG00000007541;ENSSSCG00000007973;ENSSSCG00000008437;ENSSSCG00000008478;ENSSSCG00000008841;ENSSSCG00000009134;ENSSSCG00000010872;ENSSSCG00000010968;ENSSSCG00000011036;ENSSSCG00000012633;ENSSSCG00000012699;…	K11221+K06625+K04702+K04456+K00922+K05065+K04706+K03099+K04447+K05431+K04359+K05073+K04698+K03099+K04363+K04357+K04456+K05056+K04705+K05076+K14365+K05079+K19598+K05443+K11220+K11222+K04705+K05081+K05058+K02649+K05425+K04364+K05640+K04692+K04699+K18026+K05074+K04361+K05089+K04366+K05062+K05055+K00157+K05069+K07293+K00922+K05414+K04699+K04697+K05130+K17386+K05078+K04570+K05131+K04696+K04503+K10151+…
KO00440	Phosphonate and phosphinate metabolism	Metabolism of other amino acids	Metabolism	5	6	0.00954934	0.0427	ENSSSCG00000000864;ENSSSCG00000011845;ENSSSCG00000012182;ENSSSCG00000030643;ENSSSCG00000039650	K00994+K00968+K00968+K00993+K00967
KO05410	Hypertrophic cardiomyopathy	Cardiovascular disease	Human Diseases	37	90	0.00984636	0.0435	ENSSSCG00000000293;ENSSSCG00000000857;ENSSSCG00000001404;ENSSSCG00000002029;ENSSSCG00000002385;ENSSSCG00000003255;ENSSSCG00000004570;ENSSSCG00000006496;ENSSSCG00000006687;ENSSSCG00000006703;ENSSSCG00000009840;ENSSSCG00000010816;ENSSSCG00000011101;ENSSSCG00000011245;ENSSSCG00000011325;ENSSSCG00000011412;ENSSSCG00000011441;ENSSSCG00000015375;ENSSSCG00000015402;ENSSSCG00000015886;ENSSSCG00000015955;…	K06484+K05459+K03156+K17751+K13377+K04873+K10373+K12641+K06586+K07199+K07199+K13376+K05719+K06585+K12749+K04859+K05865+K06591+K04858+K06589+K06485+K06483+K07200+K07200+K06525+K04862+K06482+K07610+K04850+K04865+K05849+K04864+K06265+K05853+K16366+K05849+K10351
KO04115	p53 signaling pathway	Cell growth and death	Cellular Processes	31	73	0.0101971	0.0445	ENSSSCG00000000488;ENSSSCG00000000857;ENSSSCG00000000884;ENSSSCG00000001565;ENSSSCG00000003460;ENSSSCG00000004789;ENSSSCG00000006095;ENSSSCG00000008988;ENSSSCG00000010214;ENSSSCG00000010440;ENSSSCG00000013243;ENSSSCG00000015213;ENSSSCG00000015284;ENSSSCG00000015509;ENSSSCG00000017024;ENSSSCG00000022689;ENSSSCG00000025606;ENSSSCG00000026454;ENSSSCG00000026665;ENSSSCG00000028157;ENSSSCG00000029304;…	K06643+K05459+K02084+K06625+K04399+K16857+K06626+K10146+K02087+K01110+K10140+K10134+K10127+K10143+K10145+K04402+K04728+K10131+K10147+K04398+K10142+K20394+K06509+K10808+K02187+K04402+K04570+K10141+K04506+K04503+K10151
KO04391	Hippo signaling pathway - fly	Signal transduction	Environmental Information Processing	27	62	0.0108658	0.0462	ENSSSCG00000000736;ENSSSCG00000004106;ENSSSCG00000004861;ENSSSCG00000005191;ENSSSCG00000005584;ENSSSCG00000006062;ENSSSCG00000006095;ENSSSCG00000007381;ENSSSCG00000008638;ENSSSCG00000008942;ENSSSCG00000009040;ENSSSCG00000009228;ENSSSCG00000009657;ENSSSCG00000010380;ENSSSCG00000011313;ENSSSCG00000014010;ENSSSCG00000028707;ENSSSCG00000029201;ENSSSCG00000029538;ENSSSCG00000029662;ENSSSCG00000031429;…	K09448+K08791+K09236+K06095+K16681+K16197+K06626+K16197+K16197+K06685+K04676+K04440+K04354+K04440+K16682+K04440+K16684+K16682+K03456+K09851+K16687+K09851+K06093+K16685+K08791+K06685+K06094
KO05217	Basal cell carcinoma	Cancer: specific types	Human Diseases	27	62	0.0108658	0.0462	ENSSSCG00000000182;ENSSSCG00000000759;ENSSSCG00000001565;ENSSSCG00000003342;ENSSSCG00000006164;ENSSSCG00000006780;ENSSSCG00000009045;ENSSSCG00000009148;ENSSSCG00000009679;ENSSSCG00000010638;ENSSSCG00000011889;ENSSSCG00000013243;ENSSSCG00000014082;ENSSSCG00000014920;ENSSSCG00000016140;ENSSSCG00000016569;ENSSSCG00000016628;ENSSSCG00000022689;ENSSSCG00000023204;ENSSSCG00000025689;ENSSSCG00000027312;…	K01357+K00444+K06625+K02353+K00714+K00182+K06231+K04492+K02329+K04491+K03083+K10140+K03511+K02354+K02375+K06226+K00182+K04402+K02157+K02353+K06225+K02620+K04402+K01064+K00444+K00445+K00572
KO04730	Long-term depression	Nervous system	Organismal Systems	28	65	0.0113918	0.0479	ENSSSCG00000000555;ENSSSCG00000000857;ENSSSCG00000004119;ENSSSCG00000004737;ENSSSCG00000004943;ENSSSCG00000006250;ENSSSCG00000006824;ENSSSCG00000008870;ENSSSCG00000009250;ENSSSCG00000010081;ENSSSCG00000010429;ENSSSCG00000013034;ENSSSCG00000016494;ENSSSCG00000017313;ENSSSCG00000022569;ENSSSCG00000023351;ENSSSCG00000023437;ENSSSCG00000024453;ENSSSCG00000024613;ENSSSCG00000024685;ENSSSCG00000027127;…	K04959+K05459+K04603+K16342+K04368+K05854+K04630+K12319+K19477+K04371+K07376+K05858+K04365+K04578+K05197+K16342+K04958+K04366+K12318+K05198+K04369+K04635+K03456+K07828+K04346+K19662+K04534+K04639
KO05130	Pathogenic Escherichia coli infection	Infectious disease: bacterial	Human Diseases	77	211	0.0119331	0.0496	ENSSSCG00000000146;ENSSSCG00000000190;ENSSSCG00000000295;ENSSSCG00000001009;ENSSSCG00000001404;ENSSSCG00000001556;ENSSSCG00000002383;ENSSSCG00000003460;ENSSSCG00000003520;ENSSSCG00000003577;ENSSSCG00000004058;ENSSSCG00000004334;ENSSSCG00000004478;ENSSSCG00000004620;ENSSSCG00000004854;ENSSSCG00000005012;ENSSSCG00000005503;ENSSSCG00000006250;ENSSSCG00000006966;ENSSSCG00000007030;ENSSSCG00000007288;…	K10352+K07374+K05750+K02861+K03156+K04441+K04379+K04399+K04393+K05748+K08007+K04427+K10358+K10357+K05701+K07941+K10160+K05854+K06087+K07209+K10352+K05757+K05757+K17388+K10030+K14007+K04440+K06087+K04722+K04371+K04440+K05719+K04729+K05755+K06087+K06087+K04410+K06106+K06087+K12793+K04730+K07375+K12800+K07937+K04440+K04409+K05750+K05758+K11294+K05749+K18441+K19475+K06087+K06087+K04389+K06087+K23649+…
KO00564	Glycerophospholipid metabolism	Lipid metabolism	Metabolism	39	97	0.0124527	0.0511	ENSSSCG00000000864;ENSSSCG00000001078;ENSSSCG00000002235;ENSSSCG00000002828;ENSSSCG00000003839;ENSSSCG00000004737;ENSSSCG00000007019;ENSSSCG00000008624;ENSSSCG00000009144;ENSSSCG00000009231;ENSSSCG00000010032;ENSSSCG00000010291;ENSSSCG00000010631;ENSSSCG00000011750;ENSSSCG00000011845;ENSSSCG00000012182;ENSSSCG00000012308;ENSSSCG00000012889;ENSSSCG00000013259;ENSSSCG00000015276;ENSSSCG00000015355;…	K00994+K13517+K13512+K13510+K01080+K16342+K13506+K15728+K14286+K00981+K01613+K01047+K00629+K01115+K00968+K00968+K00901+K14156+K00901+K00894+K00901+K13514+K00111+K01080+K00901+K01115+K00901+K16342+K13517+K06124+K16817+K13515+K00981+K00993+K06124+K08730+K15728+K00894+K00967
KO04370	VEGF signaling pathway	Signal transduction	Environmental Information Processing	25	57	0.0125858	0.0511	ENSSSCG00000001556;ENSSSCG00000002989;ENSSSCG00000003395;ENSSSCG00000003460;ENSSSCG00000003520;ENSSSCG00000004737;ENSSSCG00000004943;ENSSSCG00000006466;ENSSSCG00000007334;ENSSSCG00000007477;ENSSSCG00000008844;ENSSSCG00000010081;ENSSSCG00000010872;ENSSSCG00000015579;ENSSSCG00000016450;ENSSSCG00000016958;ENSSSCG00000023351;ENSSSCG00000024453;ENSSSCG00000027127;ENSSSCG00000030413;ENSSSCG00000032477;…	K04441+K04456+K00922+K04399+K04393+K16342+K04368+K08273+K05704+K17332+K05098+K04371+K04456+K11987+K13242+K02649+K16342+K04366+K04369+K00922+K07828+K04441+K19662+K06268+K05760
KO04931	Insulin resistance	Endocrine and metabolic disease	Human Diseases	45	115	0.0132736	0.0532	ENSSSCG00000001404;ENSSSCG00000002989;ENSSSCG00000003154;ENSSSCG00000003395;ENSSSCG00000004022;ENSSSCG00000004643;ENSSSCG00000005024;ENSSSCG00000005672;ENSSSCG00000006703;ENSSSCG00000007030;ENSSSCG00000007469;ENSSSCG00000007710;ENSSSCG00000008444;ENSSSCG00000009228;ENSSSCG00000009370;ENSSSCG00000009794;ENSSSCG00000009840;ENSSSCG00000010380;ENSSSCG00000010440;ENSSSCG00000010872;ENSSSCG00000011889;…	K03156+K04456+K00693+K00922+K04373+K08746+K00688+K17605+K07199+K07209+K05696+K09113+K18050+K04440+K07201+K09113+K07199+K04440+K01110+K04456+K03083+K09667+K06269+K00688+K08536+K09048+K04527+K08745+K04440+K07200+K07200+K13242+K09048+K02649+K09113+K04692+K07593+K19523+K06068+K16172+K07293+K00922+K19662+K04696+K06276
KO04212	Longevity regulating pathway - worm	Aging	Organismal Systems	36	89	0.0143568	0.0569	ENSSSCG00000000541;ENSSSCG00000000645;ENSSSCG00000001488;ENSSSCG00000001556;ENSSSCG00000002623;ENSSSCG00000002627;ENSSSCG00000002707;ENSSSCG00000002989;ENSSSCG00000003395;ENSSSCG00000006062;ENSSSCG00000007381;ENSSSCG00000008398;ENSSSCG00000008638;ENSSSCG00000009228;ENSSSCG00000009245;ENSSSCG00000010235;ENSSSCG00000010380;ENSSSCG00000010440;ENSSSCG00000010554;ENSSSCG00000010872;ENSSSCG00000013302;…	K13356+K08341+K11204+K04441+K00799+K00799+K08341+K04456+K00922+K16197+K16197+K17491+K16197+K04440+K00507+K11411+K04440+K01110+K00507+K04456+K03781+K04527+K04440+K17705+K04077+K04433+K08269+K13356+K10798+K14739+K16172+K00799+K00922+K04441+K00799+K01358
KO05120	Epithelial cell signaling in Helicobacter pylori infection	Infectious disease: bacterial	Human Diseases	29	69	0.0149053	0.0584	ENSSSCG00000000767;ENSSSCG00000001556;ENSSSCG00000003520;ENSSSCG00000004854;ENSSSCG00000006250;ENSSSCG00000006263;ENSSSCG00000006369;ENSSSCG00000007030;ENSSSCG00000007334;ENSSSCG00000008314;ENSSSCG00000008641;ENSSSCG00000008953;ENSSSCG00000009228;ENSSSCG00000009766;ENSSSCG00000010380;ENSSSCG00000011916;ENSSSCG00000014010;ENSSSCG00000014362;ENSSSCG00000014878;ENSSSCG00000015256;ENSSSCG00000016614;…	K02150+K04441+K04393+K05701+K05854+K02144+K06089+K07209+K05704+K02147+K06059+K10030+K04440+K02154+K04440+K02145+K04440+K08523+K04409+K06785+K08114+K02154+K05737+K04361+K06735+K02147+K07293+K04441+K02187
KO05145	Toxoplasmosis	Infectious disease: parasitic	Human Diseases	45	116	0.0156984	0.0609	ENSSSCG00000001404;ENSSSCG00000001456;ENSSSCG00000001457;ENSSSCG00000001556;ENSSSCG00000002385;ENSSSCG00000002989;ENSSSCG00000003460;ENSSSCG00000004334;ENSSSCG00000004425;ENSSSCG00000005215;ENSSSCG00000005503;ENSSSCG00000006824;ENSSSCG00000007030;ENSSSCG00000009228;ENSSSCG00000010081;ENSSSCG00000010330;ENSSSCG00000010380;ENSSSCG00000010404;ENSSSCG00000010816;ENSSSCG00000010872;ENSSSCG00000011101;…	K03156+K06752+K06752+K04441+K13377+K04456+K04399+K04427+K06241+K04447+K10160+K04630+K07209+K04440+K04371+K09565+K04440+K00461+K13376+K04456+K05719+K04729+K04730+K04440+K03283+K05636+K05635+K06246+K05443+K06485+K11220+K05425+K04433+K04692+K04180+K21289+K16060+K04398+K12473+K04441+K02187+K04534+K04570+K06276+K03175
KO00062	Fatty acid elongation	Lipid metabolism	Metabolism	12	23	0.0169403	0.0643	ENSSSCG00000001045;ENSSSCG00000002349;ENSSSCG00000004935;ENSSSCG00000005164;ENSSSCG00000009150;ENSSSCG00000021739;ENSSSCG00000024149;ENSSSCG00000031299;ENSSSCG00000034786;ENSSSCG00000036236;ENSSSCG00000038007;ENSSSCG00000038086	K10205+K01068+K10703+K10703+K00022+K10251+K10244+K10258+K10703+K10203+K10703+K07511
KO04964	Proximal tubule bicarbonate reclamation	Excretory system	Organismal Systems	12	23	0.0169403	0.0643	ENSSSCG00000000401;ENSSSCG00000003045;ENSSSCG00000006296;ENSSSCG00000006391;ENSSSCG00000008943;ENSSSCG00000010368;ENSSSCG00000011397;ENSSSCG00000011676;ENSSSCG00000012606;ENSSSCG00000016056;ENSSSCG00000025751;ENSSSCG00000033190	K01425+K01539+K01540+K01539+K13575+K00261+K13576+K01540+K01540+K01425+K00025+K09864
KO04910	Insulin signaling pathway	Endocrine system	Organismal Systems	55	147	0.0181602	0.0681	ENSSSCG00000002989;ENSSSCG00000003154;ENSSSCG00000003395;ENSSSCG00000003898;ENSSSCG00000004943;ENSSSCG00000005015;ENSSSCG00000005024;ENSSSCG00000005169;ENSSSCG00000005719;ENSSSCG00000006539;ENSSSCG00000006703;ENSSSCG00000007030;ENSSSCG00000007469;ENSSSCG00000007542;ENSSSCG00000008478;ENSSSCG00000009228;ENSSSCG00000009370;ENSSSCG00000009840;ENSSSCG00000010081;ENSSSCG00000010095;ENSSSCG00000010252;…	K04456+K00693+K00922+K04372+K04368+K03099+K00688+K02991+K06277+K06279+K07199+K07209+K05696+K04739+K03099+K04440+K07201+K07199+K04371+K04438+K00844+K04440+K01106+K04456+K03083+K06269+K00688+K04527+K04440+K04707+K07200+K07200+K04365+K02649+K07204+K07195+K04364+K11262+K22517+K04366+K16172+K12406+K02183+K04369+K03259+K01106+K00922+K03841+K04697+K07828+K04696+K04739+K06276+K03259+K04438
KO04668	TNF signaling pathway	Signal transduction	Environmental Information Processing	45	117	0.018471	0.0686	ENSSSCG00000001009;ENSSSCG00000001404;ENSSSCG00000001430;ENSSSCG00000001556;ENSSSCG00000002039;ENSSSCG00000002383;ENSSSCG00000002989;ENSSSCG00000003395;ENSSSCG00000004154;ENSSSCG00000004334;ENSSSCG00000004943;ENSSSCG00000005524;ENSSSCG00000006862;ENSSSCG00000007030;ENSSSCG00000007067;ENSSSCG00000007280;ENSSSCG00000008159;ENSSSCG00000009228;ENSSSCG00000010081;ENSSSCG00000010380;ENSSSCG00000010872;…	K02861+K03156+K09049+K04441+K07763+K04379+K04456+K00922+K11859+K04427+K04368+K19901+K06527+K07209+K06052+K05632+K05173+K04440+K04371+K04440+K04456+K12793+K09048+K04440+K11987+K04724+K09048+K02649+K04433+K04415+K09849+K04445+K16060+K04398+K16510+K00922+K04441+K02187+K09558+K16366+K15637+K04696+K05453+K10165+K05419
KO04213	Longevity regulating pathway - multiple species	Aging	Organismal Systems	26	62	0.0211016	0.0771	ENSSSCG00000000175;ENSSSCG00000000857;ENSSSCG00000001988;ENSSSCG00000002989;ENSSSCG00000003395;ENSSSCG00000004370;ENSSSCG00000004432;ENSSSCG00000006703;ENSSSCG00000009370;ENSSSCG00000009840;ENSSSCG00000010235;ENSSSCG00000010872;ENSSSCG00000013302;ENSSSCG00000013566;ENSSSCG00000015140;ENSSSCG00000016200;ENSSSCG00000016432;ENSSSCG00000016958;ENSSSCG00000017139;ENSSSCG00000021355;ENSSSCG00000025729;…	K08046+K05459+K08044+K04456+K00922+K08339+K06067+K07199+K07201+K07199+K11411+K04456+K03781+K04527+K03283+K07200+K07200+K02649+K07204+K04565+K16172+K08045+K00922+K07828+K18644+K03695
KO05222	Small cell lung cancer	Cancer: specific types	Human Diseases	38	97	0.0211989	0.0771	ENSSSCG00000000884;ENSSSCG00000001565;ENSSSCG00000002989;ENSSSCG00000003395;ENSSSCG00000003460;ENSSSCG00000004425;ENSSSCG00000006095;ENSSSCG00000006328;ENSSSCG00000007030;ENSSSCG00000010440;ENSSSCG00000010872;ENSSSCG00000011101;ENSSSCG00000013243;ENSSSCG00000014082;ENSSSCG00000015444;ENSSSCG00000015555;ENSSSCG00000015556;ENSSSCG00000015579;ENSSSCG00000015955;ENSSSCG00000016174;ENSSSCG00000016244;…	K02084+K06625+K04456+K00922+K04399+K06241+K06626+K08526+K07209+K01110+K04456+K05719+K10140+K03511+K05636+K05635+K06246+K11987+K06485+K05717+K06237+K06237+K03875+K02649+K06482+K09849+K04402+K16060+K00922+K09848+K02187+K04402+K04570+K04503+K03175+K08524+K06620+K06237
KO04620	Toll-like receptor signaling pathway	Immune system	Organismal Systems	40	103	0.0214321	0.0771	ENSSSCG00000001009;ENSSSCG00000001404;ENSSSCG00000001556;ENSSSCG00000002383;ENSSSCG00000002989;ENSSSCG00000003395;ENSSSCG00000004334;ENSSSCG00000004943;ENSSSCG00000005503;ENSSSCG00000007030;ENSSSCG00000008953;ENSSSCG00000008978;ENSSSCG00000009228;ENSSSCG00000010081;ENSSSCG00000010380;ENSSSCG00000010872;ENSSSCG00000011251;ENSSSCG00000011436;ENSSSCG00000011877;ENSSSCG00000012117;ENSSSCG00000012795;…	K02861 K03156 K04441 K04379 K04456 K00922 K04427 K04368 K10160 K07209 K10030 K12672 K04440 K04371 K04440 K04456 K04729 K10161 K05413 K05404 K04730 K09447 K04440 K11220 K09446 K02649 K05425 K04433 K04415 K04369 K04398 K00922 K05410 K05414 K05416 K05130 K04441 K05131 K03175 K05414
KO00514	Other types of O-glycan biosynthesis	Glycan biosynthesis and metabolism	Metabolism	21	48	0.021853	0.0778	ENSSSCG00000002397;ENSSSCG00000003743;ENSSSCG00000007244;ENSSSCG00000008141;ENSSSCG00000009705;ENSSSCG00000011195;ENSSSCG00000011519;ENSSSCG00000012088;ENSSSCG00000012403;ENSSSCG00000013403;ENSSSCG00000015907;ENSSSCG00000016430;ENSSSCG00000016431;ENSSSCG00000017072;ENSSSCG00000021805;ENSSSCG00000022671;ENSSSCG00000026457;ENSSSCG00000031701;ENSSSCG00000035414;ENSSSCG00000035454;ENSSSCG00000038187	K00728+K00710+K03691+K00779+K00710+K00710+K13676+K03691+K09667+K00710+K00710+K00710+K00710+K00710+K00710+K00710+K00710+K13676+K23800+K07966+K00731
KO04664	Fc epsilon RI signaling pathway	Immune system	Organismal Systems	29	71	0.0227875	0.0803	ENSSSCG00000001404;ENSSSCG00000001556;ENSSSCG00000002989;ENSSSCG00000003395;ENSSSCG00000004737;ENSSSCG00000004943;ENSSSCG00000005015;ENSSSCG00000006250;ENSSSCG00000008478;ENSSSCG00000009228;ENSSSCG00000010081;ENSSSCG00000010380;ENSSSCG00000010404;ENSSSCG00000010872;ENSSSCG00000013553;ENSSSCG00000014010;ENSSSCG00000016298;ENSSSCG00000016958;ENSSSCG00000017006;ENSSSCG00000017206;ENSSSCG00000017254;…	K03156 K04441 K04456 K00922 K16342 K04368 K03099 K05854 K03099 K04440 K04371 K04440 K00461 K04456 K05730 K04440 K03084 K02649 K07361 K04364 K04433 K05730 K16342 K04366 K04369 K00922 K07828 K04441 K06276
KO00562	Inositol phosphate metabolism	Carbohydrate metabolism	Metabolism	30	74	0.0232287	0.0811	ENSSSCG00000000436;ENSSSCG00000003000;ENSSSCG00000003395;ENSSSCG00000003642;ENSSSCG00000003749;ENSSSCG00000006626;ENSSSCG00000008190;ENSSSCG00000009994;ENSSSCG00000010440;ENSSSCG00000010525;ENSSSCG00000010765;ENSSSCG00000011546;ENSSSCG00000012035;ENSSSCG00000012650;ENSSSCG00000013034;ENSSSCG00000014970;ENSSSCG00000016298;ENSSSCG00000017642;ENSSSCG00000023749;ENSSSCG00000023862;ENSSSCG00000026718;…	K00920+K00911+K00922+K01099+K00914+K19801+K01109+K18082+K01110+K13711+K01106+K18086+K20279+K01099+K05858+K18081+K03084+K18082+K00469+K18083+K19006+K21289+K13711+K10572+K01106+K00922+K15759+K00920+K18083+K00469
KO04210	Apoptosis	Cell growth and death	Cellular Processes	52	140	0.0244288	0.0841	ENSSSCG00000000190;ENSSSCG00000000555;ENSSSCG00000000884;ENSSSCG00000001009;ENSSSCG00000001404;ENSSSCG00000002383;ENSSSCG00000002989;ENSSSCG00000003395;ENSSSCG00000003404;ENSSSCG00000003460;ENSSSCG00000004943;ENSSSCG00000005524;ENSSSCG00000006496;ENSSSCG00000007030;ENSSSCG00000009228;ENSSSCG00000009633;ENSSSCG00000010081;ENSSSCG00000010380;ENSSSCG00000010872;ENSSSCG00000011171;ENSSSCG00000012657;…	K07374+K04959+K02084+K02861+K03156+K04379+K04456+K00922+K02310+K04399+K04368+K19901+K12641+K07209+K04440+K04722+K04371+K04440+K04456+K01365+K04727+K04440+K01275+K04724+K02649+K02311+K04389+K16341+K04402+K10798+K04958+K04366+K04728+K10131+K02374+K07611+K04369+K07374+K16060+K04398+K07374+K03853+K00922+K07828+K02187+K04402+K04570+K06276+K01373+K08852+K01379+K04722
KO05235	PD-L1 expression and PD-1 checkpoint pathway in cancer	Cancer: overview	Human Diseases	51	137	0.0245728	0.0841	ENSSSCG00000001556;ENSSSCG00000002097;ENSSSCG00000002383;ENSSSCG00000002804;ENSSSCG00000002989;ENSSSCG00000003395;ENSSSCG00000003608;ENSSSCG00000004791;ENSSSCG00000004856;ENSSSCG00000004943;ENSSSCG00000005211;ENSSSCG00000005215;ENSSSCG00000005503;ENSSSCG00000006309;ENSSSCG00000007030;ENSSSCG00000007477;ENSSSCG00000008193;ENSSSCG00000009134;ENSSSCG00000010081;ENSSSCG00000010440;ENSSSCG00000010872;…	K04441+K10784+K04379+K03097+K04456+K00922+K05856+K04350+K04446+K04368+K06745+K04447+K10160+K06453+K07209+K17332+K07360+K04357+K04371+K01110+K04456+K04729+K10161+K06450+K06452+K11220+K02649+K04433+K04692+K04361+K04366+K04421+K09034+K04369+K17333+K07293+K00922+K10785+K07828+K04441+K06268+K10784+K06744+K03175+K10784+K10784+K10785+K10785+K10784+K10784+K10784
KO00051	Fructose and mannose metabolism	Carbohydrate metabolism	Metabolism	15	32	0.0252669	0.0848	ENSSSCG00000000994;ENSSSCG00000004679;ENSSSCG00000008556;ENSSSCG00000010252;ENSSSCG00000011353;ENSSSCG00000013087;ENSSSCG00000015660;ENSSSCG00000017759;ENSSSCG00000021236;ENSSSCG00000024219;ENSSSCG00000024814;ENSSSCG00000025425;ENSSSCG00000031174;ENSSSCG00000031698;ENSSSCG00000038300	K01711+K00008+K00846+K00844+K19030+K00863+K19029+K01623+K17497+K14634+K19028+K05305+K03841+K02377+K01623
KO00512	Mucin type O-glycan biosynthesis	Glycan biosynthesis and metabolism	Metabolism	15	32	0.0252669	0.0848	ENSSSCG00000003743;ENSSSCG00000004584;ENSSSCG00000009705;ENSSSCG00000011195;ENSSSCG00000013403;ENSSSCG00000015907;ENSSSCG00000016430;ENSSSCG00000016431;ENSSSCG00000017072;ENSSSCG00000021805;ENSSSCG00000022671;ENSSSCG00000026457;ENSSSCG00000029710;ENSSSCG00000038187;ENSSSCG00000038843	K00710+K09662+K00710+K00710+K00710+K00710+K00710+K00710+K00710+K00710+K00710+K00710+K09663+K00731+K03368
KO00770	Pantothenate and CoA biosynthesis	Metabolism of cofactors and vitamins	Metabolism	10	19	0.0266675	0.0886	ENSSSCG00000003139;ENSSSCG00000003966;ENSSSCG00000004193;ENSSSCG00000006040;ENSSSCG00000007142;ENSSSCG00000010456;ENSSSCG00000017014;ENSSSCG00000017398;ENSSSCG00000027299;ENSSSCG00000029163	K00826+K01922+K01513+K01464+K09680+K09680+K09680+K02318+K09680+K00826
KO04330	Notch signaling pathway	Signal transduction	Environmental Information Processing	23	55	0.0300119	0.0988	ENSSSCG00000001065;ENSSSCG00000002340;ENSSSCG00000003342;ENSSSCG00000004223;ENSSSCG00000004432;ENSSSCG00000006385;ENSSSCG00000006709;ENSSSCG00000007067;ENSSSCG00000008641;ENSSSCG00000009761;ENSSSCG00000009873;ENSSSCG00000010739;ENSSSCG00000011876;ENSSSCG00000022932;ENSSSCG00000023228;ENSSSCG00000024621;ENSSSCG00000025689;ENSSSCG00000028297;ENSSSCG00000031302;ENSSSCG00000032949;ENSSSCG00000034879;…	K23616+K04505+K02353+K09091+K06067+K06171+K20994+K06052+K06059+K06065+K06058+K04496+K06058+K06063+K06057+K06062+K02353+K06172+K04496+K06172+K06061+K06055+K23616
KO04136	Autophagy - other	Transport and catabolism	Cellular Processes	15	33	0.0341289	0.11	ENSSSCG00000000645;ENSSSCG00000002707;ENSSSCG00000003749;ENSSSCG00000003816;ENSSSCG00000004370;ENSSSCG00000007580;ENSSSCG00000008044;ENSSSCG00000011575;ENSSSCG00000013257;ENSSSCG00000016211;ENSSSCG00000016300;ENSSSCG00000017139;ENSSSCG00000018045;ENSSSCG00000029094;ENSSSCG00000033912	K08341+K08341+K00914+K08342+K08339+K17908+K08266+K08337+K08331+K17907+K17890+K07204+K08269+K08333+K08336
KO04930	Type II diabetes mellitus	Endocrine and metabolic disease	Human Diseases	20	47	0.0341527	0.11	ENSSSCG00000001404;ENSSSCG00000003395;ENSSSCG00000007030;ENSSSCG00000008444;ENSSSCG00000009228;ENSSSCG00000010081;ENSSSCG00000010252;ENSSSCG00000010380;ENSSSCG00000013566;ENSSSCG00000014010;ENSSSCG00000015543;ENSSSCG00000016958;ENSSSCG00000020927;ENSSSCG00000023503;ENSSSCG00000025729;ENSSSCG00000026149;ENSSSCG00000027725;ENSSSCG00000030413;ENSSSCG00000032332;ENSSSCG00000036956	K03156+K00922+K07209+K18050+K04440+K04371+K00844+K04440+K04527+K04440+K04852+K02649+K07593+K06068+K16172+K12406+K04850+K00922+K04697+K04696
KO04211	Longevity regulating pathway	Aging	Organismal Systems	35	91	0.0347075	0.11	ENSSSCG00000000175;ENSSSCG00000000757;ENSSSCG00000000857;ENSSSCG00000001430;ENSSSCG00000001988;ENSSSCG00000002989;ENSSSCG00000003395;ENSSSCG00000004370;ENSSSCG00000006703;ENSSSCG00000009370;ENSSSCG00000009742;ENSSSCG00000009815;ENSSSCG00000009840;ENSSSCG00000010235;ENSSSCG00000010872;ENSSSCG00000013257;ENSSSCG00000013263;ENSSSCG00000013302;ENSSSCG00000013429;ENSSSCG00000013566;ENSSSCG00000016200;…	K08046+K07297+K05459+K09049+K08044+K04456+K00922+K08339+K07199+K07201+K21357+K07359+K07199+K11411+K04456+K08331+K09048+K03781+K07298+K04527+K07200+K07200+K09048+K02649+K07204+K16172+K08045+K03259+K17589+K20394+K00922+K07828+K10141+K05869+K03259
KO04361	Axon regeneration	Development and regeneration	Organismal Systems	36	94	0.0347341	0.11	ENSSSCG00000001556;ENSSSCG00000002340;ENSSSCG00000003395;ENSSSCG00000003630;ENSSSCG00000005935;ENSSSCG00000008749;ENSSSCG00000009228;ENSSSCG00000010380;ENSSSCG00000010440;ENSSSCG00000010984;ENSSSCG00000011791;ENSSSCG00000012002;ENSSSCG00000012308;ENSSSCG00000013034;ENSSSCG00000013259;ENSSSCG00000013566;ENSSSCG00000014010;ENSSSCG00000015355;ENSSSCG00000015850;ENSSSCG00000017615;ENSSSCG00000022009;…	K04441+K04505+K00922+K11593+K11593+K06839+K04440+K04440+K01110+K10393+K04422+K06754+K00901+K05858+K00901+K04527+K04440+K00901+K04459+K00901+K01593+K00901+K06068+K12494+K10393+K00922+K23439+K23480+K04346+K04441+K04534+K04459+K09442+K23487+K04459+K11593
KO00280	Valine, leucine and isoleucine degradation	Amino acid metabolism	Metabolism	21	50	0.0353358	0.111	ENSSSCG00000001479;ENSSSCG00000003139;ENSSSCG00000003776;ENSSSCG00000004774;ENSSSCG00000006866;ENSSSCG00000007909;ENSSSCG00000009150;ENSSSCG00000009522;ENSSSCG00000009755;ENSSSCG00000013976;ENSSSCG00000014247;ENSSSCG00000016695;ENSSSCG00000016863;ENSSSCG00000016971;ENSSSCG00000018041;ENSSSCG00000025942;ENSSSCG00000029163;ENSSSCG00000029606;ENSSSCG00000035696;ENSSSCG00000036808;ENSSSCG00000038086	K01640+K00826+K00249+K00253+K09699+K13524+K00022+K01965+K01907+K03334+K14085+K00020+K01027+K01969+K00128+K01968+K00826+K00157+K05606+K01641+K07511
KO05221	Acute myeloid leukemia	Cancer: specific types	Human Diseases	27	68	0.0396319	0.123	ENSSSCG00000001573;ENSSSCG00000001912;ENSSSCG00000002866;ENSSSCG00000002989;ENSSSCG00000003395;ENSSSCG00000004943;ENSSSCG00000005015;ENSSSCG00000006678;ENSSSCG00000007030;ENSSSCG00000007754;ENSSSCG00000008478;ENSSSCG00000009148;ENSSSCG00000009314;ENSSSCG00000010081;ENSSSCG00000010638;ENSSSCG00000010872;ENSSSCG00000016494;ENSSSCG00000016958;ENSSSCG00000017206;ENSSSCG00000017403;ENSSSCG00000024453;…	K04702+K10054+K09055+K04456+K00922+K04368+K03099+K06498+K07209+K06461+K03099+K04492+K05092+K04371+K04491+K04456+K04365+K02649+K04364+K04692+K04366+K04369+K00922+K02620+K07828+K08367+K04503
KO04024	cAMP signaling pathway	Signal transduction	Environmental Information Processing	80	232	0.0428587	0.132	ENSSSCG00000000175;ENSSSCG00000001242;ENSSSCG00000001920;ENSSSCG00000001988;ENSSSCG00000002383;ENSSSCG00000002989;ENSSSCG00000003045;ENSSSCG00000003395;ENSSSCG00000003569;ENSSSCG00000003788;ENSSSCG00000003805;ENSSSCG00000004078;ENSSSCG00000004856;ENSSSCG00000004943;ENSSSCG00000005400;ENSSSCG00000006296;ENSSSCG00000006391;ENSSSCG00000006824;ENSSSCG00000007527;ENSSSCG00000008629;ENSSSCG00000008724;…	K08046+K04615+K04957+K08044+K04379+K04456+K01539+K00922+K05742+K04260+K13293+K05264+K04446+K04368+K05213+K01540+K01539+K04630+K05227+K17388+K00232+K04197+K06231+K04515+K04440+K04371+K04440+K04456+K01540+K01115+K01540+K04949+K05850+K06269+K09048+K05730+K04440+K04160+K04515+K04409+K04145+K05850+K04590+K04365+K09048+K05031+K04587+K13293+K02649+K00232+K04218+K18435+K01115+K04284+K04265+K10042+K05197+…
KO04724	Glutamatergic synapse	Nervous system	Organismal Systems	42	114	0.0454748	0.139	ENSSSCG00000000175;ENSSSCG00000000401;ENSSSCG00000000555;ENSSSCG00000000808;ENSSSCG00000001523;ENSSSCG00000001804;ENSSSCG00000001988;ENSSSCG00000003640;ENSSSCG00000004119;ENSSSCG00000004361;ENSSSCG00000004737;ENSSSCG00000005222;ENSSSCG00000005400;ENSSSCG00000006824;ENSSSCG00000009956;ENSSSCG00000010081;ENSSSCG00000011397;ENSSSCG00000011423;ENSSSCG00000011681;ENSSSCG00000011750;ENSSSCG00000013034;…	K08046+K01425+K04959+K14207+K04607+K15010+K08044+K05203+K04603+K05202+K16342+K05612+K05213+K04630+K00910+K04371+K13576+K04605+K04964+K01115+K05858+K05613+K05204+K01915+K01425+K05614+K01115+K05197+K04610+K16342+K04958+K04609+K05198+K04850+K08045+K05209+K15009+K19662+K04534+K06268+K04538+K12302
KO05014	Amyotrophic lateral sclerosis	Neurodegenerative disease	Human Diseases	23	57	0.0456996	0.139	ENSSSCG00000000195;ENSSSCG00000000884;ENSSSCG00000001404;ENSSSCG00000001556;ENSSSCG00000003460;ENSSSCG00000006354;ENSSSCG00000009649;ENSSSCG00000009979;ENSSSCG00000013296;ENSSSCG00000013302;ENSSSCG00000017254;ENSSSCG00000021355;ENSSSCG00000021973;ENSSSCG00000022569;ENSSSCG00000024685;ENSSSCG00000028711;ENSSSCG00000031290;ENSSSCG00000033171;ENSSSCG00000033690;ENSSSCG00000034012;ENSSSCG00000035357;…	K07607+K02084+K03156+K04441+K04399+K11518+K04572+K04574+K05613+K03781+K04433+K04565+K00432+K05197+K05198+K01370+K05209+K04441+K11519+K02187+K04570+K06268+K07887
KO04062	Chemokine signaling pathway	Immune system	Organismal Systems	61	173	0.0464052	0.14	ENSSSCG00000000175;ENSSSCG00000000396;ENSSSCG00000001988;ENSSSCG00000002989;ENSSSCG00000003395;ENSSSCG00000003520;ENSSSCG00000004943;ENSSSCG00000005015;ENSSSCG00000005215;ENSSSCG00000006250;ENSSSCG00000006539;ENSSSCG00000006824;ENSSSCG00000007030;ENSSSCG00000007334;ENSSSCG00000008478;ENSSSCG00000008629;ENSSSCG00000008953;ENSSSCG00000008978;ENSSSCG00000009956;ENSSSCG00000010081;ENSSSCG00000010095;…	K08046 K11221 K08044 K04456 K00922 K04393 K04368 K03099 K04447 K05854 K06279 K04630 K07209 K05704 K03099 K17388 K10030 K12672 K00910 K04371 K04438 K04456 K04184 K04191 K00909 K03083 K12361 K05858 K05730 K04439 K04409 K04190 K11220 K04365 K02649 K04364 K04692 K04182 K04439 K05730 K06068 K04177 K04180 K04366 K04183 K21289 K08045 K00922 K12365 K07828 K07836 K05416 K19662 K10031 K08291 K10029 K04538 …
KO05010	Alzheimer disease	Neurodegenerative disease	Human Diseases	115	345	0.0476502	0.142	ENSSSCG00000000182;ENSSSCG00000000190;ENSSSCG00000000439;ENSSSCG00000000555;ENSSSCG00000000625;ENSSSCG00000000759;ENSSSCG00000000884;ENSSSCG00000000905;ENSSSCG00000001404;ENSSSCG00000002340;ENSSSCG00000002804;ENSSSCG00000002907;ENSSSCG00000002989;ENSSSCG00000003088;ENSSSCG00000003342;ENSSSCG00000003395;ENSSSCG00000003460;ENSSSCG00000003749;ENSSSCG00000004499;ENSSSCG00000004943;ENSSSCG00000005058;…	K01357+K07374+K10396+K04959+K03068+K00444+K02084+K11352+K03156+K04505+K03097+K02267+K04456+K04524+K02353+K00922+K04399+K00914+K02132+K04368+K17889+K00714+K03964+K09054+K06171+K00182+K07209+K02135+K17908+K16195+K06059+K04440+K02329+K21357+K04371+K15040+K09565+K04440+K03955+K04456+K01389+K03083+K04520+K07747+K10407+K05858+K20723+K08331+K17985+K00420+K07375+K04527+K11353+K04440+K00418+K08957+K02354+…
KO05167	Kaposi sarcoma-associated herpesvirus infection	Infectious disease: viral	Human Diseases	64	183	0.0494718	0.146	ENSSSCG00000000396;ENSSSCG00000000555;ENSSSCG00000000645;ENSSSCG00000001229;ENSSSCG00000001396;ENSSSCG00000001398;ENSSSCG00000001556;ENSSSCG00000001565;ENSSSCG00000002383;ENSSSCG00000002707;ENSSSCG00000002989;ENSSSCG00000003395;ENSSSCG00000003460;ENSSSCG00000003749;ENSSSCG00000004856;ENSSSCG00000004943;ENSSSCG00000005058;ENSSSCG00000005215;ENSSSCG00000006250;ENSSSCG00000007030;ENSSSCG00000007334;…	K11221+K04959+K08341+K06751+K06751+K06751+K04441+K06625+K04379+K08341+K04456+K00922+K04399+K00914+K04446+K04368+K17889+K04447+K05854+K07209+K05704+K17332+K16195+K10030+K04440+K04371+K04440+K04456+K05413+K03083+K21668+K17901+K09447+K04440+K11987+K11220+K02649+K04433+K04692+K04958+K04180+K04366+K04183+K02183+K04369+K21289+K04398+K17333+K00922+K05410+K12365+K05414+K07828+K05130+K04441+K17386+K02187+…
KO00513	Various types of N-glycan biosynthesis	Glycan biosynthesis and metabolism	Metabolism	18	43	0.0508014	0.149	ENSSSCG00000001819;ENSSSCG00000001927;ENSSSCG00000002050;ENSSSCG00000006730;ENSSSCG00000007919;ENSSSCG00000008188;ENSSSCG00000011229;ENSSSCG00000012586;ENSSSCG00000014017;ENSSSCG00000014195;ENSSSCG00000014538;ENSSSCG00000015023;ENSSSCG00000015214;ENSSSCG00000017128;ENSSSCG00000021988;ENSSSCG00000028227;ENSSSCG00000033412;ENSSSCG00000035454	K01231+K12373+K12668+K01230+K03842+K00738+K07151+K07432+K00738+K01231+K00726+K03846+K07151+K14459+K12669+K12667+K09656+K07966
KO00270	Cysteine and methionine metabolism	Amino acid metabolism	Metabolism	20	49	0.0532497	0.155	ENSSSCG00000001488;ENSSSCG00000002736;ENSSSCG00000003139;ENSSSCG00000003789;ENSSSCG00000006717;ENSSSCG00000006925;ENSSSCG00000007252;ENSSSCG00000007287;ENSSSCG00000009246;ENSSSCG00000012166;ENSSSCG00000013976;ENSSSCG00000014108;ENSSSCG00000014219;ENSSSCG00000016568;ENSSSCG00000021229;ENSSSCG00000022300;ENSSSCG00000025751;ENSSSCG00000029163;ENSSSCG00000029413;ENSSSCG00000032985	K11204+K00815+K00826+K01758+K00058+K00816+K17399+K21456+K09880+K00802+K03334+K00544+K00456+K01251+K00789+K00789+K00025+K00826+K17398+K14455
KO04961	Endocrine and other factor-regulated calcium reabsorption	Excretory system	Organismal Systems	23	58	0.0554609	0.158	ENSSSCG00000000175;ENSSSCG00000003045;ENSSSCG00000006296;ENSSSCG00000006391;ENSSSCG00000011676;ENSSSCG00000012606;ENSSSCG00000012769;ENSSSCG00000013034;ENSSSCG00000015273;ENSSSCG00000017712;ENSSSCG00000020864;ENSSSCG00000022659;ENSSSCG00000023084;ENSSSCG00000024437;ENSSSCG00000025777;ENSSSCG00000027030;ENSSSCG00000029567;ENSSSCG00000032312;ENSSSCG00000033674;ENSSSCG00000036418;ENSSSCG00000037131;…	K08046+K01539+K01540+K01539+K01540+K01540+K05850+K05858+K05850+K11825+K08539+K04646+K05850+K11826+K08550+K03916+K05849+K07904+K19662+K05849+K04644+K01528+K11827
KO04934	Cushing syndrome	Endocrine and metabolic disease	Human Diseases	56	159	0.0555642	0.158	ENSSSCG00000000175;ENSSSCG00000000182;ENSSSCG00000000555;ENSSSCG00000000759;ENSSSCG00000001428;ENSSSCG00000001430;ENSSSCG00000001565;ENSSSCG00000001988;ENSSSCG00000003342;ENSSSCG00000004639;ENSSSCG00000004943;ENSSSCG00000005588;ENSSSCG00000006095;ENSSSCG00000006164;ENSSSCG00000006331;ENSSSCG00000006646;ENSSSCG00000006780;ENSSSCG00000006824;ENSSSCG00000009123;ENSSSCG00000009148;ENSSSCG00000009679;…	K08046+K01357+K04959+K00444+K00513+K09049+K06625+K08044+K02353+K11839+K04368+K08560+K06626+K00714+K09355+K09097+K00182+K04630+K04515+K04492+K02329+K13885+K04371+K04491+K04166+K14349+K03083+K05858+K09048+K04515+K02354+K14961+K02375+K04365+K09048+K00182+K04578+K04361+K02157+K04958+K02353+K04369+K04850+K08045+K12473+K04635+K02620+K04465+K07836+K04579+K01064+K00444+K00445+K04503+K00572+K06620
KO04920	Adipocytokine signaling pathway	Endocrine system	Organismal Systems	30	79	0.0564188	0.158	ENSSSCG00000000757;ENSSSCG00000001404;ENSSSCG00000001760;ENSSSCG00000002989;ENSSSCG00000005215;ENSSSCG00000006328;ENSSSCG00000006703;ENSSSCG00000007030;ENSSSCG00000009228;ENSSSCG00000009815;ENSSSCG00000009840;ENSSSCG00000010380;ENSSSCG00000010872;ENSSSCG00000013429;ENSSSCG00000013536;ENSSSCG00000014010;ENSSSCG00000014272;ENSSSCG00000015784;ENSSSCG00000016200;ENSSSCG00000016223;ENSSSCG00000016432;…	K07297+K03156+K15013+K04456+K04447+K08526+K07199+K07209+K04440+K07359+K07199+K04440+K04456+K07298+K15013+K04440+K01897+K01897+K07200+K01897+K07200+K04692+K19523+K05062+K16172+K07293+K01897+K04696+K08524+K05424
KO04929	GnRH secretion	Endocrine system	Organismal Systems	26	67	0.0564237	0.158	ENSSSCG00000000555;ENSSSCG00000001242;ENSSSCG00000002989;ENSSSCG00000003069;ENSSSCG00000003395;ENSSSCG00000004943;ENSSSCG00000005109;ENSSSCG00000006393;ENSSSCG00000006542;ENSSSCG00000010081;ENSSSCG00000010872;ENSSSCG00000011681;ENSSSCG00000013034;ENSSSCG00000014852;ENSSSCG00000016958;ENSSSCG00000017918;ENSSSCG00000023437;ENSSSCG00000024453;ENSSSCG00000026527;ENSSSCG00000027127;ENSSSCG00000027558;…	K04959+K04615+K04456+K04945+K00922+K04368+K08551+K05002+K04944+K04371+K04456+K04964+K05858+K04439+K02649+K04439+K04958+K04366+K04954+K04369+K04615+K04850+K04635+K00922+K07828+K19662
KO00220	Arginine biosynthesis	Amino acid metabolism	Metabolism	10	21	0.056468	0.158	ENSSSCG00000000401;ENSSSCG00000002847;ENSSSCG00000005701;ENSSSCG00000010368;ENSSSCG00000012236;ENSSSCG00000015545;ENSSSCG00000016056;ENSSSCG00000016450;ENSSSCG00000023325;ENSSSCG00000032985	K01425+K00814+K01940+K00261+K00611+K01915+K01425+K13242+K14677+K14455
KO04666	Fc gamma R-mediated phagocytosis	Immune system	Organismal Systems	35	95	0.0635589	0.176	ENSSSCG00000002989;ENSSSCG00000003395;ENSSSCG00000003520;ENSSSCG00000003577;ENSSSCG00000003839;ENSSSCG00000004737;ENSSSCG00000004943;ENSSSCG00000005012;ENSSSCG00000006250;ENSSSCG00000006678;ENSSSCG00000007609;ENSSSCG00000007625;ENSSSCG00000008444;ENSSSCG00000010081;ENSSSCG00000010095;ENSSSCG00000010872;ENSSSCG00000010908;ENSSSCG00000011552;ENSSSCG00000011750;ENSSSCG00000013553;ENSSSCG00000014878;…	K04456 K00922 K04393 K05748 K01080 K16342 K04368 K07941 K05854 K06498 K05757 K05757 K18050 K04371 K04438 K04456 K06478 K05755 K01115 K05730 K04409 K05758 K03084 K01080 K02649 K01115 K05730 K16342 K06068 K04366 K05743 K00922 K19662 K06274 K04438
KO04721	Synaptic vesicle cycle	Nervous system	Organismal Systems	32	86	0.0650693	0.179	ENSSSCG00000000767;ENSSSCG00000000948;ENSSSCG00000001895;ENSSSCG00000002827;ENSSSCG00000005222;ENSSSCG00000005305;ENSSSCG00000005617;ENSSSCG00000006263;ENSSSCG00000007772;ENSSSCG00000008314;ENSSSCG00000009747;ENSSSCG00000009766;ENSSSCG00000011916;ENSSSCG00000013119;ENSSSCG00000013296;ENSSSCG00000013880;ENSSSCG00000016841;ENSSSCG00000017401;ENSSSCG00000017712;ENSSSCG00000017797;ENSSSCG00000021238;…	K02150+K15290+K15295+K05035+K05612+K15293+K15292+K02144+K04560+K02147+K08486+K02154+K02145+K08486+K05613+K15293+K05614+K02154+K11825+K05037+K08486+K04646+K11826+K18211+K02147+K04644+K15294+K05038+K12302+K01528+K05044+K11827
KO04932	Non-alcoholic fatty liver disease	Endocrine and metabolic disease	Human Diseases	57	164	0.0677263	0.185	ENSSSCG00000000757;ENSSSCG00000000905;ENSSSCG00000001404;ENSSSCG00000002866;ENSSSCG00000002907;ENSSSCG00000002989;ENSSSCG00000003395;ENSSSCG00000003520;ENSSSCG00000006166;ENSSSCG00000006703;ENSSSCG00000007030;ENSSSCG00000007280;ENSSSCG00000007710;ENSSSCG00000008953;ENSSSCG00000009228;ENSSSCG00000009794;ENSSSCG00000009840;ENSSSCG00000010380;ENSSSCG00000010780;ENSSSCG00000010795;ENSSSCG00000010872;…	K07297+K11352+K03156+K09055+K02267+K04456+K00922+K04393+K03964+K07199+K07209+K05632+K09113+K10030+K04440+K09113+K07199+K04440+K07415+K03955+K04456+K03083+K08536+K00420+K04527+K11353+K04440+K00418+K07200+K07200+K03937+K02649+K03939+K09113+K00234+K04389+K16341+K05062+K16172+K12406+K03948+K05055+K04398+K00236+K00922+K09027+K03958+K02187+K04696+K03941+K04419+K03949+K08524+K03943+K02266+K08852+K05424
KO04261	Adrenergic signaling in cardiomyocytes	Circulatory system	Organismal Systems	52	149	0.0731999	0.195	ENSSSCG00000000175;ENSSSCG00000001430;ENSSSCG00000001556;ENSSSCG00000001654;ENSSSCG00000001988;ENSSSCG00000002029;ENSSSCG00000002989;ENSSSCG00000003045;ENSSSCG00000003255;ENSSSCG00000003569;ENSSSCG00000004570;ENSSSCG00000006296;ENSSSCG00000006391;ENSSSCG00000006824;ENSSSCG00000009123;ENSSSCG00000009657;ENSSSCG00000009661;ENSSSCG00000010081;ENSSSCG00000010872;ENSSSCG00000011325;ENSSSCG00000011412;…	K08046+K09049+K04441+K11584+K08044+K17751+K04456+K01539+K04873+K05742+K10373+K01540+K01539+K04630+K04515+K04354+K04135+K04371+K04456+K12749+K04859+K05865+K01540+K04166+K04894+K01540+K05850+K06269+K05858+K09048+K04515+K05850+K04858+K04839+K09048+K04862+K05850+K04445+K02183+K21289+K04850+K08045+K04865+K04848+K03456+K05849+K04864+K04441+K11583+K05853+K05849+K10351
KO04512	ECM-receptor interaction	Signaling molecules and interaction	Environmental Information Processing	34	93	0.0736392	0.195	ENSSSCG00000000293;ENSSSCG00000003514;ENSSSCG00000004012;ENSSSCG00000004274;ENSSSCG00000004425;ENSSSCG00000004789;ENSSSCG00000006666;ENSSSCG00000006687;ENSSSCG00000008991;ENSSSCG00000011101;ENSSSCG00000011245;ENSSSCG00000011942;ENSSSCG00000013297;ENSSSCG00000015375;ENSSSCG00000015426;ENSSSCG00000015444;ENSSSCG00000015508;ENSSSCG00000015555;ENSSSCG00000015556;ENSSSCG00000015886;ENSSSCG00000015955;…	K06484+K06255+K04659+K08131+K06241+K16857+K06258+K06586+K23379+K05719+K06585+K06266+K06256+K06591+K06249+K05636+K06252+K05635+K06246+K06589+K06485+K06483+K05717+K06237+K06237+K06267+K06525+K06482+K06264+K06258+K06265+K06236+K06238+K06237
KO04727	GABAergic synapse	Nervous system	Organismal Systems	34	93	0.0736392	0.195	ENSSSCG00000000175;ENSSSCG00000000401;ENSSSCG00000000645;ENSSSCG00000000808;ENSSSCG00000001242;ENSSSCG00000001988;ENSSSCG00000002707;ENSSSCG00000006824;ENSSSCG00000007334;ENSSSCG00000007437;ENSSSCG00000007909;ENSSSCG00000008809;ENSSSCG00000011060;ENSSSCG00000011397;ENSSSCG00000012755;ENSSSCG00000015545;ENSSSCG00000016056;ENSSSCG00000016104;ENSSSCG00000017025;ENSSSCG00000017427;ENSSSCG00000022233;…	K08046+K01425+K08341+K14207+K04615+K08044+K08341+K04630+K05704+K23967+K13524+K05186+K01580+K13576+K05192+K01915+K01425+K15374+K05186+K04647+K01580+K05175+K05190+K04615+K04850+K08045+K05175+K05190+K05181+K19662+K04534+K05181+K04538+K05044
KO04960	Aldosterone-regulated sodium reabsorption	Excretory system	Organismal Systems	15	36	0.0737401	0.195	ENSSSCG00000000857;ENSSSCG00000003045;ENSSSCG00000003395;ENSSSCG00000004919;ENSSSCG00000006296;ENSSSCG00000006391;ENSSSCG00000010081;ENSSSCG00000011676;ENSSSCG00000012606;ENSSSCG00000013566;ENSSSCG00000016958;ENSSSCG00000025729;ENSSSCG00000030413;ENSSSCG00000033674;ENSSSCG00000037719	K05459+K01539+K00922+K13305+K01540+K01539+K04371+K01540+K01540+K04527+K02649+K16172+K00922+K19662+K06276
KO04066	HIF-1 signaling pathway	Signal transduction	Environmental Information Processing	42	118	0.0758151	0.199	ENSSSCG00000000857;ENSSSCG00000001565;ENSSSCG00000001963;ENSSSCG00000002989;ENSSSCG00000002995;ENSSSCG00000003395;ENSSSCG00000003898;ENSSSCG00000004943;ENSSSCG00000005122;ENSSSCG00000005169;ENSSSCG00000005503;ENSSSCG00000006646;ENSSSCG00000007198;ENSSSCG00000008061;ENSSSCG00000009123;ENSSSCG00000009134;ENSSSCG00000009320;ENSSSCG00000010081;ENSSSCG00000010252;ENSSSCG00000010872;ENSSSCG00000011104;…	K05459+K06625+K09592+K04456+K09592+K00922+K04372+K04368+K05121+K02991+K10160+K09097+K05467+K03873+K04515+K04357+K05096+K04371+K00844+K04456+K03870+K14736+K06503+K04527+K04515+K12077+K13242+K02649+K04692+K01623+K04361+K04369+K05055+K01689+K03259+K00922+K19662+K16366+K21421+K01623+K03259+K09592
KO03060	Protein export	Folding, sorting and degradation	Genetic Information Processing	10	22	0.0772854	0.201	ENSSSCG00000002042;ENSSSCG00000004382;ENSSSCG00000004785;ENSSSCG00000008900;ENSSSCG00000011114;ENSSSCG00000011621;ENSSSCG00000015769;ENSSSCG00000016650;ENSSSCG00000026230;ENSSSCG00000029183	K03217+K09540+K03104+K03108+K10956+K10956+K12948+K09648+K03105+K13280
KO05230	Central carbon metabolism in cancer	Cancer: overview	Human Diseases	25	66	0.0788207	0.204	ENSSSCG00000000401;ENSSSCG00000002989;ENSSSCG00000003395;ENSSSCG00000004943;ENSSSCG00000008841;ENSSSCG00000009314;ENSSSCG00000010081;ENSSSCG00000010199;ENSSSCG00000010252;ENSSSCG00000010440;ENSSSCG00000010872;ENSSSCG00000013496;ENSSSCG00000015958;ENSSSCG00000016056;ENSSSCG00000016720;ENSSSCG00000016958;ENSSSCG00000020927;ENSSSCG00000022126;ENSSSCG00000022741;ENSSSCG00000024219;ENSSSCG00000024453;…	K01425+K04456+K00922+K04368+K04363+K05092+K04371+K05126+K00844+K01110+K04456+K11416+K12077+K01425+K01834+K02649+K07593+K04361+K05089+K14634+K04366+K04369+K00922+K07828+K13780
KO05170	Human immunodeficiency virus 1 infection	Infectious disease: viral	Human Diseases	88	265	0.0812511	0.207	ENSSSCG00000000555;ENSSSCG00000001009;ENSSSCG00000001229;ENSSSCG00000001396;ENSSSCG00000001398;ENSSSCG00000001404;ENSSSCG00000001556;ENSSSCG00000002097;ENSSSCG00000002383;ENSSSCG00000002989;ENSSSCG00000003395;ENSSSCG00000003460;ENSSSCG00000004334;ENSSSCG00000004687;ENSSSCG00000004856;ENSSSCG00000004943;ENSSSCG00000005503;ENSSSCG00000006309;ENSSSCG00000006824;ENSSSCG00000007030;ENSSSCG00000007061;…	K04959+K02861+K06751+K06751+K06751+K03156+K04441+K10784+K04379+K04456+K00922+K04399+K04427+K08055+K04446+K04368+K10160+K06453+K04630+K07209+K05736+K17332+K03873+K04440+K12392+K04371+K04438+K02087+K04440+K03362+K04456+K04729+K04410+K21771+K04730+K06632+K12393+K04440+K05867+K04409+K06450+K06452+K02649+K04433+K09849+K04389+K03362+K04958+K04180+K04366+K05733+K05654+K04728+K02183+K04369+K22544+K04398+…
KO00730	Thiamine metabolism	Metabolism of cofactors and vitamins	Metabolism	7	14	0.0814677	0.207	ENSSSCG00000002016;ENSSSCG00000003773;ENSSSCG00000007307;ENSSSCG00000008659;ENSSSCG00000032067;ENSSSCG00000032607;ENSSSCG00000040337	K05307+K00939+K04487+K14394+K00939+K01077+K00939
KO00650	Butanoate metabolism	Carbohydrate metabolism	Metabolism	11	25	0.0818714	0.207	ENSSSCG00000001090;ENSSSCG00000001479;ENSSSCG00000005016;ENSSSCG00000007909;ENSSSCG00000009150;ENSSSCG00000009755;ENSSSCG00000011060;ENSSSCG00000016863;ENSSSCG00000022233;ENSSSCG00000036808;ENSSSCG00000038086	K00139+K01640+K00109+K13524+K00022+K01907+K01580+K01027+K01580+K01641+K07511
KO04810	Regulation of actin cytoskeleton	Cell motility	Cellular Processes	95	288	0.0836843	0.21	ENSSSCG00000000293;ENSSSCG00000000295;ENSSSCG00000000436;ENSSSCG00000001814;ENSSSCG00000002965;ENSSSCG00000003107;ENSSSCG00000003395;ENSSSCG00000003520;ENSSSCG00000003569;ENSSSCG00000003577;ENSSSCG00000003691;ENSSSCG00000004058;ENSSSCG00000004943;ENSSSCG00000005015;ENSSSCG00000006687;ENSSSCG00000007061;ENSSSCG00000007334;ENSSSCG00000007541;ENSSSCG00000007609;ENSSSCG00000007625;ENSSSCG00000007754;…	K06484+K05750+K00920+K16848+K05699+K05732+K00922+K04393+K05742+K05748+K12757+K08007+K04368+K03099+K06586+K05736+K05704+K04359+K05757+K05757+K06461+K05718+K03099+K17388+K04363+K04357+K05769+K05745+K13710+K04371+K04438+K05700+K12329+K05719+K06585+K05755+K04410+K05764+K05763+K06269+K05730+K05767+K05740+K04409+K05450+K05762+K06591+K06589+K06485+K06483+K05750+K05717+K05758+K04365+K04358+K02649+K04358+…
KO04915	Estrogen signaling pathway	Endocrine system	Organismal Systems	49	141	0.0853007	0.213	ENSSSCG00000000175;ENSSSCG00000000555;ENSSSCG00000000849;ENSSSCG00000001242;ENSSSCG00000001430;ENSSSCG00000001549;ENSSSCG00000001701;ENSSSCG00000001988;ENSSSCG00000002383;ENSSSCG00000002989;ENSSSCG00000003395;ENSSSCG00000004074;ENSSSCG00000004119;ENSSSCG00000004943;ENSSSCG00000005015;ENSSSCG00000005109;ENSSSCG00000006194;ENSSSCG00000006393;ENSSSCG00000006539;ENSSSCG00000006824;ENSSSCG00000007334;…	K08046+K04959+K09487+K04615+K09049+K09571+K04079+K08044+K04379+K04456+K00922+K04215+K04603+K04368+K03099+K08551+K11255+K05002+K06279+K04630+K05704+K11256+K03099+K04371+K04456+K05858+K09048+K08523+K03283+K13242+K09048+K02649+K04364+K07604+K07604+K04361+K04958+K06068+K07604+K04366+K08550+K02183+K04369+K04615+K08045+K00922+K07828+K04534+K01379
KO03320	PPAR signaling pathway	Endocrine system	Organismal Systems	30	82	0.0880439	0.214	ENSSSCG00000001760;ENSSSCG00000003776;ENSSSCG00000004234;ENSSSCG00000004643;ENSSSCG00000006328;ENSSSCG00000007435;ENSSSCG00000008214;ENSSSCG00000008724;ENSSSCG00000009245;ENSSSCG00000010554;ENSSSCG00000010992;ENSSSCG00000012202;ENSSSCG00000013072;ENSSSCG00000013241;ENSSSCG00000013513;ENSSSCG00000013536;ENSSSCG00000013879;ENSSSCG00000014272;ENSSSCG00000015784;ENSSSCG00000016156;ENSSSCG00000016223;…	K15013+K00249+K08756+K08746+K08526+K08761+K08750+K00232+K00507+K00507+K08771+K00864+K10226+K08536+K20255+K15013+K08745+K01897+K01897+K00255+K01897+K00232+K19523+K08770+K01897+K08762+K17284+K01641+K06276+K08524
KO04341	Hedgehog signaling pathway - fly	Signal transduction	Environmental Information Processing	13	31	0.0881556	0.214	ENSSSCG00000010563;ENSSSCG00000011889;ENSSSCG00000014240;ENSSSCG00000014435;ENSSSCG00000015715;ENSSSCG00000016569;ENSSSCG00000023307;ENSSSCG00000026964;ENSSSCG00000027312;ENSSSCG00000030153;ENSSSCG00000032198;ENSSSCG00000035028;ENSSSCG00000035324	K03362+K03083+K08958+K08957+K09319+K06226+K03362+K06228+K06225+K04678+K10523+K08291+K09319
KO03008	Ribosome biogenesis in eukaryotes	Translation	Genetic Information Processing	29	79	0.0889566	0.214	ENSSSCG00000000058;ENSSSCG00000000998;ENSSSCG00000002804;ENSSSCG00000004328;ENSSSCG00000005217;ENSSSCG00000006727;ENSSSCG00000007732;ENSSSCG00000008534;ENSSSCG00000009084;ENSSSCG00000009746;ENSSSCG00000009912;ENSSSCG00000010145;ENSSSCG00000010990;ENSSSCG00000012823;ENSSSCG00000014199;ENSSSCG00000015056;ENSSSCG00000016036;ENSSSCG00000016809;ENSSSCG00000017745;ENSSSCG00000022225;ENSSSCG00000022952;…	K12845+K14530+K03097+K14572+K11108+K14556+K14574+K14546+K14575+K07936+K03537+K14550+K14544+K11131+K14554+K13288+K14552+K03685+K14557+K14565+K07562+K14568+K14523+K14290+K06943+K14548+K14558+K14573+K18532
KO04976	Bile secretion	Digestive system	Organismal Systems	29	79	0.0889566	0.214	ENSSSCG00000000175;ENSSSCG00000000875;ENSSSCG00000001988;ENSSSCG00000003045;ENSSSCG00000003569;ENSSSCG00000004041;ENSSSCG00000006296;ENSSSCG00000006391;ENSSSCG00000008943;ENSSSCG00000009759;ENSSSCG00000010036;ENSSSCG00000010853;ENSSSCG00000011676;ENSSSCG00000011755;ENSSSCG00000012606;ENSSSCG00000014080;ENSSSCG00000015926;ENSSSCG00000016626;ENSSSCG00000017561;ENSSSCG00000021998;ENSSSCG00000027796;…	K08046+K08537+K08044+K01539+K05742+K08198+K01540+K01539+K13575+K13885+K14158+K01253+K01540+K14349+K01540+K00021+K05664+K05031+K05667+K05043+K08204+K05673+K08045+K12473+K08205+K04588+K09864+K09866+K08524
KO04926	Relaxin signaling pathway	Endocrine system	Organismal Systems	46	132	0.0895047	0.214	ENSSSCG00000000175;ENSSSCG00000001430;ENSSSCG00000001556;ENSSSCG00000001988;ENSSSCG00000002383;ENSSSCG00000002989;ENSSSCG00000003395;ENSSSCG00000004505;ENSSSCG00000004943;ENSSSCG00000005015;ENSSSCG00000006539;ENSSSCG00000006824;ENSSSCG00000007334;ENSSSCG00000008478;ENSSSCG00000009228;ENSSSCG00000009336;ENSSSCG00000010081;ENSSSCG00000010380;ENSSSCG00000010872;ENSSSCG00000011226;ENSSSCG00000013034;…	K08046+K09049+K04441+K08044+K04379+K04456+K00922+K04500+K04368+K03099+K06279+K04630+K05704+K03099+K04440+K04307+K04371+K04440+K04456+K04388+K05858+K16858+K09048+K04637+K04440+K04439+K07994+K06237+K06237+K13242+K09048+K02649+K04364+K04439+K04361+K04366+K04369+K08045+K00922+K07828+K04441+K04534+K16366+K06236+K04538+K06237
KO05164	Influenza A	Infectious disease: viral	Human Diseases	58	170	0.089546	0.214	ENSSSCG00000000396;ENSSSCG00000000884;ENSSSCG00000001404;ENSSSCG00000001456;ENSSSCG00000001457;ENSSSCG00000001912;ENSSSCG00000002023;ENSSSCG00000002989;ENSSSCG00000003395;ENSSSCG00000003460;ENSSSCG00000004943;ENSSSCG00000005215;ENSSSCG00000005503;ENSSSCG00000006543;ENSSSCG00000007030;ENSSSCG00000008496;ENSSSCG00000008648;ENSSSCG00000008953;ENSSSCG00000009633;ENSSSCG00000009881;ENSSSCG00000010081;…	K11221+K02084+K03156+K06752+K06752+K10054+K14396+K04456+K00922+K04399+K04368+K04447+K10160+K12968+K07209+K16195+K15045+K10030+K04722+K14216+K04371+K04456+K04729+K05404+K09447+K09507+K12800+K14297+K01165+K05863+K11220+K01312+K02649+K05425+K10652+K04389+K04366+K09523+K14404+K04369+K04398+K14290+K23940+K01370+K15043+K00922+K05410+K05414+K07904+K05130+K19662+K02187+K15042+K05131+K04696+K12799+K04722+…
KO00910	Nitrogen metabolism	Energy metabolism	Metabolism	8	17	0.0906007	0.215	ENSSSCG00000003391;ENSSSCG00000004565;ENSSSCG00000006143;ENSSSCG00000006233;ENSSSCG00000010368;ENSSSCG00000012141;ENSSSCG00000015545;ENSSSCG00000038785	K01672+K01672+K01672+K01672+K00261+K01672+K01915+K01672
KO05033	Nicotine addiction	Substance dependence	Human Diseases	16	40	0.0928789	0.216	ENSSSCG00000005400;ENSSSCG00000006545;ENSSSCG00000008809;ENSSSCG00000012755;ENSSSCG00000017025;ENSSSCG00000022569;ENSSSCG00000023338;ENSSSCG00000023661;ENSSSCG00000024249;ENSSSCG00000024685;ENSSSCG00000028922;ENSSSCG00000031290;ENSSSCG00000032124;ENSSSCG00000033558;ENSSSCG00000035621;ENSSSCG00000038946	K05213+K04813+K05186+K05192+K05186+K05197+K04808+K05175+K05190+K05198+K05175+K05209+K05190+K05181+K05181+K12302
KO04913	Ovarian steroidogenesis	Endocrine system	Organismal Systems	18	46	0.0940801	0.216	ENSSSCG00000000175;ENSSSCG00000000857;ENSSSCG00000001027;ENSSSCG00000001906;ENSSSCG00000001988;ENSSSCG00000002349;ENSSSCG00000003825;ENSSSCG00000004737;ENSSSCG00000006337;ENSSSCG00000009759;ENSSSCG00000010404;ENSSSCG00000011147;ENSSSCG00000012310;ENSSSCG00000013566;ENSSSCG00000015579;ENSSSCG00000023351;ENSSSCG00000027952;ENSSSCG00000028512	K08046+K05459+K16620+K07408+K08044+K01068+K07418+K16342+K13373+K13885+K00461+K04119+K05498+K04527+K11987+K16342+K08045+K12473
KO00510	N-Glycan biosynthesis	Glycan biosynthesis and metabolism	Metabolism	20	52	0.0942836	0.216	ENSSSCG00000001819;ENSSSCG00000002050;ENSSSCG00000006730;ENSSSCG00000007919;ENSSSCG00000008141;ENSSSCG00000008188;ENSSSCG00000011229;ENSSSCG00000012586;ENSSSCG00000014017;ENSSSCG00000014195;ENSSSCG00000014538;ENSSSCG00000014887;ENSSSCG00000015023;ENSSSCG00000015214;ENSSSCG00000015701;ENSSSCG00000021988;ENSSSCG00000026719;ENSSSCG00000028227;ENSSSCG00000031669;ENSSSCG00000035454	K01231+K12668+K01230+K03842+K00779+K00738+K07151+K07432+K00738+K01231+K00726+K03849+K03846+K07151+K00744+K12669+K03850+K12667+K07252+K07966
KO04214	Apoptosis - fly	Cell growth and death	Cellular Processes	20	52	0.0942836	0.216	ENSSSCG00000000884;ENSSSCG00000003434;ENSSSCG00000004106;ENSSSCG00000004334;ENSSSCG00000009228;ENSSSCG00000009440;ENSSSCG00000010081;ENSSSCG00000010380;ENSSSCG00000012171;ENSSSCG00000012657;ENSSSCG00000014010;ENSSSCG00000016494;ENSSSCG00000017735;ENSSSCG00000022126;ENSSSCG00000025606;ENSSSCG00000026784;ENSSSCG00000028157;ENSSSCG00000032658;ENSSSCG00000036326;ENSSSCG00000038082	K02084+K06030+K08791+K04427+K04440+K09428+K04371+K04440+K03386+K04727+K04440+K04365+K07870+K04361+K04728+K07611+K04398+K09848+K08791+K03175
KO05414	Dilated cardiomyopathy	Cardiovascular disease	Human Diseases	35	98	0.0942851	0.216	ENSSSCG00000000175;ENSSSCG00000000293;ENSSSCG00000000857;ENSSSCG00000001404;ENSSSCG00000001988;ENSSSCG00000002029;ENSSSCG00000002385;ENSSSCG00000003255;ENSSSCG00000004570;ENSSSCG00000006496;ENSSSCG00000006687;ENSSSCG00000010816;ENSSSCG00000011101;ENSSSCG00000011245;ENSSSCG00000011325;ENSSSCG00000011412;ENSSSCG00000011441;ENSSSCG00000015375;ENSSSCG00000015402;ENSSSCG00000015886;ENSSSCG00000015955;…	K08046+K06484+K05459+K03156+K08044+K17751+K13377+K04873+K10373+K12641+K06586+K13376+K05719+K06585+K12749+K04859+K05865+K06591+K04858+K06589+K06485+K06483+K06525+K04862+K06482+K07610+K04850+K08045+K04865+K05849+K04864+K06265+K05853+K05849+K10351
KO04371	Apelin signaling pathway	Signal transduction	Environmental Information Processing	49	142	0.0945925	0.216	ENSSSCG00000000175;ENSSSCG00000000555;ENSSSCG00000000645;ENSSSCG00000001988;ENSSSCG00000002707;ENSSSCG00000002989;ENSSSCG00000003569;ENSSSCG00000003749;ENSSSCG00000004505;ENSSSCG00000004943;ENSSSCG00000004952;ENSSSCG00000005169;ENSSSCG00000006703;ENSSSCG00000006824;ENSSSCG00000007067;ENSSSCG00000008444;ENSSSCG00000009840;ENSSSCG00000010081;ENSSSCG00000010872;ENSSSCG00000011325;ENSSSCG00000011695;…	K08046+K04959+K08341+K08044+K08341+K04456+K05742+K00914+K04500+K04368+K23605+K02991+K07199+K04630+K06052+K18050+K07199+K04371+K04456+K12749+K04166+K05858+K04454+K07200+K07200+K13242+K11831+K11406+K04958+K04366+K05689+K02183+K04369+K21289+K07831+K08045+K09260+K00907+K08333+K05849+K07828+K07830+K04963+K05849+K05869+K04538+K04503+K04639+K10351
KO05169	Epstein-Barr virus infection	Infectious disease: viral	Human Diseases	83	251	0.0956623	0.217	ENSSSCG00000000396;ENSSSCG00000000488;ENSSSCG00000000884;ENSSSCG00000001009;ENSSSCG00000001229;ENSSSCG00000001396;ENSSSCG00000001398;ENSSSCG00000001404;ENSSSCG00000001456;ENSSSCG00000001457;ENSSSCG00000001556;ENSSSCG00000001565;ENSSSCG00000001880;ENSSSCG00000002097;ENSSSCG00000002989;ENSSSCG00000003395;ENSSSCG00000003460;ENSSSCG00000004154;ENSSSCG00000004334;ENSSSCG00000004432;ENSSSCG00000004687;…	K11221+K06643+K02084+K02861+K06751+K06751+K06751+K03156+K06752+K06752+K04441+K06625+K11644+K10784+K04456+K00922+K04399+K11859+K04427+K06067+K08055+K03064+K06626+K05854+K06453+K07209+K05718+K11838+K16195+K04440+K06065+K14216+K04440+K04456+K04729+K04730+K09447+K03065+K10140+K06256+K04440+K03511+K03039+K06450+K06452+K11220+K03875+K02649+K04433+K04692+K03036+K09849+K16341+K04402+K06063+K05654+K01510+…
KO05202	Transcriptional misregulation in cancer	Cancer: overview	Human Diseases	73	220	0.105638	0.237	ENSSSCG00000000488;ENSSSCG00000000857;ENSSSCG00000001561;ENSSSCG00000001565;ENSSSCG00000001709;ENSSSCG00000001710;ENSSSCG00000001880;ENSSSCG00000001912;ENSSSCG00000002097;ENSSSCG00000002866;ENSSSCG00000003716;ENSSSCG00000004432;ENSSSCG00000005087;ENSSSCG00000005089;ENSSSCG00000005166;ENSSSCG00000005385;ENSSSCG00000005604;ENSSSCG00000006328;ENSSSCG00000006331;ENSSSCG00000006678;ENSSSCG00000007541;…	K06643+K05459+K03211+K06625+K11313+K09278+K11644+K10054+K10784+K09055+K15623+K06067+K15614+K15615+K15187+K08559+K15610+K08526+K09355+K06498+K04359+K06461+K15621+K06532+K10030+K04676+K05092+K05096+K07201+K09340+K04388+K09455+K05413+K09105+K10140+K09234+K09063+K03511+K04454+K09436+K08821+K15592+K02583+K17443+K04402+K15184+K03211+K15604+K04376+K04728+K21950+K05069+K13098+K10785+K12823+K04402+K04570+…
KO04622	RIG-I-like receptor signaling pathway	Immune system	Organismal Systems	26	71	0.105737	0.237	ENSSSCG00000001009;ENSSSCG00000001404;ENSSSCG00000001556;ENSSSCG00000004334;ENSSSCG00000004370;ENSSSCG00000007030;ENSSSCG00000008953;ENSSSCG00000009228;ENSSSCG00000010380;ENSSSCG00000012252;ENSSSCG00000012853;ENSSSCG00000013087;ENSSSCG00000014010;ENSSSCG00000016918;ENSSSCG00000017044;ENSSSCG00000017614;ENSSSCG00000021934;ENSSSCG00000028157;ENSSSCG00000028258;ENSSSCG00000031103;ENSSSCG00000031149;…	K02861 K03156 K04441 K04427 K08339 K07209 K10030 K04440 K04440 K11594 K09447 K00863 K04440 K04416 K05425 K10652 K12655 K04398 K12651 K05410 K05414 K04441 K08336 K03175 K05414 K05440
KO04625	C-type lectin receptor signaling pathway	Immune system	Organismal Systems	40	115	0.109972	0.243	ENSSSCG00000000396;ENSSSCG00000000488;ENSSSCG00000000555;ENSSSCG00000001404;ENSSSCG00000001556;ENSSSCG00000002989;ENSSSCG00000003395;ENSSSCG00000004856;ENSSSCG00000007030;ENSSSCG00000007334;ENSSSCG00000007477;ENSSSCG00000009228;ENSSSCG00000010081;ENSSSCG00000010380;ENSSSCG00000010872;ENSSSCG00000013940;ENSSSCG00000014010;ENSSSCG00000014878;ENSSSCG00000015579;ENSSSCG00000015652;ENSSSCG00000016057;…	K11221 K06643 K04959 K03156 K04441 K04456 K00922 K04446 K07209 K05704 K17332 K04440 K04371 K04440 K04456 K12800 K04440 K04409 K11987 K05443 K11220 K02649 K05425 K22517 K04958 K06068 K04366 K07368 K02183 K07831 K04398 K01370 K17333 K07293 K00922 K07828 K04441 K07830 K06268 K12799
KO03040	Spliceosome	Transcription	Genetic Information Processing	46	134	0.110142	0.243	ENSSSCG00000000058;ENSSSCG00000001400;ENSSSCG00000001564;ENSSSCG00000003589;ENSSSCG00000003664;ENSSSCG00000003964;ENSSSCG00000005366;ENSSSCG00000005786;ENSSSCG00000008127;ENSSSCG00000008484;ENSSSCG00000008756;ENSSSCG00000009906;ENSSSCG00000010002;ENSSSCG00000010877;ENSSSCG00000011329;ENSSSCG00000011601;ENSSSCG00000011684;ENSSSCG00000012639;ENSSSCG00000012703;ENSSSCG00000012957;ENSSSCG00000012963;…	K12845+K12812+K12892+K12893+K09564+K09567+K12882+K11092+K12854+K12896+K12820+K21123+K12825+K12888+K12871+K12622+K12842+K12879+K12885+K12829+K11984+K12880+K03283+K12741+K12828+K12819+K12818+K12890+K06063+K12662+K11099+K12849+K12876+K12822+K12848+K12843+K12897+K12847+K12839+K12823+K12893+K12623+K12900+K12869+K12838+K12870
KO00760	Nicotinate and nicotinamide metabolism	Metabolism of cofactors and vitamins	Metabolism	15	38	0.112336	0.247	ENSSSCG00000003400;ENSSSCG00000003662;ENSSSCG00000004193;ENSSSCG00000005272;ENSSSCG00000009901;ENSSSCG00000010235;ENSSSCG00000010594;ENSSSCG00000012859;ENSSSCG00000013496;ENSSSCG00000015435;ENSSSCG00000015557;ENSSSCG00000016836;ENSSSCG00000022912;ENSSSCG00000029606;ENSSSCG00000031129	K06210+K01081+K01513+K10524+K11414+K11411+K01081+K01950+K11416+K03462+K06210+K00858+K01081+K00157+K11415
KO03013	Nucleocytoplasmic transport	Translation	Genetic Information Processing	57	170	0.119489	0.261	ENSSSCG00000000019;ENSSSCG00000000998;ENSSSCG00000001400;ENSSSCG00000001877;ENSSSCG00000002377;ENSSSCG00000003660;ENSSSCG00000003673;ENSSSCG00000005366;ENSSSCG00000005667;ENSSSCG00000005711;ENSSSCG00000006016;ENSSSCG00000006033;ENSSSCG00000006251;ENSSSCG00000007382;ENSSSCG00000007705;ENSSSCG00000008048;ENSSSCG00000008136;ENSSSCG00000008180;ENSSSCG00000008677;ENSSSCG00000009746;ENSSSCG00000009912;…	K14295+K14530+K12812+K13151+K03754+K13126+K14299+K12882+K14311+K14317+K03247+K03250+K14292+K13126+K14316+K14325+K12172+K03243+K14283+K07936+K03537+K03254+K13176+K00974+K14004+K03345+K12879+K14303+K03248+K12880+K14291+K14297+K05019+K14312+K05749+K13133+K14304+K14293+K13132+K03257+K07562+K14321+K14523+K14290+K03259+K12876+K14315+K14313+K03241+K03258+K03236+K18644+K14307+K12160+K03259+K03253+K14294
KO03015	mRNA surveillance pathway	Translation	Genetic Information Processing	33	94	0.123547	0.268	ENSSSCG00000001400;ENSSSCG00000001654;ENSSSCG00000002023;ENSSSCG00000002447;ENSSSCG00000003660;ENSSSCG00000004169;ENSSSCG00000004311;ENSSSCG00000005366;ENSSSCG00000006490;ENSSSCG00000007382;ENSSSCG00000008048;ENSSSCG00000009657;ENSSSCG00000011433;ENSSSCG00000012317;ENSSSCG00000012486;ENSSSCG00000012913;ENSSSCG00000013083;ENSSSCG00000014901;ENSSSCG00000015558;ENSSSCG00000015861;ENSSSCG00000016884;…	K12812+K11584+K14396+K14402+K13126+K14416+K13917+K12882+K11125+K13126+K14325+K04354+K14962+K03267+K14407+K06269+K14398+K14400+K14409+K15542+K06965+K03267+K00565+K14404+K12876+K03456+K14399+K14405+K11583+K14397+K14398+K14294+K14408
KO04914	Progesterone-mediated oocyte maturation	Endocrine system	Organismal Systems	32	91	0.125598	0.271	ENSSSCG00000000175;ENSSSCG00000000857;ENSSSCG00000001556;ENSSSCG00000001701;ENSSSCG00000001808;ENSSSCG00000001988;ENSSSCG00000002989;ENSSSCG00000003395;ENSSSCG00000004022;ENSSSCG00000004943;ENSSSCG00000006824;ENSSSCG00000009228;ENSSSCG00000010081;ENSSSCG00000010214;ENSSSCG00000010380;ENSSSCG00000010468;ENSSSCG00000010872;ENSSSCG00000012307;ENSSSCG00000014010;ENSSSCG00000014325;ENSSSCG00000014329;…	K08046+K05459+K04441+K04079+K02602+K08044+K04456+K00922+K04373+K04368+K04630+K04440+K04371+K02087+K04440+K02602+K04456+K21771+K04440+K03355+K05867+K04365+K02649+K02602+K03350+K08837+K04366+K08045+K03354+K00922+K04441+K02602
KO04611	Platelet activation	Immune system	Organismal Systems	43	126	0.128317	0.275	ENSSSCG00000000175;ENSSSCG00000000555;ENSSSCG00000001556;ENSSSCG00000001988;ENSSSCG00000002989;ENSSSCG00000003107;ENSSSCG00000003395;ENSSSCG00000003691;ENSSSCG00000004737;ENSSSCG00000004791;ENSSSCG00000006250;ENSSSCG00000006824;ENSSSCG00000007334;ENSSSCG00000008629;ENSSSCG00000008870;ENSSSCG00000009250;ENSSSCG00000010081;ENSSSCG00000010429;ENSSSCG00000010872;ENSSSCG00000011101;ENSSSCG00000011713;…	K08046 K04959 K04441 K08044 K04456 K05732 K00922 K12757 K16342 K04350 K05854 K04630 K05704 K17388 K12319 K19477 K04371 K07376 K04456 K05719 K04298 K04270 K06269 K12361 K05858 K13242 K02649 K07361 K05215 K16342 K04958 K12318 K06264 K21289 K08045 K00907 K00922 K07836 K04441 K06236 K06274 K06270 K04639
KO04146	Peroxisome	Transport and catabolism	Cellular Processes	29	82	0.131899	0.281	ENSSSCG00000000072;ENSSSCG00000000541;ENSSSCG00000001000;ENSSSCG00000001479;ENSSSCG00000004401;ENSSSCG00000004643;ENSSSCG00000008387;ENSSSCG00000008522;ENSSSCG00000008724;ENSSSCG00000009666;ENSSSCG00000009931;ENSSSCG00000009942;ENSSSCG00000011192;ENSSSCG00000011766;ENSSSCG00000013267;ENSSSCG00000013302;ENSSSCG00000014272;ENSSSCG00000015784;ENSSSCG00000016223;ENSSSCG00000017198;ENSSSCG00000021170;…	K13354+K13356+K13239+K01640+K00272+K08746+K13344+K00106+K00232+K08726+K00869+K00273+K12261+K13342+K13335+K03781+K01897+K01897+K01897+K00232+K13356+K04565+K13337+K00803+K13346+K05677+K13338+K01897+K13349
KO04977	Vitamin digestion and absorption	Digestive system	Organismal Systems	11	27	0.133541	0.282	ENSSSCG00000004272;ENSSSCG00000006290;ENSSSCG00000007199;ENSSSCG00000007874;ENSSSCG00000008995;ENSSSCG00000009759;ENSSSCG00000011193;ENSSSCG00000026423;ENSSSCG00000027093;ENSSSCG00000027118;ENSSSCG00000030696	K14617+K14610+K14620+K05665+K00678+K13885+K01435+K14611+K14592+K14611+K14609
KO01524	Platinum drug resistance	Drug resistance: antineoplastic	Human Diseases	26	73	0.13838	0.291	ENSSSCG00000000488;ENSSSCG00000000884;ENSSSCG00000001565;ENSSSCG00000002623;ENSSSCG00000002627;ENSSSCG00000002989;ENSSSCG00000003395;ENSSSCG00000003460;ENSSSCG00000010081;ENSSSCG00000010872;ENSSSCG00000012437;ENSSSCG00000014126;ENSSSCG00000016958;ENSSSCG00000022101;ENSSSCG00000022226;ENSSSCG00000025606;ENSSSCG00000026454;ENSSSCG00000027529;ENSSSCG00000028157;ENSSSCG00000030271;ENSSSCG00000030413;…	K06643+K02084+K06625+K00799+K00799+K04456+K00922+K04399+K04371+K04456+K17686+K08736+K02649+K10605+K04389+K04728+K10131+K16060+K04398+K00799+K00922+K02187+K14686+K04570+K06276+K00799
KO04916	Melanogenesis	Endocrine system	Organismal Systems	38	111	0.140612	0.294	ENSSSCG00000000175;ENSSSCG00000000182;ENSSSCG00000000759;ENSSSCG00000001988;ENSSSCG00000003342;ENSSSCG00000004943;ENSSSCG00000006164;ENSSSCG00000006780;ENSSSCG00000006824;ENSSSCG00000009123;ENSSSCG00000009148;ENSSSCG00000009679;ENSSSCG00000010081;ENSSSCG00000010638;ENSSSCG00000011514;ENSSSCG00000011889;ENSSSCG00000013034;ENSSSCG00000013263;ENSSSCG00000014443;ENSSSCG00000014920;ENSSSCG00000016140;…	K08046+K01357+K00444+K08044+K02353+K04368+K00714+K00182+K04630+K04515+K04492+K02329+K04371+K04491+K09455+K03083+K05858+K09048+K04515+K02354+K02375+K09048+K00182+K04366+K02353+K02183+K04369+K08045+K02620+K07828+K19662+K04534+K05461+K01064+K16366+K00444+K00445+K00572
KO04110	Cell cycle	Cell growth and death	Cellular Processes	43	127	0.141352	0.294	ENSSSCG00000000488;ENSSSCG00000001565;ENSSSCG00000002385;ENSSSCG00000003861;ENSSSCG00000004432;ENSSSCG00000004505;ENSSSCG00000004952;ENSSSCG00000006014;ENSSSCG00000006062;ENSSSCG00000006095;ENSSSCG00000006145;ENSSSCG00000006864;ENSSSCG00000007381;ENSSSCG00000008638;ENSSSCG00000009560;ENSSSCG00000010214;ENSSSCG00000010726;ENSSSCG00000010816;ENSSSCG00000011652;ENSSSCG00000011889;ENSSSCG00000012307;…	K06643+K06625+K13377+K02603+K06067+K04500+K23605+K06670+K16197+K06626+K04682+K06639+K16197+K16197+K04683+K02087+K02180+K13376+K06671+K03083+K21771+K06636+K06632+K03355+K05867+K02607+K02604+K03875+K02202+K03350+K04402+K02541+K04728+K02214+K06639+K03354+K04802+K16332+K04402+K02542+K04503+K10151+K06620
KO05168	Herpes simplex virus 1 infection	Infectious disease: viral	Human Diseases	126	398	0.143116	0.296	ENSSSCG00000000293;ENSSSCG00000000396;ENSSSCG00000000884;ENSSSCG00000001229;ENSSSCG00000001396;ENSSSCG00000001398;ENSSSCG00000001404;ENSSSCG00000001456;ENSSSCG00000001457;ENSSSCG00000001554;ENSSSCG00000001564;ENSSSCG00000001912;ENSSSCG00000002377;ENSSSCG00000002877;ENSSSCG00000002935;ENSSSCG00000002937;ENSSSCG00000002989;ENSSSCG00000003071;ENSSSCG00000003395;ENSSSCG00000003460;ENSSSCG00000003589;…	K06484+K11221+K02084+K06751+K06751+K06751+K03156+K06752+K06752+K15409+K12892+K10054+K03754+K09228+K09228+K09228+K04456+K09228+K00922+K04399+K12893+K09228+K09228+K09228+K09228+K04427+K08055+K04447+K07209+K05704+K16194+K15411+K09228+K09228+K12896+K16195+K09228+K14216+K21123+K04456+K04729+K09228+K10161+K04730+K09447+K06269+K09228+K09228+K01165+K11220+K09228+K02649+K05425+K12890+K09228+K09849+K09228+…
KO00561	Glycerolipid metabolism	Lipid metabolism	Metabolism	22	61	0.147127	0.302	ENSSSCG00000001078;ENSSSCG00000003839;ENSSSCG00000004509;ENSSSCG00000005918;ENSSSCG00000007019;ENSSSCG00000008624;ENSSSCG00000010631;ENSSSCG00000011432;ENSSSCG00000012202;ENSSSCG00000012308;ENSSSCG00000013087;ENSSSCG00000013259;ENSSSCG00000014247;ENSSSCG00000015355;ENSSSCG00000016912;ENSSSCG00000017615;ENSSSCG00000018041;ENSSSCG00000022550;ENSSSCG00000023539;ENSSSCG00000024134;ENSSSCG00000027266;…	K13517+K01080+K22284+K11155+K13506+K15728+K00629+K11529+K00864+K00901+K00863+K00901+K14085+K00901+K01080+K00901+K00128+K00901+K13517+K01054+K13534+K15728
KO00471	D-Glutamine and D-glutamate metabolism	Metabolism of other amino acids	Metabolism	3	5	0.152049	0.31	ENSSSCG00000000401;ENSSSCG00000010368;ENSSSCG00000016056	K01425+K00261+K01425
KO00450	Selenocompound metabolism	Metabolism of other amino acids	Metabolism	7	16	0.155857	0.316	ENSSSCG00000000843;ENSSSCG00000003789;ENSSSCG00000006925;ENSSSCG00000010721;ENSSSCG00000016334;ENSSSCG00000031659;ENSSSCG00000034494	K22182+K01758+K00816+K10837+K01763+K01008+K01874
KO00565	Ether lipid metabolism	Lipid metabolism	Metabolism	17	46	0.157465	0.318	ENSSSCG00000000864;ENSSSCG00000002235;ENSSSCG00000002828;ENSSSCG00000003839;ENSSSCG00000004737;ENSSSCG00000010291;ENSSSCG00000011750;ENSSSCG00000016912;ENSSSCG00000017836;ENSSSCG00000017912;ENSSSCG00000023351;ENSSSCG00000023983;ENSSSCG00000024027;ENSSSCG00000026914;ENSSSCG00000030262;ENSSSCG00000030643;ENSSSCG00000031904	K00994+K13512+K13510+K01080+K16342+K01047+K01115+K01080+K16794+K01115+K16342+K00803+K16795+K16817+K22387+K00993+K04628
KO04750	Inflammatory mediator regulation of TRP channels	Sensory system	Organismal Systems	37	109	0.15841	0.318	ENSSSCG00000000175;ENSSSCG00000000216;ENSSSCG00000000555;ENSSSCG00000000857;ENSSSCG00000001556;ENSSSCG00000001988;ENSSSCG00000003395;ENSSSCG00000003825;ENSSSCG00000004737;ENSSSCG00000005095;ENSSSCG00000006186;ENSSSCG00000007334;ENSSSCG00000008444;ENSSSCG00000009123;ENSSSCG00000009228;ENSSSCG00000010380;ENSSSCG00000010546;ENSSSCG00000012593;ENSSSCG00000012913;ENSSSCG00000013034;ENSSSCG00000014010;…	K08046+K04829+K04959+K05459+K04441+K08044+K00922+K07418+K16342+K18051+K04984+K05704+K18050+K04515+K04440+K04440+K07413+K04157+K06269+K05858+K04440+K04515+K04983+K02649+K04433+K04972+K04723+K16342+K04958+K06068+K02183+K03916+K08045+K00922+K04441+K19662+K04157
KO00071	Fatty acid degradation	Lipid metabolism	Metabolism	16	43	0.159281	0.318	ENSSSCG00000001000;ENSSSCG00000001760;ENSSSCG00000003776;ENSSSCG00000008724;ENSSSCG00000009150;ENSSSCG00000013536;ENSSSCG00000014247;ENSSSCG00000014272;ENSSSCG00000015784;ENSSSCG00000016156;ENSSSCG00000016223;ENSSSCG00000017198;ENSSSCG00000018041;ENSSSCG00000022364;ENSSSCG00000031789;ENSSSCG00000038086	K13239+K15013+K00249+K00232+K00022+K15013+K14085+K01897+K01897+K00255+K01897+K00232+K00128+K19523+K01897+K07511
KO00053	Ascorbate and aldarate metabolism	Carbohydrate metabolism	Metabolism	9	22	0.163019	0.323	ENSSSCG00000009667;ENSSSCG00000014247;ENSSSCG00000018041;ENSSSCG00000023749;ENSSSCG00000034735;ENSSSCG00000034976;ENSSSCG00000039276;ENSSSCG00000040980;ENSSSCG00000047075	K00103+K14085+K00128+K00469+K00699+K00699+K00699+K00699+K00469
KO00310	Lysine degradation	Amino acid metabolism	Metabolism	22	62	0.168099	0.331	ENSSSCG00000002374;ENSSSCG00000006508;ENSSSCG00000006645;ENSSSCG00000008215;ENSSSCG00000009150;ENSSSCG00000009395;ENSSSCG00000009777;ENSSSCG00000011048;ENSSSCG00000014044;ENSSSCG00000014247;ENSSSCG00000015820;ENSSSCG00000016613;ENSSSCG00000017382;ENSSSCG00000018041;ENSSSCG00000020663;ENSSSCG00000020710;ENSSSCG00000029082;ENSSSCG00000031459;ENSSSCG00000035829;ENSSSCG00000038086;ENSSSCG00000038442;…	K00658+K06101+K11421+K11426+K00022+K18494+K11428+K11419+K15588+K14085+K11425+K14157+K17451+K00128+K09188+K11432+K09189+K11429+K11429+K07511+K00474+K15791
KO05162	Measles	Infectious disease: viral	Human Diseases	63	194	0.171229	0.336	ENSSSCG00000000396;ENSSSCG00000000884;ENSSSCG00000002097;ENSSSCG00000002383;ENSSSCG00000002804;ENSSSCG00000002989;ENSSSCG00000003395;ENSSSCG00000003460;ENSSSCG00000004154;ENSSSCG00000004334;ENSSSCG00000005503;ENSSSCG00000006016;ENSSSCG00000006095;ENSSSCG00000006543;ENSSSCG00000007030;ENSSSCG00000007592;ENSSSCG00000008496;ENSSSCG00000009228;ENSSSCG00000009881;ENSSSCG00000010380;ENSSSCG00000010872;…	K11221+K02084+K10784+K04379+K03097+K04456+K00922+K04399+K11859+K04427+K10160+K03247+K06626+K12968+K07209+K16194+K16195+K04440+K14216+K04440+K04456+K04729+K10161+K03083+K05404+K05763+K04730+K09447+K04440+K06450+K06452+K03283+K11220+K02649+K05425+K04692+K04389+K22517+K04398+K05069+K00922+K05410+K05414+K10785+K07900+K05130+K02187+K04570+K05131+K10784+K04503+K03175+K04007+K10151+K16196+K10784+K10784+…
KO00740	Riboflavin metabolism	Metabolism of cofactors and vitamins	Metabolism	4	8	0.17899	0.347	ENSSSCG00000004193;ENSSSCG00000008659;ENSSSCG00000013242;ENSSSCG00000037277	K01513+K14394+K14410+K00861
KO04711	Circadian rhythm - fly	Environmental adaptation	Organismal Systems	4	8	0.17899	0.347	ENSSSCG00000008909;ENSSSCG00000009834;ENSSSCG00000011889;ENSSSCG00000021845	K02223+K23625+K03083+K23625
KO04142	Lysosome	Transport and catabolism	Cellular Processes	43	130	0.185063	0.357	ENSSSCG00000001927;ENSSSCG00000001972;ENSSSCG00000002452;ENSSSCG00000004414;ENSSSCG00000004486;ENSSSCG00000006263;ENSSSCG00000006522;ENSSSCG00000006831;ENSSSCG00000007739;ENSSSCG00000008714;ENSSSCG00000008980;ENSSSCG00000009166;ENSSSCG00000009766;ENSSSCG00000009978;ENSSSCG00000010314;ENSSSCG00000011171;ENSSSCG00000012731;ENSSSCG00000013242;ENSSSCG00000013570;ENSSSCG00000013720;ENSSSCG00000013856;…	K12373+K12403+K01369+K06546+K12301+K02144+K01201+K12388+K01195+K12382+K12384+K01192+K02154+K12392+K12398+K01365+K01136+K14410+K04992+K12311+K12393+K12397+K12350+K01275+K01197+K01197+K01565+K02154+K04646+K01279+K12404+K01202+K12399+K01052+K19363+K12394+K04644+K01373+K10532+K12396+K10089+K01379+K12395
KO00590	Arachidonic acid metabolism	Lipid metabolism	Metabolism	22	63	0.190579	0.365	ENSSSCG00000003006;ENSSSCG00000003825;ENSSSCG00000004737;ENSSSCG00000005688;ENSSSCG00000007463;ENSSSCG00000009151;ENSSSCG00000009666;ENSSSCG00000010055;ENSSSCG00000010056;ENSSSCG00000010291;ENSSSCG00000010404;ENSSSCG00000010546;ENSSSCG00000010780;ENSSSCG00000011147;ENSSSCG00000015579;ENSSSCG00000017923;ENSSSCG00000020706;ENSSSCG00000021973;ENSSSCG00000022655;ENSSSCG00000023351;ENSSSCG00000026914;…	K07412+K07418+K16342+K15729+K01831+K07422+K08726+K18592+K18592+K01047+K00461+K07413+K07415+K04119+K11987+K00460+K00079+K00432+K05309+K16342+K16817+K17726
KO00430	Taurine and hypotaurine metabolism	Metabolism of other amino acids	Metabolism	6	14	0.198524	0.377	ENSSSCG00000007285;ENSSSCG00000010055;ENSSSCG00000010056;ENSSSCG00000011060;ENSSSCG00000014219;ENSSSCG00000022233	K00681+K18592+K18592+K01580+K00456+K01580
KO00030	Pentose phosphate pathway	Carbohydrate metabolism	Metabolism	11	29	0.199003	0.377	ENSSSCG00000000599;ENSSSCG00000003402;ENSSSCG00000008773;ENSSSCG00000011432;ENSSSCG00000013878;ENSSSCG00000017759;ENSSSCG00000031174;ENSSSCG00000032311;ENSSSCG00000034502;ENSSSCG00000038001;ENSSSCG00000038300	K01619+K00033+K15779+K11529+K01057+K01623+K03841+K01783+K13937+K00852+K01623
KO00040	Pentose and glucuronate interconversions	Carbohydrate metabolism	Metabolism	10	26	0.200831	0.378	ENSSSCG00000004679;ENSSSCG00000007739;ENSSSCG00000011254;ENSSSCG00000015358;ENSSSCG00000032311;ENSSSCG00000034735;ENSSSCG00000034976;ENSSSCG00000039276;ENSSSCG00000039873;ENSSSCG00000040980	K00008+K01195+K00854+K21031+K01783+K00699+K00699+K00699+K03331+K00699
KO04973	Carbohydrate digestion and absorption	Digestive system	Organismal Systems	19	54	0.202151	0.378	ENSSSCG00000002989;ENSSSCG00000003045;ENSSSCG00000003395;ENSSSCG00000006296;ENSSSCG00000006391;ENSSSCG00000010036;ENSSSCG00000010252;ENSSSCG00000010872;ENSSSCG00000011676;ENSSSCG00000012606;ENSSSCG00000013034;ENSSSCG00000015105;ENSSSCG00000015406;ENSSSCG00000016487;ENSSSCG00000016958;ENSSSCG00000020927;ENSSSCG00000030413;ENSSSCG00000033674;ENSSSCG00000034639	K04456+K01539+K00922+K01540+K01539+K14158+K00844+K04456+K01540+K01540+K05858+K08171+K19729+K12047+K02649+K07593+K00922+K19662+K12047
KO00100	Steroid biosynthesis	Lipid metabolism	Metabolism	8	20	0.202465	0.378	ENSSSCG00000006337;ENSSSCG00000008857;ENSSSCG00000012758;ENSSSCG00000021181;ENSSSCG00000021464;ENSSSCG00000028637;ENSSSCG00000031373;ENSSSCG00000032397	K13373+K07750+K07748+K00213+K00637+K07438+K01052+K19532
KO00780	Biotin metabolism	Metabolism of cofactors and vitamins	Metabolism	2	3	0.205437	0.381	ENSSSCG00000011193;ENSSSCG00000011215	K01435+K09458
KO04720	Long-term potentiation	Nervous system	Organismal Systems	23	67	0.209962	0.388	ENSSSCG00000000555;ENSSSCG00000004022;ENSSSCG00000004119;ENSSSCG00000004943;ENSSSCG00000009123;ENSSSCG00000010081;ENSSSCG00000012913;ENSSSCG00000013034;ENSSSCG00000014443;ENSSSCG00000016494;ENSSSCG00000022569;ENSSSCG00000023437;ENSSSCG00000024453;ENSSSCG00000024685;ENSSSCG00000026517;ENSSSCG00000027127;ENSSSCG00000027725;ENSSSCG00000031290;ENSSSCG00000032477;ENSSSCG00000032595;ENSSSCG00000033674;…	K04959+K04373+K04603+K04368+K04515+K04371+K06269+K05858+K04515+K04365+K05197+K04958+K04366+K05198+K02183+K04369+K04850+K05209+K07828+K07836+K19662+K06268+K05869
KO00380	Tryptophan metabolism	Amino acid metabolism	Metabolism	16	45	0.214471	0.392	ENSSSCG00000001906;ENSSSCG00000002374;ENSSSCG00000006925;ENSSSCG00000009150;ENSSSCG00000013302;ENSSSCG00000013976;ENSSSCG00000014247;ENSSSCG00000015673;ENSSSCG00000018041;ENSSSCG00000022009;ENSSSCG00000028115;ENSSSCG00000029606;ENSSSCG00000033636;ENSSSCG00000038086;ENSSSCG00000038660;ENSSSCG00000039539	K07408+K00658+K00816+K00022+K03781+K03334+K14085+K01556+K00128+K01593+K23234+K00157+K01432+K07511+K00452+K15791
KO03022	Basal transcription factors	Transcription	Genetic Information Processing	16	45	0.214471	0.392	ENSSSCG00000002411;ENSSSCG00000003718;ENSSSCG00000005090;ENSSSCG00000006926;ENSSSCG00000007720;ENSSSCG00000007721;ENSSSCG00000010597;ENSSSCG00000012493;ENSSSCG00000013539;ENSSSCG00000016961;ENSSSCG00000020842;ENSSSCG00000022224;ENSSSCG00000022387;ENSSSCG00000027530;ENSSSCG00000037372;ENSSSCG00000038615	K03122+K03129+K10842+K03124+K03121+K03121+K03130+K03132+K03138+K02202+K03127+K14649+K03120+K03126+K03120+K14535
KO04971	Gastric acid secretion	Digestive system	Organismal Systems	26	77	0.219224	0.398	ENSSSCG00000000175;ENSSSCG00000000555;ENSSSCG00000001988;ENSSSCG00000003045;ENSSSCG00000003569;ENSSSCG00000004058;ENSSSCG00000006116;ENSSSCG00000006296;ENSSSCG00000006391;ENSSSCG00000006824;ENSSSCG00000009123;ENSSSCG00000011676;ENSSSCG00000012606;ENSSSCG00000013034;ENSSSCG00000014443;ENSSSCG00000016626;ENSSSCG00000017249;ENSSSCG00000023437;ENSSSCG00000026176;ENSSSCG00000026517;ENSSSCG00000027952;…	K08046+K04959+K08044+K01539+K05742+K08007+K13962+K01540+K01539+K04630+K04515+K01540+K01540+K05858+K04515+K05031+K04218+K04958+K04131+K02183+K08045+K00907+K04150+K19662+K05009+K04996
KO00860	Porphyrin metabolism	Metabolism of cofactors and vitamins	Metabolism	14	39	0.223042	0.403	ENSSSCG00000004541;ENSSSCG00000007739;ENSSSCG00000007942;ENSSSCG00000009932;ENSSSCG00000010541;ENSSSCG00000010742;ENSSSCG00000010797;ENSSSCG00000011978;ENSSSCG00000012363;ENSSSCG00000032787;ENSSSCG00000034735;ENSSSCG00000034976;ENSSSCG00000039276;ENSSSCG00000040980	K01772+K01195+K21418+K00798+K02259+K01719+K01885+K00228+K14735+K01698+K00699+K00699+K00699+K00699
KO04662	B cell receptor signaling pathway	Immune system	Organismal Systems	29	87	0.226659	0.408	ENSSSCG00000002383;ENSSSCG00000002989;ENSSSCG00000003395;ENSSSCG00000004856;ENSSSCG00000004943;ENSSSCG00000005015;ENSSSCG00000006250;ENSSSCG00000007030;ENSSSCG00000007477;ENSSSCG00000008478;ENSSSCG00000010081;ENSSSCG00000010872;ENSSSCG00000011889;ENSSSCG00000013553;ENSSSCG00000016298;ENSSSCG00000016958;ENSSSCG00000017206;ENSSSCG00000023187;ENSSSCG00000024453;ENSSSCG00000025691;ENSSSCG00000027127;…	K04379 K04456 K00922 K04446 K04368 K03099 K05854 K07209 K17332 K03099 K04371 K04456 K03083 K05730 K03084 K02649 K04364 K05730 K04366 K07368 K04369 K06512 K17333 K00922 K07828 K19662 K06506 K07367 K06268
KO04728	Dopaminergic synapse	Nervous system	Organismal Systems	45	140	0.243114	0.435	ENSSSCG00000000439;ENSSSCG00000000555;ENSSSCG00000001430;ENSSSCG00000001556;ENSSSCG00000001654;ENSSSCG00000002383;ENSSSCG00000002989;ENSSSCG00000006393;ENSSSCG00000006824;ENSSSCG00000008909;ENSSSCG00000009123;ENSSSCG00000009228;ENSSSCG00000009657;ENSSSCG00000010132;ENSSSCG00000010380;ENSSSCG00000010872;ENSSSCG00000011889;ENSSSCG00000011911;ENSSSCG00000012913;ENSSSCG00000013034;ENSSSCG00000013263;…	K10396+K04959+K09049+K04441+K11584+K04379+K04456+K05002+K04630+K02223+K04515+K04440+K04354+K00545+K04440+K04456+K03083+K04146+K06269+K05858+K09048+K04440+K04515+K00545+K04439+K04145+K09048+K04439+K01593+K04633+K05197+K10396+K04958+K04833+K05198+K02183+K04850+K08045+K03456+K05209+K04441+K11583+K19662+K04534+K04538
KO04978	Mineral absorption	Digestive system	Organismal Systems	21	62	0.245289	0.437	ENSSSCG00000003045;ENSSSCG00000006296;ENSSSCG00000006391;ENSSSCG00000007942;ENSSSCG00000010036;ENSSSCG00000011361;ENSSSCG00000011639;ENSSSCG00000011676;ENSSSCG00000012363;ENSSSCG00000012606;ENSSSCG00000012769;ENSSSCG00000015273;ENSSSCG00000020864;ENSSSCG00000023084;ENSSSCG00000023684;ENSSSCG00000029567;ENSSSCG00000034278;ENSSSCG00000036418;ENSSSCG00000037535;ENSSSCG00000039472;ENSSSCG00000040720	K01539+K01540+K01539+K21418+K14158+K14704+K14736+K01540+K14735+K01540+K05850+K05850+K08539+K05850+K14739+K05849+K14686+K05849+K14683+K14688+K14706
KO00531	Glycosaminoglycan degradation	Glycan biosynthesis and metabolism	Metabolism	8	21	0.248323	0.439	ENSSSCG00000001927;ENSSSCG00000007739;ENSSSCG00000009237;ENSSSCG00000012731;ENSSSCG00000016602;ENSSSCG00000016603;ENSSSCG00000017152;ENSSSCG00000038960	K12373+K01195+K07964+K01136+K01197+K01197+K01565+K10532
KO05163	Human cytomegalovirus infection	Infectious disease: viral	Human Diseases	73	233	0.250784	0.439	ENSSSCG00000000175;ENSSSCG00000000488;ENSSSCG00000000555;ENSSSCG00000001009;ENSSSCG00000001229;ENSSSCG00000001396;ENSSSCG00000001398;ENSSSCG00000001404;ENSSSCG00000001430;ENSSSCG00000001556;ENSSSCG00000001565;ENSSSCG00000001988;ENSSSCG00000002989;ENSSSCG00000003395;ENSSSCG00000003460;ENSSSCG00000003788;ENSSSCG00000004687;ENSSSCG00000004856;ENSSSCG00000004943;ENSSSCG00000005015;ENSSSCG00000006824;…	K08046+K06643+K04959+K02861+K06751+K06751+K06751+K03156+K09049+K04441+K06625+K08044+K04456+K00922+K04399+K04260+K08055+K04446+K04368+K03099+K04630+K07209+K05704+K17332+K03099+K17388+K04363+K10030+K04371+K04438+K04456+K03083+K05858+K09048+K11987+K09048+K02649+K04364+K04433+K04692+K09849+K04361+K04389+K04958+K04180+K04366+K05654+K02183+K04369+K05055+K08045+K04398+K04635+K17333+K00922+K05410+K05414+…
KO04923	Regulation of lipolysis in adipocytes	Endocrine system	Organismal Systems	20	59	0.251095	0.439	ENSSSCG00000000175;ENSSSCG00000001988;ENSSSCG00000002989;ENSSSCG00000003395;ENSSSCG00000003788;ENSSSCG00000006824;ENSSSCG00000009250;ENSSSCG00000010429;ENSSSCG00000010872;ENSSSCG00000010992;ENSSSCG00000011297;ENSSSCG00000013566;ENSSSCG00000015579;ENSSSCG00000016958;ENSSSCG00000021059;ENSSSCG00000024134;ENSSSCG00000025729;ENSSSCG00000026914;ENSSSCG00000027952;ENSSSCG00000030413	K08046+K08044+K04456+K00922+K04260+K04630+K19477+K07376+K04456+K08771+K13699+K04527+K11987+K02649+K04265+K01054+K16172+K16817+K08045+K00922
KO01210	2-Oxocarboxylic acid metabolism	Global and overview maps	Metabolism	7	18	0.251565	0.439	ENSSSCG00000000064;ENSSSCG00000002847;ENSSSCG00000003139;ENSSSCG00000023325;ENSSSCG00000029163;ENSSSCG00000032985;ENSSSCG00000035686	K01681+K00814+K00826+K14677+K00826+K14455+K01647
KO04260	Cardiac muscle contraction	Circulatory system	Organismal Systems	28	85	0.254436	0.44	ENSSSCG00000002029;ENSSSCG00000002907;ENSSSCG00000003045;ENSSSCG00000003255;ENSSSCG00000003569;ENSSSCG00000004570;ENSSSCG00000006296;ENSSSCG00000006391;ENSSSCG00000011325;ENSSSCG00000011412;ENSSSCG00000011441;ENSSSCG00000011676;ENSSSCG00000012606;ENSSSCG00000012698;ENSSSCG00000013436;ENSSSCG00000014289;ENSSSCG00000015402;ENSSSCG00000017510;ENSSSCG00000025087;ENSSSCG00000027613;ENSSSCG00000027725;…	K17751+K02267+K01539+K04873+K05742+K10373+K01540+K01539+K12749+K04859+K05865+K01540+K01540+K12041+K00420+K00418+K04858+K04862+K00476+K23449+K04850+K04865+K05849+K04864+K05853+K05849+K02266+K10351
KO04911	Insulin secretion	Endocrine system	Organismal Systems	28	85	0.254436	0.44	ENSSSCG00000000175;ENSSSCG00000001430;ENSSSCG00000001988;ENSSSCG00000003045;ENSSSCG00000003069;ENSSSCG00000006296;ENSSSCG00000006391;ENSSSCG00000006542;ENSSSCG00000007772;ENSSSCG00000009123;ENSSSCG00000011676;ENSSSCG00000012606;ENSSSCG00000013034;ENSSSCG00000013263;ENSSSCG00000014443;ENSSSCG00000015401;ENSSSCG00000016520;ENSSSCG00000016672;ENSSSCG00000020927;ENSSSCG00000023501;ENSSSCG00000026176;…	K08046+K09049+K08044+K01539+K04945+K01540+K01539+K04944+K04560+K04515+K01540+K01540+K05858+K09048+K04515+K16882+K09048+K04587+K07593+K04194+K04131+K18211+K04850+K08045+K04635+K15297+K19662+K05262
KO00410	beta-Alanine metabolism	Metabolism of other amino acids	Metabolism	12	34	0.268986	0.46	ENSSSCG00000004822;ENSSSCG00000006040;ENSSSCG00000007140;ENSSSCG00000007909;ENSSSCG00000008724;ENSSSCG00000011060;ENSSSCG00000012911;ENSSSCG00000014247;ENSSSCG00000017198;ENSSSCG00000018041;ENSSSCG00000022233;ENSSSCG00000038086	K00129+K01464+K12259+K13524+K00232+K01580+K14755+K14085+K00232+K00128+K01580+K07511
KO00640	Propanoate metabolism	Carbohydrate metabolism	Metabolism	12	34	0.268986	0.46	ENSSSCG00000000939;ENSSSCG00000004216;ENSSSCG00000006866;ENSSSCG00000007909;ENSSSCG00000008247;ENSSSCG00000008724;ENSSSCG00000009522;ENSSSCG00000011501;ENSSSCG00000017198;ENSSSCG00000017694;ENSSSCG00000035696;ENSSSCG00000038086	K01908+K18426+K09699+K13524+K01899+K00232+K01965+K01900+K00232+K11262+K05606+K07511
KO00140	Steroid hormone biosynthesis	Lipid metabolism	Metabolism	17	50	0.269986	0.46	ENSSSCG00000001428;ENSSSCG00000001906;ENSSSCG00000003006;ENSSSCG00000006337;ENSSSCG00000010132;ENSSSCG00000010546;ENSSSCG00000010780;ENSSSCG00000011147;ENSSSCG00000014805;ENSSSCG00000017690;ENSSSCG00000021739;ENSSSCG00000023320;ENSSSCG00000026520;ENSSSCG00000034735;ENSSSCG00000034976;ENSSSCG00000039276;ENSSSCG00000040980	K00513+K07408+K07412+K13373+K00545+K07413+K07415+K04119+K00545+K22970+K10251+K07424+K01131+K00699+K00699+K00699+K00699
KO04020	Calcium signaling pathway	Signal transduction	Environmental Information Processing	77	249	0.288471	0.485	ENSSSCG00000000555;ENSSSCG00000001988;ENSSSCG00000002097;ENSSSCG00000003000;ENSSSCG00000003788;ENSSSCG00000004119;ENSSSCG00000005284;ENSSSCG00000008841;ENSSSCG00000009031;ENSSSCG00000009123;ENSSSCG00000009160;ENSSSCG00000009399;ENSSSCG00000009661;ENSSSCG00000009817;ENSSSCG00000009879;ENSSSCG00000010254;ENSSSCG00000010320;ENSSSCG00000010330;ENSSSCG00000011441;ENSSSCG00000011695;ENSSSCG00000012593;…	K04959+K08044+K10784+K00911+K04260+K04603+K04636+K04363+K04197+K04515+K04224+K04323+K04135+K05220+K16896+K04223+K15040+K09565+K05865+K04166+K04157+K05850+K14077+K05858+K04637+K04160+K04515+K05850+K04852+K05863+K05085+K13242+K13755+K05219+K05215+K04361+K04633+K05089+K05850+K04958+K04194+K13755+K00476+K04131+K02183+K03916+K23449+K04850+K00907+K04150+K04635+K05849+K05209+K10785+K04130+K04226+K19662+…
KO00591	Linoleic acid metabolism	Lipid metabolism	Metabolism	9	25	0.289644	0.485	ENSSSCG00000003825;ENSSSCG00000004737;ENSSSCG00000010291;ENSSSCG00000010546;ENSSSCG00000010780;ENSSSCG00000017923;ENSSSCG00000023320;ENSSSCG00000023351;ENSSSCG00000026914	K07418+K16342+K01047+K07413+K07415+K00460+K07424+K16342+K16817
KO00311	Penicillin and cephalosporin biosynthesis	Biosynthesis of other secondary metabolites	Metabolism	1	1	0.291571	0.485	ENSSSCG00000009942	K00273
KO00472	D-Arginine and D-ornithine metabolism	Metabolism of other amino acids	Metabolism	1	1	0.291571	0.485	ENSSSCG00000009942	K00273
KO00660	C5-Branched dibasic acid metabolism	Carbohydrate metabolism	Metabolism	1	1	0.291571	0.485	ENSSSCG00000009469	K17724
KO04979	Cholesterol metabolism	Digestive system	Organismal Systems	18	54	0.294059	0.486	ENSSSCG00000003086;ENSSSCG00000003088;ENSSSCG00000003549;ENSSSCG00000003819;ENSSSCG00000004509;ENSSSCG00000005423;ENSSSCG00000006831;ENSSSCG00000007435;ENSSSCG00000009759;ENSSSCG00000010320;ENSSSCG00000011755;ENSSSCG00000012862;ENSSSCG00000015926;ENSSSCG00000021464;ENSSSCG00000025020;ENSSSCG00000028512;ENSSSCG00000031373;ENSSSCG00000040746	K22287+K04524+K12474+K22288+K22284+K05641+K12388+K08761+K13885+K15040+K14349+K20464+K05664+K00637+K13050+K12473+K01052+K06233
KO04215	Apoptosis - multiple species	Cell growth and death	Cellular Processes	12	35	0.307966	0.507	ENSSSCG00000000884;ENSSSCG00000003460;ENSSSCG00000009228;ENSSSCG00000010380;ENSSSCG00000014010;ENSSSCG00000017548;ENSSSCG00000022322;ENSSSCG00000026454;ENSSSCG00000027529;ENSSSCG00000028157;ENSSSCG00000034012;ENSSSCG00000035357	K02084+K04399+K04440+K04440+K04440+K02583+K16341+K10131+K16060+K04398+K02187+K04570
KO05142	Chagas disease	Infectious disease: parasitic	Human Diseases	52	167	0.31161	0.511	ENSSSCG00000001404;ENSSSCG00000001556;ENSSSCG00000002097;ENSSSCG00000002383;ENSSSCG00000002385;ENSSSCG00000002989;ENSSSCG00000003395;ENSSSCG00000004505;ENSSSCG00000005284;ENSSSCG00000005503;ENSSSCG00000006309;ENSSSCG00000006824;ENSSSCG00000007030;ENSSSCG00000008953;ENSSSCG00000009228;ENSSSCG00000009657;ENSSSCG00000010081;ENSSSCG00000010380;ENSSSCG00000010816;ENSSSCG00000010872;ENSSSCG00000011226;…	K03156+K04441+K10784+K04379+K13377+K04456+K00922+K04500+K04636+K10160+K06453+K04630+K07209+K10030+K04440+K04354+K04371+K04440+K13376+K04456+K04388+K04729+K10161+K04730+K05858+K04637+K04440+K06450+K06452+K05443+K04724+K02649+K05425+K04633+K04389+K03916+K04398+K04635+K03456+K00922+K10785+K04441+K04534+K10784+K03175+K10784+K10784+K10785+K10785+K10784+K10784+K10784
KO04918	Thyroid hormone synthesis	Endocrine system	Organismal Systems	23	71	0.313803	0.512	ENSSSCG00000000175;ENSSSCG00000000555;ENSSSCG00000000849;ENSSSCG00000001430;ENSSSCG00000001988;ENSSSCG00000003045;ENSSSCG00000004093;ENSSSCG00000006296;ENSSSCG00000006391;ENSSSCG00000011676;ENSSSCG00000012606;ENSSSCG00000013034;ENSSSCG00000013263;ENSSSCG00000015453;ENSSSCG00000016520;ENSSSCG00000017932;ENSSSCG00000021973;ENSSSCG00000023437;ENSSSCG00000027952;ENSSSCG00000028969;ENSSSCG00000033193;…	K08046+K04959+K09487+K09049+K08044+K01539+K17231+K01540+K01539+K01540+K01540+K05858+K09048+K09582+K09048+K10064+K00432+K04958+K08045+K14702+K00431+K19662+K06233
KO04726	Serotonergic synapse	Nervous system	Organismal Systems	36	114	0.315728	0.512	ENSSSCG00000000555;ENSSSCG00000003825;ENSSSCG00000004737;ENSSSCG00000004943;ENSSSCG00000006393;ENSSSCG00000006824;ENSSSCG00000010081;ENSSSCG00000010404;ENSSSCG00000010546;ENSSSCG00000011681;ENSSSCG00000012022;ENSSSCG00000012593;ENSSSCG00000013034;ENSSSCG00000014428;ENSSSCG00000015053;ENSSSCG00000015579;ENSSSCG00000016494;ENSSSCG00000017797;ENSSSCG00000017923;ENSSSCG00000022009;ENSSSCG00000023351;…	K04959+K07418+K16342+K04368+K05002+K04630+K04371+K00461+K07413+K04964+K04520+K04157+K05858+K04160+K04819+K11987+K04365+K05037+K00460+K01593+K16342+K04958+K04366+K04153+K04850+K08045+K07828+K05181+K19662+K02187+K04534+K04153+K17720+K05181+K04157+K04538
KO05203	Viral carcinogenesis	Cancer: overview	Human Diseases	57	184	0.317131	0.512	ENSSSCG00000000488;ENSSSCG00000000697;ENSSSCG00000001229;ENSSSCG00000001396;ENSSSCG00000001398;ENSSSCG00000001430;ENSSSCG00000001565;ENSSSCG00000002411;ENSSSCG00000002965;ENSSSCG00000003395;ENSSSCG00000003488;ENSSSCG00000003520;ENSSSCG00000004432;ENSSSCG00000004832;ENSSSCG00000006062;ENSSSCG00000006095;ENSSSCG00000006250;ENSSSCG00000006926;ENSSSCG00000007334;ENSSSCG00000007381;ENSSSCG00000007907;…	K06643+K11643+K06751+K06751+K06751+K09049+K06625+K03122+K05699+K00922+K10691+K04393+K06067+K10587+K16197+K06626+K05854+K03124+K05704+K16197+K11838+K16195+K16197+K04371+K02087+K11594+K09447+K09048+K11409+K09048+K03875+K02649+K04364+K11406+K04692+K09849+K11405+K03120+K06063+K04180+K06062+K04183+K10131+K11408+K11418+K04398+K00922+K07828+K16332+K02187+K03120+K04503+K10151+K05760+K11252+K11252+K11254
KO00020	Citrate cycle (TCA cycle)	Carbohydrate metabolism	Metabolism	10	29	0.326431	0.524	ENSSSCG00000000064;ENSSSCG00000002374;ENSSSCG00000008247;ENSSSCG00000011501;ENSSSCG00000015030;ENSSSCG00000016743;ENSSSCG00000020686;ENSSSCG00000025751;ENSSSCG00000030318;ENSSSCG00000035686	K01681+K00658+K01899+K01900+K00627+K00164+K00234+K00025+K00236+K01647
KO00130	Ubiquinone and other terpenoid-quinone biosynthesis	Metabolism of cofactors and vitamins	Metabolism	4	10	0.32799	0.524	ENSSSCG00000002736;ENSSSCG00000009238;ENSSSCG00000027381;ENSSSCG00000035364	K00815+K06125+K10106+K05357
KO04350	TGF-beta signaling pathway	Signal transduction	Environmental Information Processing	31	98	0.32903	0.524	ENSSSCG00000000233;ENSSSCG00000001027;ENSSSCG00000001404;ENSSSCG00000002267;ENSSSCG00000002385;ENSSSCG00000003863;ENSSSCG00000004505;ENSSSCG00000004507;ENSSSCG00000004789;ENSSSCG00000004952;ENSSSCG00000004980;ENSSSCG00000006145;ENSSSCG00000007501;ENSSSCG00000009040;ENSSSCG00000009560;ENSSSCG00000010081;ENSSSCG00000010816;ENSSSCG00000011226;ENSSSCG00000011257;ENSSSCG00000014319;ENSSSCG00000015270;…	K13567+K16620+K03156+K23096+K13377+K04679+K04500+K19631+K16857+K23605+K23377+K04682+K16621+K04676+K04683+K04371+K13376+K04388+K13596+K16790+K08121+K04670+K04675+K03456+K13578+K04678+K04668+K23318+K19553+K16622+K04668
KO04659	Th17 cell differentiation	Immune system	Organismal Systems	49	158	0.330321	0.524	ENSSSCG00000001456;ENSSSCG00000001457;ENSSSCG00000001556;ENSSSCG00000001701;ENSSSCG00000002097;ENSSSCG00000002383;ENSSSCG00000003608;ENSSSCG00000003801;ENSSSCG00000004505;ENSSSCG00000004576;ENSSSCG00000004856;ENSSSCG00000004952;ENSSSCG00000005215;ENSSSCG00000006309;ENSSSCG00000006328;ENSSSCG00000007030;ENSSSCG00000007477;ENSSSCG00000008193;ENSSSCG00000009228;ENSSSCG00000010081;ENSSSCG00000010380;…	K06752 K06752 K04441 K04079 K10784 K04379 K05856 K05065 K04500 K08532 K04446 K23605 K04447 K06453 K08526 K07209 K17332 K07360 K04440 K04371 K04440 K04388 K19598 K04440 K06450 K06452 K11220 K04692 K10166 K04723 K08534 K05055 K17333 K05069 K10785 K04441 K09445 K08367 K06268 K10784 K08524 K10784 K10784 K10785 K10785 K10784 K10784 K09445 K10784
KO00290	Valine, leucine and isoleucine biosynthesis	Amino acid metabolism	Metabolism	2	4	0.333452	0.525	ENSSSCG00000003139;ENSSSCG00000029163	K00826+K00826
KO00400	Phenylalanine, tyrosine and tryptophan biosynthesis	Amino acid metabolism	Metabolism	3	7	0.333858	0.525	ENSSSCG00000002736;ENSSSCG00000013976;ENSSSCG00000032985	K00815+K03334+K14455
KO04380	Osteoclast differentiation	Development and regeneration	Organismal Systems	41	132	0.344868	0.54	ENSSSCG00000000137;ENSSSCG00000000396;ENSSSCG00000001404;ENSSSCG00000001556;ENSSSCG00000002383;ENSSSCG00000002989;ENSSSCG00000003395;ENSSSCG00000003608;ENSSSCG00000004334;ENSSSCG00000004856;ENSSSCG00000004943;ENSSSCG00000006678;ENSSSCG00000007030;ENSSSCG00000007477;ENSSSCG00000008147;ENSSSCG00000009228;ENSSSCG00000010081;ENSSSCG00000010380;ENSSSCG00000010816;ENSSSCG00000010872;ENSSSCG00000011226;…	K08012+K11221+K03156+K04441+K04379+K04456+K00922+K05856+K04427+K04446+K04368+K06498+K07209+K17332+K14380+K04440+K04371+K04440+K13376+K04456+K04388+K09455+K04440+K04576+K11220+K02649+K07361+K04364+K04433+K06551+K06551+K06512+K00922+K05130+K04441+K06268+K05131+K04696+K05869+K05453+K03175
KO00790	Folate biosynthesis	Metabolism of cofactors and vitamins	Metabolism	8	23	0.347729	0.542	ENSSSCG00000010275;ENSSSCG00000011147;ENSSSCG00000016888;ENSSSCG00000020706;ENSSSCG00000031117;ENSSSCG00000032607;ENSSSCG00000034811;ENSSSCG00000035715	K01724+K04119+K03635+K00079+K00287+K01077+K00357+K01495
KO05031	Amphetamine addiction	Substance dependence	Human Diseases	22	69	0.350931	0.544	ENSSSCG00000001430;ENSSSCG00000002383;ENSSSCG00000004432;ENSSSCG00000005400;ENSSSCG00000007772;ENSSSCG00000009123;ENSSSCG00000010235;ENSSSCG00000012913;ENSSSCG00000013263;ENSSSCG00000014443;ENSSSCG00000016520;ENSSSCG00000022009;ENSSSCG00000022569;ENSSSCG00000024685;ENSSSCG00000026517;ENSSSCG00000027725;ENSSSCG00000027952;ENSSSCG00000031290;ENSSSCG00000033674;ENSSSCG00000036115;ENSSSCG00000037019;…	K09049+K04379+K06067+K05213+K04560+K04515+K11411+K06269+K09048+K04515+K09048+K01593+K05197+K05198+K02183+K04850+K08045+K05209+K19662+K06268+K05869+K15840
KO04217	Necroptosis	Cell growth and death	Cellular Processes	51	166	0.355023	0.548	ENSSSCG00000000396;ENSSSCG00000001009;ENSSSCG00000001404;ENSSSCG00000001701;ENSSSCG00000004154;ENSSSCG00000004737;ENSSSCG00000004893;ENSSSCG00000005024;ENSSSCG00000005215;ENSSSCG00000005503;ENSSSCG00000007272;ENSSSCG00000008496;ENSSSCG00000009123;ENSSSCG00000009228;ENSSSCG00000009327;ENSSSCG00000009633;ENSSSCG00000010320;ENSSSCG00000010368;ENSSSCG00000010380;ENSSSCG00000011997;ENSSSCG00000012657;…	K11221+K02861+K03156+K04079+K11859+K16342+K12196+K00688+K04447+K10160+K12194+K16195+K04515+K04440+K10802+K04722+K15040+K00261+K04440+K12192+K04727+K00688+K12800+K04440+K04515+K12350+K01915+K05863+K11220+K11222+K04724+K04692+K00460+K09849+K04389+K16342+K16060+K04398+K01370+K03853+K05414+K05130+K17595+K11251+K15637+K21421+K05131+K12799+K04722+K05414+K17595
KO00330	Arginine and proline metabolism	Amino acid metabolism	Metabolism	17	53	0.368559	0.56	ENSSSCG00000004672;ENSSSCG00000007140;ENSSSCG00000009942;ENSSSCG00000010292;ENSSSCG00000010855;ENSSSCG00000012166;ENSSSCG00000012173;ENSSSCG00000012911;ENSSSCG00000014128;ENSSSCG00000014247;ENSSSCG00000016450;ENSSSCG00000018041;ENSSSCG00000024752;ENSSSCG00000032985;ENSSSCG00000033787;ENSSSCG00000036132;ENSSSCG00000037854	K00613+K12259+K00273+K00472+K00286+K00802+K00657+K14755+K00933+K14085+K13242+K00128+K00294+K14455+K00318+K00933+K18384
KO04925	Aldosterone synthesis and secretion	Endocrine system	Organismal Systems	32	103	0.369471	0.56	ENSSSCG00000000175;ENSSSCG00000000555;ENSSSCG00000001428;ENSSSCG00000001430;ENSSSCG00000001988;ENSSSCG00000003045;ENSSSCG00000006296;ENSSSCG00000006391;ENSSSCG00000008444;ENSSSCG00000008495;ENSSSCG00000009123;ENSSSCG00000009759;ENSSSCG00000011676;ENSSSCG00000011695;ENSSSCG00000012606;ENSSSCG00000012769;ENSSSCG00000013034;ENSSSCG00000013263;ENSSSCG00000014443;ENSSSCG00000015273;ENSSSCG00000016520;…	K08046+K04959+K00513+K09049+K08044+K01539+K01540+K01539+K18050+K06070+K04515+K13885+K01540+K04166+K01540+K05850+K05858+K09048+K04515+K05850+K09048+K05850+K04958+K02183+K13806+K04850+K08045+K12473+K04635+K04465+K19662+K05869
KO05204	Chemical carcinogenesis - DNA adducts	Cancer: overview	Human Diseases	20	63	0.370126	0.56	ENSSSCG00000001906;ENSSSCG00000002623;ENSSSCG00000002627;ENSSSCG00000003006;ENSSSCG00000004822;ENSSSCG00000006646;ENSSSCG00000006925;ENSSSCG00000010546;ENSSSCG00000010780;ENSSSCG00000010853;ENSSSCG00000015579;ENSSSCG00000020706;ENSSSCG00000023320;ENSSSCG00000030271;ENSSSCG00000034735;ENSSSCG00000034976;ENSSSCG00000035347;ENSSSCG00000037808;ENSSSCG00000039276;ENSSSCG00000040980	K07408+K00799+K00799+K07412+K00129+K09097+K00816+K07413+K07415+K01253+K11987+K00079+K07424+K00799+K00699+K00699+K17720+K00799+K00699+K00699
KO04723	Retrograde endocannabinoid signaling	Nervous system	Organismal Systems	46	150	0.37052	0.56	ENSSSCG00000000175;ENSSSCG00000000555;ENSSSCG00000000905;ENSSSCG00000001556;ENSSSCG00000001988;ENSSSCG00000004119;ENSSSCG00000004309;ENSSSCG00000006166;ENSSSCG00000006393;ENSSSCG00000006824;ENSSSCG00000008809;ENSSSCG00000009228;ENSSSCG00000010081;ENSSSCG00000010380;ENSSSCG00000010795;ENSSSCG00000012755;ENSSSCG00000013034;ENSSSCG00000013936;ENSSSCG00000014010;ENSSSCG00000015579;ENSSSCG00000016893;…	K08046+K04959+K11352+K04441+K08044+K04603+K04277+K03964+K05002+K04630+K05186+K04440+K04371+K04440+K03955+K05192+K05858+K11353+K04440+K11987+K03937+K05186+K03939+K05197+K04958+K05175+K01054+K05190+K05198+K13806+K03948+K04850+K08045+K05175+K05190+K03958+K04441+K05181+K19662+K04534+K05181+K03941+K04538+K03949+K03943+K12302
KO04970	Salivary secretion	Digestive system	Organismal Systems	26	83	0.370695	0.56	ENSSSCG00000000175;ENSSSCG00000000555;ENSSSCG00000001988;ENSSSCG00000003045;ENSSSCG00000003069;ENSSSCG00000003569;ENSSSCG00000006296;ENSSSCG00000006391;ENSSSCG00000008870;ENSSSCG00000009250;ENSSSCG00000009661;ENSSSCG00000010429;ENSSSCG00000011676;ENSSSCG00000012606;ENSSSCG00000012769;ENSSSCG00000013034;ENSSSCG00000014255;ENSSSCG00000015273;ENSSSCG00000023084;ENSSSCG00000023437;ENSSSCG00000024613;…	K08046+K04959+K08044+K01539+K04945+K05742+K01540+K01539+K12319+K19477+K04135+K07376+K01540+K01540+K05850+K05858+K10951+K05850+K05850+K04958+K12318+K04131+K02183+K08045+K19662+K04963
KO04270	Vascular smooth muscle contraction	Circulatory system	Organismal Systems	42	137	0.379776	0.57	ENSSSCG00000000175;ENSSSCG00000000555;ENSSSCG00000001988;ENSSSCG00000004737;ENSSSCG00000004943;ENSSSCG00000005095;ENSSSCG00000007527;ENSSSCG00000008444;ENSSSCG00000008629;ENSSSCG00000008870;ENSSSCG00000009031;ENSSSCG00000009661;ENSSSCG00000010081;ENSSSCG00000010291;ENSSSCG00000010429;ENSSSCG00000010925;ENSSSCG00000011695;ENSSSCG00000012913;ENSSSCG00000013034;ENSSSCG00000013408;ENSSSCG00000016331;…	K08046+K04959+K08044+K16342+K04368+K18051+K05227+K18050+K17388+K12319+K04197+K04135+K04371+K01047+K07376+K12329+K04166+K06269+K05858+K12333+K08447+K04365+K12337+K16342+K04958+K06068+K04366+K12318+K02183+K04369+K04850+K08045+K00907+K04635+K04346+K04226+K19662+K04267+K16366+K06270+K04639+K12751
KO04216	Ferroptosis	Cell growth and death	Cellular Processes	19	60	0.380448	0.57	ENSSSCG00000000274;ENSSSCG00000001488;ENSSSCG00000002655;ENSSSCG00000004370;ENSSSCG00000007287;ENSSSCG00000010320;ENSSSCG00000011575;ENSSSCG00000011639;ENSSSCG00000011848;ENSSSCG00000012173;ENSSSCG00000014272;ENSSSCG00000015784;ENSSSCG00000016223;ENSSSCG00000017923;ENSSSCG00000027205;ENSSSCG00000029304;ENSSSCG00000031789;ENSSSCG00000032622;ENSSSCG00000036246	K13162+K11204+K10435+K08339+K21456+K15040+K08337+K14736+K06503+K00657+K01897+K01897+K01897+K00460+K13515+K10142+K01897+K14720+K21421
KO04950	Maturity onset diabetes of the young	Endocrine and metabolic disease	Human Diseases	9	27	0.384787	0.574	ENSSSCG00000004616;ENSSSCG00000007371;ENSSSCG00000016011;ENSSSCG00000020927;ENSSSCG00000022417;ENSSSCG00000024975;ENSSSCG00000026149;ENSSSCG00000038489;ENSSSCG00000039333	K08026+K07292+K08033+K07593+K08034+K08027+K12406+K08040+K19521
KO00240	Pyrimidine metabolism	Nucleotide metabolism	Metabolism	18	57	0.391316	0.581	ENSSSCG00000002355;ENSSSCG00000003662;ENSSSCG00000004193;ENSSSCG00000004410;ENSSSCG00000006040;ENSSSCG00000006294;ENSSSCG00000008017;ENSSSCG00000010594;ENSSSCG00000011864;ENSSSCG00000014791;ENSSSCG00000022912;ENSSSCG00000025783;ENSSSCG00000027070;ENSSSCG00000031741;ENSSSCG00000037120;ENSSSCG00000038053;ENSSSCG00000038130;ENSSSCG00000039867	K01511+K01081+K01513+K18533+K01464+K00940+K00940+K01081+K13421+K10807+K01081+K01510+K01511+K10808+K00857+K00857+K12304+K00876
KO05032	Morphine addiction	Substance dependence	Human Diseases	29	94	0.396042	0.586	ENSSSCG00000000175;ENSSSCG00000001242;ENSSSCG00000001988;ENSSSCG00000003805;ENSSSCG00000004074;ENSSSCG00000006393;ENSSSCG00000006824;ENSSSCG00000008809;ENSSSCG00000009956;ENSSSCG00000012755;ENSSSCG00000014852;ENSSSCG00000016668;ENSSSCG00000016929;ENSSSCG00000017025;ENSSSCG00000017918;ENSSSCG00000021059;ENSSSCG00000023661;ENSSSCG00000023924;ENSSSCG00000024249;ENSSSCG00000027558;ENSSSCG00000027952;…	K08046+K04615+K08044+K13293+K04215+K05002+K04630+K05186+K00910+K05192+K04439+K13755+K13293+K05186+K04439+K04265+K05175+K13755+K05190+K04615+K08045+K05175+K05190+K05181+K19662+K04534+K08291+K05181+K04538
KO04924	Renin secretion	Endocrine system	Organismal Systems	23	74	0.399888	0.589	ENSSSCG00000000175;ENSSSCG00000000555;ENSSSCG00000006824;ENSSSCG00000007527;ENSSSCG00000008870;ENSSSCG00000009031;ENSSSCG00000009250;ENSSSCG00000011695;ENSSSCG00000013034;ENSSSCG00000016668;ENSSSCG00000016672;ENSSSCG00000021059;ENSSSCG00000023437;ENSSSCG00000023924;ENSSSCG00000024613;ENSSSCG00000026517;ENSSSCG00000027725;ENSSSCG00000027952;ENSSSCG00000033190;ENSSSCG00000035186;ENSSSCG00000035598;…	K08046+K04959+K04630+K05227+K12319+K04197+K19477+K04166+K05858+K13755+K04587+K04265+K04958+K13755+K12318+K02183+K04850+K08045+K09864+K05262+K16366+K06268+K04996
KO04974	Protein digestion and absorption	Digestive system	Organismal Systems	31	101	0.403033	0.591	ENSSSCG00000000808;ENSSSCG00000001724;ENSSSCG00000003045;ENSSSCG00000003069;ENSSSCG00000004274;ENSSSCG00000004419;ENSSSCG00000004484;ENSSSCG00000005222;ENSSSCG00000005380;ENSSSCG00000005487;ENSSSCG00000005997;ENSSSCG00000006296;ENSSSCG00000006391;ENSSSCG00000008449;ENSSSCG00000010607;ENSSSCG00000011676;ENSSSCG00000011723;ENSSSCG00000012606;ENSSSCG00000015894;ENSSSCG00000016244;ENSSSCG00000016245;…	K14207+K01395+K01539+K04945+K08131+K08187+K08132+K05612+K08135+K19721+K08133+K01540+K01539+K14210+K07603+K01540+K01389+K01540+K01278+K06237+K06237+K01312+K08779+K13868+K05006+K05849+K06236+K05849+K06238+K06237+K06002
KO03460	Fanconi anemia pathway	Replication and repair	Genetic Information Processing	16	51	0.414934	0.602	ENSSSCG00000001837;ENSSSCG00000003820;ENSSSCG00000004766;ENSSSCG00000007881;ENSSSCG00000008022;ENSSSCG00000010923;ENSSSCG00000011261;ENSSSCG00000011563;ENSSSCG00000012130;ENSSSCG00000012973;ENSSSCG00000014082;ENSSSCG00000017571;ENSSSCG00000017822;ENSSSCG00000022101;ENSSSCG00000023886;ENSSSCG00000033654	K10895+K11832+K04482+K10848+K11137+K13960+K15361+K10891+K10889+K08991+K03511+K10882+K07466+K10605+K10740+K10890
KO01200	Carbon metabolism	Global and overview maps	Metabolism	35	115	0.415469	0.602	ENSSSCG00000000064;ENSSSCG00000001925;ENSSSCG00000002374;ENSSSCG00000002847;ENSSSCG00000003402;ENSSSCG00000003428;ENSSSCG00000006717;ENSSSCG00000008247;ENSSSCG00000008724;ENSSSCG00000009522;ENSSSCG00000010252;ENSSSCG00000010368;ENSSSCG00000011432;ENSSSCG00000011501;ENSSSCG00000013087;ENSSSCG00000013302;ENSSSCG00000013878;ENSSSCG00000015030;ENSSSCG00000016720;ENSSSCG00000016743;ENSSSCG00000017198;…	K01681+K08074+K00658+K00814+K00033+K00297+K00058+K01899+K00232+K01965+K00844+K00261+K11529+K01900+K00863+K03781+K01057+K00627+K01834+K00164+K00232+K01623+K00234+K00025+K12406+K01689+K00236+K03841+K01783+K14455+K13937+K01647+K05606+K07511+K01623
KO00900	Terpenoid backbone biosynthesis	Metabolism of terpenoids and polyketides	Metabolism	7	21	0.415562	0.602	ENSSSCG00000003369;ENSSSCG00000009931;ENSSSCG00000014080;ENSSSCG00000020885;ENSSSCG00000033516;ENSSSCG00000036168;ENSSSCG00000036808	K00587+K00869+K00021+K19177+K11778+K12505+K01641
KO03050	Proteasome	Folding, sorting and degradation	Genetic Information Processing	15	48	0.427833	0.615	ENSSSCG00000001463;ENSSSCG00000002006;ENSSSCG00000002036;ENSSSCG00000005038;ENSSSCG00000005072;ENSSSCG00000013239;ENSSSCG00000013391;ENSSSCG00000014559;ENSSSCG00000017385;ENSSSCG00000017731;ENSSSCG00000031781;ENSSSCG00000035914;ENSSSCG00000037170;ENSSSCG00000039582;ENSSSCG00000046387	K02741+K06696+K02737+K03064+K02727+K03065+K02725+K03039+K06698+K03036+K02733+K02734+K11599+K02726+K03028
KO04972	Pancreatic secretion	Digestive system	Organismal Systems	31	102	0.428241	0.615	ENSSSCG00000000175;ENSSSCG00000000555;ENSSSCG00000001988;ENSSSCG00000003045;ENSSSCG00000003569;ENSSSCG00000006296;ENSSSCG00000006391;ENSSSCG00000008943;ENSSSCG00000010291;ENSSSCG00000011676;ENSSSCG00000011681;ENSSSCG00000012606;ENSSSCG00000012769;ENSSSCG00000012875;ENSSSCG00000013034;ENSSSCG00000013848;ENSSSCG00000014255;ENSSSCG00000015273;ENSSSCG00000016478;ENSSSCG00000016557;ENSSSCG00000016626;…	K08046+K04959+K08044+K01539+K05742+K01540+K01539+K13575+K01047+K01540+K04964+K01540+K05850+K14077+K05858+K07901+K10951+K05850+K01312+K08779+K05031+K05850+K04958+K04194+K04131+K08045+K04588+K07904+K07836+K19662+K05853
KO04657	IL-17 signaling pathway	Immune system	Organismal Systems	28	92	0.432119	0.618	ENSSSCG00000000849;ENSSSCG00000001404;ENSSSCG00000001556;ENSSSCG00000001701;ENSSSCG00000002383;ENSSSCG00000004154;ENSSSCG00000004334;ENSSSCG00000004520;ENSSSCG00000007030;ENSSSCG00000008953;ENSSSCG00000009228;ENSSSCG00000010081;ENSSSCG00000010380;ENSSSCG00000011889;ENSSSCG00000012203;ENSSSCG00000014010;ENSSSCG00000014988;ENSSSCG00000015579;ENSSSCG00000017626;ENSSSCG00000021068;ENSSSCG00000024623;…	K09487 K03156 K04441 K04079 K04379 K11859 K04427 K06855 K07209 K10030 K04440 K04371 K04440 K03083 K12793 K04440 K07994 K11987 K12890 K09849 K11849 K04398 K04464 K05410 K09848 K04441 K02187 K03175
KO00511	Other glycan degradation	Glycan biosynthesis and metabolism	Metabolism	6	18	0.434001	0.618	ENSSSCG00000001927;ENSSSCG00000006522;ENSSSCG00000009166;ENSSSCG00000013720;ENSSSCG00000017128;ENSSSCG00000032411	K12373+K01201+K01192+K12311+K14459+K01227
KO04725	Cholinergic synapse	Nervous system	Organismal Systems	35	116	0.439216	0.623	ENSSSCG00000000175;ENSSSCG00000000555;ENSSSCG00000001988;ENSSSCG00000002383;ENSSSCG00000002989;ENSSSCG00000003135;ENSSSCG00000003395;ENSSSCG00000004281;ENSSSCG00000004943;ENSSSCG00000005215;ENSSSCG00000006545;ENSSSCG00000006824;ENSSSCG00000009123;ENSSSCG00000010081;ENSSSCG00000010872;ENSSSCG00000013034;ENSSSCG00000013263;ENSSSCG00000014443;ENSSSCG00000016520;ENSSSCG00000016958;ENSSSCG00000023338;…	K08046+K04959+K08044+K04379+K04456+K05007+K00922+K04930+K04368+K04447+K04813+K04630+K04515+K04371+K04456+K05858+K09048+K04515+K09048+K02649+K04808+K04958+K04131+K21289+K04850+K08045+K04635+K00922+K07828+K04130+K19662+K04534+K05869+K04538+K04996
KO01230	Biosynthesis of amino acids	Global and overview maps	Metabolism	22	72	0.44062	0.623	ENSSSCG00000000064;ENSSSCG00000002736;ENSSSCG00000002847;ENSSSCG00000003139;ENSSSCG00000003789;ENSSSCG00000005701;ENSSSCG00000006717;ENSSSCG00000010855;ENSSSCG00000012236;ENSSSCG00000015545;ENSSSCG00000016720;ENSSSCG00000017759;ENSSSCG00000021229;ENSSSCG00000022300;ENSSSCG00000023325;ENSSSCG00000026149;ENSSSCG00000028373;ENSSSCG00000029163;ENSSSCG00000032311;ENSSSCG00000032985;ENSSSCG00000035686;…	K01681+K00815+K00814+K00826+K01758+K01940+K00058+K00286+K00611+K01915+K01834+K01623+K00789+K00789+K14677+K12406+K01689+K00826+K01783+K14455+K01647+K01623
KO00983	Drug metabolism - other enzymes	Xenobiotics biodegradation and metabolism	Metabolism	20	66	0.464848	0.654	ENSSSCG00000002623;ENSSSCG00000002627;ENSSSCG00000006040;ENSSSCG00000006294;ENSSSCG00000007739;ENSSSCG00000008017;ENSSSCG00000008522;ENSSSCG00000010780;ENSSSCG00000011864;ENSSSCG00000014791;ENSSSCG00000030271;ENSSSCG00000031741;ENSSSCG00000034735;ENSSSCG00000034976;ENSSSCG00000037120;ENSSSCG00000037808;ENSSSCG00000038053;ENSSSCG00000039276;ENSSSCG00000039867;ENSSSCG00000040980	K00799+K00799+K01464+K00940+K01195+K00940+K00106+K07415+K13421+K10807+K00799+K10808+K00699+K00699+K00857+K00799+K00857+K00699+K00876+K00699
KO04064	NF-kappa B signaling pathway	Signal transduction	Environmental Information Processing	46	155	0.473466	0.664	ENSSSCG00000000755;ENSSSCG00000001009;ENSSSCG00000001404;ENSSSCG00000002097;ENSSSCG00000002804;ENSSSCG00000003608;ENSSSCG00000004154;ENSSSCG00000004334;ENSSSCG00000005503;ENSSSCG00000006250;ENSSSCG00000006862;ENSSSCG00000007030;ENSSSCG00000008134;ENSSSCG00000008193;ENSSSCG00000008953;ENSSSCG00000009542;ENSSSCG00000011251;ENSSSCG00000012203;ENSSSCG00000012795;ENSSSCG00000015579;ENSSSCG00000016101;…	K16072+K02861+K03156+K10784+K03097+K05856+K11859+K04427+K10160+K05854+K06527+K07209+K05162+K07360+K10030+K05476+K04729+K12793+K04730+K11987+K04724+K10652+K09849+K05480+K04402+K20912+K04728+K07368+K23324+K05477+K16060+K10785+K19662+K07367+K10031+K04402+K04570+K10784+K03175+K10784+K10784+K10785+K10785+K10784+K10784+K10784
KO00970	Aminoacyl-tRNA biosynthesis	Translation	Genetic Information Processing	14	46	0.479636	0.669	ENSSSCG00000002723;ENSSSCG00000002972;ENSSSCG00000004542;ENSSSCG00000009015;ENSSSCG00000010721;ENSSSCG00000010797;ENSSSCG00000010823;ENSSSCG00000011312;ENSSSCG00000013745;ENSSSCG00000014375;ENSSSCG00000014376;ENSSSCG00000016817;ENSSSCG00000027153;ENSSSCG00000034494	K01872+K01875+K01893+K02434+K10837+K01885+K01870+K01869+K01889+K01892+K01892+K01868+K01867+K01874
KO00601	Glycosphingolipid biosynthesis - lacto and neolacto series	Glycan biosynthesis and metabolism	Metabolism	9	29	0.481309	0.669	ENSSSCG00000005518;ENSSSCG00000008374;ENSSSCG00000010800;ENSSSCG00000013886;ENSSSCG00000015232;ENSSSCG00000031329;ENSSSCG00000034351;ENSSSCG00000034493;ENSSSCG00000035454	K00743+K00741+K07820+K07970+K03494+K03371+K07819+K03792+K07966
KO05110	Vibrio cholerae infection	Infectious disease: bacterial	Human Diseases	16	53	0.485981	0.673	ENSSSCG00000000767;ENSSSCG00000004854;ENSSSCG00000005037;ENSSSCG00000005247;ENSSSCG00000006263;ENSSSCG00000008314;ENSSSCG00000009766;ENSSSCG00000011114;ENSSSCG00000011621;ENSSSCG00000011916;ENSSSCG00000013992;ENSSSCG00000014255;ENSSSCG00000015453;ENSSSCG00000016626;ENSSSCG00000017401;ENSSSCG00000028694	K02150+K05701+K10950+K06098+K02144+K02147+K02154+K10956+K10956+K02145+K07937+K10951+K09582+K05031+K02154+K02147
KO04114	Oocyte meiosis	Cell growth and death	Cellular Processes	36	122	0.500306	0.69	ENSSSCG00000000175;ENSSSCG00000000555;ENSSSCG00000000857;ENSSSCG00000001556;ENSSSCG00000001654;ENSSSCG00000001808;ENSSSCG00000001988;ENSSSCG00000004022;ENSSSCG00000004943;ENSSSCG00000006062;ENSSSCG00000006095;ENSSSCG00000007381;ENSSSCG00000008638;ENSSSCG00000009123;ENSSSCG00000010081;ENSSSCG00000010214;ENSSSCG00000010468;ENSSSCG00000010563;ENSSSCG00000011207;ENSSSCG00000012325;ENSSSCG00000012371;…	K08046+K04959+K05459+K04441+K11584+K02602+K08044+K04373+K04368+K16197+K06626+K16197+K16197+K04515+K04371+K02087+K02602+K03362+K11580+K06636+K08557+K06269+K03355+K05867+K04515+K02602+K03350+K03362+K04958+K02183+K08045+K03456+K03354+K04441+K06268+K02602
KO04061	Viral protein interaction with cytokine and cytokine receptor	Signaling molecules and interaction	Environmental Information Processing	24	81	0.504756	0.694	ENSSSCG00000001404;ENSSSCG00000008157;ENSSSCG00000008159;ENSSSCG00000008953;ENSSSCG00000008978;ENSSSCG00000009633;ENSSSCG00000011316;ENSSSCG00000011630;ENSSSCG00000015098;ENSSSCG00000015652;ENSSSCG00000017466;ENSSSCG00000024311;ENSSSCG00000024344;ENSSSCG00000025846;ENSSSCG00000026695;ENSSSCG00000027628;ENSSSCG00000029668;ENSSSCG00000032777;ENSSSCG00000034973;ENSSSCG00000037449;ENSSSCG00000037579;…	K03156+K05174+K05173+K10030+K12672+K04722+K04184+K04186+K04190+K05443+K04182+K04177+K04180+K04183+K05477+K05055+K05069+K05416+K10031+K05453+K10029+K04189+K22633+K04722
KO00072	Synthesis and degradation of ketone bodies	Lipid metabolism	Metabolism	3	9	0.514559	0.704	ENSSSCG00000001479;ENSSSCG00000016863;ENSSSCG00000036808	K01640+K01027+K01641
KO00520	Amino sugar and nucleotide sugar metabolism	Carbohydrate metabolism	Metabolism	14	47	0.517217	0.705	ENSSSCG00000000994;ENSSSCG00000001099;ENSSSCG00000001927;ENSSSCG00000005040;ENSSSCG00000005373;ENSSSCG00000006340;ENSSSCG00000008316;ENSSSCG00000008773;ENSSSCG00000010252;ENSSSCG00000021236;ENSSSCG00000022292;ENSSSCG00000025425;ENSSSCG00000031698;ENSSSCG00000037468	K01711+K08080+K12373+K00621+K05304+K00972+K00884+K15779+K00844+K17497+K01639+K05305+K02377+K12409
KO00563	Glycosylphosphatidylinositol (GPI)-anchor biosynthesis	Glycan biosynthesis and metabolism	Metabolism	7	23	0.524728	0.707	ENSSSCG00000005303;ENSSSCG00000012134;ENSSSCG00000016073;ENSSSCG00000035103;ENSSSCG00000038329;ENSSSCG00000039351;ENSSSCG00000039991	K05288+K03857+K05294+K03434+K05290+K03858+K05310
KO00592	alpha-Linolenic acid metabolism	Lipid metabolism	Metabolism	7	23	0.524728	0.707	ENSSSCG00000004737;ENSSSCG00000008724;ENSSSCG00000010291;ENSSSCG00000013072;ENSSSCG00000017198;ENSSSCG00000023351;ENSSSCG00000026914	K16342+K00232+K01047+K10226+K00232+K16342+K16817
KO04742	Taste transduction	Sensory system	Organismal Systems	20	68	0.52754	0.707	ENSSSCG00000000175;ENSSSCG00000001242;ENSSSCG00000001523;ENSSSCG00000001920;ENSSSCG00000001988;ENSSSCG00000004119;ENSSSCG00000011721;ENSSSCG00000012380;ENSSSCG00000015053;ENSSSCG00000015406;ENSSSCG00000015911;ENSSSCG00000016668;ENSSSCG00000023661;ENSSSCG00000023924;ENSSSCG00000025500;ENSSSCG00000026176;ENSSSCG00000027558;ENSSSCG00000027725;ENSSSCG00000028922;ENSSSCG00000035251	K08046+K04615+K04607+K04957+K08044+K04603+K04270+K04271+K04819+K19729+K04836+K13755+K05175+K13755+K04153+K04131+K04615+K04850+K05175+K04153
KO03020	RNA polymerase	Transcription	Genetic Information Processing	9	30	0.528336	0.707	ENSSSCG00000000063;ENSSSCG00000000169;ENSSSCG00000001245;ENSSSCG00000006691;ENSSSCG00000009622;ENSSSCG00000010327;ENSSSCG00000021472;ENSSSCG00000026233;ENSSSCG00000039230	K03022+K03021+K03000+K03023+K03026+K03018+K03013+K03024+K03012
KO04640	Hematopoietic cell lineage	Immune system	Organismal Systems	31	106	0.529014	0.707	ENSSSCG00000000293;ENSSSCG00000001404;ENSSSCG00000001456;ENSSSCG00000001457;ENSSSCG00000006161;ENSSSCG00000006678;ENSSSCG00000006736;ENSSSCG00000007754;ENSSSCG00000007973;ENSSSCG00000008213;ENSSSCG00000008217;ENSSSCG00000009046;ENSSSCG00000009314;ENSSSCG00000010968;ENSSSCG00000011723;ENSSSCG00000011848;ENSSSCG00000013297;ENSSSCG00000013618;ENSSSCG00000015093;ENSSSCG00000015094;ENSSSCG00000015664;…	K06484 K03156 K06752 K06752 K05431 K06498 K06449 K06461 K05073 K06459 K06458 K06575 K05092 K05056 K01389 K06503 K06256 K05079 K06450 K06452 K04006 K06485 K06483 K06482 K04008 K05055 K05461 K06457 K05453 K06457 K06474
KO00500	Starch and sucrose metabolism	Carbohydrate metabolism	Metabolism	11	37	0.531512	0.708	ENSSSCG00000003154;ENSSSCG00000004193;ENSSSCG00000005024;ENSSSCG00000008754;ENSSSCG00000008773;ENSSSCG00000010252;ENSSSCG00000012000;ENSSSCG00000013022;ENSSSCG00000014838;ENSSSCG00000016487;ENSSSCG00000034639	K00693+K01513+K00688+K05350+K15779+K00844+K00700+K00688+K11809+K12047+K12047
KO05016	Huntington disease	Neurodegenerative disease	Human Diseases	82	282	0.534937	0.71	ENSSSCG00000000190;ENSSSCG00000000439;ENSSSCG00000000884;ENSSSCG00000000905;ENSSSCG00000001880;ENSSSCG00000002907;ENSSSCG00000003460;ENSSSCG00000003718;ENSSSCG00000003749;ENSSSCG00000004432;ENSSSCG00000004499;ENSSSCG00000005058;ENSSSCG00000006166;ENSSSCG00000007524;ENSSSCG00000007580;ENSSSCG00000007772;ENSSSCG00000009228;ENSSSCG00000009742;ENSSSCG00000010320;ENSSSCG00000010330;ENSSSCG00000010380;…	K07374+K10396+K02084+K11352+K11644+K02267+K04399+K03129+K00914+K06067+K02132+K17889+K03964+K02135+K17908+K04560+K04440+K21357+K15040+K09565+K04440+K03955+K10407+K05858+K08331+K17985+K09048+K05613+K00420+K07375+K11353+K04440+K00418+K05863+K02128+K09048+K11831+K05614+K03937+K03939+K04647+K11825+K08269+K00234+K04565+K10426+K03013+K00432+K03120+K05197+K04646+K10396+K09222+K04958+K21246+K11143+K11826+…
KO00532	Glycosaminoglycan biosynthesis - chondroitin sulfate / dermatan sulfate	Glycan biosynthesis and metabolism	Metabolism	6	20	0.551021	0.727	ENSSSCG00000000837;ENSSSCG00000004825;ENSSSCG00000012265;ENSSSCG00000017573;ENSSSCG00000023662;ENSSSCG00000028974	K01017+K13499+K04743+K00771+K01020+K03193
KO03030	DNA replication	Replication and repair	Genetic Information Processing	10	34	0.551701	0.727	ENSSSCG00000008788;ENSSSCG00000010240;ENSSSCG00000012916;ENSSSCG00000012979;ENSSSCG00000017822;ENSSSCG00000022240;ENSSSCG00000023886;ENSSSCG00000025488;ENSSSCG00000030642;ENSSSCG00000035564	K10754+K10742+K03505+K10745+K07466+K02320+K10740+K02541+K04802+K02542
KO04922	Glucagon signaling pathway	Endocrine system	Organismal Systems	30	104	0.565221	0.742	ENSSSCG00000000555;ENSSSCG00000002989;ENSSSCG00000003154;ENSSSCG00000005024;ENSSSCG00000006703;ENSSSCG00000008398;ENSSSCG00000009123;ENSSSCG00000009370;ENSSSCG00000009840;ENSSSCG00000010235;ENSSSCG00000010872;ENSSSCG00000013022;ENSSSCG00000013034;ENSSSCG00000013263;ENSSSCG00000014443;ENSSSCG00000016200;ENSSSCG00000016432;ENSSSCG00000016520;ENSSSCG00000016720;ENSSSCG00000017694;ENSSSCG00000020927;…	K04959+K04456+K00693+K00688+K07199+K17491+K04515+K07201+K07199+K11411+K04456+K00688+K05858+K09048+K04515+K07200+K07200+K09048+K01834+K11262+K07593+K19523+K04958+K19028+K02183+K03841+K16311+K04583+K19008+K06268
KO00830	Retinol metabolism	Metabolism of cofactors and vitamins	Metabolism	17	59	0.57242	0.747	ENSSSCG00000000419;ENSSSCG00000001906;ENSSSCG00000002296;ENSSSCG00000003006;ENSSSCG00000003439;ENSSSCG00000005918;ENSSSCG00000008995;ENSSSCG00000010546;ENSSSCG00000023320;ENSSSCG00000028996;ENSSSCG00000029606;ENSSSCG00000034735;ENSSSCG00000034976;ENSSSCG00000035347;ENSSSCG00000038027;ENSSSCG00000039276;ENSSSCG00000040980	K11154+K07408+K11152+K07412+K11146+K11155+K00678+K07413+K07424+K07249+K00157+K00699+K00699+K17720+K11157+K00699+K00699
KO00630	Glyoxylate and dicarboxylate metabolism	Carbohydrate metabolism	Metabolism	9	31	0.573768	0.747	ENSSSCG00000000064;ENSSSCG00000009522;ENSSSCG00000011432;ENSSSCG00000013302;ENSSSCG00000015545;ENSSSCG00000025751;ENSSSCG00000033636;ENSSSCG00000035686;ENSSSCG00000035696	K01681+K01965+K11529+K03781+K01915+K00025+K01432+K01647+K05606
KO00920	Sulfur metabolism	Energy metabolism	Metabolism	3	10	0.594516	0.771	ENSSSCG00000006624;ENSSSCG00000010822;ENSSSCG00000032846	K17285+K01082+K15759
KO00480	Glutathione metabolism	Metabolism of other amino acids	Metabolism	15	53	0.606097	0.783	ENSSSCG00000001488;ENSSSCG00000002623;ENSSSCG00000002627;ENSSSCG00000003402;ENSSSCG00000007285;ENSSSCG00000007287;ENSSSCG00000010055;ENSSSCG00000010056;ENSSSCG00000012166;ENSSSCG00000014791;ENSSSCG00000021973;ENSSSCG00000030271;ENSSSCG00000031741;ENSSSCG00000037808;ENSSSCG00000038521	K11204+K00799+K00799+K00033+K00681+K21456+K18592+K18592+K00802+K10807+K00432+K00799+K10808+K00799+K07232
KO04713	Circadian entrainment	Environmental adaptation	Organismal Systems	30	106	0.61365	0.788	ENSSSCG00000000175;ENSSSCG00000001988;ENSSSCG00000002383;ENSSSCG00000006344;ENSSSCG00000006393;ENSSSCG00000006824;ENSSSCG00000008870;ENSSSCG00000009123;ENSSSCG00000009250;ENSSSCG00000010081;ENSSSCG00000010429;ENSSSCG00000013034;ENSSSCG00000014443;ENSSSCG00000016672;ENSSSCG00000017983;ENSSSCG00000022569;ENSSSCG00000023437;ENSSSCG00000024377;ENSSSCG00000024613;ENSSSCG00000024685;ENSSSCG00000026517;…	K08046+K08044+K04379+K16513+K05002+K04630+K12319+K04515+K19477+K04371+K07376+K05858+K04515+K04587+K21944+K05197+K04958+K04445+K12318+K05198+K02183+K04850+K08045+K21945+K05209+K19662+K04963+K04534+K05262+K04538
KO05418	Fluid shear stress and atherosclerosis	Cardiovascular disease	Human Diseases	42	148	0.614122	0.788	ENSSSCG00000000849;ENSSSCG00000001404;ENSSSCG00000001556;ENSSSCG00000001701;ENSSSCG00000002383;ENSSSCG00000002623;ENSSSCG00000002627;ENSSSCG00000002989;ENSSSCG00000003395;ENSSSCG00000004334;ENSSSCG00000005453;ENSSSCG00000005701;ENSSSCG00000006862;ENSSSCG00000007030;ENSSSCG00000007334;ENSSSCG00000007541;ENSSSCG00000008844;ENSSSCG00000009228;ENSSSCG00000010380;ENSSSCG00000010872;ENSSSCG00000011171;…	K09487+K03156+K04441+K04079+K04379+K00799+K00799+K04456+K00922+K04427+K03671+K01940+K06527+K07209+K05704+K04359+K05098+K04440+K04440+K04456+K01365+K13596+K04440+K04454+K04670+K04675+K13242+K02649+K04433+K06471+K02183+K09260+K13578+K00799+K00922+K04464+K04441+K17386+K16366+K12160+K00799+K12959
KO03018	RNA degradation	Folding, sorting and degradation	Genetic Information Processing	22	78	0.616013	0.788	ENSSSCG00000001757;ENSSSCG00000002771;ENSSSCG00000003660;ENSSSCG00000005346;ENSSSCG00000007382;ENSSSCG00000008989;ENSSSCG00000009096;ENSSSCG00000009460;ENSSSCG00000010518;ENSSSCG00000011300;ENSSSCG00000011601;ENSSSCG00000014204;ENSSSCG00000015020;ENSSSCG00000015097;ENSSSCG00000016077;ENSSSCG00000016193;ENSSSCG00000021354;ENSSSCG00000028373;ENSSSCG00000031882;ENSSSCG00000032220;ENSSSCG00000034314;…	K12602+K12616+K13126+K12597+K13126+K12603+K03678+K12585+K07573+K12589+K12622+K12613+K14443+K12614+K04077+K12606+K10643+K01689+K00962+K12607+K12623+K14443
KO00230	Purine metabolism	Nucleotide metabolism	Metabolism	37	131	0.624206	0.792	ENSSSCG00000000175;ENSSSCG00000001988;ENSSSCG00000002355;ENSSSCG00000003662;ENSSSCG00000003773;ENSSSCG00000003805;ENSSSCG00000004193;ENSSSCG00000004410;ENSSSCG00000006294;ENSSSCG00000006641;ENSSSCG00000008017;ENSSSCG00000008522;ENSSSCG00000008773;ENSSSCG00000008870;ENSSSCG00000008902;ENSSSCG00000010315;ENSSSCG00000010594;ENSSSCG00000014791;ENSSSCG00000016668;ENSSSCG00000016929;ENSSSCG00000022912;…	K08046+K08044+K01511+K01081+K00939+K13293+K01513+K18533+K00940+K01514+K00940+K00106+K15779+K12319+K00764+K00856+K01081+K10807+K13755+K13293+K01081+K13755+K12318+K12321+K01510+K12406+K12320+K01511+K08045+K13761+K01490+K10808+K00939+K01487+K18532+K12304+K00939
KO04614	Renin-angiotensin system	Endocrine system	Organismal Systems	7	25	0.625135	0.792	ENSSSCG00000004045;ENSSSCG00000009132;ENSSSCG00000011695;ENSSSCG00000011723;ENSSSCG00000013468;ENSSSCG00000014173;ENSSSCG00000016778	K04303+K11141+K04166+K01389+K01392+K01257+K01393
KO04714	Thermogenesis	Environmental adaptation	Organismal Systems	67	236	0.628133	0.792	ENSSSCG00000000175;ENSSSCG00000000215;ENSSSCG00000000905;ENSSSCG00000001556;ENSSSCG00000001988;ENSSSCG00000002316;ENSSSCG00000002333;ENSSSCG00000002907;ENSSSCG00000004022;ENSSSCG00000004309;ENSSSCG00000004499;ENSSSCG00000004748;ENSSSCG00000004859;ENSSSCG00000005015;ENSSSCG00000005169;ENSSSCG00000005232;ENSSSCG00000006166;ENSSSCG00000006703;ENSSSCG00000007076;ENSSSCG00000007524;ENSSSCG00000008044;…	K08046+K11650+K11352+K04441+K08044+K18182+K22198+K02267+K04373+K04277+K02132+K18159+K22411+K03099+K02991+K11647+K03964+K07199+K18162+K02135+K08266+K03099+K19477+K07199+K07376+K02259+K03955+K09048+K00420+K11416+K11647+K11353+K01897+K00418+K18177+K01897+K02128+K07200+K01897+K07200+K11650+K09048+K03937+K03939+K07204+K04364+K00234+K19523+K01054+K22404+K03948+K18160+K08045+K00236+K01897+K03958+K07828+…
KO04962	Vasopressin-regulated water reabsorption	Excretory system	Organismal Systems	12	43	0.628396	0.792	ENSSSCG00000000175;ENSSSCG00000013263;ENSSSCG00000015335;ENSSSCG00000016520;ENSSSCG00000021427;ENSSSCG00000032312;ENSSSCG00000032467;ENSSSCG00000033337;ENSSSCG00000034058;ENSSSCG00000035965;ENSSSCG00000036210;ENSSSCG00000037653	K08046+K09048+K10415+K09048+K10426+K07904+K07889+K12462+K12462+K09866+K10416+K07887
KO04658	Th1 and Th2 cell differentiation	Immune system	Organismal Systems	38	135	0.634528	0.797	ENSSSCG00000001456;ENSSSCG00000001457;ENSSSCG00000001556;ENSSSCG00000002097;ENSSSCG00000002383;ENSSSCG00000003608;ENSSSCG00000004856;ENSSSCG00000005215;ENSSSCG00000006309;ENSSSCG00000006709;ENSSSCG00000007030;ENSSSCG00000007067;ENSSSCG00000007477;ENSSSCG00000008193;ENSSSCG00000009228;ENSSSCG00000010081;ENSSSCG00000010380;ENSSSCG00000014010;ENSSSCG00000015093;ENSSSCG00000015094;ENSSSCG00000016057;…	K06752 K06752 K04441 K10784 K04379 K05856 K04446 K04447 K06453 K20994 K07209 K06052 K17332 K07360 K04440 K04371 K04440 K04440 K06450 K06452 K11220 K11222 K05425 K10166 K17333 K05069 K10785 K04441 K06061 K06268 K10784 K10784 K10784 K10785 K10785 K10784 K10784 K10784
KO00670	One carbon pool by folate	Metabolism of cofactors and vitamins	Metabolism	5	18	0.638589	0.799	ENSSSCG00000002269;ENSSSCG00000003428;ENSSSCG00000008289;ENSSSCG00000008961;ENSSSCG00000031117	K00288+K00297+K13403+K13403+K00287
KO03430	Mismatch repair	Replication and repair	Genetic Information Processing	6	22	0.655584	0.817	ENSSSCG00000008788;ENSSSCG00000012916;ENSSSCG00000014126;ENSSSCG00000017822;ENSSSCG00000023886;ENSSSCG00000030642	K10754+K03505+K08736+K07466+K10740+K04802
KO04927	Cortisol synthesis and secretion	Endocrine system	Organismal Systems	19	69	0.660894	0.821	ENSSSCG00000000175;ENSSSCG00000000555;ENSSSCG00000001428;ENSSSCG00000001430;ENSSSCG00000001988;ENSSSCG00000005588;ENSSSCG00000006331;ENSSSCG00000009759;ENSSSCG00000011695;ENSSSCG00000011755;ENSSSCG00000013034;ENSSSCG00000013263;ENSSSCG00000016520;ENSSSCG00000023437;ENSSSCG00000027725;ENSSSCG00000027952;ENSSSCG00000028512;ENSSSCG00000029279;ENSSSCG00000031321	K08046+K04959+K00513+K09049+K08044+K08560+K09355+K13885+K04166+K14349+K05858+K09048+K09048+K04958+K04850+K08045+K12473+K04635+K04465
[truncated: 68 more rows]

## Sheet: tsRNA_GO
ID	Descrption	Class	Pvalue	Qvalue	Tg_Gene_number	Bg_Gene_number	Percentage	Ratio
GO:0005623	cell	Cellular Component	2.52419e-122	1.81236e-119	4398	10948	86.32	0.402
GO:0044464	cell part	Cellular Component	2.52419e-122	1.81236e-119	4398	10948	86.32	0.402
GO:0005622	intracellular	Cellular Component	1.2221e-102	4.38735e-100	3896	9470	76.467	0.411
[truncated: 15,972 more rows]

## Sheet: tsRNA_KEGG
Pathway ID	Pathway	KEGG_B_class	KEGG_A_class	Out	All	Pvalue	Qvalue	Genes	K_IDs
[truncated: 348 more rows]
